# Supplementary material for: Crystal structures of seven gold(III) complexes of the form LAuX3 (L = substituted pyridine, X = Cl or Br)
Source: Acta Crystallogr E Crystallogr Commun. 2024 Jul 31;80(Pt 8):894–909. doi: 10.1107/S2056989024007266 (PMC11299753; doi:10.1107/S2056989024007266)
Supplement: Supplementary file 1 [file e-80-00894-sup1.cif]

##############################################################################
#                                                                            #
# This CIF contains the data in a paper accepted for publication in          #
# Acta Crystallographica Section E. It conforms to the requirements of       #
# Notes for Authors for Acta Crystallographica Section E, and has been       #
# peer reviewed under the auspices of the IUCr Commission on Journals.       #
#                                                                            #
# Full details of the Crystallographic Information File format               #
# are given in the paper "The Crystallographic Information File (CIF):       #
# a New Standard Archive File for Crystallography" by S. R. Hall, F. H.      #
# Allen and I. D. Brown [Acta Cryst. (1991), A47, 655-685].                  #
#                                                                            #
# The current version of the core CIF dictionary is obtainable from          #
# ftp://ftp.iucr.org/pub/cif_core.dic.                                       #
#                                                                            #
# Software is freely available for graphical display of the structure(s)     #
# in this CIF. For information consult the CIF software page                 #
# http://www.iucr.org/resources/cif/software.                                #
#                                                                            #
# This file may be used for bona fide research purposes within the           #
# scientific community so long as proper attribution is given to the journal # 
# article from which it was obtained.                                        #
#                                                                            #
##############################################################################
data_1a
_audit_creation_method     'SHELXL-2019/3'
_chemical_name_systematic
;
Trichlorido(2-methylpyridine-\k<i>N</i>)gold(III)
;
_chemical_name_common     ?
_chemical_formula_moiety     'C6 H7 Au Cl3 N'
_chemical_formula_sum     'C6 H7 Au Cl3 N'
_chemical_formula_iupac     '[Au Cl3 (C6 H7 N)]'
_chemical_formula_weight     396.44
_chemical_melting_point     ?
_space_group_crystal_system     monoclinic
_space_group_name_H-M_alt     'P 21/n'
_space_group_name_Hall     '-P 2yn'
loop_
    _space_group_symop_operation_xyz
    'x, y, z'
    '-x+1/2, y+1/2, -z+1/2'
    '-x, -y, -z'
    'x-1/2, -y-1/2, z-1/2'
_cell_length_a     7.6852(7)
_cell_length_b     14.3992(12)
_cell_length_c     8.7963(7)
_cell_angle_alpha     90
_cell_angle_beta     95.860(8)
_cell_angle_gamma     90
_cell_volume     968.32(14)
_cell_formula_units_Z     4
_cell_measurement_reflns_used     9050
_cell_measurement_theta_min     2.9960
_cell_measurement_theta_max     29.9400
_cell_measurement_temperature     100(2)
_exptl_crystal_description     needle
_exptl_crystal_colour     yellow
_exptl_crystal_size_max     0.30
_exptl_crystal_size_mid     0.03
_exptl_crystal_size_min     0.02
_exptl_crystal_density_diffrn     2.719
_exptl_crystal_density_meas     ?
_exptl_crystal_density_method     'not measured'
_exptl_crystal_F_000     720
_exptl_absorpt_coefficient_mu     15.956
_exptl_absorpt_correction_type     multi-scan
_exptl_absorpt_process_details
;
(CrysAlisPro; Rigaku OD, 2020)
;
_exptl_absorpt_correction_T_min     0.33290
_exptl_absorpt_correction_T_max     1.00000
_diffrn_ambient_temperature     100(2)
_diffrn_source     'Enhance (Mo) X-ray Source'
_diffrn_radiation_type     MoK\a
_diffrn_radiation_wavelength     0.71073
_diffrn_radiation_monochromator     graphite
_diffrn_measurement_device_type     'Oxford Diffraction Xcalibur, Eos'
_diffrn_measurement_method     '\w scans'
_diffrn_detector_area_resol_mean     16.1419
_diffrn_reflns_number     3572
_diffrn_reflns_av_R_equivalents     -
_diffrn_reflns_av_unetI/netI     0.0436
_diffrn_reflns_theta_min     3.355
_diffrn_reflns_theta_max     28.275
_diffrn_reflns_theta_full     28.000
_diffrn_measured_fraction_theta_max     0.985
_diffrn_measured_fraction_theta_full     0.986
_diffrn_reflns_limit_h_min     -10
_diffrn_reflns_limit_h_max     10
_diffrn_reflns_limit_k_min     -19
_diffrn_reflns_limit_k_max     19
_diffrn_reflns_limit_l_min     -11
_diffrn_reflns_limit_l_max     11
_refine_special_details     ?
_reflns_number_total     3572
_reflns_number_gt     2943
_reflns_threshold_expression     'I > 2\s(I)'
_refine_ls_structure_factor_coef     Fsqd
_refine_ls_matrix_type     full
_refine_ls_R_factor_all     0.0314
_refine_ls_R_factor_gt     0.0238
_refine_ls_wR_factor_gt     0.0482
_refine_ls_wR_factor_ref     0.0491
_refine_ls_goodness_of_fit_ref     0.927
_refine_ls_restrained_S_all     0.927
_refine_ls_number_reflns     3572
_refine_ls_number_parameters     102
_refine_ls_number_restraints     0
_refine_ls_hydrogen_treatment     constr
_refine_ls_weighting_scheme     calc
_refine_ls_weighting_details
                      'w=1/[\s^2^(Fo^2^)+(0.0243P)^2^] where P=(Fo^2^+2Fc^2^)/3'
_atom_sites_solution_hydrogens     geom
_atom_sites_solution_primary     direct
_atom_sites_solution_secondary     difmap
_refine_ls_shift/su_max     0.001
_refine_ls_shift/su_mean     0.000
_refine_diff_density_max     1.861
_refine_diff_density_min     -0.865
_refine_ls_extinction_method     none
_refine_ls_extinction_coef     .
loop_
    _atom_type_symbol
    _atom_type_description
    _atom_type_scat_dispersion_real
    _atom_type_scat_dispersion_imag
    _atom_type_scat_source
    'C' 'C' 0.0033 0.0016
                         'International Tables Vol C Tables 4.2.6.8 and 6.1.1.4'
    'H' 'H' 0.0000 0.0000
                         'International Tables Vol C Tables 4.2.6.8 and 6.1.1.4'
    'N' 'N' 0.0061 0.0033
                         'International Tables Vol C Tables 4.2.6.8 and 6.1.1.4'
    'Cl' 'Cl' 0.1484 0.1585
                         'International Tables Vol C Tables 4.2.6.8 and 6.1.1.4'
    'Au' 'Au' -2.0133 8.8022
                         'International Tables Vol C Tables 4.2.6.8 and 6.1.1.4'
_computing_data_collection
;
CrysAlisPro, Version 1.171.41.93a (Rigaku OD, 2020)
;
_computing_cell_refinement
;
CrysAlisPro, Version 1.171.41.93a (Rigaku OD, 2020)
;
_computing_data_reduction
;
CrysAlisPro, Version 1.171.41.93a (Rigaku OD, 2020)
;
_computing_structure_solution
;
SHELXS-97 (Sheldrick, 2008)
;
_computing_structure_refinement
;
SHELXL-2019/3 (Sheldrick, 2015)
;
_computing_molecular_graphics
;
Bruker XP, Version 5.1 (Bruker, 1998)
;
_computing_publication_material
;
SHELXL-2019/3 (Sheldrick, 2015)
;
loop_
    _atom_site_type_symbol
    _atom_site_label
    _atom_site_fract_x
    _atom_site_fract_y
    _atom_site_fract_z
    _atom_site_U_iso_or_equiv
    _atom_site_adp_type
    _atom_site_calc_flag
    _atom_site_occupancy
    _atom_site_disorder_assembly
    _atom_site_disorder_group
    Au Au1 0.31798(3) 0.60929(2) 0.91424(2) 0.01336(6) Uani d 1 . .
    Cl Cl1 0.3814(2) 0.68716(10) 1.13752(16) 0.0235(3) Uani d 1 . .
    Cl Cl2 0.60819(18) 0.59459(10) 0.88550(16) 0.0216(3) Uani d 1 . .
    Cl Cl3 0.02767(19) 0.62595(10) 0.93062(17) 0.0228(3) Uani d 1 . .
    N N11 0.2625(6) 0.5372(3) 0.7158(5) 0.0145(10) Uani d 1 . .
    C C12 0.2733(7) 0.5754(4) 0.5791(7) 0.0180(13) Uani d 1 . .
    C C13 0.2423(8) 0.5203(4) 0.4490(7) 0.0213(13) Uani d 1 . .
    H H13 0.249795 0.546607 0.350865 0.026 Uiso calc 1 . .
    C C14 0.2010(8) 0.4280(4) 0.4621(7) 0.0240(14) Uani d 1 . .
    H H14 0.181597 0.390143 0.373554 0.029 Uiso calc 1 . .
    C C15 0.1879(8) 0.3911(4) 0.6045(7) 0.0268(14) Uani d 1 . .
    H H15 0.157140 0.327702 0.615089 0.032 Uiso calc 1 . .
    C C16 0.2193(8) 0.4459(4) 0.7300(7) 0.0217(14) Uani d 1 . .
    H H16 0.211063 0.420448 0.828621 0.026 Uiso calc 1 . .
    C C17 0.3146(8) 0.6764(4) 0.5693(7) 0.0251(15) Uani d 1 . .
    H H17A 0.228129 0.712469 0.618885 0.038 Uiso calc 1 . .
    H H17B 0.311091 0.694740 0.461793 0.038 Uiso calc 1 . .
    H H17C 0.431574 0.688223 0.620934 0.038 Uiso calc 1 . .
loop_
    _atom_site_aniso_label
    _atom_site_aniso_U_11
    _atom_site_aniso_U_22
    _atom_site_aniso_U_33
    _atom_site_aniso_U_12
    _atom_site_aniso_U_13
    _atom_site_aniso_U_23
    Au1 0.01501(10) 0.01177(10) 0.01354(10) -0.00077(10) 0.00270(8) -0.00073(11)
    Cl1 0.0311(9) 0.0223(8) 0.0167(7) -0.0007(6) 0.0013(6) -0.0037(6)
    Cl2 0.0161(7) 0.0276(9) 0.0207(7) -0.0037(6) 0.0009(6) -0.0014(6)
    Cl3 0.0179(7) 0.0270(9) 0.0239(8) 0.0025(6) 0.0035(6) -0.0025(7)
    N11 0.015(3) 0.017(2) 0.012(2) 0.0020(19) 0.0009(19) 0.0006(19)
    C12 0.015(3) 0.014(3) 0.024(3) -0.001(2) 0.003(3) 0.003(2)
    C13 0.023(4) 0.030(4) 0.011(3) 0.001(3) 0.002(2) -0.001(3)
    C14 0.030(4) 0.025(3) 0.017(3) -0.001(3) 0.002(3) -0.005(3)
    C15 0.038(4) 0.015(3) 0.028(4) -0.001(3) 0.003(3) 0.002(3)
    C16 0.027(4) 0.020(3) 0.017(3) -0.003(3) -0.001(3) 0.001(3)
    C17 0.039(4) 0.022(3) 0.014(3) 0.000(3) 0.001(3) 0.002(3)
_geom_special_details     ?
loop_
    _geom_bond_atom_site_label_1
    _geom_bond_atom_site_label_2
    _geom_bond_site_symmetry_2
    _geom_bond_distance
    _geom_bond_publ_flag
    Au1 N11 . 2.039(4) y
    Au1 Cl3 . 2.2632(15) y
    Au1 Cl1 . 2.2708(14) y
    Au1 Cl2 . 2.2799(15) y
    N11 C12 . 1.333(7) y
    N11 C16 . 1.364(7) y
    C12 C13 . 1.393(8) ?
    C12 C17 . 1.493(8) ?
    C13 C14 . 1.373(8) ?
    C13 H13 . 0.9500 ?
    C14 C15 . 1.374(8) ?
    C14 H14 . 0.9500 ?
    C15 C16 . 1.359(8) ?
    C15 H15 . 0.9500 ?
    C16 H16 . 0.9500 ?
    C17 H17A . 0.9800 ?
    C17 H17B . 0.9800 ?
    C17 H17C . 0.9800 ?
loop_
    _geom_angle_atom_site_label_1
    _geom_angle_atom_site_label_2
    _geom_angle_atom_site_label_3
    _geom_angle_site_symmetry_1
    _geom_angle_site_symmetry_3
    _geom_angle
    _geom_angle_publ_flag
    N11 Au1 Cl3 . . 89.27(13) y
    N11 Au1 Cl1 . . 178.94(13) y
    Cl3 Au1 Cl1 . . 91.06(6) y
    N11 Au1 Cl2 . . 88.81(13) y
    Cl3 Au1 Cl2 . . 177.20(5) y
    Cl1 Au1 Cl2 . . 90.91(5) y
    C12 N11 C16 . . 121.2(5) y
    C12 N11 Au1 . . 122.4(4) ?
    C16 N11 Au1 . . 116.4(4) ?
    N11 C12 C13 . . 119.0(5) ?
    N11 C12 C17 . . 119.2(5) ?
    C13 C12 C17 . . 121.8(5) ?
    C14 C13 C12 . . 120.2(6) ?
    C14 C13 H13 . . 119.9 ?
    C12 C13 H13 . . 119.9 ?
    C13 C14 C15 . . 119.3(6) ?
    C13 C14 H14 . . 120.3 ?
    C15 C14 H14 . . 120.3 ?
    C16 C15 C14 . . 119.5(6) ?
    C16 C15 H15 . . 120.2 ?
    C14 C15 H15 . . 120.2 ?
    C15 C16 N11 . . 120.7(6) ?
    C15 C16 H16 . . 119.7 ?
    N11 C16 H16 . . 119.7 ?
    C12 C17 H17A . . 109.5 ?
    C12 C17 H17B . . 109.5 ?
    H17A C17 H17B . . 109.5 ?
    C12 C17 H17C . . 109.5 ?
    H17A C17 H17C . . 109.5 ?
    H17B C17 H17C . . 109.5 ?
loop_
    _geom_torsion_atom_site_label_1
    _geom_torsion_atom_site_label_2
    _geom_torsion_atom_site_label_3
    _geom_torsion_atom_site_label_4
    _geom_torsion_site_symmetry_1
    _geom_torsion_site_symmetry_2
    _geom_torsion_site_symmetry_3
    _geom_torsion_site_symmetry_4
    _geom_torsion
    _geom_torsion_publ_flag
    Cl3 Au1 N11 C12 . . . . 101.8(4) y
    Cl2 Au1 N11 C12 . . . . -76.2(4) y
    Cl3 Au1 N11 C16 . . . . -80.4(4) y
    Cl2 Au1 N11 C16 . . . . 101.6(4) y
    C16 N11 C12 C13 . . . . -1.0(8) ?
    Au1 N11 C12 C13 . . . . 176.6(4) ?
    C16 N11 C12 C17 . . . . 177.8(5) ?
    Au1 N11 C12 C17 . . . . -4.6(7) ?
    N11 C12 C13 C14 . . . . 0.1(9) ?
    C17 C12 C13 C14 . . . . -178.6(6) ?
    C12 C13 C14 C15 . . . . 1.0(9) ?
    C13 C14 C15 C16 . . . . -1.2(9) ?
    C14 C15 C16 N11 . . . . 0.4(9) ?
    C12 N11 C16 C15 . . . . 0.8(9) ?
    Au1 N11 C16 C15 . . . . -177.0(4) ?
loop_
    _geom_hbond_atom_site_label_D
    _geom_hbond_atom_site_label_H
    _geom_hbond_atom_site_label_A
    _geom_hbond_site_symmetry_A
    _geom_hbond_distance_DH
    _geom_hbond_distance_HA
    _geom_hbond_distance_DA
    _geom_hbond_angle_DHA
    _geom_hbond_publ_flag
    C13 H13 Cl1 1_554 0.95 3.00 3.876(6) 153.1 ?
    C14 H14 Cl1 2_546 0.95 2.96 3.617(6) 127.2 ?
    C15 H15 Cl1 2_546 0.95 3.00 3.634(6) 125.6 ?
    C17 H17A Cl1 4_575 0.98 3.05 3.964(6) 155.6 ?
    C17 H17B Cl1 1_554 0.98 2.96 3.888(6) 158.6 yes
    C14 H14 Cl2 3_666 0.95 2.93 3.538(6) 122.8 yes
    C16 H16 Cl2 3_667 0.95 2.75 3.553(6) 142.2 yes
    C17 H17C Cl2 . 0.98 2.90 3.596(6) 128.5 yes
    C14 H14 Cl3 3_566 0.95 2.99 3.793(6) 143.5 ?
_shelx_space_group_comment
;
The symmetry employed for this shelxl refinement is uniquely defined
by the following loop, which should always be used as a source of
symmetry information in preference to the above space-group names.
They are only intended as comments.
;
_shelx_estimated_absorpt_T_min     0.087
_shelx_estimated_absorpt_T_max     0.741
_shelx_hkl_file
;
   0   0  -2 55362.3 443.537  -2
   0   0   2 55362.3 443.537   1
   0   0  -4 68097.3 900.365  -2
   0   0   4 68097.3 900.365   1
   0   0  -6 65166.1 1885.37  -2
   0   0   6 65166.1 1885.37   1
   0   0   8 3839.24 465.053  -2
   0   0  -8 3839.24 465.053   1
   0   0 -10 5275.57 626.038  -2
   0   0  10 5275.57 626.038   1
   0   0 -12 14412.0 1617.41  -2
   0   0  12 14412.0 1617.41   1
   0   1  -2 37608.5 261.067  -2
   0  -1   2 37608.5 261.067   1
   0  -1  -3 2163.08 103.854  -2
   0   1   3 2163.08 103.854   1
   0   1  -4 31765.7 602.512  -2
   0  -1   4 31765.7 602.512   1
   0  -1  -5 47295.1 872.285  -2
   0   1   5 47295.1 872.285   1
   0  -1  -6 32.9829 143.047  -2
   0   1   6 32.9829 143.047   1
   0  -1  -7 9454.02 378.066  -2
   0   1   7 9454.02 378.066   1
   0  -1   8 24193.3 806.682  -2
   0   1  -8 24193.3 806.682   1
   0   1   9 473.433 196.871  -2
   0  -1  -9 473.433 196.871   1
   0   1 -10 4311.91 596.044  -2
   0  -1  10 4311.91 596.044   1
   0  -1  11 11556.3 543.823  -2
   0   1 -11 11556.3 543.823   1
   0  -1 -12 1765.59 721.925  -2
   0   1  12 1765.59 721.925   1
   0   2  -1 52488.6 338.604  -2
   0  -2   1 52488.6 338.604   1
   0   2   2 956.238 79.4209  -2
   0  -2  -2 956.238 79.4209   1
   0  -2   3 169753. 656.578  -2
   0   2  -3 169753. 656.578   1
   0  -2  -4 242.406 78.5388  -2
   0   2   4 242.406 78.5388   1
   0   2   5 23677.7 548.456  -2
   0  -2  -5 23677.7 548.456   1
   0   2  -6 4452.77 260.348  -2
   0  -2   6 4452.77 260.348   1
   0  -2  -7 13741.2 529.529  -2
   0   2   7 13741.2 529.529   1
   0   2   8 683.355 202.254  -2
   0  -2  -8 683.355 202.254   1
   0  -2  -9 47985.8 1066.08  -2
   0   2   9 47985.8 1066.08   1
   0  -2  10 792.973 225.492  -2
   0   2 -10 792.973 225.492   1
   0  -2 -11 2259.31 291.075  -2
   0   2  11 2259.31 291.075   1
   0  -3   1 59900.7 364.416  -2
   0   3  -1 59900.7 364.416   1
   0  -3  -2 144937. 654.267  -2
   0   3   2 144937. 654.267   1
   0   3   3 2552.53 100.594  -2
   0  -3  -3 2552.53 100.594   1
   0   3   4 56424.4 502.154  -2
   0  -3  -4 56424.4 502.154   1
   0  -3  -5 14082.7 271.068  -2
   0   3   5 14082.7 271.068   1
   0   3  -6 4012.30 212.883  -2
   0  -3   6 4012.30 212.883   1
   0   3   7 4418.04 354.695  -2
   0  -3  -7 4418.04 354.695   1
   0  -3   8 22377.9 860.766  -2
   0   3  -8 22377.9 860.766   1
   0   3  -9 78.4679 238.579  -2
   0  -3   9 78.4679 238.579   1
   0   3 -10 9104.51 449.901  -2
   0  -3  10 9104.51 449.901   1
   0   3 -11 909.889 311.515  -2
   0  -3  11 909.889 311.515   1
   0  -4   0 201061. 939.280  -2
   0   4   0 201061. 939.280   1
   0   4   1 19658.7 188.569  -2
   0  -4  -1 19658.7 188.569   1
   0   4  -2 40568.3 280.597  -2
   0  -4   2 40568.3 280.597   1
   0  -4   3 28797.6 300.821  -2
   0   4  -3 28797.6 300.821   1
   0   4  -4 40272.6 393.841  -2
   0  -4   4 40272.6 393.841   1
   0   4   5 79.2058 101.516  -2
   0  -4  -5 79.2058 101.516   1
   0  -4  -6 53418.7 772.229  -2
   0   4   6 53418.7 772.229   1
   0  -4  -7 3491.47 291.930  -2
   0   4   7 3491.47 291.930   1
   0  -4  -8 4481.30 310.404  -2
   0   4   8 4481.30 310.404   1
   0   4  -9 1288.14 273.961  -2
   0  -4   9 1288.14 273.961   1
   0   4  10 6436.80 571.917  -2
   0  -4 -10 6436.80 571.917   1
   0  -4 -11 77.0626 283.456  -2
   0   4  11 77.0626 283.456   1
   0  -5   1 97159.4 348.506  -2
   0   5  -1 97159.4 348.506   1
   0  -5   2 8213.26 147.389  -2
   0   5  -2 8213.26 147.389   1
   0   5  -3 163.112 81.8019  -2
   0  -5   3 163.112 81.8019   1
   0  -5   4 8232.98 202.207  -2
   0   5  -4 8232.98 202.207   1
   0   5   5 50105.7 618.438  -2
   0  -5  -5 50105.7 618.438   1
   0   5   6 442.824 131.577  -2
   0  -5  -6 442.824 131.577   1
   0  -5  -7 34718.8 676.596  -2
   0   5   7 34718.8 676.596   1
   0  -5  -8 2937.74 296.674  -2
   0   5   8 2937.74 296.674   1
   0   5  -9 554.226 236.383  -2
   0  -5   9 554.226 236.383   1
   0   5  10 2186.65 302.289  -2
   0  -5 -10 2186.65 302.289   1
   0   5  11 11677.0 870.295  -2
   0  -5 -11 11677.0 870.295   1
   0   6   0 40824.6 415.840  -2
   0  -6   0 40824.6 415.840   1
   0  -6   1 33801.2 224.248  -2
   0   6  -1 33801.2 224.248   1
   0   6  -2 7662.82 133.978  -2
   0  -6   2 7662.82 133.978   1
   0  -6  -3 80813.6 586.921  -2
   0   6   3 80813.6 586.921   1
   0  -6  -4 6803.81 197.454  -2
   0   6   4 6803.81 197.454   1
   0  -6  -5 6230.26 194.167  -2
   0   6   5 6230.26 194.167   1
   0  -6   6 19293.1 392.736  -2
   0   6  -6 19293.1 392.736   1
   0  -6   7 9498.68 467.895  -2
   0   6  -7 9498.68 467.895   1
   0   6  -8 801.673 213.024  -2
   0  -6   8 801.673 213.024   1
   0  -6   9 14054.5 530.534  -2
   0   6  -9 14054.5 530.534   1
   0   6 -10 4963.63 400.647  -2
   0  -6  10 4963.63 400.647   1
   0   6  11 2027.39 357.155  -2
   0  -6 -11 2027.39 357.155   1
   0   7  -1 1845.73 82.3172  -2
   0  -7   1 1845.73 82.3172   1
   0  -7   2 130782. 578.056  -2
   0   7  -2 130782. 578.056   1
   0  -7  -3 813.182 92.0264  -2
   0   7   3 813.182 92.0264   1
   0   7   4 46527.9 465.038  -2
   0  -7  -4 46527.9 465.038   1
   0   7  -5 98.5649 98.7954  -2
   0  -7   5 98.5649 98.7954   1
   0   7   6 3231.61 207.364  -2
   0  -7  -6 3231.61 207.364   1
   0   7   7 2315.88 214.024  -2
   0  -7  -7 2315.88 214.024   1
   0   7  -8 28302.2 703.248  -2
   0  -7   8 28302.2 703.248   1
   0  -7   9 189.510 226.802  -2
   0   7  -9 189.510 226.802   1
   0   7 -10 9314.78 509.652  -2
   0  -7  10 9314.78 509.652   1
   0   7 -11 284.530 322.773  -2
   0  -7  11 284.530 322.773   1
   0  -8   0 25606.4 373.334  -2
   0   8   0 25606.4 373.334   1
   0  -8   1 14048.7 163.699  -2
   0   8  -1 14048.7 163.699   1
   0  -8  -2 14363.1 209.970  -2
   0   8   2 14363.1 209.970   1
   0   8   3 45902.6 405.764  -2
   0  -8  -3 45902.6 405.764   1
   0   8  -4 5647.29 202.719  -2
   0  -8   4 5647.29 202.719   1
   0   8   5 3197.39 159.856  -2
   0  -8  -5 3197.39 159.856   1
   0   8  -6 25713.2 494.322  -2
   0  -8   6 25713.2 494.322   1
   0  -8  -7 7323.01 300.610  -2
   0   8   7 7323.01 300.610   1
   0  -8  -8 5642.52 317.030  -2
   0   8   8 5642.52 317.030   1
   0  -8  -9 9161.08 433.632  -2
   0   8   9 9161.08 433.632   1
   0  -8 -10 4888.30 463.158  -2
   0   8  10 4888.30 463.158   1
   0  -8 -11-18.1420 1071.73  -2
   0   8  11-18.1420 1071.73   1
   0  -9   1 65029.3 544.826  -2
   0   9  -1 65029.3 544.826   1
   0   9   2 440.432 112.397  -2
   0  -9  -2 440.432 112.397   1
   0  -9  -3 28.3975 104.561  -2
   0   9   3 28.3975 104.561   1
   0   9  -4 160.913 110.997  -2
   0  -9   4 160.913 110.997   1
   0   9  -5 36030.1 509.809  -2
   0  -9   5 36030.1 509.809   1
   0  -9  -6 106.183 142.381  -2
   0   9   6 106.183 142.381   1
   0   9  -7 27924.6 604.906  -2
   0  -9   7 27924.6 604.906   1
   0  -9  -8 1258.23 239.327  -2
   0   9   8 1258.23 239.327   1
   0  -9  -9 325.176 235.028  -2
   0   9   9 325.176 235.028   1
   0  -9  10-46.4889 294.000  -2
   0   9 -10-46.4889 294.000   1
   0 -10   0 62088.7 681.091  -2
   0  10   0 62088.7 681.091   1
   0 -10   1 8229.25 210.459  -2
   0  10  -1 8229.25 210.459   1
   0  10  -2 12045.1 250.518  -2
   0 -10   2 12045.1 250.518   1
   0 -10   3 13067.2 296.263  -2
   0  10  -3 13067.2 296.263   1
   0 -10   4 22436.7 425.871  -2
   0  10  -4 22436.7 425.871   1
   0  10  -5 1133.12 155.065  -2
   0 -10   5 1133.12 155.065   1
   0 -10  -6 21083.7 456.551  -2
   0  10   6 21083.7 456.551   1
   0  10  -7 2675.60 275.205  -2
   0 -10   7 2675.60 275.205   1
   0 -10   8 401.834 213.275  -2
   0  10  -8 401.834 213.275   1
   0 -10  -9 4476.03 339.247  -2
   0  10   9 4476.03 339.247   1
   0 -10 -10 4260.68 393.166  -2
   0  10  10 4260.68 393.166   1
   0 -11   1 3981.65 190.269  -2
   0  11  -1 3981.65 190.269   1
   0  11  -2 43791.1 514.726  -2
   0 -11   2 43791.1 514.726   1
   0  11  -3 2633.30 173.883  -2
   0 -11   3 2633.30 173.883   1
   0  11   4 38958.2 574.284  -2
   0 -11  -4 38958.2 574.284   1
   0  11  -5 2460.81 211.089  -2
   0 -11   5 2460.81 211.089   1
   0  11  -6 46.7549 164.861  -2
   0 -11   6 46.7549 164.861   1
   0 -11  -7 57.3831 189.590  -2
   0  11   7 57.3831 189.590   1
   0 -11  -8 16910.6 578.835  -2
   0  11   8 16910.6 578.835   1
   0  11   9 1214.62 288.245  -2
   0 -11  -9 1214.62 288.245   1
   0 -11  10 10702.5 1124.70  -2
   0  11 -10 10702.5 1124.70   1
   0 -12   0 7411.83 366.039  -2
   0  12   0 7411.83 366.039   1
   0 -12  -1 8501.01 253.445  -2
   0  12   1 8501.01 253.445   1
   0  12  -2 746.710 137.834  -2
   0 -12   2 746.710 137.834   1
   0  12  -3 24698.6 464.436  -2
   0 -12   3 24698.6 464.436   1
   0  12  -4 458.990 168.169  -2
   0 -12   4 458.990 168.169   1
   0  12  -5 6390.68 277.349  -2
   0 -12   5 6390.68 277.349   1
   0 -12   6 4844.70 267.039  -2
   0  12  -6 4844.70 267.039   1
   0 -12   7 8264.28 361.084  -2
   0  12  -7 8264.28 361.084   1
   0  12  -8 983.411 231.284  -2
   0 -12   8 983.411 231.284   1
   0 -12   9 15909.3 638.719  -2
   0  12  -9 15909.3 638.719   1
   0 -13   1 31035.7 470.765  -2
   0  13  -1 31035.7 470.765   1
   0 -13  -2 6323.86 258.100  -2
   0  13   2 6323.86 258.100   1
   0 -13  -3 200.897 169.353  -2
   0  13   3 200.897 169.353   1
   0  13  -4 4973.07 279.818  -2
   0 -13   4 4973.07 279.818   1
   0 -13   5 21140.8 475.509  -2
   0  13  -5 21140.8 475.509   1
   0 -13   6 394.636 180.001  -2
   0  13  -6 394.636 180.001   1
   0  13  -7 7655.40 386.552  -2
   0 -13   7 7655.40 386.552   1
   0  13   8 3572.92 313.414  -2
   0 -13  -8 3572.92 313.414   1
   0  13  -9 256.469 508.408  -2
   0 -13   9 256.469 508.408   1
   0 -14   0 42360.8 1063.92  -2
   0  14   0 42360.8 1063.92   1
   0  14   1 54.4192 176.567  -2
   0 -14  -1 54.4192 176.567   1
   0 -14  -2 4974.78 292.746  -2
   0  14   2 4974.78 292.746   1
   0  14   3 798.159 203.865  -2
   0 -14  -3 798.159 203.865   1
   0  14   4 12164.8 411.997  -2
   0 -14  -4 12164.8 411.997   1
   0 -14  -5 1964.09 248.463  -2
   0  14   5 1964.09 248.463   1
   0 -14   6 19645.6 497.807  -2
   0  14  -6 19645.6 497.807   1
   0 -14   7 285.381 224.435  -2
   0  14  -7 285.381 224.435   1
   0 -14  -8 1003.04 255.710  -2
   0  14   8 1003.04 255.710   1
   0  15   1 7275.94 344.868  -2
   0 -15  -1 7275.94 344.868   1
   0  15  -2 8495.66 392.664  -2
   0 -15   2 8495.66 392.664   1
   0 -15   3 58.5702 227.273  -2
   0  15  -3 58.5702 227.273   1
   0  15   4 12022.2 452.632  -2
   0 -15  -4 12022.2 452.632   1
   0 -15  -5 7362.76 405.450  -2
   0  15   5 7362.76 405.450   1
   0 -15  -6 260.246 244.400  -2
   0  15   6 260.246 244.400   1
   0 -15  -7 3183.69 332.343  -2
   0  15   7 3183.69 332.343   1
   0 -15   8 8464.69 1039.12  -2
   0  15  -8 8464.69 1039.12   1
   0  16   0 485.008 278.877  -2
   0 -16   0 485.008 278.877   1
   0  16  -1 5747.07 349.232  -2
   0 -16   1 5747.07 349.232   1
   0  16   2 120.438 256.064  -2
   0 -16  -2 120.438 256.064   1
   0  16  -3 20353.7 666.211  -2
   0 -16   3 20353.7 666.211   1
   0 -16  -4 8.53133 268.418  -2
   0  16   4 8.53133 268.418   1
   0  16   5 3162.81 352.246  -2
   0 -16  -5 3162.81 352.246   1
   0 -16   6 134.198 244.413  -2
   0  16  -6 134.198 244.413   1
   0 -16   7 4118.33 716.875  -2
   0  16  -7 4118.33 716.875   1
   0 -17   1 6286.53 365.559  -2
   0  17  -1 6286.53 365.559   1
   0 -17   2 14855.7 545.018  -2
   0  17  -2 14855.7 545.018   1
   0 -17  -3 62.9158 294.796  -2
   0  17   3 62.9158 294.796   1
   0  17  -4 7194.48 408.066  -2
   0 -17   4 7194.48 408.066   1
   0 -17   5 3541.84 354.046  -2
   0  17  -5 3541.84 354.046   1
   0 -17   6 618.139 411.943  -2
   0  17  -6 618.139 411.943   1
   0  18   0 14702.9 762.579  -2
   0 -18   0 14702.9 762.579   1
   0  18  -1 699.909 267.065  -2
   0 -18   1 699.909 267.065   1
   0 -18   2 3518.49 372.309  -2
   0  18  -2 3518.49 372.309   1
   0  18  -3 360.640 305.886  -2
   0 -18   3 360.640 305.886   1
   0  18  -4 2982.22 357.518  -2
   0 -18   4 2982.22 357.518   1
   0 -18   5-78.2197 588.755  -2
   0  18  -5-78.2197 588.755   1
   0  19   1 7787.14 454.434  -2
   0 -19  -1 7787.14 454.434   1
   0  19  -2 2434.43 390.171  -2
   0 -19   2 2434.43 390.171   1
   0 -19   3 97.8522 474.597  -2
   0  19  -3 97.8522 474.597   1
   0  19  -4 1712.50 1355.91  -2
   0 -19   4 1712.50 1355.91   1
   0 -20   0 880.939 920.097  -2
   0  20   0 880.939 920.097   1
   0 -20   1 2523.26 659.915  -2
   0  20  -1 2523.26 659.915   1
  -1   0 -11 3939.17 692.090  -2
  -1   0  11 3939.17 692.090   1
  -1   0   9 11844.5 467.087   1
  -1   0   7 7834.55 342.889   1
   1   0  -5 1004.46 145.416   1
  -1   0   3 11883.0 202.720   1
  -1   0   1 59256.0 501.405   1
   1   0   1 664.470 111.058   1
   1   0   3 49169.0 421.168   1
   1   0   5 33769.3 472.072   1
   1   0   7 6196.53 315.008   1
   1   0   9 27254.8 661.660   1
   1  -1  11 3393.24 548.600  -2
   1   1 -11 3393.24 548.600   1
   1   1 -10 2215.16 222.517   1
   1  -1  -9 1846.46 187.999   1
   1  -1  -8 3442.29 199.813   1
   1  -1  -7 636.054 135.274   1
  -1  -1   6 1055.53 125.967   1
   1  -1  -5 12759.2 221.309   1
  -1  -1   4 5492.78 141.854   1
  -1   1   3 3657.37 94.6549   1
   1   1  -2 13826.9 125.207   1
  -1   1   1 14271.8 131.295   1
  -1  -1  -1 21118.7 154.380   1
  -1   1  -2 7051.65 103.902   1
   1   1   3 352.741 69.3988   1
   1  -1   4 37611.8 297.875   1
  -1  -1  -5 5654.45 158.645   1
  -1   1  -6 2533.72 140.345   1
   1  -1   7 7046.07 231.358   1
   1   1   8 4798.52 219.868   1
   1  -1   9 810.260 171.322   1
  -1  -1 -10 9194.25 318.194   1
   1   1  12 444.398 785.152   1
  -1  -2  12 3180.16 994.100   1
   1  -2  11 620.194 419.233  -2
   1   2 -11 620.194 419.233   1
   1   2  10 5025.90 654.310  -2
   1  -2 -10 5025.90 654.310   1
  -1   2   9 61.6391 172.048   1
  -1  -2   8 324.363 135.682   1
  -1   2   7 2017.74 149.013   1
   1   2  -6 14753.4 270.959   1
   1   2  -5 144.360 72.3719   1
  -1   2   4 20307.5 194.597   1
   1  -2  -3 428.810 62.9320   1
  -1   2   2 3327.68 70.6541   1
  -1  -2   1 6252.12 78.9974   1
   1  -2   0 59487.0 239.168   1
  -1   2  -1 1443.45 59.9863   1
  -1   2  -2 24204.3 183.038   1
   1   2   3 78.9737 56.4877   1
  -1  -2  -4 2724.72 99.0428   1
   1   2   5 340.258 77.3628   1
  -1  -2  -6 25217.0 349.802   1
  -1   2  -7 78.1265 127.898   1
   1   2   8 12030.0 309.361   1
   1   2   9 409.254 164.273   1
   1  -3  11 9883.43 681.051  -2
   1   3 -11 9883.43 681.051   1
   1   3  10 3160.82 603.273  -2
   1  -3 -10 3160.82 603.273   1
   1  -3  -9 1135.51 189.512   1
   1   3  -8 2857.57 202.078   1
   1  -3  -7 2838.87 174.010   1
  -1  -3   6 64.6724 113.795   1
  -1   3   5 11989.4 198.366   1
   1  -3  -4 155.395 65.9646   1
  -1  -3   3 4131.37 93.3818   1
   1  -3  -2 1881.63 67.2934   1
   1  -3  -1 6504.18 87.8777   1
  -1  -3   0 4121.52 76.6742   1
   1  -3   1 50602.1 211.559   1
   1   3   2 1566.72 84.9613   1
   1   3   3 10711.6 144.369   1
  -1  -3  -4 8819.61 148.373   1
   1  -3   5 13357.3 190.417   1
  -1  -3  -6 698.338 111.814   1
  -1  -3  -7 22860.2 367.043   1
  -1   3  -8 5955.94 238.583   1
  -1   3  -9 804.376 180.215   1
   1   4  11 4131.52 498.980  -2
   1  -4 -11 4131.52 498.980   1
   1  -4  10 1545.41 460.170  -2
   1   4 -10 1545.41 460.170   1
   1  -4   9 19808.1 884.902  -2
   1   4  -9 19808.1 884.902   1
   1  -4  -8 605.686 155.029   1
   1  -4   7 8469.66 512.338  -2
   1   4  -7 8469.66 512.338   1
  -1  -4  -6 7770.41 591.921  -2
  -1   4   6 7770.41 591.921   1
   1  -4   5 16154.0 538.937  -2
   1   4  -5 16154.0 538.937   1
   1  -4  -4 1293.19 78.4620   1
   1   4  -3 29082.4 208.213   1
   1  -4  -2 3534.62 83.1455   1
   1  -4  -1 23520.8 155.097   1
  -1  -4   0 427.361 52.5591   1
   1  -4   1 1110.70 54.3008   1
   1  -4   2 13377.4 163.161   1
   1   4   3 47468.4 295.209   1
   1  -4   4 420.737 71.8277   1
  -1  -4  -8 2571.82 199.627   1
   1   5  11 1060.23 388.836  -2
   1  -5 -11 1060.23 388.836   1
   1  -5  10 10615.9 508.800  -2
   1   5 -10 10615.9 508.800   1
   1  -5   9 252.660 469.939  -2
   1   5  -9 252.660 469.939   1
   1  -5   8 14470.5 590.136  -2
   1   5  -8 14470.5 590.136   1
  -1  -5  -7 1112.54 292.291  -2
  -1   5   7 1112.54 292.291   1
  -1  -5  -6 7264.08 451.081  -2
  -1   5   6 7264.08 451.081   1
   1  -5   5 4569.82 381.654  -2
   1   5  -5 4569.82 381.654   1
   1  -5  -4 6340.76 134.512   1
  -1  -5   3 543.717 70.5845   1
  -1   5   2 37653.7 228.625   1
   1   5  -1 7233.65 98.6453   1
   1  -5   0 3065.90 74.9450   1
   1  -5   1 3710.66 73.9715   1
   1  -5   2 17617.0 154.590   1
   1  -5   3 545.075 84.2557   1
  -1  -5  -4 23564.1 240.404   1
   1   5 -11 766.003 529.615  -2
   1  -5  11 766.003 529.615   1
  -1   6 -11 2319.49 533.846  -2
  -1  -6  11 2319.49 533.846   1
  -1  -6 -10 4293.75 479.019  -2
  -1   6  10 4293.75 479.019   1
   1  -6   9 4720.97 381.300  -2
   1   6  -9 4720.97 381.300   1
   1  -6   8 4731.23 543.241  -2
   1   6  -8 4731.23 543.241   1
   1  -6   7 5798.80 393.816  -2
   1   6  -7 5798.80 393.816   1
   1  -6   6 22999.4 759.701  -2
   1   6  -6 22999.4 759.701   1
   1  -6   5 5559.88 342.040  -2
   1   6  -5 5559.88 342.040   1
  -1  -6  -4 5299.29 506.367  -2
  -1   6   4 5299.29 506.367   1
  -1  -6   3 8711.10 133.893   1
  -1  -6   2 88.6040 57.2224   1
   1  -6  -1 14523.9 138.823   1
   1   6   0 13559.3 126.272   1
   1  -6   1 53.4492 46.8413   1
  -1   6  -2 18331.3 156.504   1
   1   6   3 7954.50 153.392   1
  -1  -6   6 25461.9 1083.33  -2
  -1   6  -6 25461.9 1083.33   1
  -1  -6   7 4851.66 472.837  -2
  -1   6  -7 4851.66 472.837   1
  -1  -6   8 6064.42 542.768  -2
  -1   6  -8 6064.42 542.768   1
  -1  -6   9 6861.27 851.291  -2
  -1   6  -9 6861.27 851.291   1
   1   6 -10 3700.26 621.056  -2
   1  -6  10 3700.26 621.056   1
   1   6 -11 2346.16 455.878  -2
   1  -6  11 2346.16 455.878   1
  -1   7 -11 11230.8 977.068  -2
  -1  -7  11 11230.8 977.068   1
   1   7  10 79.7305 365.547  -2
   1  -7 -10 79.7305 365.547   1
   1  -7   9 1234.98 498.503  -2
   1   7  -9 1234.98 498.503   1
  -1  -7  -8 416.005 320.676  -2
  -1   7   8 416.005 320.676   1
   1  -7   7 28323.4 926.430  -2
   1   7  -7 28323.4 926.430   1
  -1  -7  -6 315.203 287.585  -2
  -1   7   6 315.203 287.585   1
   1  -7   5 25669.0 602.485  -2
   1   7  -5 25669.0 602.485   1
  -1  -7  -4 1453.03 419.732  -2
  -1   7   4 1453.03 419.732   1
  -1   7   3 4530.33 103.692   1
   1  -7  -2 993.808 72.4396   1
   1  -7  -1 9199.10 118.954   1
   1  -7   0 1395.14 65.4151   1
   1   7   1 47840.1 246.339   1
  -1   7  -2 2934.63 78.3466   1
  -1   7  -3 9127.22 166.944   1
  -1  -7   5 25995.5 724.101  -2
  -1   7  -5 25995.5 724.101   1
  -1  -7   6 603.916 338.114  -2
  -1   7  -6 603.916 338.114   1
  -1  -7   7 32839.4 924.390  -2
  -1   7  -7 32839.4 924.390   1
  -1  -7   8 566.323 421.183  -2
  -1   7  -8 566.323 421.183   1
  -1  -7   9 1257.22 399.417  -2
  -1   7  -9 1257.22 399.417   1
  -1  -7  10 73.8669 473.136  -2
  -1   7 -10 73.8669 473.136   1
  -1  -7  11 11849.2 898.941  -2
  -1   7 -11 11849.2 898.941   1
   1  -8  10 3361.91 380.344  -2
   1   8 -10 3361.91 380.344   1
  -1   8  -9 5615.20 448.056  -2
  -1  -8   9 5615.20 448.056   1
   1  -8   8 4119.65 326.859  -2
   1   8  -8 4119.65 326.859   1
   1   8   7 6216.21 350.500  -2
   1  -8  -7 6216.21 350.500   1
   1  -8   6 13203.2 513.752  -2
   1   8  -6 13203.2 513.752   1
  -1  -8  -5 1836.39 257.826  -2
  -1   8   5 1836.39 257.826   1
  -1  -8  -4 7641.79 628.843  -2
  -1   8   4 7641.79 628.843   1
  -1   8   3 17786.3 206.104   1
  -1  -8   2 395.992 69.1742   1
   1   8  -1 6380.60 114.106   1
   1   8   0 6942.54 118.427   1
   1   8   1 2947.21 79.6555   1
   1  -8   2 14716.3 161.460   1
   1  -8   3 14241.8 185.808   1
  -1  -8   4 7448.09 495.133  -2
  -1   8  -4 7448.09 495.133   1
  -1  -8   5 2050.37 352.726  -2
  -1   8  -5 2050.37 352.726   1
  -1  -8   6 14420.1 925.018  -2
  -1   8  -6 14420.1 925.018   1
  -1  -8   7 6142.39 534.059  -2
  -1   8  -7 6142.39 534.059   1
  -1  -8   8 4937.78 548.504  -2
  -1   8  -8 4937.78 548.504   1
  -1  -8   9 6252.07 549.555  -2
  -1   8  -9 6252.07 549.555   1
   1  -8 -10 2875.92 444.931  -2
   1   8  10 2875.92 444.931   1
   1   9  10 9580.74 490.744  -2
   1  -9 -10 9580.74 490.744   1
   1   9   9 744.525 323.957  -2
   1  -9  -9 744.525 323.957   1
   1  -9   8 17038.7 511.497  -2
   1   9  -8 17038.7 511.497   1
  -1  -9  -7 448.580 265.992  -2
  -1   9   7 448.580 265.992   1
  -1  -9  -6 4570.97 280.186  -2
  -1   9   6 4570.97 280.186   1
  -1  -9  -5 998.258 294.488  -2
  -1   9   5 998.258 294.488   1
   1  -9   4 25019.1 772.293  -2
   1   9  -4 25019.1 772.293   1
   1  -9  -3 1107.61 97.5002   1
  -1  -9   2 27605.6 263.695   1
   1   9  -1 42.1930 68.9173   1
  -1  -9   0 3410.69 98.1167   1
  -1  -9  -1 580.739 68.3761   1
   1   9   2 13356.2 187.755   1
   1   9   3 505.608 86.2298   1
  -1  -9   4 26764.2 564.192  -2
  -1   9  -4 26764.2 564.192   1
  -1  -9   5 719.837 255.511  -2
  -1   9  -5 719.837 255.511   1
  -1  -9   6 4205.06 471.062  -2
  -1   9  -6 4205.06 471.062   1
  -1  -9   7 395.170 413.677  -2
  -1   9  -7 395.170 413.677   1
   1  -9  -8 15716.7 600.656  -2
   1   9   8 15716.7 600.656   1
  -1   9   9 718.585 380.599  -2
  -1  -9  -9 718.585 380.599   1
   1   9 -10 10778.7 467.336  -2
   1  -9  10 10778.7 467.336   1
   1 -10  10 1302.62 880.669  -2
   1  10 -10 1302.62 880.669   1
   1  10   9 13412.2 505.949  -2
   1 -10  -9 13412.2 505.949   1
   1 -10   8 763.985 401.380  -2
   1  10  -8 763.985 401.380   1
   1 -10   7 4320.17 304.162  -2
   1  10  -7 4320.17 304.162   1
   1 -10   6 7981.47 345.125  -2
   1  10  -6 7981.47 345.125   1
   1  10   5 10995.4 452.506  -2
   1 -10  -5 10995.4 452.506   1
   1 -10   4 1251.91 365.439  -2
   1  10  -4 1251.91 365.439   1
  -1 -10   2 137.520 96.9498   1
  -1  10   1 12777.0 223.400   1
   1 -10   0 7503.88 176.838   1
   1 -10   1 1160.13 99.0510   1
   1 -10   2 3778.23 140.631   1
  -1 -10   3 25350.6 786.639  -2
  -1  10  -3 25350.6 786.639   1
  -1 -10   5 12259.0 448.840  -2
  -1  10  -5 12259.0 448.840   1
  -1 -10   6 8663.73 399.360  -2
  -1  10  -6 8663.73 399.360   1
   1  10  -7 4231.33 354.210  -2
   1 -10   7 4231.33 354.210   1
  -1  10   8 1325.81 304.250  -2
  -1 -10  -8 1325.81 304.250   1
   1  10  -9 13920.0 523.328  -2
   1 -10   9 13920.0 523.328   1
  -1  10  10 927.276 433.427  -2
  -1 -10 -10 927.276 433.427   1
   1 -11   9 2468.88 367.411  -2
   1  11  -9 2468.88 367.411   1
   1 -11   8 1538.28 351.707  -2
   1  11  -8 1538.28 351.707   1
   1 -11   7 10804.5 402.625  -2
   1  11  -7 10804.5 402.625   1
   1 -11   6 1877.74 244.245  -2
   1  11  -6 1877.74 244.245   1
   1 -11   5 25989.0 570.767  -2
   1  11  -5 25989.0 570.767   1
  -1  11  -4 3012.03 285.084  -2
  -1 -11   4 3012.03 285.084   1
   1 -11   3 4366.63 639.794  -2
   1  11  -3 4366.63 639.794   1
   1 -11  -2 494.875 107.803   1
  -1 -11   1 9056.07 196.179   1
  -1  11   0 4680.47 159.116   1
  -1 -11  -1 20524.9 311.171   1
  -1 -11  -2 230.943 112.777   1
  -1 -11   4 3471.09 372.929  -2
  -1  11  -4 3471.09 372.929   1
  -1 -11   5 25269.8 625.519  -2
  -1  11  -5 25269.8 625.519   1
  -1 -11   6 2191.79 288.275  -2
  -1  11  -6 2191.79 288.275   1
  -1  11   7 12115.9 406.730  -2
  -1 -11  -7 12115.9 406.730   1
  -1 -11   8 1151.52 318.171  -2
  -1  11  -8 1151.52 318.171   1
   1  11  -9 2221.00 370.530  -2
   1 -11   9 2221.00 370.530   1
  -1 -11  10 473.808 843.080  -2
  -1  11 -10 473.808 843.080   1
   1 -12   9 1042.84 387.003  -2
   1  12  -9 1042.84 387.003   1
   1 -12   8 4916.91 372.549  -2
   1  12  -8 4916.91 372.549   1
  -1 -12  -7 1435.17 270.138  -2
  -1  12   7 1435.17 270.138   1
   1  12   6 15363.7 364.488  -2
   1 -12  -6 15363.7 364.488   1
   1 -12   5 595.258 220.701  -2
   1  12  -5 595.258 220.701   1
   1 -12   4 10591.5 400.616  -2
   1  12  -4 10591.5 400.616   1
   1 -12   3 3940.61 469.936  -2
   1  12  -3 3940.61 469.936   1
   1 -12   2 8054.41 767.322  -2
   1  12  -2 8054.41 767.322   1
   1 -12  -1 1254.23 136.293   1
  -1  12   0 18691.9 337.539   1
  -1 -12  -1 1930.10 159.387   1
  -1 -12   3 3842.25 439.579  -2
  -1  12  -3 3842.25 439.579   1
   1 -12  -4 9667.07 396.185  -2
   1  12   4 9667.07 396.185   1
  -1 -12   5 573.861 317.028  -2
  -1  12  -5 573.861 317.028   1
  -1 -12   6 15210.7 423.956  -2
  -1  12  -6 15210.7 423.956   1
  -1 -12   7 1417.91 263.635  -2
  -1  12  -7 1417.91 263.635   1
  -1 -12   8 6774.92 425.050  -2
  -1  12  -8 6774.92 425.050   1
  -1 -12   9 967.345 350.747  -2
  -1  12  -9 967.345 350.747   1
   1 -13   8 9819.58 396.389  -2
   1  13  -8 9819.58 396.389   1
  -1  13  -7 1576.88 260.333  -2
  -1 -13   7 1576.88 260.333   1
   1 -13   6 1300.46 266.602  -2
   1  13  -6 1300.46 266.602   1
   1 -13   5 4124.70 265.736  -2
   1  13  -5 4124.70 265.736   1
  -1 -13  -4 16633.0 499.380  -2
  -1  13   4 16633.0 499.380   1
  -1 -13  -3 4522.75 519.447  -2
  -1  13   3 4522.75 519.447   1
   1 -13   2 12971.1 924.847  -2
   1  13  -2 12971.1 924.847   1
  -1 -13  -1 4039.57 383.930  -2
  -1  13   1 4039.57 383.930   1
   1 -13   0 4078.81 473.091  -2
   1  13   0 4078.81 473.091   1
  -1 -13   2 12524.7 674.535  -2
  -1  13  -2 12524.7 674.535   1
  -1 -13   3 4494.56 526.233  -2
  -1  13  -3 4494.56 526.233   1
  -1 -13   4 17668.7 651.900  -2
  -1  13  -4 17668.7 651.900   1
  -1 -13   5 3268.61 390.208  -2
  -1  13  -5 3268.61 390.208   1
   1  13  -6 1232.55 330.624  -2
   1 -13   6 1232.55 330.624   1
  -1 -13   7 1876.89 292.307  -2
  -1  13  -7 1876.89 292.307   1
  -1 -13   8 9178.76 476.818  -2
  -1  13  -8 9178.76 476.818   1
   1  13  -9 570.654 968.527  -2
   1 -13   9 570.654 968.527   1
   1  14   8 346.263 402.483  -2
   1 -14  -8 346.263 402.483   1
   1  14   7 5780.91 322.713  -2
   1 -14  -7 5780.91 322.713   1
   1 -14   6 497.194 272.976  -2
   1  14  -6 497.194 272.976   1
  -1  14  -5 9753.72 394.177  -2
  -1 -14   5 9753.72 394.177   1
   1 -14   4 1541.93 286.754  -2
   1  14  -4 1541.93 286.754   1
  -1 -14  -3 20408.0 692.059  -2
  -1  14   3 20408.0 692.059   1
   1 -14   2 1114.38 308.141  -2
   1  14  -2 1114.38 308.141   1
  -1 -14  -1 12668.9 564.636  -2
  -1  14   1 12668.9 564.636   1
  -1 -14   0 2727.25 434.351  -2
  -1  14   0 2727.25 434.351   1
  -1 -14   1 12356.0 569.064  -2
  -1  14  -1 12356.0 569.064   1
  -1 -14   2 1444.60 623.134  -2
  -1  14  -2 1444.60 623.134   1
  -1 -14   3 20102.0 686.291  -2
  -1  14  -3 20102.0 686.291   1
  -1 -14   4 1511.12 355.783  -2
  -1  14  -4 1511.12 355.783   1
  -1 -14   5 11478.5 632.095  -2
  -1  14  -5 11478.5 632.095   1
  -1 -14   6 353.494 386.205  -2
  -1  14  -6 353.494 386.205   1
  -1 -14   7 4752.30 320.360  -2
  -1  14  -7 4752.30 320.360   1
  -1 -14   8 91.0897 426.105  -2
  -1  14  -8 91.0897 426.105   1
   1  15  -8 3512.80 880.026   1
  -1 -15  -7 4082.78 332.509  -2
  -1  15   7 4082.78 332.509   1
   1 -15   6 2560.84 332.941  -2
   1  15  -6 2560.84 332.941   1
   1 -15   5 12420.0 586.283  -2
   1  15  -5 12420.0 586.283   1
  -1 -15  -4 5497.07 457.356  -2
  -1  15   4 5497.07 457.356   1
   1 -15   3 1453.13 404.320  -2
   1  15  -3 1453.13 404.320   1
   1 -15   2 6604.24 483.121  -2
   1  15  -2 6604.24 483.121   1
   1 -15   1 14981.6 766.556  -2
   1  15  -1 14981.6 766.556   1
   1 -15   0 4968.72 551.753  -2
   1  15   0 4968.72 551.753   1
  -1 -15   1 14821.9 533.881  -2
  -1  15  -1 14821.9 533.881   1
   1 -15  -2 6196.17 388.027  -2
   1  15   2 6196.17 388.027   1
   1 -15  -3 1187.05 350.603  -2
   1  15   3 1187.05 350.603   1
  -1 -15   4 6329.01 415.528  -2
  -1  15  -4 6329.01 415.528   1
   1  15  -5 10983.6 497.362  -2
   1 -15   5 10983.6 497.362   1
   1  15  -6 2668.84 386.103  -2
   1 -15   6 2668.84 386.103   1
  -1 -15   7 4168.94 440.797  -2
  -1  15  -7 4168.94 440.797   1
   1 -16   7 480.032 648.085  -2
   1  16  -7 480.032 648.085   1
  -1  16  -6 10680.7 462.827  -2
  -1 -16   6 10680.7 462.827   1
   1 -16   5 372.058 330.348  -2
   1  16  -5 372.058 330.348   1
  -1 -16  -4 6980.49 405.406  -2
  -1  16   4 6980.49 405.406   1
   1 -16   3-0.85173 294.878  -2
   1  16  -3-0.85173 294.878   1
   1 -16   2 6667.44 462.023  -2
   1  16  -2 6667.44 462.023   1
   1 -16   1 138.022 510.612  -2
   1  16  -1 138.022 510.612   1
   1 -16   0 17779.6 862.224  -2
   1  16   0 17779.6 862.224   1
   1 -16  -1 352.179 383.850  -2
   1  16   1 352.179 383.850   1
  -1 -16   2 7787.54 540.020  -2
  -1  16  -2 7787.54 540.020   1
  -1 -16   3 89.4364 321.808  -2
  -1  16  -3 89.4364 321.808   1
   1 -16  -4 7138.72 514.766  -2
   1  16   4 7138.72 514.766   1
  -1 -16   5 530.507 357.544  -2
  -1  16  -5 530.507 357.544   1
  -1 -16   6 11700.6 639.165  -2
  -1  16  -6 11700.6 639.165   1
  -1 -17  -6 776.369 900.518  -2
  -1  17   6 776.369 900.518   1
  -1 -17  -5 6631.93 494.745  -2
  -1  17   5 6631.93 494.745   1
   1 -17   4 3359.69 417.993  -2
   1  17  -4 3359.69 417.993   1
  -1 -17  -3 3999.25 455.014  -2
  -1  17   3 3999.25 455.014   1
   1 -17   2 4477.78 531.560  -2
   1  17  -2 4477.78 531.560   1
  -1 -17  -1 7930.80 514.087  -2
  -1  17   1 7930.80 514.087   1
  -1 -17   0 423.290 375.593  -2
  -1  17   0 423.290 375.593   1
   1 -17  -1 9652.15 757.074  -2
   1  17   1 9652.15 757.074   1
  -1 -17   2 5495.62 551.309  -2
  -1  17  -2 5495.62 551.309   1
   1 -17  -3 4978.89 478.078  -2
   1  17   3 4978.89 478.078   1
   1 -17  -4 3670.45 551.573  -2
   1  17   4 3670.45 551.573   1
  -1 -17   5 6452.00 491.314  -2
  -1  17  -5 6452.00 491.314   1
  -1 -18  -5 3436.46 1055.48  -2
  -1  18   5 3436.46 1055.48   1
   1 -18   4 503.195 512.755  -2
   1  18  -4 503.195 512.755   1
  -1 -18  -3 15777.9 701.679  -2
  -1  18   3 15777.9 701.679   1
  -1 -18  -2 1209.39 419.846  -2
  -1  18   2 1209.39 419.846   1
  -1 -18  -1 7110.44 526.447  -2
  -1  18   1 7110.44 526.447   1
   1 -18   0-41.0910 401.419  -2
   1  18   0-41.0910 401.419   1
   1 -18  -1 6445.89 595.765  -2
   1  18   1 6445.89 595.765   1
   1 -18  -2 1158.54 605.909  -2
   1  18   2 1158.54 605.909   1
  -1 -18   3 15479.9 795.328  -2
  -1  18  -3 15479.9 795.328   1
  -1 -18   4 538.761 450.618  -2
  -1  18  -4 538.761 450.618   1
  -1 -18   5 2154.07 990.844  -2
  -1  18  -5 2154.07 990.844   1
  -1 -19  -3 372.571 639.585  -2
  -1  19   3 372.571 639.585   1
   1 -19   2 9774.65 1196.16  -2
   1  19  -2 9774.65 1196.16   1
   1 -19   1 1958.92 532.780  -2
   1  19  -1 1958.92 532.780   1
   1 -19   0 2026.42 532.899  -2
   1  19   0 2026.42 532.899   1
  -1 -19   1 2272.36 548.765  -2
  -1  19  -1 2272.36 548.765   1
   1 -19  -2 8874.47 1237.81  -2
   1  19   2 8874.47 1237.81   1
  -1 -20   1 1207.41 748.186   1
   2   0 -10 15753.0 530.679   1
  -2   0   8 4290.39 298.963   1
   2   0  -6 15301.6 375.486   1
  -2   0   4 25079.0 310.916   1
   2   0  -2 172.230 65.9024   1
  -2   0   0 46948.8 293.973   1
   2   0   2 10577.1 169.437   1
  -2   0  -4 3039.41 151.519   1
  -2   0  -6 6516.14 270.936   1
   2   0   8 13321.6 527.726   1
   2   0  10 1164.25 274.369   1
  -2  -1  12 2396.59 929.222   1
  -2   1  11 6698.02 337.760   1
  -2  -1  10 95.0935 195.295   1
  -2   1   9 7245.24 259.259   1
   2  -1  -8 3671.91 202.749   1
   2  -1  -7-16.4406 125.156   1
  -2  -1   6 6637.73 191.534   1
  -2  -1   5 19278.3 220.423   1
   2  -1  -4 836.143 75.8648   1
  -2   1   3 9625.51 119.024   1
   2  -1  -2 9984.04 97.1522   1
  -2   1   1 218.945 49.6750   1
   2  -1   0 24544.0 165.714   1
  -2  -1  -1 2171.52 69.5400   1
   2  -1   2 87.8593 51.6901   1
  -2  -1  -3 6883.38 121.195   1
   2  -1   4 10191.9 175.987   1
  -2  -1  -5 58.3807 87.1079   1
   2   1   6 1792.22 128.534   1
  -2  -1  -7 2951.14 168.001   1
  -2   1  -8 619.319 147.559   1
   2   1   9 3889.60 225.924   1
  -2   1 -10 1667.35 204.932   1
  -2  -1 -11 466.057 199.761   1
  -2  -2  12 385.983 878.030   1
  -2  -2  11 1976.08 249.307   1
  -2  -2  10 330.083 203.745   1
   2  -2  -9 4687.67 237.613   1
  -2   2   8 17.5177 144.250   1
   2   2  -7 12823.6 295.855   1
   2   2  -6 215.179 106.219   1
   2  -2  -5 2859.92 116.663   1
  -2  -2   4 176.515 61.9426   1
  -2   2   3 8837.23 108.830   1
   2  -2  -2 1436.45 53.7737   1
  -2   2   1 25550.5 153.142   1
  -2  -2   0 7421.26 91.1419   1
  -2  -2  -1 1837.04 58.0646   1
  -2  -2  -2 2279.01 63.4099   1
  -2  -2  -3 14009.6 158.700   1
  -2  -2  -4 210.348 73.5502   1
  -2   2  -5 15448.6 236.881   1
   2  -2   6 1347.09 121.850   1
   2  -2   7 301.981 121.850   1
   2   2   8 333.991 146.241   1
   2   2   9 4214.62 233.262   1
   2   2  10-18.3843 179.110   1
  -2  -2 -11 4660.50 291.820   1
   2  -3 -11 1046.22 230.799   1
   2   3 -10 51.5886 199.655   1
   2  -3  -9 4864.03 248.787   1
  -2   3   8 13229.6 327.500   1
  -2  -3   7 89.0638 125.752   1
   2   3  -6 13800.6 257.556   1
  -2  -3   5 5434.37 140.039   1
  -2  -3   4 1460.97 71.8794   1
   2  -3  -3 2658.81 71.3981   1
  -2  -3   2 20415.5 140.928   1
   2   3  -1 1237.02 55.8461   1
   2   3   0 13040.9 106.929   1
   2  -3   1 1686.42 62.8317   1
   2  -3   2 318.863 52.3972   1
  -2  -3  -3 1242.55 77.9103   1
  -2  -3  -4 8903.77 162.561   1
   2  -3   5 619.202 93.4248   1
  -2   3  -6 6273.04 188.568   1
  -2  -3  -7 2486.77 163.174   1
   2  -3   8 266.170 144.298   1
  -2  -3  -9 1706.45 186.847   1
   2  -3  10 6159.01 297.228   1
   2   3  11 108.054 220.113   1
  -2  -4  11 1205.76 235.094   1
  -2  -4  10 11082.5 383.820   1
   2   4  -9 1956.99 200.124   1
  -2   4   8 3704.90 210.297   1
   2  -4  -7 5037.02 203.798   1
   2  -4  -6 4960.18 158.358   1
  -2  -4   5 23.3414 77.4652   1
  -2   4   4 25817.0 225.763   1
   2   4  -3 7645.98 105.977   1
   2   4  -2 2769.38 72.1091   1
   2  -4  -1 1049.23 53.9079   1
  -2   4   0 7706.24 87.4261   1
  -2   4  -1 266.857 50.8543   1
   2  -4   2 20395.0 179.767   1
  -2   4  -3 147.113 65.7805   1
  -2  -4  -4 718.105 80.8588   1
  -2  -4  -5 2074.56 120.410   1
   2   4   6 5306.69 192.667   1
  -2  -4  -7 1852.88 172.116   1
   2  -4   8 7644.20 269.803   1
  -2   4  -9 452.788 176.800   1
  -2  -4 -10 151.488 199.193   1
  -2   4 -11 2022.33 252.170   1
   2   5 -11 7220.26 355.838   1
  -2   5  10 45.8899 207.889   1
   2  -5  -9 5767.54 285.214   1
  -2   5   8 388.105 155.320   1
  -2   5   7 347.044 127.073   1
   2   5  -6 1166.16 116.666   1
  -2  -5   5 12546.8 200.444   1
  -2   5   4 1265.12 73.5714   1
  -2  -5   3 16548.5 146.404   1
   2   5  -2 1867.07 71.5645   1
  -2   5   1 276.981 46.7549   1
   2  -5   0 3015.67 68.2482   1
   2  -5   1 25651.0 179.875   1
   2   5   2 72.7488 60.7223   1
  -2  -5  -3 11651.6 171.784   1
   2  -5   4 2391.25 110.493   1
  -2  -5  -5 1365.40 113.097   1
   2   5   6 288.532 112.506   1
   2  -5   7 9402.41 284.916   1
  -2  -5  -8 360.415 159.535   1
  -2  -5  -9 2804.42 234.133   1
  -2  -5 -10 232.041 202.578   1
  -2   5 -11 275.325 239.990   1
   2  -6 -11 2265.74 271.700   1
   2   6 -10 3917.78 277.761   1
   2  -6  -9 1823.73 214.900   1
  -2   6   8 343.526 150.187   1
  -2  -6   7 14701.0 305.533   1
  -2  -6   6 2542.11 142.689   1
   2  -6  -5 1957.84 109.131   1
  -2  -6   4 7224.82 135.689   1
   2  -6  -3 7727.61 126.575   1
   2  -6  -2 1471.12 68.3970   1
  -2  -6   1 12108.4 144.287   1
   2  -6   0 6854.50 91.0639   1
  -2  -6  -1 1734.52 68.7854   1
  -2   6  -2 10444.1 150.006   1
  -2  -6  -3 2615.07 98.0001   1
  -2  -6  -4 266.201 79.1673   1
  -2  -6  -5 7018.40 161.972   1
   2  -6   6 2763.70 151.759   1
   2   6   7 1369.93 164.292   1
  -2  -6  -8 2685.55 213.077   1
  -2   6  -9 2407.48 232.725   1
  -2  -6 -10 168.821 212.210   1
  -2  -6 -11 4507.58 471.443   1
  -2   7  11 45.4014 340.713   1
   2   7 -10 39.0240 210.299   1
   2   7  -9 102.151 193.526   1
   2  -7  -8 16292.8 345.354   1
  -2  -7   7 455.945 128.181   1
   2  -7  -6 12809.1 269.654   1
   2  -7  -5 151.698 89.7038   1
   2   7  -4 1668.77 92.9062   1
  -2   7   3 645.462 68.6585   1
  -2   7   2 24346.0 196.532   1
   2   7  -1 381.810 53.3210   1
   2  -7   0 6829.03 97.8009   1
  -2  -7  -1 707.420 55.1919   1
  -2   7  -2 656.208 75.3433   1
   2  -7   3 91.1952 72.3152   1
   2  -7   4 10072.5 186.724   1
  -2  -7  -5 281.411 92.0166   1
   2  -7   6 8197.39 218.856   1
  -2   7  -7 306.956 155.897   1
  -2   7  -8 324.968 180.225   1
  -2  -7  -9 182.778 199.584   1
   2   7  10 8990.78 382.368   1
  -2  -8  11 202.360 594.021   1
   2  -8 -10 3833.41 284.669   1
  -2  -8   9 2861.65 233.368   1
   2   8  -8 1775.56 177.268   1
  -2   8   7 8244.92 244.688   1
  -2  -8   6 328.817 113.262   1
  -2  -8   5 277.507 95.2746   1
  -2  -8   4 11844.2 181.283   1
   2   8  -3 8913.86 150.549   1
  -2   8   2 7506.06 136.259   1
   2  -8  -1 9767.99 128.348   1
  -2  -8   0 1914.52 64.9479   1
  -2  -8  -1 663.876 63.5968   1
   2  -8   2 17497.8 211.256   1
  -2   8  -3 5570.37 146.354   1
   2   8   4 229.854 92.9776   1
  -2  -8  -5 7428.76 186.596   1
  -2   8  -6 4178.93 169.617   1
   2   8   7 1128.77 156.373   1
   2  -8   8 2408.97 193.724   1
  -2  -8  -9 1491.53 209.061   1
  -2   8 -10 55.5944 231.854   1
  -2  -9  10 415.034 232.041   1
   2   9  -9 6719.88 311.603   1
   2  -9  -8 378.984 171.895   1
  -2   9   7 225.165 140.292   1
   2   9  -6 14.0591 117.878   1
   2  -9  -5 11440.5 217.985   1
  -2  -9   4-2.18085 92.7640   1
   2  -9  -3 11674.1 194.110   1
  -2   9   2 516.615 86.5568   1
  -2  -9   1 567.878 74.6985   1
  -2  -9   0 1005.48 88.3286   1
  -2  -9  -1 19928.8 223.135   1
  -2  -9  -2-1.47316 89.2752   1
   2   9   3 7740.32 210.978   1
  -2   9  -4 249.161 107.153   1
   2  -9   5 894.257 118.651   1
  -2  -9  -6 62.8562 129.978   1
  -2   9  -7 10856.5 321.311   1
  -2   9  -8 32.0603 171.298   1
  -2  -9  -9 2461.21 263.023   1
  -2   9 -10 83.4645 367.864   1
   2 -10 -10 8512.50 536.507   1
  -2  10   9 257.428 220.763   1
  -2 -10   8 1105.08 208.061   1
   2 -10  -7 6305.30 258.776   1
   2  10  -6 7170.78 209.972   1
   2  10  -5 2583.01 133.074   1
   2 -10  -4 15769.8 251.608   1
   2 -10  -3 535.719 96.8190   1
  -2  10   2 67.6642 82.3128   1
   2 -10  -1 5463.81 145.848   1
  -2 -10   0 6309.63 171.374   1
  -2 -10  -1 1003.49 108.096   1
   2 -10   2 11142.9 236.010   1
  -2 -10  -3 115.711 108.686   1
   2 -10   4 852.490 120.608   1
  -2 -10  -5 1997.16 144.421   1
  -2  10  -6 2242.14 171.158   1
  -2  10  -7 296.323 158.441   1
  -2 -10  -8 7184.64 314.053   1
   2 -10   9 1017.59 220.009   1
  -2 -10 -10 580.829 365.145   1
   2  11  -9 1432.98 237.183   1
   2  11  -8 5318.51 283.130   1
  -2  11   7 1106.99 159.610   1
   2 -11  -6 8559.57 244.906   1
   2 -11  -5 3267.83 168.894   1
   2 -11  -4 257.120 112.338   1
  -2  11   3 157.174 113.160   1
   2  11  -2 15749.3 287.396   1
   2  11  -1 1123.77 116.090   1
  -2  11   0 11209.9 243.901   1
  -2 -11  -1 481.246 117.592   1
   2  11   2 1303.09 145.789   1
   2 -11   3 247.462 141.500   1
  -2 -11  -4 17340.9 322.380   1
   2  11   5 663.874 136.461   1
   2 -11   6 4565.79 212.111   1
  -2  11  -7 717.081 166.707   1
  -2 -11  -8 894.780 189.707   1
  -2  11  -9 1223.84 218.958   1
   2  12  -9 2933.40 263.635   1
   2 -12  -8 1211.46 199.704   1
  -2 -12   7 7600.99 271.890   1
  -2 -12   6 99.7937 146.925   1
   2 -12  -5 1436.23 147.747   1
  -2 -12   4 1855.49 147.362   1
  -2 -12   3 3372.28 179.025   1
  -2  12   2 2807.20 174.848   1
  -2  12   1 17204.2 318.284   1
  -2 -12   0 447.096 123.645   1
  -2 -12  -1 1540.07 153.672   1
  -2  12  -2 1528.67 144.451   1
  -2  12  -3 5988.37 251.077   1
   2 -12   4 264.457 153.036   1
   2 -12   5 9482.93 308.957   1
   2  12   6 837.804 162.388   1
  -2  12  -7 213.016 172.107   1
   2  12   8 275.056 196.800   1
   2  12   9 2518.03 337.741   1
  -2 -13   9 4790.22 553.658   1
  -2 -13   8 2248.41 231.358   1
   2  13  -7 72.3240 170.173   1
   2  13  -6 1016.58 159.180   1
   2 -13  -5 10011.4 263.694   1
  -2 -13   4 612.988 143.181   1
  -2 -13   3 4765.94 208.396   1
  -2  13   2 4593.52 210.428   1
  -2 -13   1 645.774 144.816   1
   2 -13   0 2124.27 174.176   1
   2 -13   1 7740.65 255.073   1
  -2  13  -2 301.747 161.797   1
   2  13   3 4718.38 244.533   1
  -2 -13  -4 4003.17 251.516   1
   2  13   5 451.277 190.740   1
   2  13   6 1329.45 210.582   1
   2 -13   7 5356.21 270.647   1
  -2  13  -8 30.5566 208.878   1
   2  14  -8 1652.86 260.647   1
   2  14  -7 5.93557 174.174   1
   2 -14  -6 5643.96 249.864   1
  -2 -14   5 1140.87 175.957   1
  -2 -14   4 13091.4 313.104   1
  -2  14   3 67.8022 148.071   1
   2  14  -2 1026.21 163.613   1
   2  14  -1 834.583 158.519   1
  -2 -14   0 6343.87 250.232   1
   2  14   1 818.696 177.155   1
   2 -14   2 9324.38 318.753   1
  -2 -14  -3 516.637 203.117   1
   2 -14   4 1262.06 202.011   1
  -2 -14  -5 375.333 204.343   1
  -2 -14  -6 3575.01 268.070   1
  -2 -14  -7 75.7974 216.972   1
  -2 -14  -8 7239.72 554.066   1
   2  15  -7 297.667 201.879   1
   2  15  -6 4355.08 252.208   1
  -2  15   5 4743.39 262.470   1
  -2 -15   4 240.696 169.951   1
   2  15  -3 1937.67 200.008   1
  -2 -15   2 5625.92 272.750   1
   2 -15  -1 466.561 198.361   1
   2 -15   0 7814.45 305.542   1
   2 -15   1 5676.24 277.846   1
  -2 -15  -2 406.249 206.266   1
  -2  15  -3 2677.96 260.633   1
  -2  15  -4 7375.80 332.304   1
   2 -15   5 355.717 215.228   1
  -2  15  -6 1724.70 239.535   1
  -2 -15  -7 2924.59 443.799   1
   2 -16  -7 6584.75 556.870   1
   2  16  -6-69.1848 209.750   1
   2 -16  -5 1052.12 222.774   1
   2 -16  -4 81.7130 193.139   1
  -2 -16   3 4355.69 279.684   1
   2  16  -2-34.8406 211.972   1
   2  16  -1 10614.0 382.847   1
   2 -16   0-42.9187 191.288   1
  -2 -16  -1 1060.82 203.077   1
   2 -16   2 62.6716 215.651   1
  -2 -16  -3 4781.88 316.020   1
  -2 -16  -4 112.080 212.386   1
  -2  16  -5 7508.59 359.181   1
  -2 -16  -6-130.722 255.076   1
   2 -17  -6 3027.39 572.517   1
   2 -17  -5 1997.85 278.239   1
   2 -17  -4 1234.69 232.617   1
   2 -17  -3 2906.15 287.333   1
   2 -17  -2 6173.11 339.481   1
  -2 -17   1 2.33191 222.212   1
  -2  17   0 1914.09 244.023   1
   2 -17   1 2847.79 255.631   1
  -2 -17  -2 447.148 226.305   1
  -2 -17  -3 2009.81 271.113   1
  -2  17  -4 4400.51 306.686   1
   2  17   5 51.9399 277.923   1
   2 -18  -5-26.2872 492.935   1
   2 -18  -4 7071.35 438.395   1
  -2  18   3 708.688 258.631   1
  -2 -18   2 1904.26 308.977   1
   2  18  -1 214.190 266.502   1
  -2  18   0 3777.20 331.452   1
  -2 -18  -1-25.9516 235.078   1
  -2  18  -2 9559.05 416.476   1
   2 -18   3-48.8649 257.382   1
   2 -18   4 384.841 402.716   1
  -2 -19   3 3097.88 1158.41   1
  -2 -19   2 963.565 442.799   1
   2  19  -1 557.446 341.996   1
  -2 -19   0 1229.23 315.045   1
   2  19   1 6329.96 687.652   1
   2  19   2-2.01683 385.465   1
  -2  19  -3 3977.08 841.566   1
   3   0 -11 6838.26 477.131   1
  -3   0   9-45.9048 238.630   1
   3   0  -7 28006.2 536.032   1
  -3   0   5 38208.3 489.577   1
   3   0  -3 1436.38 107.678   1
  -3   0   1 123822. 515.944   1
  -3   0  -1 22836.7 224.264   1
  -3   0  -3 7834.68 168.581   1
  -3   0  -5 22596.8 367.738   1
  -3   0  -7 2045.22 205.696   1
   3   0   9 1103.90 237.034   1
  -3   0 -11 4104.24 500.315   1
   3  -1 -11 2443.87 251.104   1
  -3  -1  10 1901.99 219.459   1
  -3   1   9 11036.5 345.484   1
  -3  -1   8 2908.31 182.870   1
   3  -1  -7 1350.53 138.445   1
  -3  -1   6 26653.5 346.941   1
   3  -1  -5 9606.01 177.729   1
   3  -1  -4 3515.23 108.599   1
   3   1  -3 20411.7 185.710   1
  -3  -1   2 22877.7 170.862   1
   3  -1  -1 4627.47 81.5405   1
  -3  -1   0 40780.5 218.925   1
   3  -1   1 8652.29 112.339   1
   3  -1   2 628.029 52.2419   1
   3  -1   3 20465.7 182.341   1
   3   1   4 16274.2 210.731   1
   3  -1   5 1861.65 112.002   1
  -3   1  -6 7928.79 194.162   1
  -3  -1  -7 5214.56 198.947   1
   3   1   8 824.144 148.715   1
  -3  -1  -9 4543.07 227.776   1
   3   1  10 2327.22 242.027   1
   3  -1  11 154.786 329.917   1
  -3  -2  11 550.614 234.027   1
  -3  -2  10 14532.5 416.920   1
   3  -2  -9 220.679 175.443   1
   3  -2  -8 11607.1 300.424   1
  -3  -2   7 2232.14 153.936   1
   3   2  -6 2621.20 134.376   1
  -3  -2   5 219.291 82.6010   1
   3  -2  -4 43424.3 277.529   1
  -3   2   3 25.7845 52.2914   1
  -3   2   2 25191.7 168.741   1
  -3   2   1 3376.96 68.6356   1
   3  -2   0 3654.11 74.2257   1
   3   2   1 578.731 47.0112   1
  -3   2  -2 40623.1 204.298   1
  -3  -2  -3 464.030 60.7045   1
   3  -2   4 15446.0 193.858   1
   3  -2   5 1522.98 108.003   1
  -3   2  -6 2432.94 134.606   1
  -3  -2  -7 177.169 122.646   1
   3  -2   8 12212.6 311.393   1
   3  -2   9 498.834 161.148   1
  -3   2 -10 2100.02 256.135   1
   3  -2  11 119.119 366.286   1
  -3   3  11 2058.68 266.661   1
  -3   3  10 459.669 193.561   1
   3  -3  -9 15198.3 396.317   1
   3   3  -8 1495.73 168.705   1
   3  -3  -7 6486.27 209.301   1
   3  -3  -6 10750.6 208.294   1
   3   3  -5 13988.9 199.008   1
   3  -3  -4 5264.29 106.807   1
   3  -3  -3 49669.4 256.200   1
   3  -3  -2 10987.0 118.717   1
   3   3  -1 4892.45 85.3267   1
  -3  -3   0 23068.8 162.849   1
  -3   3  -1 35997.9 234.174   1
   3   3   2 382.784 52.7601   1
   3   3   3 27261.0 224.450   1
  -3  -3  -4 2285.82 95.4477   1
  -3  -3  -5 126.762 87.1123   1
  -3  -3  -6 2494.68 138.808   1
   3  -3   7 6835.27 215.551   1
   3  -3   8 152.970 137.866   1
  -3  -3  -9 4829.83 243.166   1
   3   3  10 166.315 255.853   1
   3   3  11-10.7659 353.081   1
   3  -4 -11 6041.53 340.628   1
  -3   4  10 607.768 198.798   1
   3  -4  -9 54.5893 173.686   1
  -3  -4   8 1724.24 174.528   1
   3  -4  -7 19759.0 336.173   1
   3   4  -6 0.38477 100.895   1
  -3   4   5 22358.6 248.216   1
  -3  -4   4 12097.8 149.661   1
   3   4  -3 3392.69 78.4431   1
  -3   4   2 7514.33 105.093   1
   3  -4  -1 53851.7 244.387   1
  -3  -4   0 6101.35 99.7191   1
   3   4   1 25899.9 210.608   1
   3  -4   2 10116.0 127.062   1
   3   4   3 5555.90 112.595   1
   3  -4   4 125.087 80.2404   1
  -3  -4  -5 20594.0 258.204   1
   3  -4   6 1068.46 120.039   1
  -3   4  -7 4896.40 206.397   1
   3   4   8 372.121 150.357   1
  -3  -4  -9 1085.99 198.366   1
  -3  -4 -10 97.8472 280.635   1
   3   4  11 4821.48 528.290   1
   3   5 -11 653.316 235.640   1
   3   5 -10 2736.62 253.564   1
  -3  -5   9 1954.06 200.878   1
  -3  -5   8 9378.83 306.403   1
   3  -5  -7 39.4937 118.372   1
   3   5  -6 26103.6 319.806   1
   3  -5  -5 1673.31 109.930   1
   3  -5  -4 2893.21 94.6676   1
   3  -5  -3 5416.59 94.9191   1
   3  -5  -2 17757.9 158.509   1
   3  -5  -1 607.671 57.0362   1
  -3  -5   0 33540.2 200.672   1
  -3  -5  -1 617.266 55.5906   1
   3  -5   2 3141.54 88.5204   1
  -3  -5  -3 5213.06 121.082   1
   3   5   4 12368.4 197.515   1
  -3   5  -5 1102.42 105.207   1
   3   5   6 16578.3 257.773   1
  -3   5  -7 759.574 134.533   1
  -3  -5  -8 74.2373 174.811   1
  -3  -5  -9 1133.53 220.925   1
  -3   5 -10 5033.30 373.287   1
   3  -5  11-105.593 896.415   1
  -3   6  11 2691.85 379.381   1
  -3  -6  10 5655.29 314.395   1
  -3  -6   9 243.138 180.106   1
   3  -6  -8 11121.9 330.408   1
   3  -6  -7 7771.80 216.584   1
  -3   6   6 112.698 108.437   1
   3   6  -5 3728.66 137.763   1
  -3   6   4 27108.0 237.963   1
   3   6  -3 2366.52 87.2823   1
   3   6  -2 24394.1 201.172   1
  -3   6   1 15644.0 152.855   1
   3   6   0 1802.84 69.8652   1
  -3   6  -1 5228.02 109.285   1
   3  -6   2 27724.5 249.267   1
  -3  -6  -3 1524.39 91.7424   1
  -3  -6  -4 6212.63 152.208   1
   3  -6   5 8333.12 188.197   1
  -3   6  -6 988.206 123.402   1
  -3   6  -7 1313.89 157.008   1
  -3  -6  -8 5080.35 248.531   1
  -3   6  -9 1427.81 282.838   1
  -3   6 -10 2176.23 336.409   1
  -3  -7  11 1462.90 630.707   1
   3   7 -10 151.847 216.204   1
  -3   7   9 12987.8 383.820   1
   3   7  -8 403.021 153.828   1
  -3   7   7 4298.48 183.118   1
   3  -7  -6 52.9088 111.453   1
   3   7  -5 10885.6 187.212   1
   3  -7  -4 17.1877 74.5360   1
  -3   7   3 50691.7 312.446   1
   3  -7  -2 20.1121 61.0712   1
  -3  -7   1 1171.14 73.4860   1
   3  -7   0 656.073 63.9489   1
   3  -7   1 32411.1 251.333   1
   3   7   2 1113.13 86.6539   1
   3  -7   3 23689.4 251.909   1
  -3   7  -4 39.0861 86.7675   1
   3  -7   5 28.7580 106.634   1
   3  -7   6 838.467 126.925   1
  -3   7  -7 7323.09 246.354   1
  -3   7  -8 150.358 181.817   1
   3  -7   9 5388.88 338.519   1
  -3  -7 -10-81.7116 277.422   1
   3  -8 -10 4062.70 300.223   1
  -3   8   9 490.803 179.635   1
   3   8  -8 5168.44 223.573   1
   3   8  -7 11046.7 275.935   1
   3  -8  -6 546.861 120.901   1
  -3  -8   5 7956.58 176.471   1
  -3  -8   4 16498.7 207.402   1
   3  -8  -3 552.012 80.8550   1
   3   8  -2 8597.54 148.391   1
  -3  -8   1 11170.1 156.256   1
  -3   8   0 2115.37 88.3018   1
   3  -8   1 15560.8 201.369   1
   3  -8   2 16056.7 225.877   1
   3  -8   3 87.5470 96.7690   1
  -3   8  -4 2111.93 127.571   1
   3   8   5 10846.5 221.986   1
  -3  -8  -6 1315.09 142.974   1
  -3  -8  -7 5799.05 233.646   1
  -3   8  -8 3784.69 254.388   1
   3  -8   9 409.314 258.245   1
  -3  -8 -10 743.959 400.458   1
   3   9 -10 1282.66 246.890   1
  -3  -9   9 394.638 203.011   1
  -3  -9   8 6904.51 259.393   1
   3  -9  -7 44.4967 146.815   1
   3   9  -6 17361.0 306.206   1
  -3  -9   5 68.9511 98.8090   1
   3  -9  -4 1559.13 104.480   1
   3   9  -3 23.0901 90.0840   1
   3   9  -2 14369.2 219.175   1
  -3   9   1 390.132 85.9369   1
  -3   9   0 27250.3 304.410   1
   3  -9   1 155.926 99.8624   1
  -3  -9  -2 1096.48 137.002   1
   3  -9   3 232.100 133.689   1
   3  -9   4 9374.56 235.446   1
   3   9   5 39.8459 122.543   1
  -3  -9  -6 13480.4 281.169   1
  -3  -9  -7 803.795 174.319   1
  -3  -9  -8 40.2616 200.015   1
  -3   9  -9-103.193 303.768   1
  -3  10  10 2203.89 509.902   1
  -3 -10   9 20.2440 206.658   1
  -3 -10   8 2740.96 208.180   1
   3  10  -7 9082.67 279.738   1
  -3  10   6 7.42479 124.313   1
   3 -10  -5 12637.2 229.492   1
   3  10  -4 6573.89 171.789   1
   3  10  -3 1928.80 133.372   1
   3 -10  -2 8355.42 184.345   1
   3 -10  -1 23282.0 271.347   1
   3 -10   0 727.916 108.384   1
   3  10   1 7272.45 207.714   1
  -3  10  -2 6949.50 238.022   1
  -3  10  -3 5890.37 227.986   1
   3  10   4 3584.02 192.411   1
   3 -10   5 8563.03 239.169   1
  -3 -10  -6 73.7655 142.802   1
  -3 -10  -7 1102.17 177.793   1
   3 -10   8 1776.78 219.368   1
   3 -10   9 1105.55 286.792   1
   3  11  -9 8618.14 387.057   1
   3  11  -8 83.5239 167.119   1
   3 -11  -7 1224.92 171.073   1
   3  11  -6 1829.07 161.606   1
   3  11  -5 9432.03 223.490   1
   3  11  -4 632.228 116.780   1
   3 -11  -3 19537.6 307.035   1
  -3 -11   2 3147.85 163.377   1
   3 -11  -1 1996.10 152.891   1
   3 -11   0 2628.07 161.500   1
  -3  11  -1 9195.11 255.707   1
   3 -11   2 1151.22 176.965   1
  -3 -11  -3 16257.1 399.445   1
  -3  11  -4 1569.55 181.580   1
  -3 -11  -5 500.710 157.949   1
  -3 -11  -6 175.414 154.458   1
  -3 -11  -7 4603.63 249.427   1
   3 -11   8 114.195 205.212   1
   3 -11   9 4277.91 442.520   1
   3  12  -9 323.965 346.362   1
   3 -12  -7 2042.40 186.501   1
   3  12  -6 1273.96 158.674   1
   3 -12  -5 1532.49 146.491   1
  -3 -12   4 10103.9 270.828   1
  -3  12   3 16.6893 155.345   1
  -3 -12   2 5200.93 233.611   1
   3 -12  -1 3252.55 178.504   1
   3 -12   0 1491.94 158.109   1
  -3 -12  -1 2491.26 179.186   1
   3 -12   2 12098.9 357.829   1
   3 -12   3 179.634 184.748   1
   3 -12   4 6154.75 275.105   1
  -3 -12  -5 2384.35 221.825   1
   3  12   6 1708.14 198.086   1
  -3 -12   8 4845.53 944.256  -2
  -3  12  -7 4845.53 944.256   1
  -3 -12  -8 8461.88 338.344   1
  -3 -13   9 1512.70 445.074   1
   3 -13   7 3066.21 909.953  -2
   3  13  -8 3066.21 909.953   1
   3 -13   6 4357.18 919.014  -2
   3  13  -7 4357.18 919.014   1
  -3  13   5 2207.52 187.632   1
   3 -13  -4 1299.70 174.186   1
  -3  13   3 3350.38 208.996   1
  -3 -13   2 8077.78 267.204   1
  -3  13   1 9.32362 150.523   1
   3  13   0 15754.4 347.012   1
   3 -13   1 2458.88 205.528   1
   3 -13   2 294.353 183.963   1
   3 -13   3 2905.92 242.963   1
   3  13   4 5618.97 282.176   1
  -3 -13   6 8970.83 1068.60  -2
  -3  13  -5 8970.83 1068.60   1
  -3 -13   7 4215.06 659.451  -2
  -3  13  -6 4215.06 659.451   1
  -3 -13   8 3553.32 983.999  -2
  -3  13  -7 3553.32 983.999   1
   3  13   8 378.897 440.381   1
   3 -14   6 5120.23 1012.96  -2
   3  14  -7 5120.23 1012.96   1
   3 -14   5 8010.36 1069.16  -2
   3  14  -6 8010.36 1069.16   1
  -3  14   5 8289.76 306.911   1
   3 -14  -4 296.283 168.786   1
  -3 -14   3 444.445 168.118   1
  -3 -14   2 235.996 170.597   1
  -3 -14   1 17536.9 438.265   1
  -3 -14   0 701.632 183.926   1
   3 -14   1 4480.32 256.194   1
  -3 -14  -2 221.163 194.772   1
  -3 -14  -3 2468.50 251.359   1
   3 -14   4 1520.73 218.296   1
  -3 -14   6 10300.8 802.959  -2
  -3  14  -5 10300.8 802.959   1
  -3 -14   7 6726.66 1108.37  -2
  -3  14  -6 6726.66 1108.37   1
  -3 -14   8 1506.02 873.270  -2
  -3  14  -7 1506.02 873.270   1
   3 -15   5 4901.06 684.522  -2
   3  15  -6 4901.06 684.522   1
   3 -15   4 5372.44 662.091  -2
   3  15  -5 5372.44 662.091   1
   3 -15  -4 25.6715 175.701   1
   3 -15  -3 5028.35 243.812   1
  -3 -15   2 2845.81 255.880   1
  -3 -15   1 952.267 204.925   1
   3 -15   0 4351.19 261.922   1
  -3  15  -1 2597.00 235.564   1
   3 -15   2 97.4228 210.227   1
  -3  15  -3 7833.52 358.585   1
  -3 -15   5 5787.35 686.987  -2
  -3  15  -4 5787.35 686.987   1
  -3 -15   6 3987.04 670.663  -2
  -3  15  -5 3987.04 670.663   1
  -3 -15   7 1983.11 892.174  -2
  -3  15  -6 1983.11 892.174   1
  -3 -15  -7 3469.65 458.327   1
   3 -16   5-51.6271 865.286  -2
   3  16  -6-51.6271 865.286   1
   3 -16   4 2936.10 654.986  -2
   3  16  -5 2936.10 654.986   1
   3 -16   3 7629.38 738.678  -2
   3  16  -4 7629.38 738.678   1
   3 -16  -3-35.9123 205.107   1
  -3  16   2 4534.55 302.428   1
   3 -16  -1 18.5561 210.041   1
   3 -16   0 722.882 202.658   1
  -3  16  -1 102.193 204.811   1
   3 -16   2 8985.76 382.477   1
  -3 -16   4 7443.02 1062.33  -2
  -3  16  -3 7443.02 1062.33   1
  -3 -16   5 2921.65 676.216  -2
  -3  16  -4 2921.65 676.216   1
  -3 -16   6 109.991 883.059  -2
  -3  16  -5 109.991 883.059   1
  -3 -16  -6 636.252 368.791   1
   3 -17   4 2978.96 656.144  -2
   3  17  -5 2978.96 656.144   1
   3 -17   3 3493.95 542.172  -2
   3  17  -4 3493.95 542.172   1
   3 -17   2 6972.62 724.743  -2
   3  17  -3 6972.62 724.743   1
   3 -17   0 3795.34 883.232  -2
   3  17  -1 3795.34 883.232   1
   3 -17  -1 3280.19 926.851  -2
   3  17   0 3280.19 926.851   1
  -3 -17   2 7109.68 1010.72  -2
  -3  17  -1 7109.68 1010.72   1
  -3 -17   3 5954.95 1051.70  -2
  -3  17  -2 5954.95 1051.70   1
  -3 -17   4 4754.60 965.425  -2
  -3  17  -3 4754.60 965.425   1
  -3 -17   5 3395.44 703.968  -2
  -3  17  -4 3395.44 703.968   1
   3 -17  -6 2176.81 941.909  -2
   3  17   5 2176.81 941.909   1
   3  18   3 769.902 620.952  -2
   3 -18  -4 769.902 620.952   1
   3 -18   2 615.048 817.287  -2
   3  18  -3 615.048 817.287   1
  -3 -18  -1 3535.38 686.344  -2
  -3  18   2 3535.38 686.344   1
  -3 -18   0 7308.88 1047.76  -2
  -3  18   1 7308.88 1047.76   1
  -3 -18   2 3121.50 966.483  -2
  -3  18  -1 3121.50 966.483   1
  -3 -18   3 667.240 640.966  -2
  -3  18  -2 667.240 640.966   1
   3  18   4-41.0871 681.622   1
   3  19   1 2132.98 861.371  -2
   3 -19  -2 2132.98 861.371   1
   3 -19   0 2928.58 987.263  -2
   3  19  -1 2928.58 987.263   1
   3 -19  -2 3111.31 1012.96  -2
   3  19   1 3111.31 1012.96   1
  -4   0  10 4700.38 447.716   1
  -4   0   8 7463.98 456.466   1
   4   0  -6 740.659 210.530   1
   4   0  -4 7214.27 225.351   1
  -4   0   2 38590.2 529.764   1
  -4   0   0 629.836 93.3091   1
  -4   0  -2 36791.5 354.553   1
  -4   0  -4 44143.0 571.846   1
  -4   0  -6 931.313 212.675   1
   4   0   8 16674.7 1112.21   1
   4   0  10 5971.50 766.157   1
  -4  -1 -10 1729.68 345.376  -2
  -4   1  11 1729.68 345.376   1
  -4  -1  -9 9743.30 494.914  -2
  -4   1  10 9743.30 494.914   1
  -4   1  -8 7477.89 380.254  -2
  -4  -1   9 7477.89 380.254   1
  -4   1  -7 2203.96 232.838  -2
  -4  -1   8 2203.96 232.838   1
  -4  -1  -6 12609.6 336.084  -2
  -4   1   7 12609.6 336.084   1
  -4  -1  -5 18705.9 343.830  -2
  -4   1   6 18705.9 343.830   1
   4  -1   4 4216.65 175.139  -2
   4   1  -5 4216.65 175.139   1
  -4  -1  -3 36150.6 340.152  -2
  -4   1   4 36150.6 340.152   1
  -4  -1  -2 24984.7 257.658  -2
  -4   1   3 24984.7 257.658   1
  -4  -1  -1 8239.18 146.653  -2
  -4   1   2 8239.18 146.653   1
  -4   1   0 44723.7 243.229  -2
  -4  -1   1 44723.7 243.229   1
  -4   1   1 45793.3 327.378  -2
  -4  -1   0 45793.3 327.378   1
  -4   1   2 7896.79 139.797  -2
  -4  -1  -1 7896.79 139.797   1
   4  -1  -3 23594.2 236.123  -2
   4   1   2 23594.2 236.123   1
   4   1  -4 41073.8 354.291  -2
   4  -1   3 41073.8 354.291   1
   4   1  -5 4442.87 179.869  -2
   4  -1   4 4442.87 179.869   1
  -4   1   6 18814.1 388.846  -2
  -4  -1  -5 18814.1 388.846   1
   4   1  -7 14487.1 382.416  -2
   4  -1   6 14487.1 382.416   1
   4  -1  -8 2761.99 294.615  -2
   4   1   7 2761.99 294.615   1
   4  -1  -9 6585.42 639.183  -2
   4   1   8 6585.42 639.183   1
   4  -1 -10 8972.70 693.538  -2
   4   1   9 8972.70 693.538   1
  -4   1  11 1605.34 536.755  -2
  -4  -1 -10 1605.34 536.755   1
  -4   2 -10 5096.08 437.308  -2
  -4  -2  11 5096.08 437.308   1
  -4  -2  -9 36.8802 268.452  -2
  -4   2  10 36.8802 268.452   1
  -4  -2  -8 954.976 246.359  -2
  -4   2   9 954.976 246.359   1
   4  -2   7 12133.5 400.578  -2
   4   2  -8 12133.5 400.578   1
  -4  -2  -6 7730.09 290.188  -2
  -4   2   7 7730.09 290.188   1
  -4  -2  -5 16949.0 323.787  -2
  -4   2   6 16949.0 323.787   1
  -4  -2  -4 23339.3 341.081  -2
  -4   2   5 23339.3 341.081   1
  -4  -2  -3 638.594 106.011  -2
  -4   2   4 638.594 106.011   1
  -4  -2  -2 617.314 82.1732  -2
  -4   2   3 617.314 82.1732   1
   4  -2   1 25486.5 212.960  -2
   4   2  -2 25486.5 212.960   1
  -4  -2   0 28796.4 217.695  -2
  -4   2   1 28796.4 217.695   1
  -4  -2   1 25760.6 247.751  -2
  -4   2   0 25760.6 247.751   1
   4   2  -2 29708.6 201.530  -2
   4  -2   1 29708.6 201.530   1
   4  -2  -3 646.458 85.4878  -2
   4   2   2 646.458 85.4878   1
   4   2  -4 553.414 115.790  -2
   4  -2   3 553.414 115.790   1
   4  -2  -5 20503.6 410.236  -2
   4   2   4 20503.6 410.236   1
  -4  -2   6 19256.6 426.253  -2
  -4   2  -5 19256.6 426.253   1
   4   2  -7 6742.34 312.309  -2
   4  -2   6 6742.34 312.309   1
   4   2  -8 15611.4 519.015  -2
   4  -2   7 15611.4 519.015   1
  -4   2   9 1099.54 304.424  -2
  -4  -2  -8 1099.54 304.424   1
   4   2 -10 81.9166 465.148  -2
   4  -2   9 81.9166 465.148   1
   4  -2 -11 4848.75 625.430  -2
   4   2  10 4848.75 625.430   1
   4  -3  10 2997.50 365.974  -2
   4   3 -11 2997.50 365.974   1
   4   3   9 4521.53 361.386  -2
   4  -3 -10 4521.53 361.386   1
  -4  -3  -8 4030.33 306.268  -2
  -4   3   9 4030.33 306.268   1
   4  -3   7 3811.15 269.283  -2
   4   3  -8 3811.15 269.283   1
  -4  -3  -6 20843.6 410.230  -2
  -4   3   7 20843.6 410.230   1
  -4  -3  -5 16375.3 328.285  -2
  -4   3   6 16375.3 328.285   1
  -4  -3  -4 5748.00 186.420  -2
  -4   3   5 5748.00 186.420   1
   4   3   3 23569.0 274.352  -2
   4  -3  -4 23569.0 274.352   1
  -4   3  -2 21348.3 233.917  -2
  -4  -3   3 21348.3 233.917   1
  -4   3  -1 3719.64 99.3863  -2
  -4  -3   2 3719.64 99.3863   1
   4  -3   0 47736.2 251.640  -2
   4   3  -1 47736.2 251.640   1
  -4   3   1 53326.0 288.999  -2
  -4  -3   0 53326.0 288.999   1
   4   3  -2 3919.42 101.109  -2
   4  -3   1 3919.42 101.109   1
   4  -3  -3 23294.8 230.033  -2
   4   3   2 23294.8 230.033   1
   4  -3  -4 24019.2 360.408  -2
   4   3   3 24019.2 360.408   1
  -4   3   5 6353.30 243.234  -2
  -4  -3  -4 6353.30 243.234   1
   4  -3  -6 15055.4 399.090  -2
   4   3   5 15055.4 399.090   1
   4  -3  -7 26191.3 554.812  -2
   4   3   6 26191.3 554.812   1
   4   3  -8 4563.06 331.109  -2
   4  -3   7 4563.06 331.109   1
  -4   3   9 4880.64 373.682  -2
  -4  -3  -8 4880.64 373.682   1
   4   3 -10 4912.05 446.287  -2
   4  -3   9 4912.05 446.287   1
  -4   3  11 3026.67 562.989  -2
  -4  -3 -10 3026.67 562.989   1
  -4  -4 -10 5534.38 418.712  -2
  -4   4  11 5534.38 418.712   1
  -4  -4  -9 4031.81 357.540  -2
  -4   4  10 4031.81 357.540   1
  -4   4  -8 9014.50 405.542  -2
  -4  -4   9 9014.50 405.542   1
  -4   4  -7 11184.1 386.208  -2
  -4  -4   8 11184.1 386.208   1
   4  -4   6 260.135 171.392  -2
   4   4  -7 260.135 171.392   1
  -4  -4  -5 6336.04 224.159  -2
  -4   4   6 6336.04 224.159   1
   4  -4   4 20985.3 318.665  -2
   4   4  -5 20985.3 318.665   1
   4   4   3 16156.9 237.594  -2
   4  -4  -4 16156.9 237.594   1
  -4  -4  -2 27607.5 268.715  -2
  -4   4   3 27607.5 268.715   1
  -4  -4  -1 37031.0 263.175  -2
  -4   4   2 37031.0 263.175   1
  -4  -4   0 1590.36 91.7124  -2
  -4   4   1 1590.36 91.7124   1
  -4  -4   1 1601.87 97.2088  -2
  -4   4   0 1601.87 97.2088   1
  -4   4   2 35001.2 300.749  -2
  -4  -4  -1 35001.2 300.749   1
  -4  -4   3 30635.2 270.731  -2
  -4   4  -2 30635.2 270.731   1
  -4   4   4 14435.7 260.371  -2
  -4  -4  -3 14435.7 260.371   1
  -4   4   5 24695.4 423.831  -2
  -4  -4  -4 24695.4 423.831   1
   4   4  -6 7094.42 288.505  -2
   4  -4   5 7094.42 288.505   1
  -4   4   7 402.773 217.078  -2
  -4  -4  -6 402.773 217.078   1
   4  -4  -8 10941.7 424.412  -2
   4   4   7 10941.7 424.412   1
   4   4  -9 11623.6 491.740  -2
   4  -4   8 11623.6 491.740   1
  -4  -4  10 3431.20 398.046  -2
  -4   4  -9 3431.20 398.046   1
  -4   4  11 6165.64 554.499  -2
  -4  -4 -10 6165.64 554.499   1
  -4  -5 -10 85.9234 520.438  -2
  -4   5  11 85.9234 520.438   1
  -4  -5  -9 9414.56 449.193  -2
  -4   5  10 9414.56 449.193   1
   4   5   8 7473.98 392.080  -2
   4  -5  -9 7473.98 392.080   1
  -4  -5  -7 2815.10 258.476  -2
  -4   5   8 2815.10 258.476   1
  -4  -5  -6 9089.22 312.187  -2
  -4   5   7 9089.22 312.187   1
  -4   5  -5 8781.70 256.198  -2
  -4  -5   6 8781.70 256.198   1
  -4   5  -4 2893.95 168.914  -2
  -4  -5   5 2893.95 168.914   1
   4   5   3 24607.5 293.191  -2
   4  -5  -4 24607.5 293.191   1
  -4   5  -2 32249.5 283.567  -2
  -4  -5   3 32249.5 283.567   1
  -4  -5  -1 10015.0 156.054  -2
  -4   5   2 10015.0 156.054   1
  -4  -5   0 13428.4 184.563  -2
  -4   5   1 13428.4 184.563   1
  -4  -5   1 12364.0 180.717  -2
  -4   5   0 12364.0 180.717   1
  -4   5   2 10297.8 187.709  -2
  -4  -5  -1 10297.8 187.709   1
   4  -5  -3 28773.2 311.789  -2
   4   5   2 28773.2 311.789   1
  -4  -5   4 28424.0 317.839  -2
  -4   5  -3 28424.0 317.839   1
  -4   5   5 2914.28 208.659  -2
  -4  -5  -4 2914.28 208.659   1
  -4   5   6 10232.3 357.154  -2
  -4  -5  -5 10232.3 357.154   1
  -4   5   7 8532.78 330.790  -2
  -4  -5  -6 8532.78 330.790   1
   4   5  -8 2989.17 296.799  -2
   4  -5   7 2989.17 296.799   1
  -4  -5   9 7325.96 433.927  -2
  -4   5  -8 7325.96 433.927   1
  -4   5  10 11495.5 663.537  -2
  -4  -5  -9 11495.5 663.537   1
  -4  -5  11 226.610 506.222  -2
  -4   5 -10 226.610 506.222   1
  -4  -6 -10 4915.95 741.386  -2
  -4   6  11 4915.95 741.386   1
  -4  -6  -9 462.999 287.284  -2
  -4   6  10 462.999 287.284   1
  -4  -6  -8 2446.11 283.574  -2
  -4   6   9 2446.11 283.574   1
  -4  -6  -7 13563.5 398.961  -2
  -4   6   8 13563.5 398.961   1
  -4   6  -6 6399.73 264.821  -2
  -4  -6   7 6399.73 264.821   1
   4   6   5 15289.2 322.829  -2
   4  -6  -6 15289.2 322.829   1
   4  -6   4 13601.0 285.028  -2
   4   6  -5 13601.0 285.028   1
   4   6   3 4053.87 152.484  -2
   4  -6  -4 4053.87 152.484   1
   4   6   2 5229.10 136.968  -2
   4  -6  -3 5229.10 136.968   1
  -4  -6  -1 34683.1 271.912  -2
  -4   6   2 34683.1 271.912   1
  -4   6   0 15240.8 202.881  -2
  -4  -6   1 15240.8 202.881   1
  -4  -6   1 13388.9 201.668  -2
  -4   6   0 13388.9 201.668   1
  -4   6   2 37127.1 339.344  -2
  -4  -6  -1 37127.1 339.344   1
   4   6  -3 5968.37 182.969  -2
   4  -6   2 5968.37 182.969   1
  -4   6   4 3695.09 164.659  -2
  -4  -6  -3 3695.09 164.659   1
   4  -6  -5 13548.2 302.581  -2
   4   6   4 13548.2 302.581   1
  -4   6   6 16904.7 435.328  -2
  -4  -6  -5 16904.7 435.328   1
  -4   6   7 6211.03 318.020  -2
  -4  -6  -6 6211.03 318.020   1
   4  -6  -8 15433.9 483.767  -2
   4   6   7 15433.9 483.767   1
  -4   6   9 3137.78 399.910  -2
  -4  -6  -8 3137.78 399.910   1
   4   6 -10 864.086 381.381  -2
   4  -6   9 864.086 381.381   1
  -4   6  11 5415.09 681.973  -2
  -4  -6 -10 5415.09 681.973   1
  -4  -7 -10 5134.23 1548.40  -2
  -4   7  11 5134.23 1548.40   1
  -4  -7  -9 2610.09 339.586  -2
  -4   7  10 2610.09 339.586   1
  -4  -7  -8 1559.96 268.705  -2
  -4   7   9 1559.96 268.705   1
  -4  -7  -7 1369.25 218.586  -2
  -4   7   8 1369.25 218.586   1
  -4   7  -6 20700.1 418.777  -2
  -4  -7   7 20700.1 418.777   1
  -4   7  -5 10466.0 294.061  -2
  -4  -7   6 10466.0 294.061   1
  -4   7  -4 6996.58 217.745  -2
  -4  -7   5 6996.58 217.745   1
   4   7   3 12738.2 237.317  -2
   4  -7  -4 12738.2 237.317   1
  -4   7  -2 16083.4 260.709  -2
  -4  -7   3 16083.4 260.709   1
   4   7   1 2863.51 141.586  -2
   4  -7  -2 2863.51 141.586   1
  -4   7   0 30913.8 306.767  -2
  -4  -7   1 30913.8 306.767   1
   4   7  -1 34770.0 360.910  -2
   4  -7   0 34770.0 360.910   1
   4   7  -2 2860.46 158.595  -2
   4  -7   1 2860.46 158.595   1
  -4   7   3 18802.2 328.108  -2
  -4  -7  -2 18802.2 328.108   1
  -4  -7   4 11440.1 279.570  -2
  -4   7  -3 11440.1 279.570   1
  -4  -7   5 7655.21 267.405  -2
  -4   7  -4 7655.21 267.405   1
  -4  -7   6 9329.81 356.360  -2
  -4   7  -5 9329.81 356.360   1
  -4   7   7 24343.0 542.944  -2
  -4  -7  -6 24343.0 542.944   1
   4   7  -8 1257.59 274.377  -2
   4  -7   7 1257.59 274.377   1
  -4   7   9 2001.93 379.421  -2
  -4  -7  -8 2001.93 379.421   1
  -4  -7  10 2631.87 438.947  -2
  -4   7  -9 2631.87 438.947   1
  -4  -8  -9 1701.21 337.446  -2
  -4   8  10 1701.21 337.446   1
  -4   8  -8 3130.08 332.738  -2
  -4  -8   9 3130.08 332.738   1
  -4   8  -7 11469.1 395.191  -2
  -4  -8   8 11469.1 395.191   1
  -4  -8  -6 2103.50 220.590  -2
  -4   8   7 2103.50 220.590   1
  -4   8  -5 6391.95 259.282  -2
  -4  -8   6 6391.95 259.282   1
   4   8   4 12865.2 285.451  -2
   4  -8  -5 12865.2 285.451   1
   4   8   3 15273.7 288.985  -2
   4  -8  -4 15273.7 288.985   1
  -4  -8  -2 12835.1 249.630  -2
  -4   8   3 12835.1 249.630   1
   4   8   1 24776.0 326.790  -2
   4  -8  -2 24776.0 326.790   1
   4   8   0 5597.09 178.486  -2
   4  -8  -1 5597.09 178.486   1
  -4   8   1 5031.35 183.094  -2
  -4  -8   0 5031.35 183.094   1
  -4  -8   2 25306.7 337.347  -2
  -4   8  -1 25306.7 337.347   1
  -4   8   3 14110.2 309.094  -2
  -4  -8  -2 14110.2 309.094   1
   4   8  -4 13988.2 306.758  -2
   4  -8   3 13988.2 306.758   1
   4   8  -5 13135.8 337.858  -2
   4  -8   4 13135.8 337.858   1
   4   8  -6 7478.09 299.730  -2
   4  -8   5 7478.09 299.730   1
   4  -8  -7 1877.01 237.428  -2
   4   8   6 1877.01 237.428   1
   4   8  -8 12871.2 509.851  -2
   4  -8   7 12871.2 509.851   1
  -4   8   9 3987.27 435.823  -2
  -4  -8  -8 3987.27 435.823   1
  -4  -8  10 1651.87 415.843  -2
  -4   8  -9 1651.87 415.843   1
  -4  -9  -9 6937.33 909.736  -2
  -4   9  10 6937.33 909.736   1
   4  -9   8 7650.46 415.441  -2
   4   9  -9 7650.46 415.441   1
  -4   9  -7 2932.85 278.539  -2
  -4  -9   8 2932.85 278.539   1
  -4  -9  -6 5291.95 297.148  -2
  -4   9   7 5291.95 297.148   1
  -4   9  -5 4689.29 275.200  -2
  -4  -9   6 4689.29 275.200   1
   4  -9   4 1781.46 186.932  -2
   4   9  -5 1781.46 186.932   1
  -4   9  -3 17274.8 322.573  -2
  -4  -9   4 17274.8 322.573   1
   4   9   2 20644.1 338.940  -2
   4  -9  -3 20644.1 338.940   1
   4   9   1 4345.57 195.715  -2
   4  -9  -2 4345.57 195.715   1
   4   9   0 8118.59 242.718  -2
   4  -9  -1 8118.59 242.718   1
   4   9  -1 7345.21 251.455  -2
   4  -9   0 7345.21 251.455   1
  -4   9   2 4577.76 221.263  -2
  -4  -9  -1 4577.76 221.263   1
  -4   9   3 18932.9 404.172  -2
  -4  -9  -2 18932.9 404.172   1
   4   9  -4 19863.0 432.414  -2
   4  -9   3 19863.0 432.414   1
   4   9  -5 1908.79 236.836  -2
   4  -9   4 1908.79 236.836   1
   4   9  -6 5580.10 319.891  -2
   4  -9   5 5580.10 319.891   1
   4   9  -7 5248.09 340.709  -2
   4  -9   6 5248.09 340.709   1
  -4   9   8 3280.78 354.107  -2
  -4  -9  -7 3280.78 354.107   1
   4   9  -9 6699.47 612.690  -2
   4  -9   8 6699.47 612.690   1
   4   9 -10 8379.77 819.564  -2
   4  -9   9 8379.77 819.564   1
  -4  10  -9 2228.02 580.651  -2
  -4 -10  10 2228.02 580.651   1
  -4  10  -8 6366.40 397.019  -2
  -4 -10   9 6366.40 397.019   1
  -4  10  -7 6630.44 393.405  -2
  -4 -10   8 6630.44 393.405   1
  -4  10  -6 3646.76 294.590  -2
  -4 -10   7 3646.76 294.590   1
  -4 -10  -5 5988.58 290.809  -2
  -4  10   6 5988.58 290.809   1
   4 -10   4 15147.8 367.697  -2
   4  10  -5 15147.8 367.697   1
  -4  10  -3 3939.46 214.859  -2
  -4 -10   4 3939.46 214.859   1
  -4  10  -2 10835.8 280.511  -2
  -4 -10   3 10835.8 280.511   1
   4  10   1 20329.2 377.899  -2
   4 -10  -2 20329.2 377.899   1
   4 -10   0 9714.46 282.207  -2
   4  10  -1 9714.46 282.207   1
  -4  10   1 9329.05 288.339  -2
  -4 -10   0 9329.05 288.339   1
  -4 -10   2 19949.7 394.109  -2
  -4  10  -1 19949.7 394.109   1
   4  10  -3 12062.5 402.511  -2
   4 -10   2 12062.5 402.511   1
   4  10  -4 3899.21 252.811  -2
   4 -10   3 3899.21 252.811   1
   4  10  -5 15912.5 467.925  -2
   4 -10   4 15912.5 467.925   1
   4  10  -6 6293.36 346.988  -2
   4 -10   5 6293.36 346.988   1
  -4  10   7 3082.99 313.804  -2
  -4 -10  -6 3082.99 313.804   1
  -4  10   8 6851.19 439.203  -2
  -4 -10  -7 6851.19 439.203   1
  -4 -10   9 6848.31 614.490  -2
  -4  10  -8 6848.31 614.490   1
  -4 -11  -8 2362.32 438.138  -2
  -4  11   9 2362.32 438.138   1
  -4 -11  -7 866.168 281.064  -2
  -4  11   8 866.168 281.064   1
   4  11   6 9759.84 409.346  -2
   4 -11  -7 9759.84 409.346   1
   4  11   5 12673.9 403.965  -2
   4 -11  -6 12673.9 403.965   1
   4  11   4 4953.82 258.465  -2
   4 -11  -5 4953.82 258.465   1
  -4  11  -3 7574.77 300.452  -2
  -4 -11   4 7574.77 300.452   1
  -4  11  -2 3782.98 219.727  -2
  -4 -11   3 3782.98 219.727   1
   4  11   1 3853.29 230.920  -2
   4 -11  -2 3853.29 230.920   1
  -4  11   0 19934.3 408.820  -2
  -4 -11   1 19934.3 408.820   1
  -4  11   1 21430.2 456.956  -2
  -4 -11   0 21430.2 456.956   1
  -4  11   2 3747.76 243.020  -2
  -4 -11  -1 3747.76 243.020   1
   4  11  -3 3932.54 292.258  -2
   4 -11   2 3932.54 292.258   1
   4  11  -4 7080.65 390.639  -2
   4 -11   3 7080.65 390.639   1
   4  11  -5 5034.73 342.572  -2
   4 -11   4 5034.73 342.572   1
   4  11  -6 11061.9 439.534  -2
   4 -11   5 11061.9 439.534   1
   4  11  -7 10649.5 448.760  -2
   4 -11   6 10649.5 448.760   1
  -4  11   8 1085.71 329.223  -2
  -4 -11  -7 1085.71 329.223   1
   4  11  -9 2577.06 564.026  -2
   4 -11   8 2577.06 564.026   1
  -4  12  -7 5710.62 402.804  -2
  -4 -12   8 5710.62 402.804   1
   4  12   6 4149.40 355.733  -2
   4 -12  -7 4149.40 355.733   1
   4  12   5 3934.59 287.583  -2
   4 -12  -6 3934.59 287.583   1
   4  12   4 13960.0 415.496  -2
   4 -12  -5 13960.0 415.496   1
  -4 -12  -3 3494.09 286.069  -2
  -4  12   4 3494.09 286.069   1
   4 -12   2 2985.10 266.726  -2
   4  12  -3 2985.10 266.726   1
  -4 -12  -1 11760.8 370.117  -2
  -4  12   2 11760.8 370.117   1
   4  12   0 9566.82 360.760  -2
   4 -12  -1 9566.82 360.760   1
  -4  12   1 9247.90 336.794  -2
  -4 -12   0 9247.90 336.794   1
   4  12  -2 12270.8 435.956  -2
   4 -12   1 12270.8 435.956   1
   4  12  -3 3149.33 315.773  -2
   4 -12   2 3149.33 315.773   1
   4  12  -4 3618.99 372.311  -2
   4 -12   3 3618.99 372.311   1
  -4  12   5 12285.2 514.723  -2
  -4 -12  -4 12285.2 514.723   1
   4  12  -6 4547.71 382.017  -2
   4 -12   5 4547.71 382.017   1
   4  12  -7 3986.69 395.188  -2
   4 -12   6 3986.69 395.188   1
  -4 -12   8 6866.85 493.927  -2
  -4  12  -7 6866.85 493.927   1
   4  12  -9 1157.50 1278.90  -2
   4 -12   8 1157.50 1278.90   1
   4 -13   7 1843.50 409.012  -2
   4  13  -8 1843.50 409.012   1
   4  13   6 3612.51 355.375  -2
   4 -13  -7 3612.51 355.375   1
  -4  13  -5 3051.33 303.035  -2
  -4 -13   6 3051.33 303.035   1
   4  13   4 1639.16 272.847  -2
   4 -13  -5 1639.16 272.847   1
  -4  13  -3 13825.7 451.471  -2
  -4 -13   4 13825.7 451.471   1
  -4 -13  -2 9286.74 429.184  -2
  -4  13   3 9286.74 429.184   1
  -4  13  -1 1711.94 266.684  -2
  -4 -13   2 1711.94 266.684   1
   4  13   0 7076.54 345.022  -2
   4 -13  -1 7076.54 345.022   1
   4  13  -1 6841.56 344.919  -2
   4 -13   0 6841.56 344.919   1
  -4  13   2 2141.59 310.584  -2
  -4 -13  -1 2141.59 310.584   1
   4  13  -3 8746.27 448.382  -2
   4 -13   2 8746.27 448.382   1
   4  13  -4 14379.8 619.884  -2
   4 -13   3 14379.8 619.884   1
   4  13  -5 1354.98 314.019  -2
   4 -13   4 1354.98 314.019   1
  -4  13   6 3084.96 371.164  -2
  -4 -13  -5 3084.96 371.164   1
   4  13  -7 4059.59 412.514  -2
   4 -13   6 4059.59 412.514   1
   4 -13  -8 1981.11 471.837  -2
   4  13   7 1981.11 471.837   1
   4 -14   6 543.355 294.089  -2
   4  14  -7 543.355 294.089   1
   4  14   5 717.067 275.105  -2
   4 -14  -6 717.067 275.105   1
   4 -14   4 10460.6 446.451  -2
   4  14  -5 10460.6 446.451   1
   4  14   3 4286.21 328.776  -2
   4 -14  -4 4286.21 328.776   1
  -4  14  -2 7923.14 411.088  -2
  -4 -14   3 7923.14 411.088   1
  -4  14  -1 13373.4 502.964  -2
  -4 -14   2 13373.4 502.964   1
   4  14   0 2207.12 288.327  -2
   4 -14  -1 2207.12 288.327   1
  -4 -14   1 2094.48 302.261  -2
  -4  14   0 2094.48 302.261   1
   4  14  -2 12220.5 516.777  -2
   4 -14   1 12220.5 516.777   1
   4  14  -3 8753.31 530.459  -2
   4 -14   2 8753.31 530.459   1
  -4 -14   4 3969.65 429.590  -2
  -4  14  -3 3969.65 429.590   1
   4  14  -5 11888.3 553.594  -2
   4 -14   4 11888.3 553.594   1
  -4  14   6 588.573 332.722  -2
  -4 -14  -5 588.573 332.722   1
   4  14  -7 353.254 373.167  -2
   4 -14   6 353.254 373.167   1
  -4  14   8 4239.52 795.491  -2
  -4 -14  -7 4239.52 795.491   1
  -4  15  -6 4803.54 822.972  -2
  -4 -15   7 4803.54 822.972   1
   4  15   5 8230.04 456.652  -2
   4 -15  -6 8230.04 456.652   1
   4  15   4 1127.07 301.436  -2
   4 -15  -5 1127.07 301.436   1
   4  15   3 4789.11 360.412  -2
   4 -15  -4 4789.11 360.412   1
   4  15   2 3022.19 350.934  -2
   4 -15  -3 3022.19 350.934   1
  -4 -15  -1 2724.71 331.324  -2
  -4  15   2 2724.71 331.324   1
   4  15   0 9452.50 493.721  -2
   4 -15  -1 9452.50 493.721   1
   4 -15  -1 9686.91 468.960  -2
   4  15   0 9686.91 468.960   1
  -4  15   2 2777.23 360.014  -2
  -4 -15  -1 2777.23 360.014   1
  -4  15   3 3354.68 421.706  -2
  -4 -15  -2 3354.68 421.706   1
   4  15  -4 5265.79 483.219  -2
   4 -15   3 5265.79 483.219   1
   4  15  -5 1090.76 344.803  -2
   4 -15   4 1090.76 344.803   1
   4  15  -6 7589.98 515.513  -2
   4 -15   5 7589.98 515.513   1
   4  15  -7 5627.09 849.216  -2
   4 -15   6 5627.09 849.216   1
  -4 -16  -5 4228.57 563.142  -2
  -4  16   6 4228.57 563.142   1
  -4  16  -4 7254.69 467.882  -2
  -4 -16   5 7254.69 467.882   1
   4  16   3 253.689 280.762  -2
   4 -16  -4 253.689 280.762   1
   4  16   2 339.069 291.544  -2
   4 -16  -3 339.069 291.544   1
   4  16   1 7364.52 495.723  -2
   4 -16  -2 7364.52 495.723   1
   4  16   0 5374.18 442.293  -2
   4 -16  -1 5374.18 442.293   1
  -4  16   1 5323.29 429.741  -2
  -4 -16   0 5323.29 429.741   1
  -4  16   2 8177.91 556.974  -2
  -4 -16  -1 8177.91 556.974   1
  -4  16   3 418.569 374.689  -2
  -4 -16  -2 418.569 374.689   1
  -4  16   4 88.7497 365.125  -2
  -4 -16  -3 88.7497 365.125   1
   4  16  -5 5999.79 479.454  -2
   4 -16   4 5999.79 479.454   1
   4  16  -6 4365.37 680.768  -2
   4 -16   5 4365.37 680.768   1
  -4 -17  -4 1179.22 558.524  -2
  -4  17   5 1179.22 558.524   1
   4  17   3 5613.37 501.970  -2
   4 -17  -4 5613.37 501.970   1
   4  17   2 5947.53 468.269  -2
   4 -17  -3 5947.53 468.269   1
   4  17   1 809.279 335.636  -2
   4 -17  -2 809.279 335.636   1
   4  17   0 5020.45 456.950  -2
   4 -17  -1 5020.45 456.950   1
  -4  17   1 5393.77 515.072  -2
  -4 -17   0 5393.77 515.072   1
  -4  17   2 868.814 372.402  -2
  -4 -17  -1 868.814 372.402   1
   4  17  -3 5930.68 537.487  -2
   4 -17   2 5930.68 537.487   1
   4  17  -4 5478.34 774.727  -2
   4 -17   3 5478.34 774.727   1
  -4 -17   5 1046.64 622.429  -2
  -4  17  -4 1046.64 622.429   1
   4 -18   2 4551.17 654.032  -2
   4  18  -3 4551.17 654.032   1
  -4  18  -1 7578.48 705.634  -2
  -4 -18   2 7578.48 705.634   1
  -4  18   0 68.7640 482.439  -2
  -4 -18   1 68.7640 482.439   1
  -4 -18   1 15.5246 548.817  -2
  -4  18   0 15.5246 548.817   1
  -4 -18   2 7596.79 1313.82  -2
  -4  18  -1 7596.79 1313.82   1
   4  18  -3 5079.74 881.098  -2
   4 -18   2 5079.74 881.098   1
   5   0 -11 8356.56 753.591   1
   5   0  -9 4681.82 416.054   1
  -5   0   7 4068.83 287.741   1
  -5   0   5 13477.6 321.321   1
  -5   0   3 2637.63 158.764   1
  -5   0   1 4224.05 189.283   1
  -5   0  -1 8568.41 234.426   1
   5   0   3 7406.17 312.830   1
   5   0   5 1510.77 452.072   1
  -5   0  -7 11717.6 628.314   1
  -5   0  -9 1800.84 690.076   1
  -5  -1 -10 33.1975 410.488  -2
  -5   1  11 33.1975 410.488   1
  -5   1  -9 6159.65 386.032  -2
  -5  -1  10 6159.65 386.032   1
  -5  -1  -8 7088.02 340.895  -2
  -5   1   9 7088.02 340.895   1
  -5  -1  -7 526.007 230.985  -2
  -5   1   8 526.007 230.985   1
  -5  -1  -6 7452.47 276.928  -2
  -5   1   7 7452.47 276.928   1
   5  -1   5 8795.09 245.902  -2
   5   1  -6 8795.09 245.902   1
  -5  -1  -4 515.668 129.313  -2
  -5   1   5 515.668 129.313   1
  -5  -1  -3 11051.2 200.670  -2
  -5   1   4 11051.2 200.670   1
  -5  -1  -2 9554.93 184.771  -2
  -5   1   3 9554.93 184.771   1
  -5  -1  -1 116.259 123.235  -2
  -5   1   2 116.259 123.235   1
  -5   1   0 13135.1 233.021  -2
  -5  -1   1 13135.1 233.021   1
  -5   1   1 12651.6 228.378  -2
  -5  -1   0 12651.6 228.378   1
  -5  -1   2 111.969 140.655  -2
  -5   1  -1 111.969 140.655   1
   5  -1  -3 9922.07 261.543  -2
   5   1   2 9922.07 261.543   1
   5   1  -4 11585.0 319.087  -2
   5  -1   3 11585.0 319.087   1
  -5   1   5 422.121 205.806  -2
  -5  -1  -4 422.121 205.806   1
   5  -1  -6 9474.53 447.244  -2
   5   1   5 9474.53 447.244   1
   5   1  -7 8219.94 380.579  -2
   5  -1   6 8219.94 380.579   1
   5  -1  -8 596.705 302.284  -2
   5   1   7 596.705 302.284   1
  -5   1   9 8140.87 624.083  -2
  -5  -1  -8 8140.87 624.083   1
  -5  -1  10 5572.38 663.777  -2
  -5   1  -9 5572.38 663.777   1
   5   2  10 4000.95 1147.33  -2
   5  -2 -11 4000.95 1147.33   1
  -5  -2  -9 866.891 309.522  -2
  -5   2  10 866.891 309.522   1
  -5  -2  -8 1781.61 284.521  -2
  -5   2   9 1781.61 284.521   1
  -5  -2  -7 5785.86 302.017  -2
  -5   2   8 5785.86 302.017   1
  -5  -2  -6 1312.75 198.136  -2
  -5   2   7 1312.75 198.136   1
  -5  -2  -5 3881.06 202.820  -2
  -5   2   6 3881.06 202.820   1
  -5  -2  -4 11302.1 238.180  -2
  -5   2   5 11302.1 238.180   1
  -5  -2  -3 1936.08 134.066  -2
  -5   2   4 1936.08 134.066   1
  -5   2  -2 4565.92 166.034  -2
  -5  -2   3 4565.92 166.034   1
  -5   2  -1 14559.6 246.709  -2
  -5  -2   2 14559.6 246.709   1
  -5  -2   0 4057.02 194.624  -2
  -5   2   1 4057.02 194.624   1
  -5   2   1 4736.20 165.139  -2
  -5  -2   0 4736.20 165.139   1
   5   2  -2 13514.8 317.468  -2
   5  -2   1 13514.8 317.468   1
   5   2  -3 4788.71 204.177  -2
   5  -2   2 4788.71 204.177   1
   5  -2  -4 1893.26 196.905  -2
   5   2   3 1893.26 196.905   1
  -5   2   5 12739.9 335.155  -2
  -5  -2  -4 12739.9 335.155   1
   5   2  -6 3651.28 308.204  -2
   5  -2   5 3651.28 308.204   1
   5  -2  -7 1688.74 338.123  -2
   5   2   6 1688.74 338.123   1
   5   2  -8 5038.22 370.807  -2
   5  -2   7 5038.22 370.807   1
  -5   2   9 1793.52 487.219  -2
  -5  -2  -8 1793.52 487.219   1
  -5   2  10 752.465 564.518  -2
  -5  -2  -9 752.465 564.518   1
   5   2 -11 4171.52 1347.54  -2
   5  -2  10 4171.52 1347.54   1
   5   3  10 305.159 798.646  -2
   5  -3 -11 305.159 798.646   1
  -5  -3  -9 6746.99 422.357  -2
  -5   3  10 6746.99 422.357   1
  -5  -3  -8 7384.85 347.518  -2
  -5   3   9 7384.85 347.518   1
  -5  -3  -7 100.124 222.819  -2
  -5   3   8 100.124 222.819   1
  -5  -3  -6 11297.2 302.034  -2
  -5   3   7 11297.2 302.034   1
   5  -3   5 11070.7 270.986  -2
   5   3  -6 11070.7 270.986   1
  -5  -3  -4 369.469 137.642  -2
  -5   3   5 369.469 137.642   1
  -5  -3  -3 7096.51 194.740  -2
  -5   3   4 7096.51 194.740   1
  -5  -3  -2 8197.01 194.373  -2
  -5   3   3 8197.01 194.373   1
  -5  -3  -1 377.854 133.008  -2
  -5   3   2 377.854 133.008   1
  -5   3   0 12201.2 253.229  -2
  -5  -3   1 12201.2 253.229   1
  -5   3   1 11202.1 262.148  -2
  -5  -3   0 11202.1 262.148   1
  -5  -3   2 408.201 150.146  -2
  -5   3  -1 408.201 150.146   1
   5  -3  -3 7737.35 221.010  -2
   5   3   2 7737.35 221.010   1
   5   3  -4 7610.48 244.542  -2
   5  -3   3 7610.48 244.542   1
   5   3  -5 510.456 190.949  -2
   5  -3   4 510.456 190.949   1
   5   3  -6 11902.3 407.230  -2
   5  -3   5 11902.3 407.230   1
   5   3  -7 11747.1 459.149  -2
   5  -3   6 11747.1 459.149   1
   5   3  -8 195.926 333.728  -2
   5  -3   7 195.926 333.728   1
   5   3  -9 7377.07 502.683  -2
   5  -3   8 7377.07 502.683   1
  -5   3  10 6604.62 699.253  -2
  -5  -3  -9 6604.62 699.253   1
   5   3 -11 9.13712 1194.34  -2
   5  -3  10 9.13712 1194.34   1
   5   4  10 6647.09 1303.69  -2
   5  -4 -11 6647.09 1303.69   1
  -5  -4  -9 1119.50 317.816  -2
  -5   4  10 1119.50 317.816   1
  -5  -4  -8 3256.38 292.097  -2
  -5   4   9 3256.38 292.097   1
  -5  -4  -7 9750.27 344.453  -2
  -5   4   8 9750.27 344.453   1
  -5  -4  -6 2760.91 214.060  -2
  -5   4   7 2760.91 214.060   1
  -5   4  -5 2942.80 200.434  -2
  -5  -4   6 2942.80 200.434   1
   5  -4   4 11388.6 264.649  -2
   5   4  -5 11388.6 264.649   1
   5   4   3 4018.60 161.850  -2
   5  -4  -4 4018.60 161.850   1
  -5   4  -2 2896.85 138.751  -2
  -5  -4   3 2896.85 138.751   1
   5  -4   1 12745.1 228.562  -2
   5   4  -2 12745.1 228.562   1
  -5  -4   0 2444.33 165.754  -2
  -5   4   1 2444.33 165.754   1
  -5   4   1 2437.31 159.526  -2
  -5  -4   0 2437.31 159.526   1
   5   4  -2 13580.6 254.658  -2
   5  -4   1 13580.6 254.658   1
  -5   4   3 2550.03 171.382  -2
  -5  -4  -2 2550.03 171.382   1
  -5   4   4 4024.84 209.983  -2
  -5  -4  -3 4024.84 209.983   1
  -5   4   5 10445.0 290.496  -2
  -5  -4  -4 10445.0 290.496   1
   5  -4  -6 3238.86 270.684  -2
   5   4   5 3238.86 270.684   1
   5   4  -7 3406.34 349.180  -2
   5  -4   6 3406.34 349.180   1
   5  -4  -8 11182.4 525.110  -2
   5   4   7 11182.4 525.110   1
  -5  -4   9 3295.03 414.787  -2
  -5   4  -8 3295.03 414.787   1
  -5  -4  10 1279.17 562.807  -2
  -5   4  -9 1279.17 562.807   1
   5  -4 -11 5880.65 1521.56  -2
   5   4  10 5880.65 1521.56   1
   5  -5 -11-257.778 582.950   1
  -5  -5  -9 4897.65 360.301  -2
  -5   5  10 4897.65 360.301   1
  -5   5  -8 3417.95 299.533  -2
  -5  -5   9 3417.95 299.533   1
  -5  -5  -7 421.914 214.743  -2
  -5   5   8 421.914 214.743   1
  -5  -5  -6 6308.44 278.271  -2
  -5   5   7 6308.44 278.271   1
  -5  -5  -5 5514.13 238.833  -2
  -5   5   6 5514.13 238.833   1
  -5  -5  -4 295.220 152.046  -2
  -5   5   5 295.220 152.046   1
   5   5   3 15289.3 252.319  -2
   5  -5  -4 15289.3 252.319   1
  -5  -5  -2 12263.1 213.910  -2
  -5   5   3 12263.1 213.910   1
  -5   5  -1 766.159 137.860  -2
  -5  -5   2 766.159 137.860   1
  -5   5   0 10230.8 223.648  -2
  -5  -5   1 10230.8 223.648   1
  -5   5   1 11036.5 223.321  -2
  -5  -5   0 11036.5 223.321   1
  -5   5   2 756.237 139.450  -2
  -5  -5  -1 756.237 139.450   1
   5   5  -3 13573.1 294.763  -2
   5  -5   2 13573.1 294.763   1
   5   5  -4 14385.5 318.183  -2
   5  -5   3 14385.5 318.183   1
   5   5  -5 410.896 194.585  -2
   5  -5   4 410.896 194.585   1
  -5   5   6 4972.72 250.347  -2
  -5  -5  -5 4972.72 250.347   1
   5   5  -7 7717.92 367.598  -2
   5  -5   6 7717.92 367.598   1
  -5  -5   8 430.109 346.376  -2
  -5   5  -7 430.109 346.376   1
  -5  -5   9 4044.08 470.300  -2
  -5   5  -8 4044.08 470.300   1
   5   5 -10 5036.62 633.857  -2
   5  -5   9 5036.62 633.857   1
  -5  -6  -9 1068.71 344.961  -2
  -5   6  10 1068.71 344.961   1
  -5  -6  -8 1920.12 322.464  -2
  -5   6   9 1920.12 322.464   1
  -5  -6  -7 11168.9 392.889  -2
  -5   6   8 11168.9 392.889   1
  -5   6  -6 2542.58 248.596  -2
  -5  -6   7 2542.58 248.596   1
  -5  -6  -5 2752.46 201.808  -2
  -5   6   6 2752.46 201.808   1
  -5   6  -4 8869.31 251.529  -2
  -5  -6   5 8869.31 251.529   1
   5   6   3 3208.38 163.047  -2
   5  -6  -4 3208.38 163.047   1
   5   6   2 3210.63 149.901  -2
   5  -6  -3 3210.63 149.901   1
  -5   6  -1 13064.0 235.415  -2
  -5  -6   2 13064.0 235.415   1
   5   6   0 3328.07 157.863  -2
   5  -6  -1 3328.07 157.863   1
   5  -6  -1 3629.05 159.301  -2
   5   6   0 3629.05 159.301   1
  -5   6   2 12895.1 264.471  -2
  -5  -6  -1 12895.1 264.471   1
   5   6  -3 2901.17 185.510  -2
   5  -6   2 2901.17 185.510   1
   5   6  -4 3036.56 211.960  -2
   5  -6   3 3036.56 211.960   1
  -5   6   5 9304.62 308.213  -2
  -5  -6  -4 9304.62 308.213   1
  -5   6   6 2386.48 228.491  -2
  -5  -6  -5 2386.48 228.491   1
  -5   6   7 3084.34 278.395  -2
  -5  -6  -6 3084.34 278.395   1
   5   6  -8 11003.8 418.464  -2
   5  -6   7 11003.8 418.464   1
   5   6  -9 2280.66 469.097  -2
   5  -6   8 2280.66 469.097   1
   5   6 -10 1037.46 568.606  -2
   5  -6   9 1037.46 568.606   1
  -5  -7  -9 5620.25 657.246  -2
  -5   7  10 5620.25 657.246   1
  -5  -7  -8 6544.18 447.446  -2
  -5   7   9 6544.18 447.446   1
  -5   7  -7 214.980 263.971  -2
  -5  -7   8 214.980 263.971   1
  -5   7  -6 9205.76 337.583  -2
  -5  -7   7 9205.76 337.583   1
  -5   7  -5 9277.22 303.323  -2
  -5  -7   6 9277.22 303.323   1
  -5   7  -4 512.045 162.081  -2
  -5  -7   5 512.045 162.081   1
   5   7   3 6488.20 212.714  -2
   5  -7  -4 6488.20 212.714   1
   5  -7   2 9676.89 206.614  -2
   5   7  -3 9676.89 206.614   1
   5   7   1 230.889 132.155  -2
   5  -7  -2 230.889 132.155   1
   5   7   0 6967.43 196.434  -2
   5  -7  -1 6967.43 196.434   1
  -5   7   1 6243.88 220.197  -2
  -5  -7   0 6243.88 220.197   1
  -5   7   2 309.125 168.037  -2
  -5  -7  -1 309.125 168.037   1
  -5   7   3 9063.98 277.090  -2
  -5  -7  -2 9063.98 277.090   1
   5   7  -4 6911.34 273.391  -2
   5  -7   3 6911.34 273.391   1
  -5   7   5 574.449 215.866  -2
  -5  -7  -4 574.449 215.866   1
  -5   7   6 10793.4 396.597  -2
  -5  -7  -5 10793.4 396.597   1
   5  -7  -7 7987.19 349.540  -2
   5   7   6 7987.19 349.540   1
   5  -7  -8 213.526 268.411  -2
   5   7   7 213.526 268.411   1
  -5  -7   9 6263.22 475.699  -2
  -5   7  -8 6263.22 475.699   1
   5   7 -10 7473.82 789.660  -2
   5  -7   9 7473.82 789.660   1
  -5   8  -8 1663.06 326.676  -2
  -5  -8   9 1663.06 326.676   1
  -5   8  -7 7603.80 361.814  -2
  -5  -8   8 7603.80 361.814   1
  -5  -8  -6 2603.47 251.019  -2
  -5   8   7 2603.47 251.019   1
  -5   8  -5 4441.91 252.774  -2
  -5  -8   6 4441.91 252.774   1
  -5   8  -4 11164.4 287.986  -2
  -5  -8   5 11164.4 287.986   1
  -5  -8  -3 1978.03 163.859  -2
  -5   8   4 1978.03 163.859   1
   5   8   2 4833.94 180.135  -2
   5  -8  -3 4833.94 180.135   1
   5   8   1 16550.3 310.240  -2
   5  -8  -2 16550.3 310.240   1
   5   8   0 4317.80 182.292  -2
   5  -8  -1 4317.80 182.292   1
   5   8  -1 4563.98 203.000  -2
   5  -8   0 4563.98 203.000   1
   5   8  -2 17603.7 347.886  -2
   5  -8   1 17603.7 347.886   1
   5   8  -3 4616.50 250.826  -2
   5  -8   2 4616.50 250.826   1
   5   8  -4 2167.41 219.992  -2
   5  -8   3 2167.41 219.992   1
  -5   8   5 11220.3 365.376  -2
  -5  -8  -4 11220.3 365.376   1
  -5   8   6 4892.76 320.329  -2
  -5  -8  -5 4892.76 320.329   1
  -5   8   7 2821.49 289.962  -2
  -5  -8  -6 2821.49 289.962   1
  -5   8   8 7466.88 387.906  -2
  -5  -8  -7 7466.88 387.906   1
   5   8  -9 1956.04 360.904  -2
   5  -8   8 1956.04 360.904   1
  -5  -8  10 407.665 1283.04  -2
  -5   8  -9 407.665 1283.04   1
  -5  -9  -8 3471.95 384.203  -2
  -5   9   9 3471.95 384.203   1
  -5  -9  -7 17.9192 278.920  -2
  -5   9   8 17.9192 278.920   1
  -5   9  -6 6209.03 340.634  -2
  -5  -9   7 6209.03 340.634   1
  -5   9  -5 4335.91 281.406  -2
  -5  -9   6 4335.91 281.406   1
  -5   9  -4 234.698 192.730  -2
  -5  -9   5 234.698 192.730   1
  -5  -9  -3 9159.21 270.499  -2
  -5   9   4 9159.21 270.499   1
   5   9   2 7786.88 255.835  -2
   5  -9  -3 7786.88 255.835   1
   5   9   1 337.901 171.018  -2
   5  -9  -2 337.901 171.018   1
   5   9   0 9342.25 274.432  -2
   5  -9  -1 9342.25 274.432   1
   5   9  -1 9514.76 301.671  -2
   5  -9   0 9514.76 301.671   1
  -5   9   2 256.264 210.889  -2
  -5  -9  -1 256.264 210.889   1
  -5   9   3 8536.23 333.285  -2
  -5  -9  -2 8536.23 333.285   1
   5   9  -4 8121.76 370.849  -2
   5  -9   3 8121.76 370.849   1
   5   9  -5 136.374 267.541  -2
   5  -9   4 136.374 267.541   1
   5   9  -6 4480.57 358.213  -2
   5  -9   5 4480.57 358.213   1
   5   9  -7 7035.23 399.495  -2
   5  -9   6 7035.23 399.495   1
  -5  -9   8 215.172 338.634  -2
  -5   9  -7 215.172 338.634   1
   5   9  -9 4386.93 493.975  -2
   5  -9   8 4386.93 493.975   1
  -5  10  -8 3392.70 443.180  -2
  -5 -10   9 3392.70 443.180   1
  -5  10  -7 8247.99 400.175  -2
  -5 -10   8 8247.99 400.175   1
  -5 -10  -6 2349.50 285.201  -2
  -5  10   7 2349.50 285.201   1
  -5  10  -5 1641.18 253.388  -2
  -5 -10   6 1641.18 253.388   1
  -5  10  -4 12180.8 361.034  -2
  -5 -10   5 12180.8 361.034   1
  -5  10  -3 3375.15 201.955  -2
  -5 -10   4 3375.15 201.955   1
   5  10   2 2238.40 202.310  -2
   5 -10  -3 2238.40 202.310   1
   5  10   1 9846.08 288.780  -2
   5 -10  -2 9846.08 288.780   1
  -5  10   0 1089.19 189.504  -2
  -5 -10   1 1089.19 189.504   1
   5  10  -1 1220.38 208.723  -2
   5 -10   0 1220.38 208.723   1
   5  10  -2 10862.9 359.226  -2
   5 -10   1 10862.9 359.226   1
   5  10  -3 1934.57 276.092  -2
   5 -10   2 1934.57 276.092   1
   5  10  -4 3758.23 345.966  -2
   5 -10   3 3758.23 345.966   1
   5  10  -5 11076.5 451.599  -2
   5 -10   4 11076.5 451.599   1
   5  10  -6 1415.59 318.233  -2
   5 -10   5 1415.59 318.233   1
   5  10  -7 2111.91 353.445  -2
   5 -10   6 2111.91 353.445   1
  -5  10   8 8457.59 498.958  -2
  -5 -10  -7 8457.59 498.958   1
   5 -10  -9 2653.69 593.976  -2
   5  10   8 2653.69 593.976   1
  -5  11  -8 3817.28 1032.91  -2
  -5 -11   9 3817.28 1032.91   1
  -5  11  -7 441.771 290.437  -2
  -5 -11   8 441.771 290.437   1
  -5  11  -6 7505.41 375.411  -2
  -5 -11   7 7505.41 375.411   1
  -5  11  -5 5905.87 337.827  -2
  -5 -11   6 5905.87 337.827   1
  -5  11  -4 1370.28 229.026  -2
  -5 -11   5 1370.28 229.026   1
   5  11   3 8545.81 302.747  -2
   5 -11  -4 8545.81 302.747   1
   5  11   2 7761.87 295.933  -2
   5 -11  -3 7761.87 295.933   1
   5  11   1 37.3653 185.509  -2
   5 -11  -2 37.3653 185.509   1
   5  11   0 10224.8 311.957  -2
   5 -11  -1 10224.8 311.957   1
   5  11  -1 9660.12 334.407  -2
   5 -11   0 9660.12 334.407   1
   5  11  -2 26.3751 236.571  -2
   5 -11   1 26.3751 236.571   1
  -5  11   3 7871.37 413.505  -2
  -5 -11  -2 7871.37 413.505   1
   5  11  -4 8792.44 456.802  -2
   5 -11   3 8792.44 456.802   1
   5  11  -5 1107.23 325.641  -2
   5 -11   4 1107.23 325.641   1
   5  11  -6 6735.72 459.051  -2
   5 -11   5 6735.72 459.051   1
   5  11  -7 6686.34 447.760  -2
   5 -11   6 6686.34 447.760   1
  -5  11   8 298.056 372.572  -2
  -5 -11  -7 298.056 372.572   1
  -5 -12  -7 6340.99 581.380  -2
  -5  12   8 6340.99 581.380   1
   5  12   6 855.908 310.876  -2
   5 -12  -7 855.908 310.876   1
   5  12   5 4173.63 327.526  -2
   5 -12  -6 4173.63 327.526   1
  -5  12  -4 8843.34 349.377  -2
  -5 -12   5 8843.34 349.377   1
  -5  12  -3 732.147 216.374  -2
  -5 -12   4 732.147 216.374   1
   5  12   2 2909.14 258.884  -2
   5 -12  -3 2909.14 258.884   1
   5  12   1 12742.4 386.813  -2
   5 -12  -2 12742.4 386.813   1
   5  12   0 3930.59 291.425  -2
   5 -12  -1 3930.59 291.425   1
   5  12  -1 3930.43 303.583  -2
   5 -12   0 3930.43 303.583   1
   5  12  -2 11532.8 446.568  -2
   5 -12   1 11532.8 446.568   1
   5  12  -3 3140.53 364.938  -2
   5 -12   2 3140.53 364.938   1
   5  12  -4 554.880 313.167  -2
   5 -12   3 554.880 313.167   1
   5  12  -5 9086.26 547.408  -2
   5 -12   4 9086.26 547.408   1
   5  12  -6 4336.46 478.270  -2
   5 -12   5 4336.46 478.270   1
   5  12  -7 809.303 417.183  -2
   5 -12   6 809.303 417.183   1
  -5  12   8 5145.20 635.601  -2
  -5 -12  -7 5145.20 635.601   1
   5  13   6 4430.81 415.030  -2
   5 -13  -7 4430.81 415.030   1
   5  13   5 6390.95 441.942  -2
   5 -13  -6 6390.95 441.942   1
   5  13   4-174.677 299.810  -2
   5 -13  -5-174.677 299.810   1
   5  13   3 5097.08 375.696  -2
   5 -13  -4 5097.08 375.696   1
   5  13   2 6537.20 388.663  -2
   5 -13  -3 6537.20 388.663   1
   5  13   1 260.360 284.942  -2
   5 -13  -2 260.360 284.942   1
   5  13   0 6959.08 386.235  -2
   5 -13  -1 6959.08 386.235   1
   5  13  -1 6605.22 397.637  -2
   5 -13   0 6605.22 397.637   1
   5  13  -2 307.819 368.729  -2
   5 -13   1 307.819 368.729   1
   5  13  -3 6180.86 491.920  -2
   5 -13   2 6180.86 491.920   1
   5  13  -4 5308.88 486.031  -2
   5 -13   3 5308.88 486.031   1
   5  13  -5-107.755 388.012  -2
   5 -13   4-107.755 388.012   1
   5  13  -6 5851.47 530.790  -2
   5 -13   5 5851.47 530.790   1
   5  13  -7 4474.62 647.310  -2
   5 -13   6 4474.62 647.310   1
   5  14   6 1417.67 655.553  -2
   5 -14  -7 1417.67 655.553   1
   5  14   5 1496.42 347.644  -2
   5 -14  -6 1496.42 347.644   1
   5  14   4 9943.19 483.652  -2
   5 -14  -5 9943.19 483.652   1
  -5  14  -3 3643.68 367.495  -2
  -5 -14   4 3643.68 367.495   1
   5  14   2 3777.98 359.482  -2
   5 -14  -3 3777.98 359.482   1
   5  14   1 7110.97 430.138  -2
   5 -14  -2 7110.97 430.138   1
   5  14   0 1666.98 339.039  -2
   5 -14  -1 1666.98 339.039   1
   5  14  -1 1406.34 337.462  -2
   5 -14   0 1406.34 337.462   1
   5  14  -2 7601.44 556.232  -2
   5 -14   1 7601.44 556.232   1
   5  14  -3 3426.09 467.749  -2
   5 -14   2 3426.09 467.749   1
   5  14  -4 3967.43 476.073  -2
   5 -14   3 3967.43 476.073   1
   5  14  -5 8523.44 574.275  -2
   5 -14   4 8523.44 574.275   1
   5  14  -6 1596.89 450.353  -2
   5 -14   5 1596.89 450.353   1
   5  14  -7 1262.36 1077.17  -2
   5 -14   6 1262.36 1077.17   1
   5  15   5 3751.27 726.390  -2
   5 -15  -6 3751.27 726.390   1
   5  15   4 651.915 330.938  -2
   5 -15  -5 651.915 330.938   1
   5  15   3 7343.97 454.589  -2
   5 -15  -4 7343.97 454.589   1
  -5  15  -2 6006.27 449.780  -2
  -5 -15   3 6006.27 449.780   1
   5  15   1 160.864 311.796  -2
   5 -15  -2 160.864 311.796   1
  -5  15   0 8707.74 498.192  -2
  -5 -15   1 8707.74 498.192   1
   5  15  -1 8302.17 629.000  -2
   5 -15   0 8302.17 629.000   1
   5  15  -2 508.247 417.535  -2
   5 -15   1 508.247 417.535   1
   5  15  -3 5524.12 533.118  -2
   5 -15   2 5524.12 533.118   1
   5  15  -4 7515.30 588.170  -2
   5 -15   3 7515.30 588.170   1
   5  15  -5 553.519 534.488  -2
   5 -15   4 553.519 534.488   1
   5  16   4 4755.22 779.019  -2
   5 -16  -5 4755.22 779.019   1
   5  16   3 1335.81 467.209  -2
   5 -16  -4 1335.81 467.209   1
  -5  16  -2 975.743 371.580  -2
  -5 -16   3 975.743 371.580   1
  -5  16  -1 8012.74 585.478  -2
  -5 -16   2 8012.74 585.478   1
  -5  16   0 2522.08 458.049  -2
  -5 -16   1 2522.08 458.049   1
   5  16  -1 2620.73 546.479  -2
   5 -16   0 2620.73 546.479   1
   5  16  -2 8372.75 603.398  -2
   5 -16   1 8372.75 603.398   1
   5  16  -3 1133.23 459.575  -2
   5 -16   2 1133.23 459.575   1
   5 -16  -4 1490.07 781.473  -2
   5  16   3 1490.07 781.473   1
  -5 -17  -2 5376.66 1196.93  -2
  -5  17   3 5376.66 1196.93   1
  -5  17  -1 527.719 611.735  -2
  -5 -17   2 527.719 611.735   1
  -5  17   0 4948.83 962.414  -2
  -5 -17   1 4948.83 962.414   1
  -5  17   1 5451.77 1551.54  -2
  -5 -17   0 5451.77 1551.54   1
   5  17  -3 4956.48 1381.12  -2
   5 -17   2 4956.48 1381.12   1
  -6   0  10 1050.69 314.678   1
   6   0  -8 10372.3 646.046   1
   6   0  -6 24526.6 625.802   1
  -6   0   4 524.870 188.132   1
  -6   0   2 26065.9 422.836   1
   6   0   0 12731.4 297.526   1
   6   0   2 153.445 178.739   1
  -6   0  -4 7076.37 413.620   1
   6   0   6 2688.85 343.252   1
   6   0   8 31.1480 470.706   1
  -6  -1  10 5495.13 327.218   1
  -6  -1   9 995.327 218.163   1
  -6  -1   8 1785.28 234.288   1
   6   1  -7 13301.7 370.892   1
  -6   1   6 2001.22 184.318   1
  -6   1   5 3378.89 178.506   1
   6   1  -4 7135.29 215.521   1
   6  -1  -3 5932.10 173.621   1
  -6  -1   2 2781.22 136.270   1
  -6  -1   1 17881.2 238.822   1
  -6  -1   0 1715.69 125.284   1
  -6  -1  -1 1673.88 134.883   1
  -6  -1  -2 8402.05 239.986   1
  -6  -1  -3 3840.69 221.809   1
   6   1   4 1920.45 198.626   1
  -6  -1  -5 4292.95 315.720   1
   6   1   6 2004.09 249.764   1
   6   1   7 1533.99 250.134   1
   6  -1   8 3173.35 384.359   1
   6   1   9 496.238 672.996   1
  -6  -2  10 148.829 232.472   1
   6   2  -9 11809.9 371.335   1
  -6   2   8 571.793 223.279   1
  -6   2   7 52.6094 171.064   1
  -6   2   6 146.380 149.191   1
   6   2  -5 14230.2 345.306   1
   6   2  -4 13.2523 121.062   1
   6  -2  -3 16487.3 276.714   1
   6   2  -2 357.056 102.988   1
  -6   2   1 250.675 94.4480   1
  -6  -2   0 102.299 110.565   1
  -6  -2  -1 10424.4 237.548   1
   6   2   2 92.5608 118.596   1
  -6  -2  -3 10951.2 289.621   1
   6  -2   4 790.887 189.177   1
  -6  -2  -5 37.6105 228.746   1
   6  -2   6 217.899 240.883   1
  -6   2  -7 4991.61 320.490   1
   6  -2   8 224.805 324.748   1
   6   2   9 1989.64 659.575   1
  -6   3  10 9442.14 397.946   1
  -6   3   9 73.8338 203.182   1
  -6   3   8 6464.05 345.125   1
  -6   3   7 3998.15 245.059   1
  -6  -3   6 4075.73 221.628   1
   6   3  -5 3293.69 187.754   1
   6   3  -4 20902.7 356.596   1
   6  -3  -3 1446.29 126.574   1
  -6  -3   2 4333.54 175.112   1
  -6   3   1 5464.41 155.891   1
  -6  -3   0 9868.53 233.440   1
  -6  -3  -1 203.130 110.181   1
  -6  -3  -2 12406.9 261.691   1
   6  -3   3 711.830 154.990   1
   6  -3   4 1076.10 178.290   1
   6   3   5 1013.09 223.062   1
  -6  -3  -6 2236.57 282.166   1
   6  -3   7 206.732 268.027   1
   6  -3   8 4409.61 424.945   1
   6   3   9-77.6999 681.988   1
  -6   4  10 148.905 258.950   1
  -6   4   9 1282.29 227.045   1
   6   4  -8 9521.36 363.678   1
  -6   4   7 231.972 179.788   1
   6   4  -6 15762.2 368.026   1
   6   4  -5 4386.98 208.137   1
  -6   4   4 95.3631 117.522   1
  -6   4   3 3141.25 153.038   1
   6   4  -2 15593.8 287.207   1
  -6  -4   1 974.333 112.003   1
  -6  -4   0 16023.3 289.340   1
  -6  -4  -1 2528.44 149.306   1
   6   4   2-17.1216 124.449   1
   6  -4   3 216.795 148.534   1
   6  -4   4 6680.13 278.527   1
   6  -4   5 185.005 198.424   1
  -6  -4  -6 4985.19 347.189   1
   6  -4   7 192.509 280.270   1
   6  -4   8 9.93238 334.022   1
   6   4   9 625.675 844.549   1
  -6   5  10 1114.84 316.293   1
  -6   5   9 2818.50 261.786   1
  -6   5   8 242.973 204.085   1
   6   5  -7 14421.6 392.444   1
   6   5  -6 38.1325 157.828   1
  -6  -5   5 3811.49 200.621   1
  -6   5   4 1739.14 145.207   1
  -6  -5   3 4630.05 164.688   1
  -6  -5   2 966.233 107.989   1
  -6  -5   1 16261.2 227.923   1
  -6  -5   0 125.333 100.665   1
  -6  -5  -1 4108.51 174.275   1
  -6  -5  -2 1494.90 149.738   1
  -6  -5  -3 3631.02 204.962   1
   6  -5   4 672.649 180.979   1
   6  -5   5 10966.6 375.362   1
   6  -5   6 90.2595 237.861   1
  -6  -5  -7 835.194 286.899   1
   6  -5   8 692.202 341.366   1
   6   5   9 1842.40 941.754   1
   6  -6 -10 124.742 413.272   1
   6  -6  -9 7739.62 364.980   1
  -6  -6   8 4027.18 310.228   1
  -6   6   7 221.827 202.898   1
  -6  -6   6 2827.26 227.742   1
   6   6  -5 8528.84 279.058   1
   6  -6  -4 199.323 123.712   1
  -6  -6   3 11950.5 263.473   1
   6  -6  -2 4570.18 174.126   1
  -6  -6   1-12.0424 102.578   1
  -6  -6   0 3451.81 151.986   1
  -6  -6  -1 9730.38 237.996   1
  -6  -6  -2 125.470 142.395   1
  -6  -6  -3 3946.28 234.702   1
  -6  -6  -4 3003.56 234.485   1
   6  -6   5-38.7662 223.414   1
  -6  -6  -6 1707.05 279.185   1
  -6  -6  -7 2891.35 323.242   1
   6  -6   8-17.1397 350.995   1
   6  -7 -10 9361.76 709.273   1
  -6  -7   9 80.0074 241.913   1
  -6  -7   8 5402.98 342.191   1
  -6  -7   7 114.064 205.284   1
  -6  -7   6 3039.19 240.194   1
  -6  -7   5 281.880 153.798   1
   6   7  -4 27961.7 401.360   1
   6   7  -3 481.057 120.020   1
   6  -7  -2 3841.86 164.794   1
  -6   7   1 18.7372 111.560   1
  -6  -7   0 7288.02 221.898   1
  -6  -7  -1 944.924 141.163   1
  -6  -7  -2 13696.1 307.038   1
  -6  -7  -3 405.594 156.671   1
  -6  -7  -4 1096.57 200.319   1
  -6  -7  -5 82.1331 204.244   1
   6  -7   6 1590.87 283.208   1
  -6  -7  -7-126.150 301.607   1
  -6   7  -8 3551.62 486.977   1
  -6  -8   9 4627.55 396.949   1
  -6  -8   8 3689.93 314.708   1
  -6  -8   7-124.476 219.267   1
  -6  -8   6 4508.87 273.169   1
   6   8  -5 6469.91 266.160   1
   6  -8  -4 80.0672 127.802   1
  -6   8   3 4764.95 191.035   1
   6   8  -2 3599.44 164.545   1
  -6  -8   1 321.827 120.162   1
  -6  -8   0 8261.37 237.736   1
  -6  -8  -1 6258.17 227.374   1
   6  -8   2 148.217 141.568   1
  -6  -8  -3 1777.32 177.965   1
  -6  -8  -4 5228.72 260.115   1
  -6   8  -5 220.408 213.918   1
   6   8   6 4067.00 317.001   1
  -6  -8  -7 2552.61 363.451   1
  -6   8  -8-109.087 608.400   1
  -6  -9   8 295.721 276.566   1
   6  -9  -7 12552.2 492.067   1
   6  -9  -6 576.126 237.093   1
  -6  -9   5 3884.51 234.608   1
   6  -9  -4 35.2559 150.134   1
   6  -9  -3 3034.25 196.698   1
  -6  -9   2 306.119 138.902   1
  -6  -9   1 14262.3 332.936   1
   6   9   0 412.552 151.725   1
   6  -9   1 3687.13 224.669   1
  -6  -9  -2 483.248 203.060   1
  -6  -9  -3 2075.00 231.295   1
  -6  -9  -4 106.375 226.403   1
   6   9   5 9096.60 421.048   1
  -6  -9  -6 429.425 292.437   1
  -6  -9  -7 583.557 361.152   1
  -6 -10   8 4548.34 385.694   1
  -6 -10   7 265.832 256.702   1
   6 -10  -6 8020.99 404.891   1
  -6 -10   5 2573.24 217.378   1
   6 -10  -4 241.127 158.745   1
   6 -10  -3 5049.33 236.906   1
  -6 -10   2 11042.1 306.769   1
  -6 -10   1 89.5943 159.773   1
   6 -10   0 5599.64 245.963   1
   6 -10   1 2872.92 219.027   1
   6 -10   2 1064.76 211.522   1
   6 -10   3 2919.11 275.901   1
   6 -10   4 4725.18 332.257   1
  -6 -10  -5 76.0240 246.313   1
   6 -10   6 2278.42 299.314   1
  -6 -10  -7 698.718 410.393   1
  -6 -11   8 2602.49 690.216   1
  -6 -11   7 1174.58 284.619   1
  -6 -11   6 1468.39 227.637   1
  -6 -11   5 76.7864 198.785   1
   6 -11  -4 10690.5 320.024   1
  -6 -11   3 2565.17 199.932   1
   6 -11  -2 3814.17 233.143   1
   6 -11  -1 1713.98 198.041   1
   6 -11   0 1595.47 185.927   1
   6 -11   1 537.279 186.831   1
   6 -11   2 9049.14 366.331   1
  -6 -11  -3 1116.94 247.342   1
   6 -11   4 1411.28 270.674   1
   6 -11   5 213.432 268.286   1
   6 -11   6 1620.41 306.717   1
   6 -11   7-1236.33 1230.86   1
  -6 -12   7 29.0207 376.381   1
  -6  12   6 1062.77 219.408   1
  -6  12   5 6559.27 320.333   1
   6 -12  -4 196.724 198.033   1
   6 -12  -3 6464.18 304.467   1
   6 -12  -2 879.550 208.383   1
   6 -12  -1 57.0942 199.167   1
   6 -12   0 1600.32 215.976   1
   6 -12   1 7052.65 340.297   1
   6 -12   2 364.564 236.196   1
   6 -12   3 6874.96 384.456   1
   6 -12   4 1011.93 267.481   1
   6 -12   5-28.6408 269.333   1
   6 -12   6 1028.25 416.220   1
  -6  13   6 1132.74 281.750   1
   6 -13  -5 2862.20 352.521   1
   6 -13  -4 2055.37 297.049   1
   6 -13  -3 1539.96 269.474   1
   6 -13  -2 53.2171 230.279   1
   6 -13  -1 8336.65 389.673   1
  -6 -13   0 1366.50 241.453   1
   6 -13   1 1313.67 277.817   1
   6 -13   2 2062.10 325.630   1
   6 -13   3 1269.50 320.148   1
   6 -13   4-10.9211 316.979   1
   6 -13   5 2330.02 560.946   1
  -6 -14   5-11.2224 325.634   1
   6  14  -4 98.7339 265.503   1
   6  14  -3 255.706 292.566   1
  -6 -14   2 9988.11 489.191   1
   6 -14  -1 674.369 255.990   1
   6 -14   0 5915.43 365.251   1
  -6 -14  -1 87.7238 301.550   1
   6 -14   2 75.5726 305.232   1
   6 -14   3 879.956 320.792   1
   6  14   4 6178.45 932.259   1
   6 -15  -4 3429.73 472.067   1
   6 -15  -3 1224.70 345.845   1
   6 -15  -2 2465.48 348.012   1
   6 -15  -1 3379.86 362.771   1
   6 -15   0 432.722 332.190   1
   6 -15   1 175.169 319.490   1
   6 -15   2 3913.39 475.251   1
   6 -15   3 1066.41 580.620   1
   6 -16  -4 480.070 874.099   1
   6 -16  -3 4863.83 674.714   1
  -6 -16   2 59.2783 522.538   1
  -6 -16   1-55.0455 524.788   1
   6  16   0 161.604 663.877   1
   6 -16   2 1089.01 1009.74   1
  -7   0   9 7646.93 670.713   1
  -7   0   7 3230.06 421.299   1
   7   0  -5 3518.52 303.210   1
   7   0  -3 29019.2 554.120   1
  -7   0   1 6393.24 291.516   1
  -7   0  -1 12369.3 432.456   1
  -7   0  -3 29165.0 753.726   1
  -7   0  -5 1029.91 405.506   1
  -7   0  -7 6983.06 523.237   1
  -7  -1   9-60.5488 306.078   1
  -7  -1   8 4643.83 360.478   1
  -7  -1   7 6263.72 323.941   1
  -7  -1   6-43.4892 182.110   1
  -7   1   5 5357.73 262.422   1
  -7   1   4 9118.82 248.068   1
  -7  -1   3 545.980 129.142   1
  -7  -1   2 12498.3 266.485   1
   7   1  -1 10328.2 265.973   1
   7  -1   0 224.173 142.918   1
  -7   1  -1 4394.90 211.535   1
  -7  -1  -2 14541.6 327.690   1
   7  -1   3 215.691 176.595   1
   7   1   4 4968.49 317.366   1
   7  -1   5 5397.35 360.679   1
   7   1   6 780.169 237.642   1
  -7  -1  -7 2722.14 292.454   1
   7  -1   8 5812.29 1000.07   1
  -7  -2   9 292.412 306.606   1
   7  -2  -8 2752.40 290.606   1
  -7  -2   7 329.347 208.494   1
   7   2  -6 16774.1 435.298   1
  -7  -2   5 247.130 167.728   1
  -7   2   4 3312.29 188.713   1
  -7  -2   3 1016.03 128.813   1
  -7   2   2 9460.90 242.618   1
  -7  -2   1 72.6279 121.706   1
  -7  -2   0 22041.1 359.712   1
  -7  -2  -1 177.423 140.215   1
  -7  -2  -2 2523.46 182.637   1
   7   2   3 597.219 200.696   1
   7  -2   4 7114.84 330.008   1
   7  -2   5 110.300 248.667   1
   7  -2   6 12212.7 485.721   1
  -7  -2  -7 251.101 251.962   1
   7  -2   8 1271.38 756.779   1
  -7   3   9 51.6207 284.945   1
  -7   3   8 610.525 246.898   1
   7   3  -7 8036.43 379.408   1
  -7   3   6 76.6439 198.178   1
   7   3  -5 10140.4 357.023   1
   7  -3  -4 3321.05 179.848   1
  -7   3   3 23.3636 126.794   1
  -7   3   2 4443.05 190.455   1
  -7  -3   1 22947.7 337.379   1
  -7  -3   0 57.4327 135.618   1
  -7  -3  -1 14015.1 298.517   1
  -7  -3  -2 6268.07 256.638   1
   7  -3   3 744.643 193.373   1
   7  -3   4 2848.59 258.698   1
   7  -3   5 13252.3 500.158   1
  -7  -3  -6 537.659 275.477   1
  -7  -3  -7 3281.34 308.089   1
   7  -3   8 803.559 792.543   1
  -7   4   9 8131.41 481.881   1
  -7   4   8 161.132 259.561   1
  -7   4   7 2629.83 249.817   1
  -7   4   6 1037.19 197.433   1
   7   4  -5 4510.61 245.386   1
  -7   4   4 1775.50 155.160   1
   7   4  -3 19127.7 348.864   1
  -7  -4   2 190.861 122.939   1
  -7   4   1 3429.50 176.528   1
  -7  -4   0 3589.11 189.346   1
  -7  -4  -1 9175.42 244.591   1
   7  -4   2 572.177 145.637   1
  -7  -4  -3 15406.4 425.235   1
   7  -4   4 2784.50 263.529   1
   7  -4   5 874.913 236.901   1
   7  -4   6 1142.86 273.697   1
  -7   4  -7 4815.52 374.220   1
   7   5  -9 407.101 495.955   1
   7  -5  -8 7497.13 414.433   1
  -7   5   7 1031.36 215.153   1
   7   5  -6 86.7510 208.937   1
  -7  -5   5 1022.24 185.839   1
   7  -5  -4 17871.6 385.357   1
  -7  -5   3 599.624 169.911   1
  -7   5   2 11895.0 278.122   1
  -7   5   1 1010.97 146.329   1
  -7  -5   0 564.564 145.755   1
   7   5   1 554.643 153.109   1
  -7  -5  -2 14836.0 377.500   1
   7  -5   3 162.484 191.835   1
   7  -5   4 7843.16 391.433   1
   7   5   5 822.298 260.577   1
   7  -5   6 350.368 296.851   1
   7  -5   7 839.728 303.895   1
   7   6  -9 2888.43 553.252   1
   7  -6  -8 2590.66 322.159   1
  -7   6   7 1907.36 271.981   1
   7   6  -6 7430.12 354.838   1
  -7  -6   5 624.272 181.103   1
  -7  -6   4 2211.55 196.054   1
   7   6  -3 4967.33 261.142   1
   7  -6  -2 5190.29 215.602   1
  -7   6   1 669.707 147.936   1
  -7  -6   0 17433.6 360.519   1
  -7  -6  -1 2068.38 193.841   1
   7  -6   2 1342.27 192.157   1
   7  -6   3 3222.37 254.814   1
  -7  -6  -4 4800.77 304.225   1
   7  -6   5 382.575 263.194   1
   7   6   6 8141.42 481.219   1
   7  -6   7 1708.40 338.207   1
   7  -7  -9 43.8597 458.929   1
  -7  -7   8 253.843 245.719   1
   7   7  -7 5757.76 330.556   1
  -7  -7   6 139.849 216.117   1
   7   7  -5 11750.4 348.004   1
  -7  -7   4 244.162 154.986   1
   7   7  -3 61.3902 153.248   1
  -7  -7   2-54.2164 147.022   1
  -7  -7   1 17333.4 344.380   1
  -7  -7   0 142.099 166.279   1
  -7  -7  -1 15047.4 367.231   1
   7  -7   2-34.9128 169.138   1
  -7  -7  -3 1516.43 214.079   1
   7  -7   4 143.879 213.186   1
   7  -7   5 13400.4 480.728   1
   7  -7   6 167.877 309.602   1
  -7  -7  -7 3138.17 626.199   1
  -7  -8   8 483.618 285.935   1
  -7  -8   7 700.847 235.070   1
  -7  -8   6 4271.81 266.873   1
  -7  -8   5 5556.00 243.875   1
  -7  -8   4 2033.15 186.746   1
   7   8  -3 8769.82 284.605   1
   7   8  -2 1768.26 168.049   1
  -7  -8   1 338.860 161.070   1
  -7  -8   0 9448.29 311.524   1
   7  -8   1 3723.56 235.423   1
  -7  -8  -2 733.725 179.577   1
  -7  -8  -3 5374.07 275.955   1
  -7  -8  -4 2500.92 257.196   1
   7  -8   5 926.792 256.667   1
   7   8   6 4288.90 381.061   1
  -7   8  -7 1640.61 822.609   1
   7   9  -8 5822.44 887.583   1
  -7  -9   7 47.4783 268.971   1
  -7  -9   6 71.3415 205.878   1
  -7  -9   5 531.707 185.586   1
   7  -9  -4 11141.8 346.780   1
   7  -9  -3 26.8384 177.207   1
  -7  -9   2 9011.89 281.848   1
   7  -9  -1-60.9293 168.556   1
   7  -9   0 444.120 203.069   1
  -7  -9  -1 132.301 206.583   1
   7  -9   2 10286.4 455.698   1
  -7  -9  -3 39.3994 261.186   1
  -7  -9  -4 6551.62 427.342   1
  -7  -9  -5-116.109 316.220   1
  -7   9  -6 313.047 459.400   1
  -7 -10   7 1819.80 330.497   1
  -7  10   6 2296.01 275.426   1
   7 -10  -5 1201.34 208.723   1
  -7 -10   4 426.041 187.160   1
  -7  10   3 9353.14 310.054   1
   7 -10  -2 1990.68 218.097   1
   7 -10  -1 3004.29 235.102   1
   7 -10   0 4784.49 270.971   1
   7 -10   1 4559.11 292.721   1
   7 -10   2 512.845 244.803   1
   7 -10   3 8455.14 462.826   1
   7 -10   4 2171.59 330.941   1
   7 -10   5 178.822 312.078   1
   7 -10   6 1896.27 1092.97   1
  -7 -11   7 5597.34 620.512   1
  -7 -11   6 436.772 228.265   1
  -7  11   5 5731.70 300.955   1
  -7 -11   4 210.448 176.271   1
   7 -11  -3 354.804 191.741   1
   7 -11  -2 1233.79 211.244   1
  -7 -11   1 10418.6 355.794   1
  -7 -11   0 28.6663 204.746   1
   7 -11   1 6232.46 305.481   1
  -7 -11  -2 1379.33 273.914   1
   7 -11   3 301.379 289.937   1
   7 -11   4 487.277 313.223   1
   7 -11   5 6127.62 580.849   1
   7  12  -6 7435.34 543.618   1
  -7 -12   5 1403.45 246.064   1
   7 -12  -4 1385.99 232.172   1
   7 -12  -3 1590.49 236.566   1
   7 -12  -2 3613.73 285.260   1
   7 -12  -1 84.5069 223.171   1
   7 -12   0 6798.09 326.156   1
   7 -12   1 609.177 217.805   1
   7 -12   2 826.977 266.753   1
   7 -12   3 1209.87 320.057   1
   7  12   4 2034.52 490.451   1
  -7 -13   5 1573.83 466.994   1
  -7 -13   4 3990.16 322.908   1
   7 -13  -3 145.447 255.893   1
   7 -13  -2 4760.21 318.457   1
   7 -13  -1 1320.32 246.348   1
   7 -13   0 192.642 257.856   1
   7 -13   1 1089.03 289.920   1
   7 -13   2 5755.64 437.750   1
   7 -13   3 264.664 530.625   1
   7 -14  -3 8737.70 630.420   1
  -7 -14   2 460.119 304.436   1
   7 -14  -1 1683.67 300.451   1
   7 -14   0 316.465 315.053   1
  -7 -14  -1 3556.03 561.607   1
   7 -14   2-184.821 564.369   1
   7  14   3 7813.30 1011.36   1
  -7 -15   2 2002.12 1087.82   1
   7 -15  -1 3594.24 477.087   1
   7 -15   0 45.1555 485.523   1
  -8   0  -6 8596.91 729.647  -2
  -8   0   8 8596.91 729.647   1
  -8   0  -4 5908.01 550.150  -2
  -8   0   6 5908.01 550.150   1
  -8   0  -2 9358.52 445.187  -2
  -8   0   4 9358.52 445.187   1
  -8   0   0 6339.98 436.183  -2
  -8   0   2 6339.98 436.183   1
  -8   0   2 6626.77 443.805  -2
  -8   0   0 6626.77 443.805   1
  -8   0   4 10413.2 523.408  -2
  -8   0  -2 10413.2 523.408   1
   8   0  -6 5036.02 700.580  -2
   8   0   4 5036.02 700.580   1
   8   0  -8 10115.3 800.090  -2
   8   0   6 10115.3 800.090   1
  -8   1  -6 1744.44 400.019  -2
  -8  -1   8 1744.44 400.019   1
  -8  -1  -5 4291.45 413.875  -2
  -8   1   7 4291.45 413.875   1
  -8   1  -4 3077.89 323.189  -2
  -8  -1   6 3077.89 323.189   1
  -8   1  -3 2607.63 265.146  -2
  -8  -1   5 2607.63 265.146   1
  -8   1  -2 3791.12 261.830  -2
  -8  -1   4 3791.12 261.830   1
  -8   1  -1 4849.64 272.499  -2
  -8  -1   3 4849.64 272.499   1
  -8   1   0 4631.34 273.669  -2
  -8  -1   2 4631.34 273.669   1
  -8   1   1 3738.85 301.001  -2
  -8  -1   1 3738.85 301.001   1
  -8   1   2 3785.02 281.765  -2
  -8  -1   0 3785.02 281.765   1
  -8   1   3 5645.47 311.013  -2
  -8  -1  -1 5645.47 311.013   1
  -8   1   4 4196.69 288.776  -2
  -8  -1  -2 4196.69 288.776   1
   8  -1  -5 2220.77 353.033  -2
   8   1   3 2220.77 353.033   1
   8  -1  -6 3141.17 388.511  -2
   8   1   4 3141.17 388.511   1
   8   1  -7 4776.55 473.647  -2
   8  -1   5 4776.55 473.647   1
   8  -1  -8 1552.83 389.988  -2
   8   1   6 1552.83 389.988   1
  -8   2  -6 302.524 376.185  -2
  -8  -2   8 302.524 376.185   1
  -8   2  -5 5299.22 392.951  -2
  -8  -2   7 5299.22 392.951   1
  -8   2  -4 231.051 266.018  -2
  -8  -2   6 231.051 266.018   1
  -8   2  -3 8291.89 332.862  -2
  -8  -2   5 8291.89 332.862   1
  -8   2  -2 962.698 223.924  -2
  -8  -2   4 962.698 223.924   1
  -8   2  -1 8945.64 321.614  -2
  -8  -2   3 8945.64 321.614   1
   8   2   0 246.007 215.807  -2
   8  -2  -2 246.007 215.807   1
   8  -2  -1 10098.2 383.697  -2
   8   2  -1 10098.2 383.697   1
  -8   2   2 412.134 231.431  -2
  -8  -2   0 412.134 231.431   1
  -8   2   3 7134.03 324.380  -2
  -8  -2  -1 7134.03 324.380   1
  -8   2   4 1205.40 264.993  -2
  -8  -2  -2 1205.40 264.993   1
  -8   2   5 9448.14 475.367  -2
  -8  -2  -3 9448.14 475.367   1
   8   2  -6-69.7026 324.821  -2
   8  -2   4-69.7026 324.821   1
   8   2  -7 5846.48 498.670  -2
   8  -2   5 5846.48 498.670   1
   8   2  -8 335.362 418.184  -2
   8  -2   6 335.362 418.184   1
  -8  -3  -6 4683.24 430.741  -2
  -8   3   8 4683.24 430.741   1
  -8   3  -5 1817.80 333.040  -2
  -8  -3   7 1817.80 333.040   1
  -8   3  -4 6632.39 337.311  -2
  -8  -3   6 6632.39 337.311   1
  -8  -3  -3 1007.38 235.739  -2
  -8   3   5 1007.38 235.739   1
  -8   3  -2 4387.06 275.495  -2
  -8  -3   4 4387.06 275.495   1
  -8   3  -1 998.748 209.715  -2
  -8  -3   3 998.748 209.715   1
  -8   3   0 6454.90 251.950  -2
  -8  -3   2 6454.90 251.950   1
   8  -3  -1 585.853 255.080  -2
   8   3  -1 585.853 255.080   1
  -8   3   2 5808.57 308.894  -2
  -8  -3   0 5808.57 308.894   1
  -8   3   3 1224.95 265.129  -2
  -8  -3  -1 1224.95 265.129   1
  -8   3   4 4450.11 351.626  -2
  -8  -3  -2 4450.11 351.626   1
   8   3  -5 1178.36 309.362  -2
   8  -3   3 1178.36 309.362   1
   8   3  -6 7633.17 440.896  -2
   8  -3   4 7633.17 440.896   1
   8   3  -7 2132.69 415.692  -2
   8  -3   5 2132.69 415.692   1
   8   3  -8 4009.01 494.584  -2
   8  -3   6 4009.01 494.584   1
   8  -3   7 1484.16 893.478   1
  -8  -4  -6 6279.21 544.102  -2
  -8   4   8 6279.21 544.102   1
  -8  -4  -5 1944.77 346.462  -2
  -8   4   7 1944.77 346.462   1
  -8  -4  -4 5095.70 322.341  -2
  -8   4   6 5095.70 322.341   1
  -8  -4  -3 981.833 234.853  -2
  -8   4   5 981.833 234.853   1
  -8   4  -2 6141.72 325.206  -2
  -8  -4   4 6141.72 325.206   1
  -8   4  -1 896.084 239.250  -2
  -8  -4   3 896.084 239.250   1
  -8   4   0 8113.77 291.604  -2
  -8  -4   2 8113.77 291.604   1
   8  -4  -1 1419.52 246.839  -2
   8   4  -1 1419.52 246.839   1
  -8  -4   2 9214.73 349.489  -2
  -8   4   0 9214.73 349.489   1
  -8   4   3 673.051 246.984  -2
  -8  -4  -1 673.051 246.984   1
  -8   4   4 6406.46 362.801  -2
  -8  -4  -2 6406.46 362.801   1
   8   4  -5 1070.15 319.273  -2
   8  -4   3 1070.15 319.273   1
   8   4  -6 4702.54 406.288  -2
   8  -4   4 4702.54 406.288   1
   8   4  -7 2422.23 437.393  -2
   8  -4   5 2422.23 437.393   1
   8   4  -8 8478.80 688.083  -2
   8  -4   6 8478.80 688.083   1
  -8   5  -6-204.101 981.004  -2
  -8  -5   8-204.101 981.004   1
  -8   5  -5 5066.91 482.304  -2
  -8  -5   7 5066.91 482.304   1
  -8   5  -4 420.976 330.030  -2
  -8  -5   6 420.976 330.030   1
  -8   5  -3 6651.45 415.571  -2
  -8  -5   5 6651.45 415.571   1
  -8   5  -2 1864.39 294.126  -2
  -8  -5   4 1864.39 294.126   1
  -8   5  -1 7911.88 350.987  -2
  -8  -5   3 7911.88 350.987   1
  -8   5   0 718.575 212.183  -2
  -8  -5   2 718.575 212.183   1
   8   5  -1 7452.59 324.551  -2
   8  -5  -1 7452.59 324.551   1
   8  -5  -2 495.356 242.933  -2
   8   5   0 495.356 242.933   1
  -8   5   3 8917.41 433.006  -2
  -8  -5  -1 8917.41 433.006   1
  -8   5   4 1862.84 322.864  -2
  -8  -5  -2 1862.84 322.864   1
   8   5  -5 5679.23 445.847  -2
   8  -5   3 5679.23 445.847   1
   8   5  -6 602.190 364.163  -2
   8  -5   4 602.190 364.163   1
   8   5  -7 5271.48 506.115  -2
   8  -5   5 5271.48 506.115   1
  -8   5   8-81.9568 923.127  -2
  -8  -5  -6-81.9568 923.127   1
  -8   6  -5 3485.35 458.256  -2
  -8  -6   7 3485.35 458.256   1
  -8   6  -4 1233.37 345.694  -2
  -8  -6   6 1233.37 345.694   1
  -8   6  -3 4272.75 345.681  -2
  -8  -6   5 4272.75 345.681   1
  -8   6  -2 4086.51 291.876  -2
  -8  -6   4 4086.51 291.876   1
  -8   6  -1 3537.86 300.730  -2
  -8  -6   3 3537.86 300.730   1
  -8   6   0 2244.32 265.845  -2
  -8  -6   2 2244.32 265.845   1
  -8  -6   1 3832.58 302.147  -2
  -8   6   1 3832.58 302.147   1
   8   6  -2 3078.55 322.038  -2
   8  -6   0 3078.55 322.038   1
  -8   6   3 3155.22 318.132  -2
  -8  -6  -1 3155.22 318.132   1
  -8   6   4 4670.15 382.179  -2
  -8  -6  -2 4670.15 382.179   1
   8   6  -5 4954.54 428.461  -2
   8  -6   3 4954.54 428.461   1
   8   6  -6 948.483 437.684  -2
   8  -6   4 948.483 437.684   1
   8   6  -7 3775.09 503.884  -2
   8  -6   5 3775.09 503.884   1
  -8   7  -5 362.847 361.616  -2
  -8  -7   7 362.847 361.616   1
  -8   7  -4 8759.37 439.809  -2
  -8  -7   6 8759.37 439.809   1
  -8   7  -3 352.411 269.067  -2
  -8  -7   5 352.411 269.067   1
  -8   7  -2 7571.51 348.896  -2
  -8  -7   4 7571.51 348.896   1
   8   7   1 196.348 240.883  -2
   8  -7  -3 196.348 240.883   1
  -8  -7   0 6228.06 352.823  -2
  -8   7   2 6228.06 352.823   1
  -8  -7   1 1056.27 263.944  -2
  -8   7   1 1056.27 263.944   1
   8   7  -2 5567.66 361.747  -2
   8  -7   0 5567.66 361.747   1
  -8   7   3 216.051 279.774  -2
  -8  -7  -1 216.051 279.774   1
  -8   7   4 7224.53 398.166  -2
  -8  -7  -2 7224.53 398.166   1
  -8   7   5 549.628 325.252  -2
  -8  -7  -3 549.628 325.252   1
   8   7  -6 10053.5 556.626  -2
   8  -7   4 10053.5 556.626   1
   8  -7  -7 394.985 474.130  -2
   8   7   5 394.985 474.130   1
   8   8   5 3750.12 613.697  -2
   8  -8  -7 3750.12 613.697   1
  -8   8  -4 3541.44 357.140  -2
  -8  -8   6 3541.44 357.140   1
  -8   8  -3 2108.06 284.357  -2
  -8  -8   5 2108.06 284.357   1
  -8   8  -2 2472.73 285.344  -2
  -8  -8   4 2472.73 285.344   1
   8   8   1 2069.97 264.469  -2
   8  -8  -3 2069.97 264.469   1
   8   8   0 4960.98 320.120  -2
   8  -8  -2 4960.98 320.120   1
   8   8  -1 5895.58 380.659  -2
   8  -8  -1 5895.58 380.659   1
  -8   8   2 5547.39 352.255  -2
  -8  -8   0 5547.39 352.255   1
  -8   8   3 2047.68 320.976  -2
  -8  -8  -1 2047.68 320.976   1
  -8   8   4 2539.50 363.171  -2
  -8  -8  -2 2539.50 363.171   1
  -8   8   5 2685.01 378.599  -2
  -8  -8  -3 2685.01 378.599   1
   8   8  -6 3964.90 485.599  -2
   8  -8   4 3964.90 485.599   1
  -8  -8   7 4158.38 826.676  -2
  -8   8  -5 4158.38 826.676   1
   8   9   5 4015.14 1092.44  -2
   8  -9  -7 4015.14 1092.44   1
  -8   9  -4 214.091 414.176  -2
  -8  -9   6 214.091 414.176   1
  -8   9  -3 6052.47 417.373  -2
  -8  -9   5 6052.47 417.373   1
  -8   9  -2 265.529 275.869  -2
  -8  -9   4 265.529 275.869   1
   8   9   1 7020.62 376.697  -2
   8  -9  -3 7020.62 376.697   1
   8   9   0 383.632 309.413  -2
   8  -9  -2 383.632 309.413   1
   8   9  -1 7502.25 450.566  -2
   8  -9  -1 7502.25 450.566   1
   8   9  -2 798.059 317.485  -2
   8  -9   0 798.059 317.485   1
   8   9  -3 7751.20 485.767  -2
   8  -9   1 7751.20 485.767   1
  -8   9   4 93.0200 397.083  -2
  -8  -9  -2 93.0200 397.083   1
   8   9  -5 5478.54 560.851  -2
   8  -9   3 5478.54 560.851   1
   8  -9  -6 490.429 656.563  -2
   8   9   4 490.429 656.563   1
   8   9  -7 6379.77 1501.54  -2
   8  -9   5 6379.77 1501.54   1
   8  10   4 2967.56 1017.74  -2
   8 -10  -6 2967.56 1017.74   1
  -8  10  -3 2513.01 363.842  -2
  -8 -10   5 2513.01 363.842   1
  -8 -10  -2 4988.68 371.957  -2
  -8  10   4 4988.68 371.957   1
   8  10   1 2019.02 315.106  -2
   8 -10  -3 2019.02 315.106   1
  -8  10   0 2910.92 361.742  -2
  -8 -10   2 2910.92 361.742   1
   8  10  -1 404.970 327.942  -2
   8 -10  -1 404.970 327.942   1
   8  10  -2 4152.29 384.521  -2
   8 -10   0 4152.29 384.521   1
   8  10  -3 1679.20 338.085  -2
   8 -10   1 1679.20 338.085   1
   8  10  -4 5609.83 468.690  -2
   8 -10   2 5609.83 468.690   1
  -8  10   5 3042.06 485.234  -2
  -8 -10  -3 3042.06 485.234   1
  -8 -10   6 2385.62 1033.85  -2
  -8  10  -4 2385.62 1033.85   1
   8 -11   3 1797.40 651.084  -2
   8  11  -5 1797.40 651.084   1
  -8  11  -2 5283.23 389.563  -2
  -8 -11   4 5283.23 389.563   1
   8  11   1 498.395 345.144  -2
   8 -11  -3 498.395 345.144   1
   8  11   0 7408.78 456.342  -2
   8 -11  -2 7408.78 456.342   1
  -8  11   1 360.012 354.484  -2
  -8 -11   1 360.012 354.484   1
   8  11  -2 6187.80 445.295  -2
   8 -11   0 6187.80 445.295   1
   8  11  -3 806.201 351.771  -2
   8 -11   1 806.201 351.771   1
   8  11  -4 5787.36 487.750  -2
   8 -11   2 5787.36 487.750   1
   8 -11  -5 1229.09 676.076  -2
   8  11   3 1229.09 676.076   1
  -8  12  -2 759.550 493.233  -2
  -8 -12   4 759.550 493.233   1
   8  12   1 5194.37 666.354  -2
   8 -12  -3 5194.37 666.354   1
   8  12   0 1390.09 355.849  -2
   8 -12  -2 1390.09 355.849   1
   8  12  -1 6627.68 482.162  -2
   8 -12  -1 6627.68 482.162   1
   8  12  -2 1687.19 392.523  -2
   8 -12   0 1687.19 392.523   1
   8  12  -3 5389.62 853.972  -2
   8 -12   1 5389.62 853.972   1
   8 -12  -4 878.905 900.901  -2
   8  12   2 878.905 900.901   1
   8  13   1 3528.68 631.865  -2
   8 -13  -3 3528.68 631.865   1
   8 -13   0 2042.83 687.876  -2
   8  13  -2 2042.83 687.876   1
  -8  13   1 3462.14 820.795  -2
  -8 -13   1 3462.14 820.795   1
   8 -13  -2 1611.45 1006.48  -2
   8  13   0 1611.45 1006.48   1
   8  13  -3 3893.56 884.637  -2
   8 -13   1 3893.56 884.637   1
  -9   0  -5 10978.5 911.621  -2
  -9   0   7 10978.5 911.621   1
  -9   0  -3 2214.54 460.098  -2
  -9   0   5 2214.54 460.098   1
  -9   0  -1 6076.16 560.881  -2
  -9   0   3 6076.16 560.881   1
   9   0  -1 10568.4 666.051  -2
   9   0  -1 10568.4 666.051   1
  -9   0   3 5177.06 525.858  -2
  -9   0  -1 5177.06 525.858   1
  -9   0   5 3002.77 718.564  -2
  -9   0  -3 3002.77 718.564   1
   9   0  -7 10370.9 1625.09  -2
   9   0   5 10370.9 1625.09   1
  -9   1  -5 413.448 545.338  -2
  -9  -1   7 413.448 545.338   1
  -9   1  -4 3556.65 368.938  -2
  -9  -1   6 3556.65 368.938   1
  -9   1  -3 3035.81 339.470  -2
  -9  -1   5 3035.81 339.470   1
  -9   1  -2 875.709 257.850  -2
  -9  -1   4 875.709 257.850   1
  -9  -1  -1 4015.28 346.778  -2
  -9   1   3 4015.28 346.778   1
   9  -1   0 5395.88 410.263  -2
   9   1  -2 5395.88 410.263   1
   9  -1  -1 104.076 258.522  -2
   9   1  -1 104.076 258.522   1
   9  -1  -2 4866.70 362.192  -2
   9   1   0 4866.70 362.192   1
  -9   1   3 3386.50 340.512  -2
  -9  -1  -1 3386.50 340.512   1
  -9   1   4 657.805 296.972  -2
  -9  -1  -2 657.805 296.972   1
  -9   1   5 2828.15 430.919  -2
  -9  -1  -3 2828.15 430.919   1
   9   1  -6 3140.17 489.464  -2
   9  -1   4 3140.17 489.464   1
   9   1  -7 160.968 1052.86  -2
   9  -1   5 160.968 1052.86   1
  -9  -2  -5 143.875 562.082  -2
  -9   2   7 143.875 562.082   1
  -9   2  -4 3400.84 370.408  -2
  -9  -2   6 3400.84 370.408   1
  -9   2  -3 246.879 240.786  -2
  -9  -2   5 246.879 240.786   1
  -9   2  -2 10897.9 453.265  -2
  -9  -2   4 10897.9 453.265   1
  -9   2  -1 315.191 222.848  -2
  -9  -2   3 315.191 222.848   1
   9  -2   0 2593.87 343.956  -2
   9   2  -2 2593.87 343.956   1
   9  -2  -1 456.227 263.139  -2
   9   2  -1 456.227 263.139   1
   9  -2  -2 2717.98 323.450  -2
   9   2   0 2717.98 323.450   1
  -9   2   3 104.388 258.612  -2
  -9  -2  -1 104.388 258.612   1
  -9   2   4 10007.0 549.102  -2
  -9  -2  -2 10007.0 549.102   1
  -9   2   5 468.409 324.873  -2
  -9  -2  -3 468.409 324.873   1
   9   2  -6 3300.05 437.925  -2
   9  -2   4 3300.05 437.925   1
   9   2  -7 284.579 840.435  -2
   9  -2   5 284.579 840.435   1
  -9  -3  -5 1301.84 655.365  -2
  -9   3   7 1301.84 655.365   1
  -9  -3  -4 2004.20 316.818  -2
  -9   3   6 2004.20 316.818   1
  -9   3  -3 7156.93 411.580  -2
  -9  -3   5 7156.93 411.580   1
  -9  -3  -2 328.684 255.296  -2
  -9   3   4 328.684 255.296   1
  -9   3  -1 6222.94 355.117  -2
  -9  -3   3 6222.94 355.117   1
   9  -3   0 1752.60 328.934  -2
   9   3  -2 1752.60 328.934   1
   9  -3  -1 2913.31 329.442  -2
   9   3  -1 2913.31 329.442   1
   9  -3  -2 1203.77 289.288  -2
   9   3   0 1203.77 289.288   1
  -9   3   3 5925.66 429.161  -2
  -9  -3  -1 5925.66 429.161   1
  -9   3   4 540.020 305.983  -2
  -9  -3  -2 540.020 305.983   1
  -9   3   5 6343.38 497.214  -2
  -9  -3  -3 6343.38 497.214   1
   9   3  -6 1254.86 392.977  -2
   9  -3   4 1254.86 392.977   1
   9   3  -7 1878.87 1104.44  -2
   9  -3   5 1878.87 1104.44   1
  -9   4  -5 9616.23 1554.52  -2
  -9  -4   7 9616.23 1554.52   1
  -9   4  -4 1516.23 364.601  -2
  -9  -4   6 1516.23 364.601   1
  -9   4  -3 2364.78 364.422  -2
  -9  -4   5 2364.78 364.422   1
  -9   4  -2 2018.71 370.262  -2
  -9  -4   4 2018.71 370.262   1
  -9   4  -1 2927.25 321.298  -2
  -9  -4   3 2927.25 321.298   1
   9  -4   0 222.139 297.719  -2
   9   4  -2 222.139 297.719   1
   9  -4  -1 10553.5 560.696  -2
   9   4  -1 10553.5 560.696   1
   9   4  -2 429.841 287.388  -2
   9  -4   0 429.841 287.388   1
  -9   4   3 2967.06 364.163  -2
  -9  -4  -1 2967.06 364.163   1
  -9   4   4 1890.04 367.271  -2
  -9  -4  -2 1890.04 367.271   1
  -9   4   5 2286.35 448.728  -2
  -9  -4  -3 2286.35 448.728   1
   9   4  -6 1458.21 433.440  -2
   9  -4   4 1458.21 433.440   1
  -9   5  -4 6179.31 588.281  -2
  -9  -5   6 6179.31 588.281   1
  -9   5  -3 406.946 312.287  -2
  -9  -5   5 406.946 312.287   1
  -9   5  -2 1122.70 315.754  -2
  -9  -5   4 1122.70 315.754   1
  -9   5  -1 864.464 285.849  -2
  -9  -5   3 864.464 285.849   1
   9  -5   0 7754.62 573.539  -2
   9   5  -2 7754.62 573.539   1
   9   5  -1 400.016 334.245  -2
   9  -5  -1 400.016 334.245   1
   9   5  -2 7376.32 514.889  -2
   9  -5   0 7376.32 514.889   1
  -9   5   3 940.334 333.574  -2
  -9  -5  -1 940.334 333.574   1
  -9   5   4 1523.40 361.081  -2
  -9  -5  -2 1523.40 361.081   1
  -9   5   5 599.469 405.975  -2
  -9  -5  -3 599.469 405.975   1
  -9   5   6 6256.50 735.443  -2
  -9  -5  -4 6256.50 735.443   1
   9  -6   4 2303.43 628.149  -2
   9   6  -6 2303.43 628.149   1
  -9   6  -3 756.322 321.832  -2
  -9  -6   5 756.322 321.832   1
  -9   6  -2 6468.62 414.510  -2
  -9  -6   4 6468.62 414.510   1
  -9   6  -1 1194.82 319.845  -2
  -9  -6   3 1194.82 319.845   1
  -9  -6   0 2112.40 348.611  -2
  -9   6   2 2112.40 348.611   1
   9   6  -1 3976.26 405.009  -2
   9  -6  -1 3976.26 405.009   1
   9   6  -2 2327.64 390.576  -2
   9  -6   0 2327.64 390.576   1
  -9   6   3 1138.27 355.925  -2
  -9  -6  -1 1138.27 355.925   1
  -9   6   4 6290.60 501.908  -2
  -9  -6  -2 6290.60 501.908   1
  -9   6   5 822.219 381.088  -2
  -9  -6  -3 822.219 381.088   1
  -9   6   6 2055.92 703.509  -2
  -9  -6  -4 2055.92 703.509   1
  -9  -7  -3 10321.6 686.239  -2
  -9   7   5 10321.6 686.239   1
  -9   7  -2 743.513 287.728  -2
  -9  -7   4 743.513 287.728   1
  -9   7  -1 6985.57 419.221  -2
  -9  -7   3 6985.57 419.221   1
  -9  -7   0 190.967 295.925  -2
  -9   7   2 190.967 295.925   1
   9   7  -1 1574.35 337.114  -2
   9  -7  -1 1574.35 337.114   1
   9   7  -2 35.4944 308.709  -2
   9  -7   0 35.4944 308.709   1
  -9   7   3 6907.67 521.567  -2
  -9  -7  -1 6907.67 521.567   1
  -9   7   4 519.235 396.568  -2
  -9  -7  -2 519.235 396.568   1
  -9   7   5 8829.29 976.941  -2
  -9  -7  -3 8829.29 976.941   1
  -9   7   6 917.523 731.193  -2
  -9  -7  -4 917.523 731.193   1
   9  -8   3 1857.10 689.191  -2
   9   8  -5 1857.10 689.191   1
  -9   8  -2 4268.82 362.218  -2
  -9  -8   4 4268.82 362.218   1
  -9  -8  -1 763.059 303.053  -2
  -9   8   3 763.059 303.053   1
   9   8   0 2017.05 328.155  -2
   9  -8  -2 2017.05 328.155   1
   9  -8  -1 5805.62 496.901  -2
   9   8  -1 5805.62 496.901   1
   9   8  -2 1942.80 373.638  -2
   9  -8   0 1942.80 373.638   1
   9   8  -3 985.980 344.951  -2
   9  -8   1 985.980 344.951   1
  -9   8   4 3957.22 569.439  -2
  -9  -8  -2 3957.22 569.439   1
  -9  -8   5 1032.00 893.635  -2
  -9   8  -3 1032.00 893.635   1
   9   9   3 794.099 927.654  -2
   9  -9  -5 794.099 927.654   1
   9   9   2 295.752 818.788  -2
   9  -9  -4 295.752 818.788   1
  -9  -9  -1 77.5109 382.769  -2
  -9   9   3 77.5109 382.769   1
   9   9   0 7428.00 555.773  -2
   9  -9  -2 7428.00 555.773   1
   9   9  -1 144.084 387.317  -2
   9  -9  -1 144.084 387.317   1
   9   9  -2 6482.11 537.054  -2
   9  -9   0 6482.11 537.054   1
   9   9  -3 744.675 452.460  -2
   9  -9   1 744.675 452.460   1
  -9  -9   4 529.988 906.129  -2
  -9   9  -2 529.988 906.129   1
   9  10   0 270.633 683.039  -2
   9 -10  -2 270.633 683.039   1
   9  10  -1 6868.13 794.325  -2
   9 -10  -1 6868.13 794.325   1
  -9 -10   2 1213.67 657.006  -2
  -9  10   0 1213.67 657.006   1
   9  10  -3 3569.67 857.416  -2
   9 -10   1 3569.67 857.416   1
 -10   0  -2 23647.1 1105.56  -2
 -10   0   4 23647.1 1105.56   1
  10   0   0 8088.38 670.999  -2
  10   0  -2 8088.38 670.999   1
  10   0  -2 7997.23 667.841  -2
  10   0   0 7997.23 667.841   1
  10   0  -4 21887.1 1601.73  -2
  10   0   2 21887.1 1601.73   1
 -10  -1  -3 5227.73 730.024  -2
 -10   1   5 5227.73 730.024   1
 -10   1  -2 472.717 381.480  -2
 -10  -1   4 472.717 381.480   1
 -10   1  -1 10576.2 486.068  -2
 -10  -1   3 10576.2 486.068   1
  10  -1   0 5350.48 473.245  -2
  10   1  -2 5350.48 473.245   1
 -10  -1   1 134.746 466.311  -2
 -10   1   1 134.746 466.311   1
 -10   1   2 5194.89 749.004  -2
 -10  -1   0 5194.89 749.004   1
  10  -1  -3 9979.58 703.948  -2
  10   1   1 9979.58 703.948   1
  10  -1  -4 457.950 968.860  -2
  10   1   2 457.950 968.860   1
 -10  -2  -3 4742.34 703.615  -2
 -10   2   5 4742.34 703.615   1
 -10   2  -2 1131.68 416.613  -2
 -10  -2   4 1131.68 416.613   1
 -10   2  -1 4621.41 447.571  -2
 -10  -2   3 4621.41 447.571   1
  10  -2   0 71.0384 399.931  -2
  10   2  -2 71.0384 399.931   1
  10   2  -1 18231.4 729.702  -2
  10  -2  -1 18231.4 729.702   1
  10  -2  -2 263.403 442.137  -2
  10   2   0 263.403 442.137   1
  10   2  -3 4596.00 511.765  -2
  10  -2   1 4596.00 511.765   1
  10   2  -4 281.199 957.573  -2
  10  -2   2 281.199 957.573   1
  10   2  -5 4640.35 1157.25  -2
  10  -2   3 4640.35 1157.25   1
 -10   3   5 923.076 780.238   1
 -10   3  -2 605.597 603.889  -2
 -10  -3   4 605.597 603.889   1
 -10   3  -1 4756.46 514.427  -2
 -10  -3   3 4756.46 514.427   1
  10  -3   0 11688.2 762.924  -2
  10   3  -2 11688.2 762.924   1
  10  -3  -1 456.072 428.916  -2
  10   3  -1 456.072 428.916   1
 -10   3   2 11443.8 646.778  -2
 -10  -3   0 11443.8 646.778   1
  10  -3  -3 5008.74 624.984  -2
  10   3   1 5008.74 624.984   1
 -10   4  -2 15314.0 972.998  -2
 -10  -4   4 15314.0 972.998   1
  10  -4   1 1467.11 852.557  -2
  10   4  -3 1467.11 852.557   1
 -10  -4   0 4153.17 626.827  -2
 -10   4   2 4153.17 626.827   1
 -10   4   1 3268.37 754.944  -2
 -10  -4   1 3268.37 754.944   1
 -10   4   2 4288.21 1051.63  -2
 -10  -4   0 4288.21 1051.63   1
 -10   5   4-326.679 754.505   1
 -10   5   0 937.979 683.840  -2
 -10  -5   2 937.979 683.840   1
 -10   5   1-411.925 922.206  -2
 -10  -5   1-411.925 922.206   1
 -10  -5   2 1503.31 657.685  -2
 -10   5   0 1503.31 657.685   1
 -10   6   0 1501.23 1049.68  -2
 -10  -6   2 1501.23 1049.68   1
 -10   6   1 13435.9 1012.40  -2
 -10  -6   1 13435.9 1012.40   1
 -10   6   2 1091.88 1039.02  -2
 -10  -6   0 1091.88 1039.02   1
 -10   7   1-624.045 1005.88  -2
 -10  -7   1-624.045 1005.88   1
  10  -7   0 5800.62 1142.04   1
  -1   0   9 10308.8 421.158   2
  -1   0   7 7178.03 313.055   2
  -1   0   5 835.738 135.453   2
  -1   0   3 10234.1 203.146   2
   1   0  -1 51925.4 394.123   2
  -1   0  -1 663.396 80.0087   2
   1   0   3 43542.3 402.297   2
   1   0   5 30134.2 463.110   2
   1   0   7 5786.41 304.520   2
   1   0   9 24677.5 687.833   2
  -1   1  12 741.047 309.024   2
  -1   1  10 1856.13 198.688   2
   1  -1  -9 1787.53 180.675   2
  -1   1   8 2929.44 183.568   2
  -1   1   7 545.050 123.429   2
  -1   1   6 1000.26 109.264   2
  -1   1   5 11655.6 194.789   2
  -1   1   4 4842.77 122.050   2
  -1   1   3 3294.93 100.497   2
  -1   1   2 12943.3 127.241   2
   1  -1  -1 12738.8 140.669   2
   1   1   1 19391.9 119.098   2
   1  -1   2 6181.87 99.9344   2
   1  -1   3 267.009 70.1470   2
   1  -1   4 32828.8 296.824   2
   1   1   5 4916.30 148.047   2
  -1  -1  -6 2091.30 150.025   2
   1   1   7 6144.47 220.388   2
  -1   1  -8 4407.52 223.754   2
  -1  -1  -9 870.554 175.318   2
   1   1  10 8270.86 317.425   2
  -1   2  12 3535.36 652.486   2
  -1   2   9 92.4464 158.509   2
  -1   2   8 326.388 140.749   2
  -1   2   7 1922.03 144.890   2
  -1   2   6 14190.4 236.398   2
   1  -2  -5 131.219 72.0529   2
  -1  -2   4 18839.8 189.920   2
  -1   2   3 391.717 69.6319   2
  -1   2   2 3123.72 87.6855   2
   1   2  -1 5735.66 88.0972   2
   1   2   0 54428.8 232.831   2
  -1  -2  -1 1254.33 52.0883   2
   1   2   2 22024.5 158.164   2
  -1   2  -3 82.0625 62.2318   2
   1  -2   4 2687.93 97.4321   2
  -1   2  -5 253.059 91.8145   2
   1   2   6 23018.7 331.101   2
  -1  -2  -7 101.755 122.186   2
   1   2   8 10495.2 287.124   2
  -1  -2  -9 413.601 187.595   2
  -1   3   9 993.048 179.379   2
  -1   3   8 2484.16 177.880   2
  -1   3   7 2579.16 156.145   2
  -1   3   6 25.2948 101.089   2
  -1   3   5 11383.2 179.014   2
  -1   3   4 129.082 71.2711   2
  -1   3   3 3889.29 101.722   2
  -1  -3   2 1711.84 90.1314   2
  -1  -3   1 6132.51 81.8877   2
   1  -3   0 3772.50 74.3482   2
   1  -3   1 46102.9 226.972   2
   1  -3   2 1444.42 65.1594   2
   1  -3   3 9377.68 134.793   2
   1  -3   4 7392.10 129.741   2
   1   3   5 11274.2 190.936   2
  -1   3  -6 539.030 118.217   2
   1   3   7 20828.9 364.808   2
   1   3   8 5593.24 237.049   2
  -1  -3  -9 548.360 187.380   2
  -1   4   8 478.164 146.111   2
   1  -4  -4 1188.09 83.5937   2
  -1  -4   3 26969.6 244.237   2
  -1  -4   2 3042.10 90.2556   2
  -1   4   1 22045.3 142.210   2
   1   4   0 394.293 54.9229   2
  -1  -4  -1 1027.37 59.5886   2
   1  -4   2 12636.0 141.755   2
   1  -4   3 43918.0 278.841   2
  -1   4  -4 353.347 74.3362   2
  -1  -4  -8 2439.65 187.600   2
  -1   5   4 6022.15 132.255   2
   1   5  -3 422.770 77.9270   2
  -1  -5   2 33664.3 197.224   2
  -1   5   1 6739.75 89.4032   2
   1  -5   0 2959.10 77.3514   2
   1  -5   1 3439.02 77.7088   2
   1  -5   2 17073.7 169.642   2
  -1   5  -3 485.116 75.8851   2
   1   5   4 21142.2 239.732   2
  -1  -6   3 8221.05 151.670   2
  -1  -6   2 88.2781 52.9979   2
  -1   6   1 13591.7 124.329   2
   1  -6   0 12557.3 138.446   2
  -1   6  -1 26.1865 55.2887   2
   1   6   2 17745.1 170.513   2
   1   6   3 6984.47 127.004   2
  -1  -7   3 4352.24 118.851   2
   1   7  -2 924.542 63.1483   2
  -1   7   1 8584.51 117.040   2
   1   7   0 1289.14 64.0824   2
   1  -7   1 44472.4 266.563   2
   1   7   2 2636.41 92.4890   2
   1  -7   3 8356.57 149.275   2
  -1  -8  11 425.406 502.483   2
  -1  -8   3 16085.2 188.474   2
  -1   8   2 325.344 63.1643   2
  -1   8   1 5779.93 115.551   2
   1   8   0 6523.18 121.478   2
   1  -8   1 2704.74 87.7622   2
   1  -8   2 13510.4 177.774   2
   1  -8   3 13086.2 197.156   2
   1   9  -3 1053.89 95.0728   2
  -1   9   2 25260.5 252.497   2
   1   9  -1 47.4167 66.1296   2
   1   9   0 3214.79 110.998   2
  -1   9  -1 578.612 78.8673   2
   1   9   2 12648.1 196.432   2
  -1   9  -3 433.982 102.144   2
   1  10  -2 140.178 91.5660   2
  -1  10   1 11954.3 206.935   2
   1  10   0 7047.79 181.988   2
   1  10   1 979.150 114.863   2
   1  10   2 3561.10 154.596   2
   1  11  -2 455.334 123.241   2
  -1  11   1 8424.65 222.664   2
   1  11   0 4330.51 163.696   2
   1  11   1 19275.6 293.728   2
   1  11   2 261.876 112.153   2
   1  12  -1 1044.37 156.435   2
   1  12   0 17533.0 341.571   2
   1  12   1 1848.59 146.943   2
  -2   0  12 1017.20 352.794   2
  -2   0  10 13258.9 497.367   2
  -2   0   8 3680.07 273.853   2
  -2   0   6 14729.5 362.002   2
  -2   0   4 21734.2 320.853   2
  -2   0   2 156.883 74.9709   2
  -2   0   0 41008.3 290.681   2
   2   0   2 9301.60 166.980   2
   2   0   4 2440.00 140.005   2
   2   0   6 5205.31 260.937   2
   2   0   8 12513.6 448.261   2
   2   0  10 774.364 276.282   2
  -2   1  12 1897.94 285.191   2
  -2   1  11 5831.67 282.423   2
  -2   1  10 71.7541 172.706   2
  -2   1   9 7062.82 257.863   2
  -2   1   8 3283.73 188.559   2
  -2   1   7 71.0173 118.822   2
  -2   1   6 6008.02 181.142   2
  -2   1   5 16961.0 236.465   2
  -2   1   4 767.311 85.5313   2
  -2   1   3 8607.19 129.011   2
  -2  -1   2 8936.12 96.5348   2
  -2  -1   1 190.167 58.1389   2
  -2   1   0 21447.4 145.391   2
   2  -1   1 1989.83 58.3701   2
  -2  -1  -2 101.336 51.5996   2
   2   1   3 6034.53 124.339   2
   2  -1   4 9035.51 160.131   2
   2  -1   5 16.6381 95.0815   2
   2   1   6 1246.23 132.124   2
  -2  -1  -7 2486.08 173.513   2
  -2  -1  -8 737.578 148.764   2
  -2  -1  -9 3327.35 205.864   2
  -2  -1 -10 1411.82 219.125   2
  -2  -1 -11 666.884 243.216   2
  -2   2  12 177.871 372.926   2
  -2   2  11 1468.82 210.397   2
  -2   2  10 172.063 174.864   2
  -2   2   9 3811.43 218.054   2
  -2   2   8-32.0908 133.268   2
  -2   2   7 11612.9 261.747   2
  -2   2   6 232.850 100.671   2
  -2   2   5 2569.22 119.974   2
  -2   2   4 158.778 68.9488   2
  -2   2   3 8138.59 128.118   2
  -2   2   2 1351.44 54.3578   2
   2  -2  -1 22649.6 163.175   2
  -2   2   0 6575.48 91.0022   2
  -2   2  -1 1546.17 54.2684   2
  -2  -2  -2 2104.43 64.3204   2
   2   2   3 12730.6 147.625   2
  -2  -2  -4 182.746 68.3616   2
   2  -2   5 13312.6 224.282   2
  -2  -2  -6 1129.48 128.677   2
   2   2   7 219.151 137.510   2
  -2  -2  -8 348.307 155.516   2
  -2  -2  -9 3854.30 229.650   2
  -2  -2 -10-36.1266 220.798   2
  -2  -2 -11 4030.44 311.544   2
  -2   3  12 4718.58 557.298   2
  -2   3  11 1048.34 218.775   2
  -2   3  10 45.7459 187.892   2
  -2   3   9 4317.79 224.499   2
  -2   3   8 11967.8 276.737   2
  -2   3   7 33.0848 125.996   2
  -2   3   6 12509.3 227.516   2
  -2   3   5 4812.68 136.923   2
  -2   3   4 1355.92 85.3526   2
  -2   3   3 2375.61 85.6821   2
  -2  -3   2 18933.7 150.116   2
  -2   3   1 1120.48 61.5546   2
  -2   3   0 11376.0 109.674   2
  -2  -3  -1 1572.65 59.9147   2
  -2  -3  -2 282.653 47.3716   2
   2   3   3 994.806 66.3498   2
   2  -3   4 7871.55 141.467   2
   2  -3   5 487.763 93.6507   2
   2  -3   6 4885.72 178.607   2
  -2  -3  -7 2101.14 166.718   2
   2   3   8 197.599 161.355   2
  -2  -3  -9 1375.88 211.940   2
  -2  -3 -10 4950.62 301.751   2
  -2  -3 -11-61.2435 240.817   2
   2   4 -11 921.762 228.788   2
  -2   4  10 10309.8 342.127   2
  -2   4   9 1545.83 190.057   2
  -2   4   8 3434.50 196.685   2
  -2   4   7 4400.62 188.609   2
  -2   4   6 4811.63 165.124   2
  -2   4   5 4.06438 90.6342   2
  -2   4   4 23040.8 247.879   2
  -2  -4   3 6835.86 129.899   2
  -2  -4   2 2437.43 82.2709   2
  -2   4   1 933.877 58.0266   2
  -2   4   0 6991.88 87.3224   2
   2   4   1 218.792 55.7012   2
  -2  -4  -2 18664.2 156.367   2
   2   4   3 149.367 58.4922   2
   2  -4   4 518.930 71.5019   2
  -2  -4  -5 1715.42 114.080   2
  -2  -4  -6 4439.67 170.241   2
  -2  -4  -7 1451.19 165.155   2
   2   4   8 6513.40 262.467   2
  -2  -4  -9 362.436 200.898   2
   2   4  10-5.57775 212.638   2
  -2  -4 -11 1549.43 260.768   2
  -2   5  11 5650.28 325.244   2
   2   5 -10-25.6777 200.947   2
  -2   5   9 5005.20 266.738   2
  -2   5   8 396.851 148.545   2
  -2   5   7 239.706 120.626   2
  -2   5   6 1087.55 118.596   2
  -2   5   5 11394.0 199.400   2
  -2   5   4 1053.53 86.4617   2
  -2  -5   3 14840.6 191.329   2
  -2   5   2 1736.59 79.5135   2
   2   5  -1 224.196 48.9926   2
  -2   5   0 2706.87 77.6375   2
   2  -5   1 23121.6 172.940   2
  -2  -5  -2 83.7801 61.1630   2
   2   5   3 10562.9 135.755   2
  -2  -5  -4 2091.27 93.2110   2
   2  -5   5 1108.17 113.320   2
  -2  -5  -6 143.310 113.415   2
   2   5   7 8518.39 254.917   2
  -2  -5  -8 286.125 165.715   2
  -2  -5  -9 2266.20 236.181   2
  -2  -5 -10 310.228 217.166   2
  -2  -5 -11 52.3893 468.007   2
   2   6 -11 1742.52 246.857   2
   2   6 -10 3241.08 261.150   2
   2   6  -9 1545.07 186.544   2
  -2   6   8 344.958 159.699   2
  -2   6   7 13438.6 276.496   2
   2   6  -6 2598.06 136.910   2
  -2   6   5 1866.00 108.444   2
  -2  -6   4 6471.62 145.110   2
  -2  -6   3 7075.89 137.635   2
  -2   6   2 1331.22 81.5097   2
  -2   6   1 11283.2 130.681   2
  -2   6   0 6367.03 101.635   2
  -2   6  -1 1536.18 69.3478   2
   2  -6   2 9531.50 134.592   2
   2  -6   3 2463.66 95.4364   2
   2  -6   4 225.952 80.5721   2
  -2  -6  -5 5926.86 176.377   2
  -2  -6  -6 2359.02 151.338   2
   2   6   7 1082.23 148.052   2
  -2  -6  -8 2052.39 196.860   2
  -2  -6  -9 1839.25 230.558   2
  -2  -6 -10 290.371 222.096   2
  -2   7  11-8.68952 277.466   2
  -2   7  10 18.2421 229.548   2
  -2   7   9 103.479 190.079   2
  -2   7   8 14556.0 354.997   2
  -2   7   7 467.177 134.251   2
  -2   7   6 12012.1 209.770   2
   2   7  -5 145.289 88.5637   2
  -2  -7   4 1470.04 97.6256   2
   2   7  -3 596.270 79.4784   2
  -2   7   2 22858.5 199.417   2
   2   7  -1 341.194 54.8657   2
   2   7   0 6229.47 102.738   2
  -2  -7  -1 571.026 62.8428   2
  -2  -7  -2 687.482 71.2590   2
  -2  -7  -3 96.0459 78.6897   2
   2  -7   4 9347.11 166.380   2
  -2  -7  -5 196.461 103.764   2
  -2  -7  -6 6824.60 209.992   2
  -2  -7  -7 268.557 142.499   2
   2   7   8 442.189 177.253   2
  -2  -7  -9 16.8078 210.514   2
  -2   7 -10 6830.18 370.281   2
  -2   8  11 401.031 438.399   2
  -2  -8  10 3003.35 289.329   2
  -2   8   9 2347.86 219.208   2
  -2   8   8 1506.47 176.599   2
  -2   8   7 7628.07 229.670   2
   2   8  -6 188.633 110.192   2
  -2   8   5 243.492 96.4253   2
  -2  -8   4 10969.7 194.005   2
   2   8  -3 8057.97 173.429   2
  -2   8   2 6761.37 138.030   2
  -2   8   1 8969.47 122.754   2
   2   8   0 1727.69 81.9362   2
  -2   8  -1 634.239 70.1691   2
   2  -8   2 15736.5 190.861   2
   2  -8   3 4861.61 125.610   2
   2  -8   4 263.481 89.1431   2
  -2  -8  -5 6133.62 182.857   2
  -2  -8  -6 3629.64 178.453   2
  -2  -8  -7 965.678 149.286   2
  -2  -8  -8 1950.81 211.011   2
  -2  -8  -9 1176.79 227.958   2
  -2  -8 -10 12.3297 228.136   2
  -2   9  10 181.720 230.902   2
  -2   9   9 5541.73 286.201   2
  -2   9   8 304.373 164.825   2
  -2   9   7 301.619 140.284   2
   2   9  -6-30.3551 120.319   2
  -2  -9   5 10189.5 233.209   2
   2   9  -4 30.2610 109.828   2
  -2   9   3 10786.5 225.718   2
   2   9  -2 522.418 98.7575   2
   2   9  -1 540.747 95.7273   2
   2   9   0 977.565 89.3012   2
   2  -9   1 18784.8 225.860   2
  -2   9  -2 62.0493 95.8475   2
   2  -9   3 6743.70 170.402   2
  -2   9  -4 235.519 101.329   2
   2   9   5 820.250 122.530   2
  -2   9  -6 27.3481 130.346   2
   2   9   7 9341.33 274.992   2
  -2   9  -8-6.26578 186.125   2
   2   9   9 2046.00 245.096   2
  -2  -9 -10 153.347 454.926   2
  -2  10  10 6976.66 379.845   2
  -2  10   9 136.889 200.727   2
  -2  10   8 862.512 192.262   2
  -2 -10   7 5350.57 213.843   2
  -2  10   6 6312.82 211.490   2
   2  10  -5 2318.64 151.574   2
   2  10  -4 14264.7 277.621   2
   2  10  -3 592.658 117.705   2
   2  10  -2 81.5552 109.424   2
  -2  10   1 5129.20 167.862   2
   2  10   0 5647.66 165.107   2
  -2  10  -1 901.331 98.1976   2
  -2  10  -2 10318.4 227.921   2
  -2  10  -3 69.5543 106.551   2
   2 -10   4 741.807 115.476   2
  -2  10  -5 1687.56 135.056   2
   2  10   6 1985.85 172.362   2
   2  10   7 231.194 167.373   2
   2  10   8 6407.17 316.166   2
   2  10   9 990.885 250.843   2
  -2  11  10-178.436 294.836   2
  -2  11   9 1143.37 196.823   2
  -2  11   8 4820.59 243.908   2
  -2  11   7 909.754 163.646   2
  -2  11   6 7411.17 233.624   2
   2  11  -5 3124.31 171.427   2
   2  11  -4 189.533 131.909   2
   2  11  -3 238.830 149.427   2
   2  11  -2 14751.1 312.701   2
  -2 -11   1 961.315 133.439   2
   2  11   0 10261.1 245.435   2
   2  11   1 415.063 118.483   2
  -2  11  -2 1265.13 144.953   2
   2  11   3 196.124 128.749   2
   2 -11   4 15193.8 303.397   2
   2  11   5 506.337 131.005   2
   2  11   6 3814.75 199.717   2
   2  11   7 577.921 181.061   2
   2  11   8 805.538 215.555   2
   2  11   9 1018.45 261.430   2
  -2  12   9 2542.52 245.260   2
  -2  12   8 1072.65 200.984   2
  -2  12   7 7202.88 251.113   2
   2  12  -6-16.8986 148.618   2
   2  12  -5 1401.33 179.396   2
   2  12  -4 1828.18 193.234   2
   2  12  -3 3215.61 197.090   2
   2  12  -2 2278.28 177.689   2
   2  12  -1 16042.7 335.987   2
   2  12   0 419.594 134.768   2
   2  12   1 1473.69 145.380   2
   2  12   2 1313.65 164.449   2
   2  12   3 5399.41 211.749   2
   2  12   4 242.345 136.715   2
   2  12   5 8443.86 242.607   2
   2  12   6 637.268 164.070   2
   2  12   7-58.5065 187.631   2
   2  12   8 273.674 211.674   2
  -2 -12  -9 2374.60 554.193   2
  -2  13   9 4013.71 389.479   2
  -2  13   8 1756.24 206.033   2
  -2  13   7 102.660 191.152   2
   2  13  -6 900.810 190.194   2
   2  13  -5 8897.03 328.248   2
   2  13  -4 626.100 199.330   2
   2  13  -3 4459.97 228.106   2
   2  13  -2 4215.38 239.983   2
   2  13  -1 424.294 153.359   2
   2  13   0 2040.11 184.200   2
  -2  13  -1 7125.12 239.251   2
   2  13   2 340.021 153.714   2
   2  13   3 4314.62 220.117   2
   2  13   4 3693.17 214.580   2
   2  13   5 233.904 144.161   2
   2  13   6 1218.34 175.532   2
   2  13   7 4270.67 246.549   2
   2  13   8 2.51193 225.210   2
  -2  14   8 1414.78 278.698   2
  -2  14   7-71.9889 215.765   2
  -2  14   6 4911.50 313.633   2
   2  14  -5 965.068 206.637   2
   2  14  -4 11668.3 403.415   2
  -2 -14   3 80.6280 208.336   2
   2  14  -2 1171.24 195.800   2
   2  14  -1 646.808 186.395   2
   2  14   0 6053.99 259.191   2
   2  14   1 602.507 181.757   2
  -2  14  -2 8385.33 292.958   2
   2  14   3 426.199 164.881   2
   2  14   4 1179.98 183.190   2
   2  14   5 302.148 182.116   2
   2  14   6 3287.13 221.506   2
   2  14   7 174.479 190.422   2
  -2 -14  -8 6049.86 579.296   2
  -2  15   7 161.252 229.894   2
  -2  15   6 3797.44 303.944   2
   2  15  -5 3916.42 282.266   2
   2  15  -4 216.637 227.429   2
   2  15  -3 1757.81 244.206   2
   2  15  -2 5610.62 290.447   2
   2  15  -1 490.507 199.229   2
   2  15   0 7377.21 315.516   2
   2  15   1 5127.09 279.565   2
   2  15   2 517.067 181.957   2
   2  15   3 2524.00 227.636   2
   2  15   4 6642.22 295.694   2
   2  15   5 104.789 203.326   2
   2  15   6 1367.71 214.256   2
   2  15   7 2263.74 364.573   2
  -2  16   7 5560.26 706.080   2
  -2  16   6-122.470 253.283   2
   2  16  -5 1075.36 238.487   2
   2  16  -4-158.926 239.712   2
   2  16  -3 3660.68 304.494   2
   2  16  -2 26.9834 212.227   2
  -2  16   1 9782.26 362.394   2
   2  16   0 110.199 227.899   2
  -2  16  -1 920.409 236.411   2
   2  16   2 139.814 210.042   2
   2  16   3 3994.61 284.850   2
   2  16   4-72.6162 215.129   2
   2  16   5 6391.00 339.580   2
   2  16   6-65.3951 239.498   2
  -2  17   6 2935.66 624.949   2
   2  17  -5 2000.49 270.311   2
   2  17  -4 1203.08 267.301   2
   2  17  -3 2946.22 302.658   2
   2  17  -2 5575.15 345.316   2
   2  17  -1 20.3123 224.791   2
   2  17   0 1933.16 265.768   2
   2  17   1 2473.17 317.999   2
   2  17   2 436.378 243.317   2
   2  17   3 1651.09 271.849   2
   2  17   4 3994.13 324.360   2
   2  17   5 110.209 302.532   2
   2  17   6 2216.72 836.563   2
   2  18  -5 27.7623 738.812   2
   2  18  -4 7103.75 435.805   2
   2  18  -3 729.465 274.646   2
   2  18  -2 2408.65 299.711   2
   2  18  -1 184.178 234.399   2
   2  18   0 3707.80 354.759   2
   2  18   1 6.74027 288.585   2
   2  18   2 8390.27 461.901   2
   2  18   3-95.1932 267.196   2
   2  18   4 267.714 511.014   2
   2  18   5 842.167 820.864   2
  -2 -19   3 2663.70 840.002   2
   2  19  -2 887.893 508.114   2
   2 -19  -1 176.343 413.188   2
  -2  19   0 917.735 340.314   2
  -2  19  -1 6915.16 544.666   2
  -2  19  -2-3.12005 950.045   2
  -2  19  -3 4050.09 1111.53   2
   3   0 -11 5867.98 439.505   2
  -3   0   9-22.7885 222.030   2
  -3   0   7 25253.0 508.162   2
  -3   0   5 35287.0 429.546   2
  -3   0   3 1260.61 91.4069   2
  -3   0   1 112512. 618.698   2
   3   0   1 19321.1 236.052   2
   3   0   3 7359.29 204.914   2
   3   0   5 20370.1 407.595   2
  -3   0  -7 1509.13 225.549   2
  -3   0  -9 1127.15 276.592   2
   3  -1 -12 5078.27 633.848   2
  -3   1  11 1921.72 244.671   2
  -3   1  10 1784.74 219.477   2
  -3   1   9 9477.35 285.334   2
  -3   1   8 2629.47 171.047   2
  -3   1   7 1355.80 135.082   2
  -3   1   6 23445.5 290.868   2
  -3   1   5 8699.44 175.908   2
  -3   1   4 3101.68 106.321   2
  -3   1   3 18635.5 161.775   2
   3  -1  -2 21280.2 173.218   2
  -3   1   1 4011.88 87.5133   2
  -3   1   0 35961.9 231.492   2
   3   1   1 7426.33 102.253   2
   3   1   2 482.387 61.5523   2
   3   1   3 18080.2 195.327   2
   3  -1   4 14314.1 207.180   2
   3  -1   5 1521.53 134.465   2
   3  -1   6 6721.95 208.490   2
  -3  -1  -7 3975.16 193.697   2
   3   1   8 553.520 162.077   2
  -3  -1  -9 3592.93 241.824   2
  -3  -1 -10 2254.64 243.834   2
  -3   1 -11-15.0467 802.988   2
   3  -2 -12 265.307 621.857   2
  -3   2  11 522.779 263.625   2
  -3   2  10 12129.0 370.087   2
  -3   2   9 208.294 155.379   2
  -3   2   8 10704.5 267.386   2
  -3   2   7 2064.71 142.353   2
  -3   2   6 2216.47 128.526   2
  -3   2   5 212.781 86.6742   2
  -3   2   4 39269.9 286.082   2
  -3   2   3 14.1064 50.0375   2
  -3   2   2 22846.1 146.769   2
  -3   2   1 2943.68 77.7323   2
   3   2   0 3349.74 77.5575   2
   3   2   1 464.300 49.2040   2
  -3   2  -2 36389.2 214.856   2
   3   2   3 375.148 65.5990   2
   3  -2   4 13398.8 197.120   2
  -3  -2  -5 1309.66 110.984   2
  -3  -2  -6 2063.34 150.854   2
   3   2   7 71.9181 140.766   2
   3   2   8 10136.4 320.334   2
   3   2   9 311.868 198.451   2
  -3  -2 -10 1703.63 248.440   2
  -3   2 -11 202.184 768.878   2
  -3  -3  11 1679.74 278.202   2
  -3   3  10 597.227 239.992   2
  -3   3   9 13925.5 326.296   2
  -3   3   8 1535.84 154.753   2
  -3   3   7 5848.59 190.089   2
  -3   3   6 9579.88 202.350   2
  -3   3   5 12265.5 191.434   2
  -3   3   4 4741.36 116.589   2
  -3   3   3 45359.3 240.514   2
   3   3  -2 9916.31 127.639   2
  -3   3   1 4296.66 93.1438   2
  -3   3   0 20746.7 166.753   2
   3   3   1 32026.5 191.677   2
   3   3   2 300.020 56.3137   2
   3   3   3 23691.6 198.721   2
   3  -3   4 2042.13 104.200   2
   3  -3   5 91.2514 99.5631   2
  -3  -3  -6 1984.96 149.420   2
  -3  -3  -7 5798.54 228.385   2
   3   3   8 105.917 165.074   2
  -3  -3  -9 4038.42 258.553   2
  -3  -3 -10 101.509 226.679   2
  -3   3 -11 298.481 729.999   2
  -3   4  11 5255.75 380.244   2
  -3  -4  10 529.327 240.992   2
  -3  -4   9 63.5039 159.216   2
  -3   4   8 1633.00 171.593   2
  -3   4   7 18594.2 312.879   2
  -3   4   6 43.6497 107.806   2
  -3   4   5 19601.1 242.782   2
  -3   4   4 11008.3 167.353   2
  -3  -4   3 3030.67 90.0298   2
   3   4  -2 6886.61 115.907   2
  -3   4   1 49133.0 267.599   2
  -3   4   0 5262.61 93.6013   2
   3  -4   1 23034.1 172.484   2
   3   4   2 9020.85 115.342   2
   3   4   3 5138.60 101.653   2
   3   4   4 93.2294 79.3357   2
   3  -4   5 17944.8 259.107   2
   3  -4   6 945.462 129.682   2
  -3  -4  -7 3797.32 203.645   2
  -3  -4  -8 347.053 178.887   2
  -3  -4  -9 797.093 195.737   2
  -3  -4 -10 359.485 230.792   2
  -3   5  11 528.340 279.397   2
  -3   5  10 2124.51 290.890   2
  -3   5   9 1654.17 188.793   2
  -3   5   8 8779.23 286.846   2
  -3   5   7 29.2978 117.620   2
  -3   5   6 23252.4 285.390   2
  -3   5   5 1376.00 106.086   2
  -3   5   4 2476.33 104.388   2
  -3  -5   3 4939.61 106.889   2
   3   5  -2 16224.3 190.472   2
   3   5  -1 450.467 60.1543   2
  -3   5   0 29708.2 209.298   2
  -3  -5  -1 661.157 61.6480   2
   3   5   2 2464.86 75.7814   2
   3   5   3 4438.66 108.006   2
   3  -5   4 10925.9 186.239   2
   3  -5   5 903.952 113.544   2
   3  -5   6 14263.0 261.748   2
  -3  -5  -7 632.418 157.441   2
  -3  -5  -8 78.3503 174.979   2
  -3  -5  -9 906.242 202.966   2
  -3  -5 -10 4091.21 313.114   2
  -3   6  11 2214.09 452.047   2
  -3   6  10 5444.76 409.812   2
  -3   6   9 117.692 195.507   2
  -3   6   8 9822.90 297.702   2
  -3   6   7 7816.13 212.547   2
  -3   6   6 119.200 103.192   2
  -3   6   5 3240.44 128.369   2
  -3  -6   4 24043.1 262.964   2
   3   6  -3 2166.22 105.045   2
  -3   6   2 21678.1 219.752   2
  -3   6   1 14073.9 153.362   2
   3   6   0 1706.64 73.5290   2
   3  -6   1 4672.58 103.770   2
   3  -6   2 25565.5 209.958   2
   3   6   3 1391.19 85.3833   2
   3  -6   4 5410.05 138.724   2
   3  -6   5 7311.39 191.101   2
   3   6   6 790.925 128.046   2
  -3  -6  -7 871.266 154.648   2
  -3  -6  -8 4076.25 244.109   2
  -3  -6  -9 1322.24 231.167   2
  -3  -6 -10 1547.62 258.788   2
  -3  -7  11 942.892 405.321   2
  -3   7  10 182.035 278.486   2
  -3   7   9 11911.3 376.500   2
  -3   7   8 367.029 164.699   2
   3   7  -7 4130.02 180.825   2
   3   7  -6 63.0219 108.984   2
  -3   7   5 9560.88 202.575   2
  -3  -7   4 26.9813 88.1667   2
   3   7  -3 46975.4 372.680   2
  -3   7   2 25.1028 69.6511   2
   3   7  -1 1008.19 74.9983   2
   3   7   0 591.544 66.9903   2
   3  -7   1 29938.8 247.972   2
   3  -7   2 888.844 74.0796   2
   3   7   3 21186.5 219.254   2
   3  -7   4 51.7438 88.2973   2
  -3  -7  -5 11.3372 112.356   2
  -3  -7  -6 655.531 129.401   2
  -3  -7  -7 6394.63 238.613   2
  -3  -7  -8 214.060 186.162   2
  -3  -7  -9 4297.85 295.614   2
  -3  -7 -10 111.071 245.383   2
  -3  -8  11 5698.46 1445.69   2
   3   8 -10 3780.11 321.351   2
  -3   8   9 408.049 203.058   2
  -3   8   8 5189.30 246.835   2
  -3   8   7 9976.21 246.087   2
  -3   8   6 496.042 115.571   2
  -3   8   5 7183.46 181.549   2
  -3  -8   4 14995.7 238.120   2
   3   8  -3 602.016 100.393   2
  -3   8   2 7707.03 154.080   2
  -3   8   1 10220.3 158.514   2
   3   8   0 1903.87 92.6792   2
   3  -8   1 13388.1 180.955   2
   3  -8   2 14439.0 193.443   2
   3  -8   3 83.7679 84.7872   2
   3  -8   4 1742.77 115.182   2
   3  -8   5 9101.13 214.978   2
   3   8   6 1127.50 142.194   2
  -3  -8  -7 4857.16 217.989   2
  -3  -8  -8 3123.55 223.088   2
  -3  -8  -9 601.689 225.241   2
  -3   8 -10 467.339 384.981   2
   3   9 -10 1393.10 309.293   2
  -3   9   9 322.150 200.458   2
  -3   9   8 6164.44 291.624   2
  -3   9   7 49.7235 151.111   2
  -3   9   6 15388.5 294.514   2
  -3  -9   5 90.3579 128.085   2
   3   9  -4 1246.79 143.655   2
   3   9  -3 38.8088 135.054   2
   3   9  -2 12950.2 249.563   2
   3   9  -1 359.877 105.513   2
   3   9   0 23847.1 267.972   2
   3  -9   1 219.762 95.6650   2
   3   9   2 1000.84 108.977   2
  -3   9  -3 164.929 94.1614   2
   3   9   4 8660.36 193.844   2
   3   9   5 24.8690 125.136   2
   3   9   6 11740.6 300.881   2
   3   9   7 765.196 169.517   2
  -3   9  -8-8.36611 186.646   2
  -3   9  -9 138.342 236.518   2
  -3   9 -10 2525.04 716.088   2
   3  10 -10 1992.07 474.216   2
  -3  10   9 31.7615 195.571   2
  -3  10   8 2553.18 223.749   2
  -3  10   7 7871.03 249.500   2
  -3  10   6 26.8350 138.007   2
   3  10  -5 11621.3 291.726   2
   3  10  -4 6108.06 222.108   2
   3  10  -3 1719.77 173.667   2
   3  10  -2 7779.67 236.003   2
   3  10  -1 21146.0 296.754   2
   3  10   0 773.618 117.197   2
   3 -10   1 6639.13 166.823   2
  -3  10  -2 6657.13 186.914   2
   3 -10   3 5403.53 171.415   2
   3  10   4 3344.96 148.570   2
   3  10   5 7668.30 224.878   2
   3  10   6 55.1008 152.646   2
  -3  10  -7 860.747 173.832   2
  -3  10  -8 1620.99 234.303   2
   3  10   9 828.257 254.412   2
  -3  11   9 7528.98 353.432   2
  -3  11   8 123.193 189.993   2
  -3  11   7 1157.36 175.477   2
   3  11  -6 1605.71 168.564   2
   3  11  -5 8387.12 281.376   2
   3  11  -4 521.757 179.212   2
   3  11  -3 18040.9 415.924   2
   3  11  -2 2998.77 189.199   2
   3  11  -1 1642.27 156.225   2
   3  11   0 2313.73 169.239   2
  -3  11  -1 8556.10 228.226   2
   3 -11   2 984.896 132.246   2
   3 -11   3 14597.0 267.928   2
   3 -11   4 1464.70 142.713   2
   3  11   5 342.642 136.256   2
   3  11   6 145.511 153.813   2
  -3 -11  -7 4173.61 236.321   2
   3  11   8 137.936 215.006   2
  -3 -11  -9 4569.77 628.912   2
   3  12  -9 199.497 308.288   2
  -3  12   7 1900.58 203.457   2
   3  12  -6 1067.16 184.496   2
   3  12  -5 1514.29 204.536   2
   3  12  -4 8531.73 330.792   2
   3  12  -3 104.005 184.828   2
   3  12  -2 4813.71 243.953   2
   3  12  -1 2894.94 194.828   2
   3  12   0 1612.08 161.785   2
   3  12   1 2171.52 183.687   2
  -3  12  -2 10793.9 337.923   2
  -3  12  -3 82.0405 144.647   2
   3  12   4 5112.60 206.659   2
   3  12   5 2072.35 177.106   2
   3  12   6 1546.87 178.010   2
   3  12   8 6479.20 326.781   2
   3  13  -9 1757.82 534.157   2
   3  13  -5 1900.08 219.241   2
   3  13  -4 1201.53 218.232   2
   3  13  -3 3178.67 254.752   2
  -3  13   2 7179.72 292.421   2
   3  13  -1 75.9525 177.069   2
   3  13   0 13375.2 335.806   2
  -3  13  -1 2450.88 214.013   2
   3  13   2 276.627 178.866   2
   3  13   3 2399.32 200.261   2
   3  13   4 5177.80 241.386   2
  -3  13  -8 523.582 398.616   2
  -3  14   5 7399.10 327.089   2
   3  14  -4 391.356 221.390   2
   3  14  -3 520.073 212.386   2
   3  14  -2 235.594 190.938   2
   3  14  -1 16231.6 417.985   2
  -3  14   0 599.144 198.339   2
   3  14   1 4542.69 261.583   2
   3  14   2 118.918 189.199   2
   3  14   3 2429.33 209.748   2
   3  14   4 1322.48 204.769   2
   3  15  -4 66.6019 233.754   2
   3  15  -3 4582.85 307.264   2
   3  15  -2 2667.41 247.425   2
   3  15  -1 644.190 210.877   2
   3  15   0 3758.49 288.707   2
   3  15   1 2388.62 263.572   2
   3  15   2-82.7198 205.066   2
  -3  15  -3 6726.66 283.840   2
   3 -16  -7-94.8943 774.903   2
   3  16  -3-34.7581 241.415   2
   3  16  -2 4186.46 286.870   2
   3  16  -1-10.1277 214.102   2
   3  16   0 519.022 234.492   2
   3  16   1 230.852 232.197   2
   3  16   2 7375.20 344.305   2
  -3  16  -6 521.236 712.119   2
   4   0 -10 3117.89 669.654   2
   4   0  -8 6347.97 590.767   2
  -4   0   6 691.002 179.408   2
   4   0  -4 6397.78 213.916   2
  -4   0   2 32292.1 358.873   2
  -4   0   0 465.177 108.039   2
  -4   0  -2 30177.9 367.928   2
  -4   0  -4 33724.6 486.189   2
  -4   0  -6 803.788 253.066   2
  -4   0  -8 18000.7 629.829   2
  -4   0 -10 5610.44 499.832   2
  -5   0   9 4891.36 923.173   2
   5   0  -7 3476.78 437.202   2
  -5   0   5 10978.9 519.589   2
   5   0  -3 2082.26 211.810   2
  -5   0   1 3757.15 209.060   2
  -5   0  -1 6979.45 203.213   2
  -5   0  -3 6084.93 225.786   2
  -5   0  -5 1377.09 235.843   2
  -5   0  -7 9630.80 477.658   2
  -5   0  -9 1377.41 408.048   2
   5  -9 -10 3928.83 841.807   2
  -6   0  10 968.829 729.221   2
   6   0  -8 9486.68 573.534   2
   6   0  -6 22510.1 921.475   2
   6   0  -4 315.216 229.112   2
  -6   0   2 22718.9 527.712   2
  -6   0   0 10620.8 295.638   2
  -6   0  -2 342.064 202.972   2
   6   0   4 6466.31 360.706   2
  -6   0  -6 1898.97 323.587   2
  -6   0  -8-32.9804 306.934   2
  -6   1  10 4681.50 707.694   2
   6   1  -9 1104.12 316.092   2
   6  -1  -8 1550.49 259.048   2
   6   1  -7 11883.6 463.561   2
  -6   1   6 1964.94 272.125   2
   6  -1  -5 3244.24 242.017   2
  -6   1   4 6202.73 257.219   2
  -6   1   3 5389.36 203.141   2
  -6   1   2 2461.15 158.598   2
  -6   1   1 15317.1 255.338   2
  -6   1   0 1517.14 125.115   2
  -6   1  -1 1442.82 125.372   2
   6   1   2 7070.97 237.002   2
   6  -1   3 3456.53 181.505   2
  -6  -1  -4 1355.22 172.424   2
  -6  -1  -5 3627.00 255.047   2
   6  -1   6 1518.33 214.346   2
  -6   1  -7 1158.00 201.682   2
  -6   1  -8 2061.07 254.728   2
   6   1   9 421.755 428.088   2
  -6   2  10 204.642 516.396   2
   6   2  -9 9497.97 637.675   2
   6  -2  -8 402.489 242.974   2
  -6   2   7 16.6785 255.632   2
  -6   2   6 98.9952 223.945   2
   6   2  -5 12986.4 391.139   2
  -6   2   4 42.0228 151.523   2
  -6   2   3 15055.0 297.417   2
  -6  -2   2 252.747 116.875   2
  -6   2   1 190.088 115.950   2
  -6   2   0 28.5275 112.591   2
   6  -2   1 8979.49 210.101   2
   6   2   2 120.030 124.275   2
   6  -2   3 9592.72 268.849   2
   6  -2   4 625.998 151.461   2
  -6  -2  -5-34.3128 171.632   2
  -6  -2  -6 93.4695 196.115   2
  -6  -2  -7 3862.02 264.695   2
   6  -2   8 84.7776 222.941   2
   6   2   9 1642.59 456.097   2
   6   3 -10 6644.98 598.292   2
   6   3  -9 0.77737 337.781   2
   6   3  -8 5241.65 373.055   2
  -6   3   7 3506.45 322.391   2
  -6   3   6 3704.21 309.995   2
   6   3  -5 2709.54 215.829   2
   6   3  -4 17635.2 336.073   2
  -6   3   3 1290.25 149.280   2
  -6   3   2 3711.71 168.624   2
  -6   3   1 4614.88 181.651   2
  -6   3   0 8392.36 229.930   2
   6  -3   1 106.230 125.092   2
   6   3   2 10648.3 250.695   2
   6  -3   3 691.711 145.286   2
  -6  -3  -4 738.335 159.523   2
  -6   3  -5 984.181 187.490   2
  -6  -3  -6 1958.37 225.953   2
  -6  -3  -7 66.0170 205.530   2
  -6  -3  -8 2830.13 289.014   2
   6   3   9-150.736 397.208   2
   6   4 -10 224.457 441.852   2
   6   4  -9 1170.29 345.307   2
   6   4  -8 8222.36 428.288   2
  -6   4   7 159.793 260.089   2
   6   4  -6 14091.4 414.733   2
   6   4  -5 3702.36 238.893   2
   6   4  -4 25.3163 158.423   2
   6   4  -3 2868.00 165.053   2
  -6   4   2 13682.8 286.232   2
  -6   4   1 873.488 133.899   2
  -6   4   0 13314.2 252.938   2
   6  -4   1 2118.09 157.143   2
  -6   4  -2 1.42291 121.404   2
  -6  -4  -3 194.375 134.840   2
   6  -4   4 5644.64 244.725   2
   6  -4   5 203.013 176.506   2
  -6  -4  -6 3826.99 267.551   2
   6  -4   7 256.338 224.349   2
  -6  -4  -8-31.1565 242.447   2
   6   4   9 285.618 384.090   2
   6   5 -10 1005.87 522.725   2
   6   5  -9 3044.90 396.757   2
  -6   5   8 253.337 294.081   2
   6   5  -7 12604.8 438.998   2
   6   5  -6 51.7501 210.302   2
   6   5  -5 3125.90 231.654   2
  -6   5   4 1508.85 180.156   2
  -6   5   3 4261.71 192.363   2
  -6   5   2 764.287 136.382   2
  -6   5   1 13943.3 240.093   2
  -6   5   0 129.184 99.1924   2
  -6   5  -1 3592.23 152.694   2
   6  -5   2 1296.80 139.233   2
  -6  -5  -3 3367.83 188.829   2
  -6   5  -4 496.489 160.126   2
   6  -5   5 9084.06 318.653   2
   6  -5   6 149.434 208.066   2
  -6  -5  -7 914.251 243.605   2
  -6  -5  -8 187.879 248.166   2
   6   5   9 1228.58 534.082   2
   6   6 -10 389.797 775.438   2
   6   6  -9 7836.23 501.206   2
  -6   6   8 4089.81 353.411   2
  -6   6   7 208.940 258.380   2
   6   6  -6 2879.88 282.694   2
  -6   6   5 7215.01 309.389   2
  -6   6   4 266.333 180.296   2
  -6   6   3 10761.5 285.423   2
  -6   6   2 4289.53 188.997   2
  -6  -6   1 31.1136 118.611   2
  -6   6   0 2955.92 140.046   2
   6   6   1 8611.08 224.967   2
   6  -6   2 113.145 140.622   2
  -6   6  -3 3358.63 208.936   2
   6  -6   4 2769.40 227.866   2
  -6   6  -5 16.0632 192.786   2
  -6   6  -6 1050.97 232.026   2
  -6   6  -7 2522.00 292.672   2
  -6   6  -8 145.294 257.865   2
  -6   7   9 134.628 346.312   2
  -6   7   8 4733.14 385.582   2
  -6   7   7 68.0701 234.321   2
  -6   7   6 2605.02 260.478   2
  -6   7   5 229.100 196.828   2
  -6   7   4 24926.7 453.432   2
  -6   7   3 514.339 154.224   2
  -6   7   2 3221.88 193.978   2
  -6   7   1 26.6043 127.613   2
  -6  -7   0 6347.42 199.269   2
   6   7   1 684.270 132.025   2
   6  -7   2 11956.3 282.531   2
   6  -7   3 284.109 161.503   2
  -6   7  -4 844.558 186.140   2
  -6   7  -5 261.176 205.685   2
  -6   7  -6 1484.67 245.981   2
  -6   7  -7 66.6185 250.895   2
  -6  -7  -8 3087.01 336.598   2
  -6  -8   9 3933.00 471.358   2
  -6   8   8 3023.25 351.122   2
  -6   8   7-14.7974 249.975   2
  -6   8   6 4251.07 294.256   2
  -6   8   5 5471.52 276.758   2
  -6   8   4-7.74713 166.019   2
  -6   8   3 4197.53 219.640   2
  -6   8   2 2983.91 197.609   2
  -6   8   1 287.525 142.496   2
   6   8   0 6891.83 204.361   2
   6  -8   1 5495.14 216.384   2
   6   8   2 98.0798 142.083   2
  -6   8  -3 1408.71 164.651   2
   6  -8   4 4505.48 253.258   2
  -6   8  -5 203.230 211.200   2
  -6   8  -6 3410.44 289.357   2
  -6   8  -7 2037.82 296.561   2
   6  -8   8 111.118 661.951   2
  -6  -9   9 2745.05 1016.95   2
   6   9  -8 87.3491 301.572   2
  -6   9   7 10494.1 484.695   2
   6  -9  -6 732.384 268.738   2
  -6   9   5 3324.39 294.063   2
  -6   9   4 199.968 213.840   2
  -6   9   3 2584.59 222.388   2
   6   9  -2 210.481 175.994   2
   6   9  -1 13097.2 333.002   2
   6   9   0 311.481 158.599   2
   6   9   1 3047.09 190.504   2
   6   9   2 467.435 175.150   2
  -6   9  -3 1898.39 204.469   2
  -6   9  -4 14.4136 202.012   2
   6   9   5 7105.96 398.103   2
   6   9   6 573.357 280.336   2
  -6   9  -7 600.178 308.342   2
   6  10  -8 4024.94 396.309   2
   6  10  -7 288.238 258.857   2
  -6  10   6 7234.23 378.340   2
   6  10  -5 2629.01 291.733   2
   6  10  -4 311.156 230.403   2
   6  10  -3 4063.47 259.636   2
   6  10  -2 9326.96 330.116   2
   6  10  -1-39.6122 170.042   2
   6  10   0 5102.05 260.456   2
  -6 -10  -1 2558.11 192.511   2
   6  10   2 977.745 186.501   2
  -6  10  -3 2317.91 221.364   2
  -6  10  -4 3870.04 278.179   2
   6  10   5 84.5183 265.105   2
  -6  10  -6 1668.87 312.471   2
  -6  10  -7 989.135 461.939   2
   6  11  -8 2162.46 391.728   2
   6  11  -7 1129.52 284.449   2
   6  11  -6 1533.89 285.694   2
   6  11  -5 136.969 258.426   2
   6  11  -4 9186.90 416.931   2
   6  11  -3 2074.81 253.431   2
   6  11  -2 3469.65 252.956   2
   6  11  -1 1531.83 201.852   2
   6  11   0 1619.22 209.620   2
   6  11   1 471.750 170.970   2
   6 -11   2 7998.06 310.720   2
   6  11   3 888.502 205.292   2
  -6  11  -4 918.060 219.525   2
  -6  11  -5 344.245 273.708   2
  -6  11  -6 1820.01 335.812   2
   6  12  -7 333.354 364.442   2
   6  12  -6 1007.18 292.658   2
   6  12  -5 5731.58 380.802   2
   6  12  -4 170.646 261.514   2
   6  12  -3 5343.64 332.393   2
   6  12  -2 823.692 235.201   2
   6  12  -1 39.1410 207.844   2
   6  12   0 1536.04 233.964   2
   6  12   1 6009.54 316.184   2
   6  12   2 215.283 204.178   2
  -6  12  -3 5879.50 314.265   2
  -6 -12  -4 1035.02 237.934   2
  -6  12  -5 13.9432 247.981   2
  -6  12  -6 526.489 580.875   2
   6 -13  -7 5609.84 950.664   2
   6  13  -6 892.544 336.070   2
   6  13  -5 2181.91 362.764   2
   6  13  -4 1587.91 330.353   2
   6  13  -3 1440.92 321.663   2
   6  13  -2 54.9926 272.778   2
  -6  13   1 7816.38 404.933   2
   6  13   0 1113.03 271.061   2
   6  13   1 1021.47 259.426   2
   6  13   2 1633.90 289.989   2
   6  13   3 1392.96 338.676   2
   6  13   4-7.66362 321.109   2
  -6  13  -5 2769.48 661.815   2
   6 -14  -6 6461.53 1026.56   2
   6  14  -5 231.808 384.068   2
   6  14  -4 96.1853 324.990   2
   6  14  -3 197.532 314.412   2
  -6  14   2 9294.41 517.373   2
   6  14  -1 565.731 275.083   2
   6  14   0 4803.63 366.380   2
  -6  14  -1 60.5316 297.459   2
   6  14   2 237.260 323.272   2
   6  14   3 578.221 327.208   2
  -6  14  -4 5111.54 652.357   2
   6  15  -4 2788.29 624.991   2
   6  15  -3 1059.69 350.004   2
   6  15  -2 1841.90 408.495   2
   6  15  -1 2594.66 332.634   2
   6  15   0 545.561 322.163   2
   6  15   1 304.045 322.177   2
   6  15   2 3800.80 389.882   2
  -6  15  -3 966.588 699.274   2
   6  16  -3 3477.93 1005.14   2
  -6  16   1 142.108 592.274   2
  -6  16   0 317.664 574.887   2
  -6  16  -1 4920.52 711.861   2
   6  16   2 29.5150 517.993   2
  -7   0   9 6058.29 560.246   2
   7   0  -7 2535.03 431.285   2
  -7   0   5 3063.35 363.957   2
  -7   0   3 23869.1 600.728   2
  -7   0   1 5631.61 390.538   2
   7   0   1 10792.8 372.134   2
   7   0   3 25705.7 637.386   2
  -7   0  -5 481.227 335.013   2
  -7   0  -7 5945.18 564.342   2
  -7   1   9-65.5706 287.006   2
   7  -1  -8 3863.55 318.318   2
   7   1  -7 5657.25 402.104   2
   7   1  -6-10.3333 222.067   2
   7   1  -5 5039.77 297.008   2
  -7   1   4 8273.74 287.135   2
  -7  -1   3 577.154 163.587   2
  -7   1   2 10597.3 304.151   2
  -7   1   1 9028.90 278.977   2
  -7   1   0 193.484 124.373   2
  -7   1  -1 3654.34 176.130   2
   7  -1   2 12964.7 289.162   2
  -7  -1  -3 342.861 162.670   2
  -7   1  -4 4273.83 266.328   2
  -7   1  -5 4503.46 289.827   2
  -7   1  -6 853.129 258.349   2
  -7   1  -7 2192.48 319.448   2
   7   2 -10 1295.41 760.926   2
  -7   2   9 332.678 286.505   2
   7  -2  -8 2109.01 309.273   2
   7   2  -7 351.951 282.122   2
   7   2  -6 14433.1 466.689   2
   7  -2  -5 334.588 234.222   2
  -7   2   4 2824.65 227.405   2
  -7   2   3 803.789 166.428   2
  -7   2   2 8323.64 278.437   2
  -7  -2   1 27.9166 147.479   2
  -7  -2   0 19281.7 305.401   2
  -7   2  -1 187.567 128.823   2
  -7   2  -2 1942.77 171.879   2
  -7   2  -3 553.609 180.948   2
   7  -2   4 6100.85 297.485   2
  -7   2  -5 194.379 215.197   2
   7  -2   6 10185.2 416.839   2
  -7   2  -7 65.5899 286.543   2
  -7  -2  -8 499.088 966.263   2
  -7   3   9 182.964 329.464   2
   7   3  -8 902.755 314.193   2
   7   3  -7 7416.96 411.521   2
   7   3  -6 60.1026 230.140   2
   7   3  -5 8649.69 364.803   2
  -7   3   4 2646.55 226.635   2
  -7   3   3 47.3050 147.068   2
  -7   3   2 3736.89 202.614   2
  -7   3   1 20051.9 364.048   2
  -7  -3   0 48.9100 122.904   2
   7  -3   1 11713.8 275.419   2
   7   3   2 5714.59 208.871   2
   7  -3   3 740.933 168.596   2
  -7  -3  -4 2523.55 260.681   2
   7  -3   5 11714.5 446.138   2
  -7  -3  -6 649.523 240.908   2
  -7  -3  -7 2374.56 308.633   2
  -7  -3  -8 698.289 749.583   2
  -7  -4   9 7044.91 505.514   2
   7   4  -8 261.370 312.617   2
   7   4  -7 2166.43 304.957   2
   7   4  -6 778.767 239.736   2
  -7   4   5 4050.30 291.826   2
   7   4  -4 1278.40 187.447   2
  -7   4   3 16882.7 354.400   2
  -7   4   2 185.684 150.504   2
  -7  -4   1 2809.22 190.118   2
  -7   4   0 3304.24 171.174   2
   7  -4   1 8215.29 258.977   2
  -7  -4  -2 513.034 143.980   2
   7  -4   3 13612.8 329.108   2
  -7  -4  -4 2366.66 232.324   2
  -7  -4  -5 954.336 225.726   2
  -7  -4  -6 950.263 275.615   2
  -7  -4  -7 4027.19 387.366   2
  -7  -4  -8 146.899 787.660   2
   7   5  -9 296.046 409.716   2
   7   5  -8 6440.80 481.519   2
   7   5  -7 1103.94 302.552   2
   7   5  -6 232.479 285.157   2
   7   5  -5 1158.71 233.496   2
  -7   5   4 15658.6 413.576   2
  -7   5   3 536.666 174.773   2
  -7   5   2 10311.3 290.408   2
  -7  -5   1 837.522 153.028   2
   7   5   0 633.354 142.882   2
  -7   5  -1 676.392 172.791   2
   7  -5   2 13703.4 382.899   2
  -7   5  -3 57.6312 178.760   2
   7  -5   4 6583.48 339.272   2
  -7   5  -5 864.027 239.009   2
   7   5   6 378.980 264.346   2
  -7   5  -7 702.934 294.891   2
   7  -6  -9 1782.08 619.750   2
   7  -6  -8 2281.79 373.733   2
   7   6  -7 1551.55 315.123   2
  -7   6   6 6271.79 367.130   2
   7   6  -5 613.139 220.361   2
   7   6  -4 2055.41 224.765   2
  -7   6   3 4242.38 250.959   2
  -7   6   2 4430.39 250.161   2
  -7  -6   1 556.337 154.899   2
   7   6   0 15627.7 333.942   2
   7  -6   1 1541.71 194.154   2
   7   6   2 1117.36 188.790   2
  -7   6  -3 3102.15 231.527   2
   7  -6   4 4767.00 311.873   2
  -7   6  -5 113.344 240.538   2
   7  -6   6 6976.15 407.891   2
  -7   6  -7 1375.81 324.429   2
  -7   7   9-539.164 815.955   2
   7   7  -8 349.602 347.533   2
   7   7  -7 5052.40 373.817   2
   7   7  -6 270.172 252.262   2
  -7   7   5 10503.3 386.031   2
  -7   7   4 173.021 203.249   2
  -7   7   3 17.8515 188.025   2
  -7   7   2 92.4406 184.411   2
  -7   7   1 15630.4 344.322   2
  -7   7   0 179.542 150.906   2
  -7   7  -1 12963.5 316.037   2
   7   7   2 20.9384 166.425   2
   7  -7   3 1005.66 198.170   2
  -7   7  -4 119.688 205.445   2
   7  -7   5 12032.2 458.055   2
  -7   7  -6 93.3008 244.465   2
   7   7   7 2094.15 393.597   2
   7  -8  -8 210.102 417.059   2
   7   8  -7 570.203 276.998   2
  -7   8   6 3835.69 311.600   2
  -7   8   5 4622.51 293.971   2
  -7   8   4 1580.93 236.682   2
  -7   8   3 7636.95 314.050   2
  -7   8   2 1852.59 216.188   2
  -7   8   1 258.233 178.975   2
   7  -8   0 7846.51 256.246   2
   7  -8   1 3191.18 209.343   2
   7   8   2 449.365 171.950   2
  -7  -8  -3 4783.99 255.367   2
  -7   8  -4 2130.03 230.241   2
  -7   8  -5 610.705 228.931   2
  -7   8  -6 3658.54 322.435   2
   7  -8   7 1026.44 442.452   2
   7   9  -8 4865.78 811.368   2
  -7   9   7-72.8940 344.776   2
  -7   9   6-182.279 323.353   2
  -7   9   5 374.134 297.184   2
   7   9  -4 9363.39 472.389   2
  -7   9   3 160.839 231.979   2
   7   9  -2 7166.12 338.850   2
   7   9  -1 27.5226 190.896   2
   7  -9   0 478.602 180.271   2
   7   9   1 68.4992 174.177   2
   7  -9   2 9065.04 330.884   2
  -7   9  -3 60.7978 194.091   2
  -7   9  -4 5548.24 304.482   2
  -7   9  -5-27.0181 282.090   2
  -7   9  -6 318.901 374.404   2
   7  10  -7 1098.57 386.603   2
   7  10  -6 2074.84 356.032   2
   7  10  -5 860.899 308.245   2
   7  10  -4 299.400 262.863   2
   7  10  -3 7482.67 360.477   2
   7  10  -2 1495.55 242.447   2
   7  10  -1 2564.33 230.845   2
   7  10   0 3850.70 259.721   2
  -7  10  -1 4048.14 235.543   2
   7  10   2 450.336 185.936   2
   7  10   3 7584.62 326.177   2
  -7  10  -4 1934.03 246.493   2
  -7  10  -5 125.281 261.135   2
   7 -10   6 960.556 712.312   2
   7  11  -6 315.663 322.615   2
   7  11  -5 4652.31 416.786   2
   7  11  -4 140.307 278.136   2
   7  11  -3 346.337 222.131   2
   7  11  -2 1330.31 231.011   2
   7 -11  -1 8856.75 350.207   2
   7  11   0-20.0823 207.621   2
   7  11   1 5174.19 287.169   2
   7  11   2 1077.47 203.999   2
  -7  11  -3 486.508 212.575   2
  -7  11  -4 305.808 238.083   2
  -7  11  -5 4854.59 502.819   2
   7 -12  -6 7126.83 1101.67   2
   7  12  -5 1095.38 337.687   2
   7  12  -4 1125.90 331.498   2
   7  12  -3 1297.17 270.746   2
   7  12  -2 3118.20 279.205   2
   7  12  -1 170.931 221.645   2
   7  12   0 5791.10 341.464   2
   7  12   1 363.801 257.486   2
   7  12   2 776.669 235.654   2
  -7  12  -3 1062.35 244.192   2
   7 -12   4 1780.50 409.785   2
   7  13  -4 3511.57 404.775   2
   7  13  -3 77.0286 300.450   2
   7  13  -2 4011.77 340.293   2
   7  13  -1 1303.77 272.721   2
   7  13   0 121.004 251.976   2
   7  13   1 1182.05 282.633   2
   7  13   2 5309.16 364.224   2
  -7  13  -3 34.6460 443.953   2
  -7  13  -4 2335.06 701.401   2
   7 -14  -4 616.515 733.920   2
   7  14  -3 7280.28 788.434   2
   7  14  -2 510.469 398.373   2
   7  14  -1 1451.07 319.790   2
   7  14   0 344.485 321.672   2
   7  14   1 2691.20 483.902   2
   7  14   2 1.80035 536.491   2
   7  15  -3 283.591 916.710   2
   7 -15  -2 1316.93 737.004   2
   7  15  -1 3205.98 628.390   2
  -7  15   0 53.9382 1025.93   2
   8  -6   6 1668.92 547.430   2
  10   5  -3 5249.90 980.052   2
 -10  -5  -2-287.058 811.310   2
  10   7  -2 4552.94 995.734   2
   0   0   0 0.00000 0.00000   0
TITL aalborg_pgj_twin1_hklf4 in P2(1)/n
REM P2(1)/n (#14 in standard setting)
CELL 0.71073   7.685244  14.399157   8.796316  90.0000  95.8602  90.0000
ZERR    3.00   0.000330   0.000561   0.000358   0.0000   0.0040   0.0000
LATT  1
SYMM -x+1/2, y+1/2,-z+1/2
SFAC C H N Cl Au
UNIT 36.00 42.00 6.00 12.00 6.00
REM  CrysAlisPro recorded range (K): Min=99.8; max=101.1; aver:100.4
TEMP -173
TREF
HKLF 5
BASF 0.45427
END
;
_shelx_hkl_checksum     94399
_shelx_res_file
;
TITL aalborg_pgj_5 in P2(1)/n
    shelx.res
    created by SHELXL-2019/3 at 15:57:16 on 11-Jun-2024
CELL 0.71073   7.685244  14.399157   8.796316  90.000  95.8602  90.000
ZERR    4.00   0.0007   0.0012   0.0007   0.000   0.008  0.000
LATT  1
SYMM -x+1/2, y+1/2,-z+1/2
SFAC C H N Cl Au
UNIT  24   28   4    12   4
FMAP   2
PLAN   10
L.S.   6
TEMP -173
SIZE 0.3 0.03 0.02
SHEL 999 0.75
OMIT     5 -13  -7
OMIT     8  -3   6
EQIV $1 x, y, z-1
EQIV $2 -x+1/2, y-1/2, -z+3/2
EQIV $3 x-1/2, -y+3/2, z-1/2
EQIV $4 -x+1, -y+1, -z+1
EQIV $5 -x+1, -y+1, -z+2
EQIV $6 -x, -y+1, -z+1
EQIV $7 x-1, y, z
EQIV $8 x+1/2, -y+3/2, z+1/2,
EQIV $9 x+1, y, z
EQIV $10 -x, -y+1, -z+2
HTAB C13 Cl1_$1
HTAB C14 Cl1_$2
HTAB C15 Cl1_$2
HTAB C17 Cl1_$3
HTAB C17 Cl1_$1
HTAB C14 Cl2_$4
HTAB C16 Cl2_$5
HTAB C17 Cl2
HTAB C14 Cl3_$6
RTAB DIST Cl1 Cl3_$8
RTAB ANGL Au1 Cl1 Cl3_$8
RTAB DIST Cl2 Cl2_$5
RTAB ANGL Au1 Cl2 Cl2_$5
RTAB DIST Cl2 Cl3_$9
RTAB ANGL Au1 Cl2 Cl3_$9
RTAB DIST Cl2 Au1_$5
RTAB ANGL Au1 Cl2 Au1_$5
RTAB DIST Cl3 Cl1_$3
RTAB ANGL Au1 Cl3 Cl1_$3
RTAB DIST Cl3 Cl2_$7
RTAB ANGL Au1 Cl3 Cl2_$7
RTAB DIST Cl3 Cl3_$10
RTAB ANGL Au1 Cl3 Cl3_$10
RTAB DIST Au1 Au1_$5
RTAB DIST Au1 Cl2_$5
ACTA  56
CONF 2.4
BOND $H
WGHT    0.024300
BASF   0.47096
FVAR       1.20907
AU1   5    0.317985    0.609291    0.914237    11.00000    0.01501    0.01177 =
         0.01354   -0.00073    0.00270   -0.00077
CL1   4    0.381387    0.687158    1.137519    11.00000    0.03113    0.02229 =
         0.01670   -0.00373    0.00131   -0.00073
CL2   4    0.608189    0.594587    0.885501    11.00000    0.01611    0.02764 =
         0.02071   -0.00142    0.00086   -0.00366
CL3   4    0.027667    0.625954    0.930625    11.00000    0.01793    0.02701 =
         0.02386   -0.00250    0.00345    0.00246
N11   3    0.262511    0.537154    0.715793    11.00000    0.01486    0.01664 =
         0.01189    0.00058    0.00087    0.00195
C12   1    0.273266    0.575368    0.579094    11.00000    0.01532    0.01426 =
         0.02445    0.00254    0.00286   -0.00056
C13   1    0.242297    0.520275    0.449006    11.00000    0.02267    0.02985 =
         0.01144   -0.00108    0.00224    0.00104
AFIX  43
H13   2    0.249795    0.546607    0.350865    11.00000   -1.20000
AFIX   0
C14   1    0.200963    0.428034    0.462078    11.00000    0.02958    0.02498 =
         0.01734   -0.00471    0.00169   -0.00062
AFIX  43
H14   2    0.181597    0.390143    0.373554    11.00000   -1.20000
AFIX   0
C15   1    0.187899    0.391101    0.604469    11.00000    0.03773    0.01461 =
         0.02801    0.00210    0.00310   -0.00098
AFIX  43
H15   2    0.157140    0.327702    0.615089    11.00000   -1.20000
AFIX   0
C16   1    0.219294    0.445920    0.729986    11.00000    0.02738    0.01996 =
         0.01693    0.00092   -0.00110   -0.00334
AFIX  43
H16   2    0.211063    0.420448    0.828621    11.00000   -1.20000
AFIX   0
C17   1    0.314562    0.676377    0.569339    11.00000    0.03850    0.02214 =
         0.01448    0.00213    0.00131   -0.00044
AFIX 137
H17A  2    0.228129    0.712469    0.618885    11.00000   -1.50000
H17B  2    0.311091    0.694740    0.461793    11.00000   -1.50000
H17C  2    0.431574    0.688223    0.620934    11.00000   -1.50000
AFIX   0
HKLF 5
REM  aalborg_pgj_5 in P2(1)/n
REM wR2 = 0.0491, GooF = S = 0.927, Restrained GooF = 0.927 for all data
REM R1 = 0.0238 for 2943 Fo > 4sig(Fo) and 0.0314 for all 3572 data
REM 102 parameters refined using 0 restraints
END
WGHT      0.0243      0.0000
REM Highest difference peak  1.861,  deepest hole -0.865,  1-sigma level  0.214
Q1    1   0.2572  0.6143  0.8210  11.00000  0.05    1.86
Q2    1   0.3798  0.6144  0.8329  11.00000  0.05    1.69
Q3    1   0.3509  0.6136  1.0256  11.00000  0.05    1.61
Q4    1   0.2506  0.6132  1.0048  11.00000  0.05    1.40
Q5    1   0.5317  0.6120  0.9366  11.00000  0.05    1.04
Q6    1   0.1156  0.6066  0.9191  11.00000  0.05    1.01
Q7    1  -0.0190  0.6198  0.8265  11.00000  0.05    0.83
Q8    1   0.0209  0.6106  1.0111  11.00000  0.05    0.74
Q9    1  -0.1372  0.5949  0.8368  11.00000  0.05    0.68
Q10   1   0.1949  0.5556  0.3581  11.00000  0.05    0.66
;
_shelx_res_checksum     51890
data_1b
_audit_creation_method     'SHELXL-2019/3'
_chemical_name_systematic
;
Trichlorido(2-methylpyridine-\k<i>N</i>)gold(III)
;
_chemical_name_common     ?
_chemical_formula_moiety     'C6 H7 Au Cl3 N'
_chemical_formula_sum     'C6 H7 Au Cl3 N'
_chemical_formula_iupac     '[Au Cl3 (C6 H7 N)]'
_chemical_formula_weight     396.44
_chemical_melting_point     ?
_space_group_crystal_system     monoclinic
_space_group_name_H-M_alt     'P 21/c'
_space_group_name_Hall     '-P 2ybc'
loop_
    _space_group_symop_operation_xyz
    'x, y, z'
    '-x, y+1/2, -z+1/2'
    '-x, -y, -z'
    'x, -y-1/2, z-1/2'
_cell_length_a     7.8077(8)
_cell_length_b     16.4881(15)
_cell_length_c     7.6929(9)
_cell_angle_alpha     90
_cell_angle_beta     103.920(12)
_cell_angle_gamma     90
_cell_volume     961.26(18)
_cell_formula_units_Z     4
_cell_measurement_reflns_used     5189
_cell_measurement_theta_min     2.9720
_cell_measurement_theta_max     29.7680
_cell_measurement_temperature     100(2)
_exptl_crystal_description     plate
_exptl_crystal_colour     yellow
_exptl_crystal_size_max     0.22
_exptl_crystal_size_mid     0.10
_exptl_crystal_size_min     0.02
_exptl_crystal_density_diffrn     2.739
_exptl_crystal_density_meas     ?
_exptl_crystal_density_method     'not measured'
_exptl_crystal_F_000     720
_exptl_absorpt_coefficient_mu     16.073
_exptl_absorpt_correction_type     multi-scan
_exptl_absorpt_process_details
;
(CrysAlisPro; Rigaku OD, 2020)
;
_exptl_absorpt_correction_T_min     0.25360
_exptl_absorpt_correction_T_max     1.00000
_diffrn_ambient_temperature     100(2)
_diffrn_source     'Enhance (Mo) X-ray Source'
_diffrn_radiation_type     MoK\a
_diffrn_radiation_wavelength     0.71073
_diffrn_radiation_monochromator     graphite
_diffrn_measurement_device_type     'Oxford Diffraction Xcalibur, Eos'
_diffrn_measurement_method     '\w scan'
_diffrn_detector_area_resol_mean     16.1419
_diffrn_reflns_number     3603
_diffrn_reflns_av_R_equivalents     -
_diffrn_reflns_av_unetI/netI     0.0328
_diffrn_reflns_theta_min     2.958
_diffrn_reflns_theta_max     28.283
_diffrn_reflns_theta_full     28.000
_diffrn_measured_fraction_theta_max     0.997
_diffrn_measured_fraction_theta_full     0.997
_diffrn_reflns_limit_h_min     -10
_diffrn_reflns_limit_h_max     10
_diffrn_reflns_limit_k_min     -21
_diffrn_reflns_limit_k_max     21
_diffrn_reflns_limit_l_min     -10
_diffrn_reflns_limit_l_max     10
_refine_special_details     ?
_reflns_number_total     3603
_reflns_number_gt     2910
_reflns_threshold_expression     'I > 2\s(I)'
_refine_ls_structure_factor_coef     Fsqd
_refine_ls_matrix_type     full
_refine_ls_R_factor_all     0.0349
_refine_ls_R_factor_gt     0.0251
_refine_ls_wR_factor_gt     0.0485
_refine_ls_wR_factor_ref     0.0498
_refine_ls_goodness_of_fit_ref     0.999
_refine_ls_restrained_S_all     0.999
_refine_ls_number_reflns     3603
_refine_ls_number_parameters     102
_refine_ls_number_restraints     0
_refine_ls_hydrogen_treatment     constr
_refine_ls_weighting_scheme     calc
_refine_ls_weighting_details
                      'w=1/[\s^2^(Fo^2^)+(0.0258P)^2^] where P=(Fo^2^+2Fc^2^)/3'
_atom_sites_solution_hydrogens     geom
_atom_sites_solution_primary     direct
_atom_sites_solution_secondary     difmap
_refine_ls_shift/su_max     0.001
_refine_ls_shift/su_mean     0.000
_refine_diff_density_max     4.519
_refine_diff_density_min     -0.871
_refine_ls_extinction_method     none
_refine_ls_extinction_coef     .
loop_
    _atom_type_symbol
    _atom_type_description
    _atom_type_scat_dispersion_real
    _atom_type_scat_dispersion_imag
    _atom_type_scat_source
    'C' 'C' 0.0033 0.0016
                         'International Tables Vol C Tables 4.2.6.8 and 6.1.1.4'
    'H' 'H' 0.0000 0.0000
                         'International Tables Vol C Tables 4.2.6.8 and 6.1.1.4'
    'N' 'N' 0.0061 0.0033
                         'International Tables Vol C Tables 4.2.6.8 and 6.1.1.4'
    'Cl' 'Cl' 0.1484 0.1585
                         'International Tables Vol C Tables 4.2.6.8 and 6.1.1.4'
    'Au' 'Au' -2.0133 8.8022
                         'International Tables Vol C Tables 4.2.6.8 and 6.1.1.4'
_computing_data_collection
;
CrysAlisPro, Version 1.171.37.31 (Rigaku OD, 2020)
;
_computing_cell_refinement
;
CrysAlisPro, Version 1.171.37.31 (Rigaku OD, 2020)
;
_computing_data_reduction
;
CrysAlisPro, Version 1.171.37.31 (Rigaku OD, 2020)
;
_computing_structure_solution
;
SHELXS-97 (Sheldrick, 2008)
;
_computing_structure_refinement
;
SHELXL-2019/3 (Sheldrick, 2015)
;
_computing_molecular_graphics
;
Bruker XP, Version 5.1 (Bruker, 1998)
;
_computing_publication_material
;
SHELXL-2019/3 (Sheldrick, 2015)
;
loop_
    _atom_site_type_symbol
    _atom_site_label
    _atom_site_fract_x
    _atom_site_fract_y
    _atom_site_fract_z
    _atom_site_U_iso_or_equiv
    _atom_site_adp_type
    _atom_site_calc_flag
    _atom_site_occupancy
    _atom_site_disorder_assembly
    _atom_site_disorder_group
    Au Au1 0.25056(3) 0.51656(2) 0.21354(3) 0.01380(6) Uani d 1 . .
    Cl Cl1 0.31201(18) 0.38204(8) 0.21459(18) 0.0207(3) Uani d 1 . .
    Cl Cl2 0.2469(2) 0.52510(9) -0.08269(17) 0.0223(3) Uani d 1 . .
    Cl Cl3 0.2480(2) 0.51253(9) 0.50724(19) 0.0257(3) Uani d 1 . .
    N N11 0.1889(6) 0.6363(3) 0.2071(6) 0.0150(9) Uani d 1 . .
    C C12 0.3133(7) 0.6947(4) 0.2214(7) 0.0175(12) Uani d 1 . .
    C C13 0.2617(8) 0.7753(4) 0.2035(8) 0.0226(12) Uani d 1 . .
    H H13 0.348279 0.816701 0.214521 0.027 Uiso calc 1 . .
    C C14 0.0857(7) 0.7958(3) 0.1698(8) 0.0216(12) Uani d 1 . .
    H H14 0.050262 0.851025 0.155956 0.026 Uiso calc 1 . .
    C C15 -0.0382(8) 0.7352(4) 0.1565(10) 0.0230(13) Uani d 1 . .
    H H15 -0.160284 0.747910 0.133755 0.028 Uiso calc 1 . .
    C C16 0.0171(7) 0.6567(4) 0.1764(8) 0.0201(12) Uani d 1 . .
    H H16 -0.068217 0.614881 0.168460 0.024 Uiso calc 1 . .
    C C17 0.5037(7) 0.6680(3) 0.2567(10) 0.0287(15) Uani d 1 . .
    H H17A 0.521166 0.635987 0.155039 0.043 Uiso calc 1 . .
    H H17B 0.532990 0.634864 0.365612 0.043 Uiso calc 1 . .
    H H17C 0.580432 0.715824 0.272402 0.043 Uiso calc 1 . .
loop_
    _atom_site_aniso_label
    _atom_site_aniso_U_11
    _atom_site_aniso_U_22
    _atom_site_aniso_U_33
    _atom_site_aniso_U_12
    _atom_site_aniso_U_13
    _atom_site_aniso_U_23
    Au1 0.01750(10) 0.01050(9) 0.01386(9) -0.00089(10) 0.00467(7) -0.00015(10)
    Cl1 0.0253(7) 0.0121(7) 0.0248(7) 0.0018(5) 0.0061(6) 0.0012(5)
    Cl2 0.0381(8) 0.0163(7) 0.0138(7) -0.0021(6) 0.0088(7) -0.0005(5)
    Cl3 0.0375(8) 0.0243(8) 0.0174(7) 0.0053(7) 0.0105(7) 0.0011(6)
    N11 0.019(2) 0.008(2) 0.017(2) 0.0010(17) 0.0030(19) -0.0011(19)
    C12 0.018(3) 0.018(3) 0.017(3) -0.002(2) 0.005(2) -0.001(2)
    C13 0.025(3) 0.015(3) 0.027(3) -0.003(3) 0.006(3) -0.001(3)
    C14 0.027(3) 0.013(3) 0.026(3) 0.003(2) 0.008(3) 0.000(2)
    C15 0.021(3) 0.022(3) 0.026(3) 0.004(2) 0.005(3) -0.007(3)
    C16 0.018(3) 0.017(3) 0.026(3) -0.005(2) 0.007(2) -0.006(3)
    C17 0.021(3) 0.016(3) 0.049(4) -0.004(2) 0.007(3) 0.001(3)
_geom_special_details     ?
loop_
    _geom_bond_atom_site_label_1
    _geom_bond_atom_site_label_2
    _geom_bond_site_symmetry_2
    _geom_bond_distance
    _geom_bond_publ_flag
    Au1 N11 . 2.030(4) y
    Au1 Cl3 . 2.2652(14) y
    Au1 Cl1 . 2.2688(13) y
    Au1 Cl2 . 2.2766(12) y
    N11 C16 . 1.347(6) y
    N11 C12 . 1.354(7) y
    C12 C13 . 1.385(8) ?
    C12 C17 . 1.512(7) ?
    C13 C14 . 1.378(7) ?
    C13 H13 . 0.9500 ?
    C14 C15 . 1.378(8) ?
    C14 H14 . 0.9500 ?
    C15 C16 . 1.361(8) ?
    C15 H15 . 0.9500 ?
    C16 H16 . 0.9500 ?
    C17 H17A . 0.9800 ?
    C17 H17B . 0.9800 ?
    C17 H17C . 0.9800 ?
loop_
    _geom_angle_atom_site_label_1
    _geom_angle_atom_site_label_2
    _geom_angle_atom_site_label_3
    _geom_angle_site_symmetry_1
    _geom_angle_site_symmetry_3
    _geom_angle
    _geom_angle_publ_flag
    N11 Au1 Cl3 . . 89.65(14) y
    N11 Au1 Cl1 . . 178.32(13) y
    Cl3 Au1 Cl1 . . 91.17(5) y
    N11 Au1 Cl2 . . 88.27(13) y
    Cl3 Au1 Cl2 . . 177.79(5) y
    Cl1 Au1 Cl2 . . 90.90(5) y
    C16 N11 C12 . . 120.1(5) y
    C16 N11 Au1 . . 117.9(4) ?
    C12 N11 Au1 . . 121.9(4) ?
    N11 C12 C13 . . 119.3(5) ?
    N11 C12 C17 . . 117.5(5) ?
    C13 C12 C17 . . 123.2(5) ?
    C14 C13 C12 . . 120.5(5) ?
    C14 C13 H13 . . 119.8 ?
    C12 C13 H13 . . 119.8 ?
    C13 C14 C15 . . 119.1(6) ?
    C13 C14 H14 . . 120.4 ?
    C15 C14 H14 . . 120.4 ?
    C16 C15 C14 . . 118.9(6) ?
    C16 C15 H15 . . 120.6 ?
    C14 C15 H15 . . 120.6 ?
    N11 C16 C15 . . 122.2(5) ?
    N11 C16 H16 . . 118.9 ?
    C15 C16 H16 . . 118.9 ?
    C12 C17 H17A . . 109.5 ?
    C12 C17 H17B . . 109.5 ?
    H17A C17 H17B . . 109.5 ?
    C12 C17 H17C . . 109.5 ?
    H17A C17 H17C . . 109.5 ?
    H17B C17 H17C . . 109.5 ?
loop_
    _geom_torsion_atom_site_label_1
    _geom_torsion_atom_site_label_2
    _geom_torsion_atom_site_label_3
    _geom_torsion_atom_site_label_4
    _geom_torsion_site_symmetry_1
    _geom_torsion_site_symmetry_2
    _geom_torsion_site_symmetry_3
    _geom_torsion_site_symmetry_4
    _geom_torsion
    _geom_torsion_publ_flag
    Cl3 Au1 N11 C16 . . . . -86.0(4) y
    Cl2 Au1 N11 C16 . . . . 93.3(4) y
    Cl3 Au1 N11 C12 . . . . 98.2(4) y
    Cl2 Au1 N11 C12 . . . . -82.5(4) y
    C16 N11 C12 C13 . . . . -0.2(8) ?
    Au1 N11 C12 C13 . . . . 175.5(4) ?
    C16 N11 C12 C17 . . . . 179.7(5) ?
    Au1 N11 C12 C17 . . . . -4.6(7) ?
    N11 C12 C13 C14 . . . . -0.6(8) ?
    C17 C12 C13 C14 . . . . 179.4(6) ?
    C12 C13 C14 C15 . . . . 0.8(9) ?
    C13 C14 C15 C16 . . . . -0.2(10) ?
    C12 N11 C16 C15 . . . . 0.9(9) ?
    Au1 N11 C16 C15 . . . . -175.0(5) ?
    C14 C15 C16 N11 . . . . -0.6(10) ?
loop_
    _geom_hbond_atom_site_label_D
    _geom_hbond_atom_site_label_H
    _geom_hbond_atom_site_label_A
    _geom_hbond_site_symmetry_A
    _geom_hbond_distance_DH
    _geom_hbond_distance_HA
    _geom_hbond_distance_DA
    _geom_hbond_angle_DHA
    _geom_hbond_publ_flag
    C13 H13 Cl1 2_655 0.95 2.79 3.683(6) 156.5 yes
    C15 H15 Cl1 2 0.95 2.88 3.527(6) 125.9 yes
    C17 H17C Cl1 2_655 0.98 2.86 3.798(6) 160.2 yes
    C16 H16 Cl2 3_565 0.95 2.70 3.610(6) 161.9 yes
    C17 H17B Cl3 3_666 0.98 3.00 3.771(6) 136.8 ?
_shelx_space_group_comment
;
The symmetry employed for this shelxl refinement is uniquely defined
by the following loop, which should always be used as a source of
symmetry information in preference to the above space-group names.
They are only intended as comments.
;
_shelx_estimated_absorpt_T_min     0.126
_shelx_estimated_absorpt_T_max     0.739
_shelx_hkl_file
;
  -1   0   2 198213. 613.376  -2
   0   0   2 198213. 613.376   1
   0   0   3 41.6406 77.1967   1
   2   0  -4 94692.5 592.955  -2
   0   0  -4 94692.5 592.955   1
   0   0   5 28.1698 111.261   1
   3   0  -6 49028.6 595.374  -2
   0   0  -6 49028.6 595.374   1
   0   0  -7 114.134 255.881   1
   4   0  -8 4851.53 493.173  -2
   0   0  -8 4851.53 493.173   1
   0   0  -9-77.3393 397.683   1
   4   0  -9 197.223 2010.00  -2
   0   0  -9 197.223 2010.00   1
  -5   0  10 23633.9 1542.66  -2
   0   0  10 23633.9 1542.66   1
   0   1   1 9042.35 182.822   1
  -1  -1   2 15869.1 145.302  -2
   0   1   2 15869.1 145.302   1
   0   1   3 86062.8 274.136   1
   2  -1  -4 4306.44 121.720  -2
   0   1  -4 4306.44 121.720   1
   0   1  -5 33370.1 245.085   1
   3  -1  -6 813.320 145.369  -2
   0   1  -6 813.320 145.369   1
   0   1  -7 68723.9 553.241   1
   4   1  -8 284.030 301.240  -2
   0  -1  -8 284.030 301.240   1
   0   1  -9 13287.2 470.016   1
   4  -1  -9 22170.3 1520.19  -2
   0   1  -9 22170.3 1520.19   1
  -5   1  10 113.073 717.687  -2
   0  -1  10 113.073 717.687   1
   0   2  -1 4291.55 91.2239   1
  -1  -2   2 25373.5 215.569  -2
   0   2   2 25373.5 215.569   1
   0  -2   3 3535.45 78.4058   1
   2   2  -4 60543.2 338.001  -2
   0  -2  -4 60543.2 338.001   1
   0   2   5 65.1589 80.1985   1
  -3  -2   6 42274.6 418.019  -2
   0   2   6 42274.6 418.019   1
   0  -2  -7 27.9663 159.772   1
  -4  -2   8 1272.81 328.787  -2
   0   2   8 1272.81 328.787   1
   0  -2  -9 29.6239 311.535   1
  -4  -2   9 108.769 1012.86  -2
   0   2   9 108.769 1012.86   1
  -5  -2  10 21857.8 1131.17  -2
   0   2  10 21857.8 1131.17   1
   0   3   0 541.187 314.413  -2
   0  -3   0 541.187 314.413   1
   0  -3   1 2098.98 86.3007   1
  -1  -3   2 1289.82 97.3827  -2
   0   3   2 1289.82 97.3827   1
   0   3   3 38442.4 207.344   1
   2   3  -4 3345.06 120.972  -2
   0  -3  -4 3345.06 120.972   1
   0  -3  -5 12363.5 171.084   1
   3   3  -6 3593.25 199.778  -2
   0  -3  -6 3593.25 199.778   1
   0  -3  -7 40112.5 423.117   1
  -4  -3   8 1911.99 323.995  -2
   0   3   8 1911.99 323.995   1
   0  -3   9 7029.09 409.326   1
   4   3  -9 17098.8 1643.04  -2
   0  -3  -9 17098.8 1643.04   1
  -5   3  10 1297.91 1012.63  -2
   0  -3  10 1297.91 1012.63   1
   0   4   0 273002. 1334.19  -2
   0  -4   0 273002. 1334.19   1
   0   4   1 4596.29 124.532   1
  -1  -4   2 17506.7 208.408  -2
   0   4   2 17506.7 208.408   1
   0  -4   3 9247.74 123.749   1
   2   4  -4 42565.1 319.349  -2
   0  -4  -4 42565.1 319.349   1
   0  -4   5 144.102 90.0774   1
  -3  -4   6 28319.7 403.818  -2
   0   4   6 28319.7 403.818   1
   0  -4   7 375.167 159.123   1
  -4   4   8 915.079 290.438  -2
   0  -4   8 915.079 290.438   1
   0  -4  -9 178.942 342.453   1
  -4   4   9 378.754 1100.66  -2
   0  -4   9 378.754 1100.66   1
   5  -4 -10 17534.2 1636.42  -2
   0   4 -10 17534.2 1636.42   1
   0  -5   0 137.813 236.269  -2
   0   5   0 137.813 236.269   1
   0   5  -1 682.272 98.9673   1
   1  -5  -2 11682.1 217.706  -2
   0   5  -2 11682.1 217.706   1
   0  -5  -3 26205.4 211.503   1
  -2  -5   4 36829.7 317.077  -2
   0   5   4 36829.7 317.077   1
   0  -5   5 9090.55 182.577   1
  -3  -5   6 12248.3 300.510  -2
   0   5   6 12248.3 300.510   1
   0  -5  -7 30156.0 402.544   1
   4  -5  -8 6388.89 358.907  -2
   0   5  -8 6388.89 358.907   1
   0   5  -9 6138.04 441.401   1
   4   5  -9 12275.6 1179.73  -2
   0  -5  -9 12275.6 1179.73   1
   5   5 -10 8215.60 1262.42  -2
   0  -5 -10 8215.60 1262.42   1
   0  -6   0 293403. 1431.69  -2
   0   6   0 293403. 1431.69   1
   0   6  -1 32482.1 276.866   1
   1  -6  -2 39953.3 406.368  -2
   0   6  -2 39953.3 406.368   1
   0   6  -3 36958.2 274.418   1
  -2  -6   4 43765.6 386.369  -2
   0   6   4 43765.6 386.369   1
   0  -6  -5 3066.50 150.376   1
  -3  -6   6 22265.1 380.363  -2
   0   6   6 22265.1 380.363   1
   0   6  -7 487.652 179.909   1
   0  -6  -8 761.361 738.839   1
   4   6  -8 608.782 295.882  -2
   0  -6  -8 608.782 295.882   1
   0   6   9 812.380 339.031   1
   4   6  -9 1916.42 1209.89  -2
   0  -6  -9 1916.42 1209.89   1
   5   6 -10 13118.9 1949.16  -2
   0  -6 -10 13118.9 1949.16   1
   0   7   0 139.500 219.974  -2
   0  -7   0 139.500 219.974   1
   0  -7   1 2281.59 135.984   1
  -1   7   2 26136.6 352.573  -2
   0  -7   2 26136.6 352.573   1
   0   7  -3 40927.7 328.944   1
   2  -7  -4 67613.5 557.033  -2
   0   7  -4 67613.5 557.033   1
   0   7  -5 19672.8 287.048   1
   0  -7  -6 25591.9 1306.78   1
   3  -7  -6 25708.5 436.022  -2
   0   7  -6 25708.5 436.022   1
   0  -7  -7 30735.3 448.612   1
  -4  -7   8 13092.2 418.115  -2
   0   7   8 13092.2 418.115   1
   0  -7  -9 5748.98 350.716   1
   4   7  -9 9808.73 1151.69  -2
   0  -7  -9 9808.73 1151.69   1
   0   8   0 213029. 1125.37  -2
   0  -8   0 213029. 1125.37   1
   0   8  -1 57605.3 418.356   1
   1   8  -2 33453.1 418.842  -2
   0  -8  -2 33453.1 418.842   1
   0  -8   3 48548.3 384.114   1
  -2   8   4 31019.6 420.350  -2
   0  -8   4 31019.6 420.350   1
   0  -8  -5 2222.25 161.167   1
  -3   8   6 18363.3 416.965  -2
   0  -8   6 18363.3 416.965   1
   0   8   7 969.534 203.428   1
   4   8  -8 1106.13 301.578  -2
   0  -8  -8 1106.13 301.578   1
   0  -8   9 1479.88 327.539   1
  -4  -8   9 3977.99 1266.72  -2
   0   8   9 3977.99 1266.72   1
   0   9   0 303.572 189.720  -2
   0  -9   0 303.572 189.720   1
   0  -9   1 220.123 120.460   1
   1  -9  -2 21798.7 361.038  -2
   0   9  -2 21798.7 361.038   1
   0  -9  -3 17425.3 268.284   1
   2  -9  -4 47411.9 547.359  -2
   0   9  -4 47411.9 547.359   1
   0  -9  -5 10009.9 255.652   1
  -3  -9   6 23114.7 515.714  -2
   0   9   6 23114.7 515.714   1
   0  -9  -7 17269.9 393.951   1
  -4  -9   8 13866.7 476.576  -2
   0   9   8 13866.7 476.576   1
   0   9  -9 4399.66 394.505   1
   4   9  -9 6708.41 2052.71  -2
   0  -9  -9 6708.41 2052.71   1
   0  10   0 64731.4 645.282  -2
   0 -10   0 64731.4 645.282   1
   0  10   1 23240.3 326.891   1
   1 -10  -2 16469.4 400.679  -2
   0  10  -2 16469.4 400.679   1
   0 -10  -3 26337.5 376.829   1
   2 -10  -4 16470.3 429.815  -2
   0  10  -4 16470.3 429.815   1
   0 -10   5 943.971 191.418   1
   3 -10  -6 10937.5 448.388  -2
   0  10  -6 10937.5 448.388   1
   0 -10   7 895.550 254.037   1
   4 -10  -8 518.366 367.827  -2
   0  10  -8 518.366 367.827   1
   0 -10   9 782.236 454.127   1
   4  10  -9 2402.97 1541.83  -2
   0 -10  -9 2402.97 1541.83   1
   0 -11   0 155.438 222.117  -2
   0  11   0 155.438 222.117   1
   0 -11   1 236.087 145.691   1
  -1 -11   2 17766.1 453.867  -2
   0  11   2 17766.1 453.867   1
   0  11   3 3952.43 225.733   1
  -2  11   4 45954.3 710.751  -2
   0 -11   4 45954.3 710.751   1
   0  11   5 2133.78 226.428   1
  -3 -11   6 23960.2 634.747  -2
   0  11   6 23960.2 634.747   1
   0  11  -7 4557.68 332.464   1
   4  11  -8 17135.7 606.791  -2
   0 -11  -8 17135.7 606.791   1
   0 -11   9 1095.49 844.094   1
   4  11  -9 3278.88 2058.42  -2
   0 -11  -9 3278.88 2058.42   1
   0 -12   0 4413.80 302.896  -2
   0  12   0 4413.80 302.896   1
   0  12   1 31864.3 439.227   1
  -1 -12   2 672.644 256.166  -2
   0  12   2 672.644 256.166   1
   0 -12  -3 33093.9 495.461   1
  -2 -12   4 3221.50 337.538  -2
   0  12   4 3221.50 337.538   1
   0  12   5 2949.28 271.847   1
  -3  12   6 974.941 376.701  -2
   0 -12   6 974.941 376.701   1
   0  12   7 917.881 331.932   1
   4 -12  -8 164.154 437.165  -2
   0  12  -8 164.154 437.165   1
   0 -13   0 143.175 270.413  -2
   0  13   0 143.175 270.413   1
   0 -13   1 418.753 196.242   1
  -1 -13   2 20122.5 571.316  -2
   0  13   2 20122.5 571.316   1
   0  13   3 1075.80 221.569   1
  -2 -13   4 48620.7 883.812  -2
   0  13   4 48620.7 883.812   1
   0  13  -5 99.5946 261.058   1
  -3 -13   6 22951.1 729.440  -2
   0  13   6 22951.1 729.440   1
   0 -13   7 180.060 333.781   1
  -4  13   8 17208.0 695.863  -2
   0 -13   8 17208.0 695.863   1
   0  14   0 488.409 299.009  -2
   0 -14   0 488.409 299.009   1
   0  14   1 52486.1 590.053   1
  -1  14   2 362.255 307.659  -2
   0 -14   2 362.255 307.659   1
   0 -14   3 33937.2 587.578   1
  -2 -14   4 2111.95 373.176  -2
   0  14   4 2111.95 373.176   1
   0  14   5 2192.67 309.604   1
  -3 -14   6 990.165 425.169  -2
   0  14   6 990.165 425.169   1
   0  14   7 784.270 363.973   1
   4  14  -8 883.016 1030.42  -2
   0 -14  -8 883.016 1030.42   1
   0 -15   0 69.1269 380.859  -2
   0  15   0 69.1269 380.859   1
   0  15   1 914.316 209.771   1
  -1 -15   2 34120.4 802.155  -2
   0  15   2 34120.4 802.155   1
   0  15   3 136.937 264.739   1
  -2  15   4 58075.9 1071.58  -2
   0 -15   4 58075.9 1071.58   1
   0  15   5 292.272 310.370   1
   3  15  -6 30085.4 865.623  -2
   0 -15  -6 30085.4 865.623   1
   0 -15  -7 126.128 384.555   1
   0 -16   0 419.161 367.854  -2
   0  16   0 419.161 367.854   1
   0  16  -1 38646.2 568.846   1
   1 -16  -2 954.649 369.109  -2
   0  16  -2 954.649 369.109   1
   0  16   3 28651.1 634.851   1
   2 -16  -4 605.285 403.591  -2
   0  16  -4 605.285 403.591   1
   0  16  -5 3522.84 402.332   1
   3  16  -6 511.688 479.380  -2
   0 -16  -6 511.688 479.380   1
   0  16   7 740.073 714.179   1
   0 -17   0 201.520 368.233  -2
   0  17   0 201.520 368.233   1
   0  17  -1 543.937 253.967   1
  -1 -17   2 19961.5 649.220  -2
   0  17   2 19961.5 649.220   1
   0  17   3-57.2245 303.725   1
  -2  17   4 30608.3 869.564  -2
   0 -17   4 30608.3 869.564   1
   0 -17  -5-378.643 397.437   1
   3  17  -6 19414.0 831.247  -2
   0 -17  -6 19414.0 831.247   1
   0  17   7 453.626 1606.50   1
   0 -18   0 5468.30 612.236  -2
   0  18   0 5468.30 612.236   1
   0  18  -1 19958.3 512.509   1
  -1 -18   2 670.967 348.138  -2
   0  18   2 670.967 348.138   1
   0  18   3 12270.5 518.906   1
   2  18  -4 426.611 430.819  -2
   0 -18  -4 426.611 430.819   1
   0  18  -5 1078.09 427.045   1
  -3 -18   6 2197.11 1224.48  -2
   0  18   6 2197.11 1224.48   1
   0  19   0-29.2088 529.107  -2
   0 -19   0-29.2088 529.107   1
   0  19  -1 1466.77 294.380   1
  -1  19   2 9508.75 541.600  -2
   0 -19   2 9508.75 541.600   1
   0  19  -3 1741.84 339.025   1
  -2 -19   4 12406.5 707.218  -2
   0  19   4 12406.5 707.218   1
   0 -19  -5 1012.26 516.897   1
   0  20   0 21408.0 1017.51  -2
   0 -20   0 21408.0 1017.51   1
   0  20  -1 9971.81 413.927   1
  -1 -20   2 5785.74 495.915  -2
   0  20   2 5785.74 495.915   1
   0  20   3 6701.92 443.803   1
   2 -20  -4 2358.98 537.171  -2
   0  20  -4 2358.98 537.171   1
   0  21   0 368.711 543.367  -2
   0 -21   0 368.711 543.367   1
   0  21  -1 1146.29 318.095   1
  -1  21   2 9784.02 602.410  -2
   0 -21   2 9784.02 602.410   1
   0  21   3 2671.23 425.587   1
  -2  21   4 9792.45 1602.79  -2
   0 -21   4 9792.45 1602.79   1
   0  22   0 28243.9 1316.93  -2
   0 -22   0 28243.9 1316.93   1
   0 -22   1 13153.6 786.479   1
  -1 -22   2 7868.28 868.324  -2
   0  22   2 7868.28 868.324   1
   0 -23   0 792.823 1277.33  -2
   0  23   0 792.823 1277.33   1
   4   0 -10 29786.0 1154.33  -2
   1   0 -10 29786.0 1154.33   1
   1   0  -9-53.3246 384.332   1
   3   0  -9 1222.82 2829.68  -2
   1   0  -9 1222.82 2829.68   1
  -3   0   8 46126.6 930.332  -2
  -1   0   8 46126.6 930.332   1
  -1   0   7-0.08749 188.078   1
   2   0  -6 97570.7 848.923  -2
   1   0  -6 97570.7 848.923   1
   1   0  -5 13.8172 118.400   1
   1   0  -4 258578. 1102.70  -2
   1   0  -4 258578. 1102.70   1
   1   0  -3 6.71184 79.2557   1
   0   0   2 178086. 642.793  -2
  -1   0   2 178086. 642.793   1
  -1   0   1 25.5353 81.1761   1
   1   0   1 92.2482 68.3137   1
  -2   0   2 66884.7 383.922  -2
   1   0   2 66884.7 383.922   1
  -1   0  -3 30.1355 67.4309   1
  -3   0   4 140969. 645.042  -2
   1   0   4 140969. 645.042   1
  -1   0  -5 79.5127 116.572   1
   4   0  -6 53936.6 779.875  -2
  -1   0  -6 53936.6 779.875   1
   1   0   7-9.18318 280.744   1
   5   0  -8 32403.0 900.149  -2
  -1   0  -8 32403.0 900.149   1
  -1   0  -9 171.413 500.694   1
   5   0  -9 770.930 1610.95  -2
  -1   0  -9 770.930 1610.95   1
  -6   0  10 25224.0 3725.64  -2
   1   0  10 25224.0 3725.64   1
  -4  -1  10 635.984 463.591  -2
  -1   1  10 635.984 463.591   1
   1   1  -9 4627.19 338.259   1
   3  -1  -9 6043.12 1518.47  -2
   1   1  -9 6043.12 1518.47   1
  -3  -1   8 349.780 260.256  -2
  -1   1   8 349.780 260.256   1
   1   1  -7 1741.44 154.231   1
   2  -1  -6 634.896 147.400  -2
   1   1  -6 634.896 147.400   1
   1  -1  -5 6586.08 130.238   1
  -1  -1   4 6622.72 145.787  -2
  -1   1   4 6622.72 145.787   1
  -1   1   3 123299. 334.231   1
   0  -1  -2 16777.0 162.584  -2
   1   1  -2 16777.0 162.584   1
  -1  -1   1 151044. 405.047   1
  -1   1   0 15583.5 214.882  -2
   1  -1   0 15583.5 214.882   1
  -1  -1  -1 141505. 322.692   1
   2  -1  -2 2744.27 94.8101  -2
  -1   1  -2 2744.27 94.8101   1
   1  -1   3 106156. 293.964   1
   3  -1  -4 776.768 81.0714  -2
  -1   1  -4 776.768 81.0714   1
   1  -1   5 7652.55 146.016   1
   4  -1  -6 570.601 182.293  -2
  -1   1  -6 570.601 182.293   1
  -1   1  -7 899.100 191.741   1
  -5   1   8 120.714 340.915  -2
   1  -1   8 120.714 340.915   1
  -1  -1  -9 2692.50 398.720   1
  -5   1   9 6315.15 1634.54  -2
   1  -1   9 6315.15 1634.54   1
  -6   1  10 60.9322 1289.86  -2
   1  -1  10 60.9322 1289.86   1
  -4   2  10 22899.4 782.993  -2
  -1  -2  10 22899.4 782.993   1
  -1  -2   9 449.932 296.171   1
   3   2  -9 561.555 1574.71  -2
   1  -2  -9 561.555 1574.71   1
  -3   2   8 27437.0 485.730  -2
  -1  -2   8 27437.0 485.730   1
   1   2  -7 1947.48 148.728   1
   2  -2  -6 37197.6 376.057  -2
   1   2  -6 37197.6 376.057   1
  -1  -2   5 211.077 82.6545   1
   1  -2  -4 79872.8 429.566  -2
   1   2  -4 79872.8 429.566   1
   1   2  -3 323.934 62.1275   1
   0   2   2 23738.5 188.012  -2
  -1  -2   2 23738.5 188.012   1
  -1  -2   1 105.120 54.6088   1
  -1  -2   0 2082.80 87.1503  -2
   1   2   0 2082.80 87.1503   1
   1  -2   1 1163.32 72.8437   1
   2  -2  -2 41174.2 255.136  -2
  -1   2  -2 41174.2 255.136   1
  -1   2  -3 1279.20 61.0370   1
  -3  -2   4 103873. 426.876  -2
   1   2   4 103873. 426.876   1
   1   2   5 96.1424 86.2850   1
  -4   2   6 45677.3 514.862  -2
   1  -2   6 45677.3 514.862   1
  -1   2  -7 682.546 184.232   1
   5   2  -8 26076.8 645.210  -2
  -1  -2  -8 26076.8 645.210   1
  -1   2  -9 103.207 339.596   1
   5  -2  -9 1309.41 2008.53  -2
  -1   2  -9 1309.41 2008.53   1
   6   2 -10 18840.6 2153.91  -2
  -1  -2 -10 18840.6 2153.91   1
  -4   3  10 1859.63 546.783  -2
  -1  -3  10 1859.63 546.783   1
   1   3  -9 1874.61 333.731   1
   3   3  -9 1726.87 1644.70  -2
   1  -3  -9 1726.87 1644.70   1
  -3  -3   8 131.180 250.531  -2
  -1   3   8 131.180 250.531   1
   1  -3  -7 1009.49 162.587   1
   2   3  -6 1917.91 164.901  -2
   1  -3  -6 1917.91 164.901   1
   1   3  -5 2514.02 108.339   1
   1   3  -4 1645.73 101.050  -2
   1  -3  -4 1645.73 101.050   1
  -1  -3   3 55669.5 250.365   1
   0   3   2 1200.67 88.3135  -2
  -1  -3   2 1200.67 88.3135   1
  -1   3   1 55605.0 247.976   1
  -1   3   0 16279.4 189.454  -2
   1  -3   0 16279.4 189.454   1
   1   3   1 57827.8 259.977   1
  -2   3   2 1184.77 90.3825  -2
   1  -3   2 1184.77 90.3825   1
  -1  -3  -3 54898.7 233.923   1
   3   3  -4 5422.49 132.335  -2
  -1  -3  -4 5422.49 132.335   1
   1   3   5 2540.30 121.404   1
  -4   3   6 2216.26 197.327  -2
   1  -3   6 2216.26 197.327   1
   1  -3   7 908.838 217.717   1
   5   3  -8 540.935 371.773  -2
  -1  -3  -8 540.935 371.773   1
  -1   3  -9 1952.07 351.777   1
   5  -3  -9 5405.93 2063.47  -2
  -1   3  -9 5405.93 2063.47   1
  -6  -3  10 3061.69 1173.92  -2
   1   3  10 3061.69 1173.92   1
   4   4 -10 15982.6 808.927  -2
   1  -4 -10 15982.6 808.927   1
  -1  -4   9 960.619 284.185   1
   3  -4  -9 2427.23 1385.82  -2
   1   4  -9 2427.23 1385.82   1
   3   4  -8 20074.6 474.989  -2
   1  -4  -8 20074.6 474.989   1
   1  -4  -7 6752.63 223.132   1
  -2   4   6 31588.5 365.470  -2
  -1  -4   6 31588.5 365.470   1
   1   4  -5 1627.40 104.535   1
  -1  -4   4 64719.3 384.187  -2
  -1   4   4 64719.3 384.187   1
   1   4  -3 5221.04 107.258   1
   0   4  -2 15499.8 196.639  -2
   1  -4  -2 15499.8 196.639   1
  -1  -4   1 474.982 75.4320   1
  -1   4   0 3030.00 114.395  -2
   1  -4   0 3030.00 114.395   1
   1  -4   1 5004.61 115.252   1
  -2  -4   2 28697.2 278.516  -2
   1   4   2 28697.2 278.516   1
   1   4   3 10174.0 115.947   1
   3   4  -4 63825.5 421.669  -2
  -1  -4  -4 63825.5 421.669   1
   1   4   5 3217.22 136.727   1
   4   4  -6 28173.2 421.283  -2
  -1  -4  -6 28173.2 421.283   1
   1   4   7 7366.65 262.719   1
   5  -4  -8 21675.2 571.118  -2
  -1   4  -8 21675.2 571.118   1
  -1   4  -9 1161.20 337.211   1
   5  -4  -9 3035.88 1955.33  -2
  -1   4  -9 3035.88 1955.33   1
  -1  -4 -10 7713.59 1478.87   1
   6  -4 -10 15528.6 3120.71  -2
  -1   4 -10 15528.6 3120.71   1
   4  -5 -10 5710.75 964.514  -2
   1   5 -10 5710.75 964.514   1
  -1  -5   9 1348.31 325.554   1
   3   5  -9 2259.81 1255.58  -2
   1  -5  -9 2259.81 1255.58   1
   3   5  -8 1777.44 300.102  -2
   1  -5  -8 1777.44 300.102   1
   1  -5  -7 734.484 161.806   1
   2  -5  -6 11475.9 257.893  -2
   1   5  -6 11475.9 257.893   1
   1   5  -5 3570.39 127.252   1
  -1   5   4 10708.7 202.322  -2
  -1  -5   4 10708.7 202.322   1
  -1   5   3 41807.6 267.559   1
   0  -5   2 12751.9 196.243  -2
  -1   5   2 12751.9 196.243   1
   1   5  -1 36563.4 248.229   1
  -1   5   0 124637. 498.978  -2
   1  -5   0 124637. 498.978   1
   1   5   1 34995.2 260.016   1
   2  -5  -2 19734.5 248.395  -2
  -1   5  -2 19734.5 248.395   1
  -1  -5  -3 35693.7 243.521   1
  -3   5   4 12864.8 257.894  -2
   1  -5   4 12864.8 257.894   1
   1   5   5 2533.84 132.429   1
  -4   5   6 11430.6 322.618  -2
   1  -5   6 11430.6 322.618   1
   1   5   7 653.448 191.369   1
  -5  -5   8 1073.24 331.190  -2
   1   5   8 1073.24 331.190   1
   1   5   9 1844.03 336.719   1
   5  -5  -9 2974.02 1895.88  -2
  -1   5  -9 2974.02 1895.88   1
   4   6 -10 11469.4 1540.06  -2
   1  -6 -10 11469.4 1540.06   1
  -1   6   9 4839.91 349.915   1
   3  -6  -9 6806.49 1442.56  -2
   1   6  -9 6806.49 1442.56   1
   3   6  -8 20343.1 479.736  -2
   1  -6  -8 20343.1 479.736   1
  -1  -6   7 22803.6 342.878   1
  -2  -6   6 30660.5 428.790  -2
  -1   6   6 30660.5 428.790   1
   1  -6  -5 10190.2 183.518   1
  -1  -6   4 62676.3 481.610  -2
  -1   6   4 62676.3 481.610   1
  -1   6   3 23605.3 223.098   1
   0   6   2 36763.6 355.182  -2
  -1  -6   2 36763.6 355.182   1
  -1  -6   1 10362.3 153.104   1
  -1  -6   0 325.998 105.971  -2
   1   6   0 325.998 105.971   1
   1   6   1 226.749 103.761   1
  -2  -6   2 26176.4 314.135  -2
   1   6   2 26176.4 314.135   1
   1   6   3 9765.64 163.414   1
   3  -6  -4 46487.0 444.864  -2
  -1   6  -4 46487.0 444.864   1
   1   6   5 7217.36 207.411   1
   4   6  -6 23327.2 422.990  -2
  -1  -6  -6 23327.2 422.990   1
  -1  -6  -7 21161.0 362.133   1
  -5  -6   8 16681.5 501.116  -2
   1   6   8 16681.5 501.116   1
   1   6   9 5236.03 437.528   1
   5  -6  -9 5915.71 1407.60  -2
  -1   6  -9 5915.71 1407.60   1
   4  -7 -10 9000.27 1467.71  -2
   1   7 -10 9000.27 1467.71   1
  -1   7   9 3052.53 345.324   1
   3  -7  -9 3846.18 1253.72  -2
   1   7  -9 3846.18 1253.72   1
  -3   7   8 3534.20 347.437  -2
  -1  -7   8 3534.20 347.437   1
  -1   7   7 923.631 177.892   1
  -2   7   6 22701.7 430.751  -2
  -1  -7   6 22701.7 430.751   1
   1   7  -5 3640.12 161.791   1
  -1   7   4 23379.2 319.033  -2
  -1  -7   4 23379.2 319.033   1
  -1   7   3 47106.1 298.563   1
   0   7   2 29101.2 381.291  -2
  -1  -7   2 29101.2 381.291   1
  -1  -7   1 69453.3 393.146   1
  -1   7   0 219089. 779.368  -2
   1  -7   0 219089. 779.368   1
   1   7   1 61335.3 443.968   1
   2   7  -2 38209.4 441.882  -2
  -1  -7  -2 38209.4 441.882   1
  -1   7  -3 33775.7 289.030   1
  -3   7   4 20933.9 348.135  -2
   1  -7   4 20933.9 348.135   1
   1   7   5 2270.88 182.540   1
  -4  -7   6 15181.1 378.925  -2
   1   7   6 15181.1 378.925   1
   1   7   7 624.700 186.635   1
   5  -7  -8 1823.76 329.883  -2
  -1   7  -8 1823.76 329.883   1
  -1   7  -9 1866.13 341.832   1
   5   7  -9 4072.49 1151.26  -2
  -1  -7  -9 4072.49 1151.26   1
   4   8 -10 8630.83 2913.69  -2
   1  -8 -10 8630.83 2913.69   1
   1  -8  -9 6787.88 428.767   1
   3   8  -9 10098.1 1472.46  -2
   1  -8  -9 10098.1 1472.46   1
   3   8  -8 16929.7 547.306  -2
   1  -8  -8 16929.7 547.306   1
  -1   8   7 32833.9 433.329   1
  -2  -8   6 25736.6 473.015  -2
  -1   8   6 25736.6 473.015   1
  -1  -8   5 16712.8 268.713   1
   1   8  -4 46868.7 493.290  -2
   1  -8  -4 46868.7 493.290   1
   1   8  -3 30243.4 300.230   1
   0  -8   2 31157.7 411.828  -2
  -1   8   2 31157.7 411.828   1
  -1   8   1 5738.22 146.658   1
   1   8   0 131.892 141.943  -2
  -1  -8   0 131.892 141.943   1
  -1  -8  -1 4512.25 185.924   1
   2   8  -2 24391.1 437.128  -2
  -1  -8  -2 24391.1 437.128   1
   1  -8   3 24369.0 283.778   1
  -3   8   4 43435.4 534.828  -2
   1  -8   4 43435.4 534.828   1
   1  -8   5 11162.6 280.244   1
   4   8  -6 22650.0 461.175  -2
  -1  -8  -6 22650.0 461.175   1
  -1   8  -7 23347.1 411.997   1
  -5   8   8 15061.1 487.643  -2
   1  -8   8 15061.1 487.643   1
  -1   8  -9 5127.71 409.957   1
  -5  -8   9 10215.6 1596.27  -2
   1   8   9 10215.6 1596.27   1
  -1  -9   9 1762.84 361.750   1
  -3   9   9 4359.39 1478.12  -2
  -1  -9   9 4359.39 1478.12   1
   3  -9  -8 1095.25 371.339  -2
   1   9  -8 1095.25 371.339   1
   1  -9  -7 438.974 221.482   1
   2  -9  -6 18393.0 430.789  -2
   1   9  -6 18393.0 430.789   1
   1  -9  -5 1646.82 165.010   1
  -1   9   4 28326.3 422.483  -2
  -1  -9   4 28326.3 422.483   1
   1   9  -3 17207.1 256.124   1
   0   9   2 24980.9 388.024  -2
  -1  -9   2 24980.9 388.024   1
  -1  -9   1 28063.9 284.516   1
   1  -9   0 148686. 721.326  -2
  -1   9   0 148686. 721.326   1
   1  -9   1 30315.2 388.694   1
  -2  -9   2 14101.1 379.479  -2
   1   9   2 14101.1 379.479   1
  -1  -9  -3 21683.4 322.044   1
   3  -9  -4 20869.3 439.345  -2
  -1   9  -4 20869.3 439.345   1
  -1  -9  -5 4487.31 232.285   1
   4   9  -6 18633.5 492.300  -2
  -1  -9  -6 18633.5 492.300   1
   1   9   7 565.276 224.994   1
  -5   9   8 1141.50 358.771  -2
   1  -9   8 1141.50 358.771   1
  -1  -9  -9 1372.98 533.590   1
  -5  -9   9 5261.52 1907.59  -2
   1   9   9 5261.52 1907.59   1
  -1  10   9 5692.59 436.877   1
   3  10  -9 12706.4 2069.48  -2
   1 -10  -9 12706.4 2069.48   1
  -3 -10   8 9182.77 502.991  -2
  -1  10   8 9182.77 502.991   1
   1  10  -7 24345.2 492.171   1
  -2 -10   6 10591.9 417.434  -2
  -1  10   6 10591.9 417.434   1
   1 -10  -5 6111.04 236.816   1
   1  10  -4 18182.9 404.453  -2
   1 -10  -4 18182.9 404.453   1
  -1  10   3 12147.8 255.298   1
   0 -10  -2 15454.4 389.142  -2
   1  10  -2 15454.4 389.142   1
   1  10  -1 486.862 137.848   1
  -1 -10   0 700.733 151.857  -2
   1  10   0 700.733 151.857   1
   1  10   1 5394.11 220.598   1
  -2 -10   2 11922.2 384.118  -2
   1  10   2 11922.2 384.118   1
   1  10   3 19194.5 359.351   1
   3  10  -4 16404.8 449.666  -2
  -1 -10  -4 16404.8 449.666   1
   1 -10   5 8755.64 320.856   1
  -4  10   6 9666.76 417.509  -2
   1 -10   6 9666.76 417.509   1
   1 -10   7 21746.8 446.752   1
  -5  10   8 6636.62 441.791  -2
   1 -10   8 6636.62 441.791   1
  -1 -10  -9 4760.68 646.441   1
   5  10  -9 12548.1 3090.96  -2
  -1 -10  -9 12548.1 3090.96   1
   1 -11  -9 977.697 504.674   1
   3 -11  -8 1186.85 405.310  -2
   1  11  -8 1186.85 405.310   1
  -1  11   7 292.839 251.309   1
   2 -11  -6 20262.9 552.046  -2
   1  11  -6 20262.9 552.046   1
  -1  11   5 735.608 201.110   1
  -1  11   4 23166.9 514.037  -2
  -1 -11   4 23166.9 514.037   1
  -1 -11   3 2841.25 197.196   1
   0  11   2 19282.1 427.338  -2
  -1 -11   2 19282.1 427.338   1
   1 -11  -1 7930.18 212.389   1
   1  11   0 147864. 824.886  -2
  -1 -11   0 147864. 824.886   1
  -1 -11  -1 9859.25 279.281   1
  -2 -11   2 17812.5 472.168  -2
   1  11   2 17812.5 472.168   1
   1 -11   3 4442.18 240.435   1
   3  11  -4 26896.7 582.740  -2
  -1 -11  -4 26896.7 582.740   1
   1  11   5 1052.02 243.620   1
  -4 -11   6 18272.0 571.089  -2
   1  11   6 18272.0 571.089   1
   1  11   7 201.366 277.820   1
  -1 -11  -8 1203.53 989.568   1
  -5  11   8 1126.96 421.197  -2
   1 -11   8 1126.96 421.197   1
  -1  12   9 5904.42 1331.95   1
  -3  12   8 1502.40 445.317  -2
  -1 -12   8 1502.40 445.317   1
  -1  12   7 27092.9 573.560   1
  -2  12   6 832.972 322.468  -2
  -1 -12   6 832.972 322.468   1
   1 -12  -5 10089.8 344.854   1
  -1 -12   4 353.266 271.015  -2
  -1  12   4 353.266 271.015   1
  -1  12   3 21668.5 391.378   1
   0 -12  -2 668.362 245.545  -2
   1  12  -2 668.362 245.545   1
   1  12  -1 3868.45 203.217   1
  -1 -12   0 358.337 182.279  -2
   1  12   0 358.337 182.279   1
  -1 -12  -1 1433.54 187.181   1
  -2 -12   2 569.397 258.982  -2
   1  12   2 569.397 258.982   1
   1  12   3 19371.7 403.236   1
   3  12  -4 336.672 281.140  -2
  -1 -12  -4 336.672 281.140   1
   1 -12   5 12637.4 426.448   1
  -4 -12   6 517.545 377.249  -2
   1  12   6 517.545 377.249   1
  -1  12  -7 26062.1 608.037   1
   5 -12  -8 2508.66 478.259  -2
  -1  12  -8 2508.66 478.259   1
   3  13  -8 1206.64 516.571  -2
   1 -13  -8 1206.64 516.571   1
  -1 -13   7 176.566 332.199   1
  -2  13   6 21830.4 657.180  -2
  -1 -13   6 21830.4 657.180   1
  -1  13   5 527.835 254.555   1
  -1 -13   4 26060.0 618.657  -2
  -1  13   4 26060.0 618.657   1
   1  13  -3 243.710 198.048   1
   0 -13  -2 22368.6 575.487  -2
   1  13  -2 22368.6 575.487   1
   1 -13  -1 633.879 182.575   1
   1  13   0 143103. 860.160  -2
  -1 -13   0 143103. 860.160   1
  -1 -13  -1 154.270 191.522   1
  -2  13   2 26524.0 610.212  -2
   1 -13   2 26524.0 610.212   1
   1 -13   3 1035.72 221.264   1
  -3 -13   4 24316.5 617.091  -2
   1  13   4 24316.5 617.091   1
   1  13   5 193.958 283.953   1
   4 -13  -6 21287.0 717.219  -2
  -1  13  -6 21287.0 717.219   1
   1 -13   7 86.0172 339.235   1
   5 -13  -8 795.742 746.015  -2
  -1  13  -8 795.742 746.015   1
  -3  14   8 353.402 868.105  -2
  -1 -14   8 353.402 868.105   1
  -1 -14   7 33038.3 790.616   1
   2 -14  -6 476.566 389.119  -2
   1  14  -6 476.566 389.119   1
   1  14  -5 19211.8 503.354   1
  -1  14   4 359.172 321.759  -2
  -1 -14   4 359.172 321.759   1
  -1  14   3 25983.8 488.323   1
   0 -14  -2 362.241 278.201  -2
   1  14  -2 362.241 278.201   1
   1  14  -1 2109.15 204.405   1
   1 -14   0 949.903 208.053  -2
  -1  14   0 949.903 208.053   1
   1  14   1 2095.23 236.194   1
  -2 -14   2 2293.41 355.048  -2
   1  14   2 2293.41 355.048   1
  -1  14  -3 18203.4 424.810   1
  -3 -14   4 507.272 343.422  -2
   1  14   4 507.272 343.422   1
  -1  14  -5 10557.4 439.739   1
   4 -14  -6 55.5562 459.832  -2
  -1  14  -6 55.5562 459.832   1
   1  14   7 22289.9 647.602   1
   1  15  -7 60.6805 389.840   1
   2  15  -6 25005.2 791.573  -2
   1 -15  -6 25005.2 791.573   1
   1  15  -5-16.2721 294.166   1
  -1 -15   4 31826.4 828.805  -2
  -1  15   4 31826.4 828.805   1
  -1  15   3 308.633 248.243   1
   0 -15  -2 37734.8 722.836  -2
   1  15  -2 37734.8 722.836   1
  -1 -15   1 535.709 194.432   1
  -1 -15   0 158473. 1144.32  -2
   1  15   0 158473. 1144.32   1
  -1  15  -1 1654.17 257.246   1
   2  15  -2 35880.9 843.692  -2
  -1 -15  -2 35880.9 843.692   1
  -1 -15  -3 66.7368 268.566   1
  -3  15   4 25466.5 771.826  -2
   1 -15   4 25466.5 771.826   1
   1 -15   5 187.404 333.379   1
  -4  15   6 19451.5 797.270  -2
   1 -15   6 19451.5 797.270   1
  -1 -15  -7 187.989 401.180   1
   1  16  -7 26540.3 781.065   1
  -2  16   6 602.502 495.365  -2
  -1 -16   6 602.502 495.365   1
  -1  16   5 15288.6 569.603   1
   1 -16  -4 498.748 406.585  -2
   1  16  -4 498.748 406.585   1
   1  16  -3 21292.0 518.526   1
   0 -16   2 841.076 298.077  -2
  -1  16   2 841.076 298.077   1
  -1  16   1 2558.04 235.683   1
   1  16   0 711.929 240.577  -2
  -1 -16   0 711.929 240.577   1
   1  16   1 892.471 261.824   1
   2 -16  -2 31.8340 353.339  -2
  -1  16  -2 31.8340 353.339   1
   1  16   3 20021.3 566.551   1
  -3  16   4 625.759 428.524  -2
   1 -16   4 625.759 428.524   1
   1  16   5 18134.4 655.432   1
   4  16  -6 1397.78 507.757  -2
  -1 -16  -6 1397.78 507.757   1
   1 -16   7 25786.6 1456.04   1
  -2  17   6 17055.7 835.865  -2
  -1 -17   6 17055.7 835.865   1
   1 -17  -5 190.136 366.760   1
  -1  17   4 21644.1 789.119  -2
  -1 -17   4 21644.1 789.119   1
  -1 -17   3 851.936 306.095   1
   0 -17   2 21368.6 665.880  -2
  -1  17   2 21368.6 665.880   1
   1  17  -1 2.54462 214.140   1
  -1  17   0 89959.8 942.227  -2
   1 -17   0 89959.8 942.227   1
   1 -17   1 207.542 239.838   1
   2  17  -2 23309.0 747.557  -2
  -1 -17  -2 23309.0 747.557   1
  -1  17  -3 1002.83 328.526   1
   3 -17  -4 22998.7 915.646  -2
  -1  17  -4 22998.7 915.646   1
  -1  17  -5-78.3075 432.788   1
   1  17   6 7419.09 1713.32   1
   4  17  -6 14110.5 981.649  -2
  -1 -17  -6 14110.5 981.649   1
  -2  18   6 1731.15 760.855  -2
  -1 -18   6 1731.15 760.855   1
  -1  18   5 8192.58 518.425   1
  -1 -18   4 2471.82 488.763  -2
  -1  18   4 2471.82 488.763   1
   1  18  -3 10322.3 456.646   1
   0 -18  -2 678.917 325.400  -2
   1  18  -2 678.917 325.400   1
  -1 -18   1 203.140 253.546   1
  -1 -18   0 747.693 298.154  -2
   1  18   0 747.693 298.154   1
  -1  18  -1 844.712 275.167   1
   2  18  -2 1548.05 401.620  -2
  -1 -18  -2 1548.05 401.620   1
   1  18   3 11351.6 515.306   1
   3 -18  -4 3955.99 601.681  -2
  -1  18  -4 3955.99 601.681   1
   1  18   5 7272.04 605.782   1
   3  18  -5 14802.9 2481.26  -2
  -1 -18  -5 14802.9 2481.26   1
   4  18  -6 821.328 2231.34  -2
  -1 -18  -6 821.328 2231.34   1
   1 -19  -5 152.572 426.159   1
   1  19  -5 214.477 1953.99  -2
   1 -19  -5 214.477 1953.99   1
   1 -19  -4 12872.6 698.063  -2
   1  19  -4 12872.6 698.063   1
  -1  19   3 5201.56 406.806   1
   0 -19  -2 8962.03 586.796  -2
   1  19  -2 8962.03 586.796   1
   1  19  -1 3328.88 339.913   1
  -1  19   0 36954.3 906.502  -2
   1 -19   0 36954.3 906.502   1
  -1 -19  -1 2602.76 322.928   1
  -2 -19   2 9568.43 608.610  -2
   1  19   2 9568.43 608.610   1
   1  19   3 4309.20 443.337   1
  -3  19   4 12856.7 804.679  -2
   1 -19   4 12856.7 804.679   1
  -1  19  -5-233.917 890.894   1
   3  19  -5 143.920 1976.00  -2
  -1 -19  -5 143.920 1976.00   1
   1 -20  -5 3121.66 806.337   1
  -1  20   4 11548.3 670.083  -2
  -1 -20   4 11548.3 670.083   1
   1  20  -3 6485.49 461.598   1
   0 -20   2 4562.76 529.502  -2
  -1  20   2 4562.76 529.502   1
   1 -20  -1-62.4070 330.588   1
  -1 -20   0 525.147 364.539  -2
   1  20   0 525.147 364.539   1
  -1  20  -1 290.317 305.645   1
   2 -20  -2 2967.18 467.284  -2
  -1  20  -2 2967.18 467.284   1
   1  20   3 6177.42 519.984   1
  -3 -20   4 11402.9 1316.25  -2
   1  20   4 11402.9 1316.25   1
   1  21  -4 10994.6 1219.54  -2
   1 -21  -4 10994.6 1219.54   1
   1  21  -3 5813.50 478.141   1
   0 -21   2 10476.6 733.554  -2
  -1  21   2 10476.6 733.554   1
   1  21  -1 5315.74 483.001   1
  -1 -21   0 28412.7 833.789  -2
   1  21   0 28412.7 833.789   1
  -1 -21  -1 6672.94 430.502   1
  -2  21   2 8060.76 633.293  -2
   1 -21   2 8060.76 633.293   1
   1  21   3 8488.16 684.762   1
   3  21  -4 7442.32 2425.46  -2
  -1 -21  -4 7442.32 2425.46   1
  -1 -22   3 6960.35 1114.68   1
   0 -22  -2 7179.07 1171.74  -2
   1  22  -2 7179.07 1171.74   1
   1  22  -1-46.8075 674.959   1
  -1 -22   0 199.703 644.298  -2
   1  22   0 199.703 644.298   1
   1 -22   1-43.4530 541.753   1
  -2  22   2 4928.87 793.149  -2
   1 -22   2 4928.87 793.149   1
  -3   0  10 35222.6 1145.31  -2
  -2   0  10 35222.6 1145.31   1
   2   0  -9-9.67479 394.433   1
   2   0  -9-1904.22 2569.78  -2
   2   0  -9-1904.22 2569.78   1
   2   0  -8 5659.48 383.796  -2
   2   0  -8 5659.48 383.796   1
  -2   0   7-24.0923 208.568   1
   1   0  -6 79458.9 726.515  -2
   2   0  -6 79458.9 726.515   1
   2   0  -5 25.7347 120.635   1
   0   0  -4 93312.5 506.679  -2
   2   0  -4 93312.5 506.679   1
   2   0  -3 30.4372 70.8642   1
   1   0   2 71002.6 496.815  -2
  -2   0   2 71002.6 496.815   1
   2   0  -1 61.2546 81.2874   1
   2   0   0 513150. 1059.52  -2
  -2   0   0 513150. 1059.52   1
   2   0   1 30.0833 83.6235   1
  -3   0   2 85186.1 682.324  -2
   2   0   2 85186.1 682.324   1
  -2   0  -3 13.1443 82.5187   1
  -4   0   4 65609.6 518.408  -2
   2   0   4 65609.6 518.408   1
  -2   0  -5-36.1997 172.694   1
   5   0  -6 40225.0 830.993  -2
  -2   0  -6 40225.0 830.993   1
  -2   0  -7-64.8624 343.978   1
   6   0  -8 2627.99 568.628  -2
  -2   0  -8 2627.99 568.628   1
   2   0   9 23.2650 536.610   1
   6   0  -9-661.180 1840.88  -2
  -2   0  -9-661.180 1840.88   1
   3  -1 -10 637.347 472.346  -2
   2   1 -10 637.347 472.346   1
   2   1  -9 13918.8 411.228   1
   2   1  -9 22426.1 1799.40  -2
   2  -1  -9 22426.1 1799.40   1
  -2  -1   8 1053.94 227.372  -2
  -2   1   8 1053.94 227.372   1
   2   1  -7 70027.6 495.368   1
   1   1  -6 789.347 156.737  -2
   2  -1  -6 789.347 156.737   1
   2   1  -5 31514.4 249.265   1
   0   1   4 3450.95 106.078  -2
  -2  -1   4 3450.95 106.078   1
  -2  -1   3 77702.3 270.454   1
   1   1   2 2946.32 109.924  -2
  -2  -1   2 2946.32 109.924   1
  -2   1   1 12228.3 136.046   1
  -2  -1   0 3517.76 84.2922  -2
   2   1   0 3517.76 84.2922   1
   2   1   1 1830.22 75.4558   1
  -3   1   2 491.628 91.0388  -2
   2  -1   2 491.628 91.0388   1
   2  -1   3 46978.3 230.547   1
  -4   1   4 989.460 104.136  -2
   2  -1   4 989.460 104.136   1
   2  -1   5 21838.3 266.387   1
   5  -1  -6 615.979 224.761  -2
  -2   1  -6 615.979 224.761   1
  -2   1  -7 48400.8 611.485   1
   6   1  -8 572.774 379.074  -2
  -2  -1  -8 572.774 379.074   1
  -2   1  -9 10558.0 509.984   1
  -6  -1   9 17832.5 1918.32  -2
   2   1   9 17832.5 1918.32   1
   3  -2 -10 22088.9 787.266  -2
   2   2 -10 22088.9 787.266   1
  -2  -2   9 204.487 239.938   1
   2   2  -9-1141.54 1848.53  -2
   2  -2  -9-1141.54 1848.53   1
  -2   2   8 1396.66 227.106  -2
  -2  -2   8 1396.66 227.106   1
   2   2  -7 323.908 144.958   1
   1  -2  -6 30644.8 360.644  -2
   2   2  -6 30644.8 360.644   1
  -2  -2   5 932.986 99.6858   1
   0   2  -4 58730.1 351.561  -2
   2  -2  -4 58730.1 351.561   1
   2   2  -3 3245.89 80.1537   1
   1   2   2 45548.2 296.095  -2
  -2  -2   2 45548.2 296.095   1
  -2  -2   1 93.3467 71.2217   1
  -2   2   0 451250. 759.176  -2
   2  -2   0 451250. 759.176   1
  -2  -2  -1 233.175 68.7660   1
  -3   2   2 45635.3 356.360  -2
   2  -2   2 45635.3 356.360   1
   2   2   3 252.575 62.7356   1
  -4  -2   4 48314.2 358.493  -2
   2   2   4 48314.2 358.493   1
   2   2   5 206.150 116.532   1
  -5  -2   6 28234.4 479.247  -2
   2   2   6 28234.4 479.247   1
  -2  -2  -7 440.978 219.865   1
   6  -2  -8 1644.57 424.043  -2
  -2   2  -8 1644.57 424.043   1
  -2  -2  -9 249.234 394.632   1
   6  -2  -9 199.554 1658.86  -2
  -2   2  -9 199.554 1658.86   1
  -3   3  10 1374.99 531.899  -2
  -2  -3  10 1374.99 531.899   1
  -2  -3   9 7658.89 364.772   1
   2  -3  -9 10799.5 1762.42  -2
   2   3  -9 10799.5 1762.42   1
  -2   3   8 782.739 274.193  -2
  -2  -3   8 782.739 274.193   1
  -2   3   7 44609.6 403.025   1
   1  -3  -6 2042.88 175.648  -2
   2   3  -6 2042.88 175.648   1
  -2   3   5 15437.3 207.137   1
   0  -3   4 3215.84 122.813  -2
  -2   3   4 3215.84 122.813   1
  -2   3   3 41030.0 220.686   1
   1  -3   2 1229.16 95.1436  -2
  -2   3   2 1229.16 95.1436   1
  -2   3   1 960.021 71.5677   1
   2  -3   0 6748.19 117.165  -2
  -2   3   0 6748.19 117.165   1
   2   3   1 6219.56 125.158   1
  -3  -3   2 6253.10 154.973  -2
   2   3   2 6253.10 154.973   1
   2  -3   3 41508.9 269.337   1
  -4   3   4 6424.99 177.892  -2
   2  -3   4 6424.99 177.892   1
  -2   3  -5 13980.5 238.682   1
   5  -3  -6 3541.95 261.630  -2
  -2   3  -6 3541.95 261.630   1
  -2   3  -7 31950.2 478.937   1
   6   3  -8 2366.84 411.575  -2
  -2  -3  -8 2366.84 411.575   1
   2   3   9 6018.05 495.114   1
   6   3  -9 13076.2 1879.15  -2
  -2  -3  -9 13076.2 1879.15   1
   3   4 -10 17502.9 823.609  -2
   2  -4 -10 17502.9 823.609   1
  -2  -4   9 135.731 261.085   1
   2  -4  -9 239.445 1370.76  -2
   2   4  -9 239.445 1370.76   1
  -2   4   8 475.502 298.758  -2
  -2  -4   8 475.502 298.758   1
   2   4  -7 143.704 154.431   1
  -1  -4   6 26510.4 362.542  -2
  -2   4   6 26510.4 362.542   1
  -2   4   5 901.809 100.983   1
   0   4   4 43747.2 323.170  -2
  -2  -4   4 43747.2 323.170   1
   2   4  -3 19823.3 169.047   1
  -1   4  -2 30601.6 295.403  -2
   2  -4  -2 30601.6 295.403   1
   2   4  -1 18391.6 174.292   1
  -2   4   0 279029. 637.601  -2
   2  -4   0 279029. 637.601   1
   2   4   1 11545.9 160.375   1
  -3  -4   2 28711.8 303.451  -2
   2   4   2 28711.8 303.451   1
   2   4   3 9158.58 144.739   1
  -4  -4   4 41910.7 428.149  -2
   2   4   4 41910.7 428.149   1
  -2  -4  -5 124.524 136.713   1
   5   4  -6 27925.4 460.650  -2
  -2  -4  -6 27925.4 460.650   1
  -2  -4  -7 203.805 221.357   1
   6   4  -8 1067.12 379.984  -2
  -2  -4  -8 1067.12 379.984   1
  -2  -4  -9 297.975 405.093   1
  -6   4   9 694.451 1628.51  -2
   2  -4   9 694.451 1628.51   1
   2  -5 -10 4030.32 867.136   1
   3  -5 -10 6210.82 631.992  -2
   2   5 -10 6210.82 631.992   1
  -2   5   9 7033.24 346.188   1
   2  -5  -9 11793.5 2553.25  -2
   2   5  -9 11793.5 2553.25   1
   2   5  -8 6977.51 348.032  -2
   2  -5  -8 6977.51 348.032   1
   2  -5  -7 33285.0 394.081   1
   1   5  -6 13405.3 297.089  -2
   2  -5  -6 13405.3 297.089   1
   2   5  -5 9595.40 184.753   1
   0  -5   4 37434.4 344.914  -2
  -2   5   4 37434.4 344.914   1
  -2   5   3 26355.4 215.694   1
   1   5   2 18740.9 264.300  -2
  -2  -5   2 18740.9 264.300   1
  -2   5   1 968.586 73.3885   1
  -2  -5   0 4245.51 111.103  -2
   2   5   0 4245.51 111.103   1
   2   5   1 1281.68 89.7446   1
   3  -5  -2 8003.30 191.977  -2
  -2   5  -2 8003.30 191.977   1
   2   5   3 27881.2 232.523   1
  -4   5   4 28956.8 404.169  -2
   2  -5   4 28956.8 404.169   1
  -2  -5  -5 11907.7 263.900   1
  -5   5   6 10826.2 337.326  -2
   2  -5   6 10826.2 337.326   1
   2   5   7 26246.1 466.568   1
  -6  -5   8 5590.29 429.136  -2
   2   5   8 5590.29 429.136   1
  -2  -5  -9 4964.74 486.046   1
   6   5  -9 13738.9 1888.67  -2
  -2  -5  -9 13738.9 1888.67   1
  -3   6  10 14502.9 1054.65  -2
  -2  -6  10 14502.9 1054.65   1
  -2   6   9 1711.90 294.562   1
   2  -6  -9 1158.32 1300.09  -2
   2   6  -9 1158.32 1300.09   1
   2  -6  -8 556.924 296.467  -2
   2   6  -8 556.924 296.467   1
  -2   6   7 1300.64 208.638   1
  -1  -6   6 26111.6 379.653  -2
  -2   6   6 26111.6 379.653   1
  -2   6   5 108.784 115.172   1
   0   6   4 42770.8 389.954  -2
  -2  -6   4 42770.8 389.954   1
  -2  -6   3 18517.4 177.924   1
  -1  -6  -2 27996.7 312.317  -2
   2   6  -2 27996.7 312.317   1
  -2   6   1 24689.8 221.767   1
  -2  -6   0 168793. 619.620  -2
   2   6   0 168793. 619.620   1
  -2  -6  -1 34595.6 242.975   1
   3   6  -2 15932.4 262.114  -2
  -2  -6  -2 15932.4 262.114   1
   2   6   3 38345.4 307.581   1
   4  -6  -4 27873.7 444.106  -2
  -2   6  -4 27873.7 444.106   1
  -2   6  -5 4776.01 211.101   1
   5  -6  -6 20308.6 466.565  -2
  -2   6  -6 20308.6 466.565   1
  -2   6  -7 199.830 224.184   1
   6   6  -8 658.005 354.910  -2
  -2  -6  -8 658.005 354.910   1
  -2  -6  -9 270.690 482.305   1
   6   6  -9 815.368 1958.42  -2
  -2  -6  -9 815.368 1958.42   1
   2  -7 -10 6903.56 1403.53   1
  -3   7  10 10926.8 978.981  -2
  -2  -7  10 10926.8 978.981   1
   2   7  -9 6967.98 387.650   1
   2   7  -9 10923.2 1376.77  -2
   2  -7  -9 10923.2 1376.77   1
  -2  -7   8 14525.1 469.756  -2
  -2   7   8 14525.1 469.756   1
   2   7  -7 33040.3 484.650   1
  -1  -7   6 26646.4 445.094  -2
  -2   7   6 26646.4 445.094   1
  -2   7   5 17235.6 267.628   1
   0   7  -4 68172.7 559.182  -2
   2  -7  -4 68172.7 559.182   1
   2   7  -3 30145.8 256.925   1
  -1  -7  -2 35256.3 339.872  -2
   2   7  -2 35256.3 339.872   1
  -2   7   1 500.810 86.9189   1
   2  -7   0 1525.30 114.120  -2
  -2   7   0 1525.30 114.120   1
  -2  -7  -1 2021.67 100.866   1
   3  -7  -2 9438.91 232.649  -2
  -2   7  -2 9438.91 232.649   1
   2  -7   3 23212.2 279.393   1
  -4  -7   4 37098.7 526.213  -2
   2   7   4 37098.7 526.213   1
  -2   7  -5 10702.1 285.358   1
  -5  -7   6 15046.4 412.847  -2
   2   7   6 15046.4 412.847   1
  -2   7  -7 21773.3 413.018   1
  -6  -7   8 9301.27 467.450  -2
   2   7   8 9301.27 467.450   1
  -2  -7  -9 5221.45 812.491   1
   6  -7  -9 6880.47 2489.48  -2
  -2   7  -9 6880.47 2489.48   1
   3   8 -10 10478.2 1622.26  -2
   2  -8 -10 10478.2 1622.26   1
  -2  -8   9 1883.90 398.727   1
   2  -8  -9 1322.94 1210.93  -2
   2   8  -9 1322.94 1210.93   1
  -2  -8   8 1012.79 313.309  -2
  -2   8   8 1012.79 313.309   1
   2  -8  -7 1132.99 210.734   1
   1  -8  -6 21513.4 420.047  -2
   2   8  -6 21513.4 420.047   1
  -2   8   5 2107.55 162.100   1
   0   8  -4 29670.6 436.520  -2
   2  -8  -4 29670.6 436.520   1
  -2   8   3 40623.2 321.907   1
   1  -8   2 26726.5 323.227  -2
  -2   8   2 26726.5 323.227   1
   2   8  -1 36923.0 304.965   1
   2   8   0 143594. 659.836  -2
  -2  -8   0 143594. 659.836   1
  -2   8  -1 29299.2 277.965   1
   3   8  -2 39035.3 480.165  -2
  -2  -8  -2 39035.3 480.165   1
  -2   8  -3 26860.1 326.236   1
   4   8  -4 27558.1 483.468  -2
  -2  -8  -4 27558.1 483.468   1
   2  -8   5 1698.75 195.448   1
  -5  -8   6 12675.6 409.063  -2
   2   8   6 12675.6 409.063   1
   2  -8   7 364.023 219.244   1
  -6  -8   8 286.325 403.984  -2
   2   8   8 286.325 403.984   1
  -2  -8  -9 444.610 820.373   1
  -6  -8   9 689.432 2794.79  -2
   2   8   9 689.432 2794.79   1
   2  -9  -9 3140.44 432.752   1
   2   9  -9 1937.19 2548.88  -2
   2  -9  -9 1937.19 2548.88   1
   2  -9  -8 15817.2 558.045  -2
   2   9  -8 15817.2 558.045   1
  -2   9   7 16020.9 396.460   1
   1   9  -6 21281.6 459.319  -2
   2  -9  -6 21281.6 459.319   1
  -2  -9   5 9973.35 272.982   1
   0  -9  -4 45617.9 576.194  -2
   2   9  -4 45617.9 576.194   1
   2   9  -3 22107.0 319.996   1
  -1   9  -2 13015.2 305.123  -2
   2  -9  -2 13015.2 305.123   1
  -2  -9   1 2647.13 133.556   1
   2  -9   0 814.715 120.517  -2
  -2   9   0 814.715 120.517   1
   2   9   1 431.459 115.364   1
  -3  -9   2 22579.4 435.379  -2
   2   9   2 22579.4 435.379   1
  -2   9  -3 10015.8 235.387   1
   4  -9  -4 45635.9 653.121  -2
  -2   9  -4 45635.9 653.121   1
  -2   9  -5 7390.15 273.482   1
  -5   9   6 22405.0 545.489  -2
   2  -9   6 22405.0 545.489   1
  -2   9  -7 13178.0 390.129   1
   6   9  -8 13845.8 585.035  -2
  -2  -9  -8 13845.8 585.035   1
   2  10  -9 548.833 408.204   1
   2  10  -9 435.538 1830.38  -2
   2 -10  -9 435.538 1830.38   1
   2 -10  -8 599.830 398.591  -2
   2  10  -8 599.830 398.591   1
   2  10  -7 724.531 249.432   1
  -1 -10   6 8598.79 372.818  -2
  -2  10   6 8598.79 372.818   1
   2 -10  -5 4239.70 223.350   1
   0  10   4 15530.4 391.055  -2
  -2 -10   4 15530.4 391.055   1
  -2  10   3 37142.5 441.232   1
  -1 -10  -2 13499.6 368.803  -2
   2  10  -2 13499.6 368.803   1
   2 -10  -1 28080.3 317.679   1
  -2 -10   0 61438.9 550.788  -2
   2  10   0 61438.9 550.788   1
  -2  10  -1 24572.0 323.191   1
  -3  10   2 16219.8 444.024  -2
   2 -10   2 16219.8 444.024   1
  -2  10  -3 23581.7 378.754   1
   4 -10  -4 11624.9 415.186  -2
  -2  10  -4 11624.9 415.186   1
  -2 -10  -5 746.868 227.363   1
   5 -10  -6 5080.69 417.260  -2
  -2  10  -6 5080.69 417.260   1
  -2 -10  -7 876.146 272.560   1
   6 -10  -8 296.703 423.360  -2
  -2  10  -8 296.703 423.360   1
   2  11  -9 810.587 566.491   1
   2  11  -8 15720.1 659.424  -2
   2 -11  -8 15720.1 659.424   1
  -2  11   7 4743.46 326.910   1
   1 -11  -6 23255.6 607.662  -2
   2  11  -6 23255.6 607.662   1
   2 -11  -5 3757.60 235.845   1
   0  11   4 45930.2 673.823  -2
  -2 -11   4 45930.2 673.823   1
  -2  11   3 7482.10 251.341   1
   1  11   2 16191.3 410.860  -2
  -2 -11   2 16191.3 410.860   1
  -2  11   1-18.1112 150.232   1
  -2  11   0 1384.48 197.122  -2
   2 -11   0 1384.48 197.122   1
  -2 -11  -1 27.1752 164.922   1
   3  11  -2 26289.7 570.911  -2
  -2 -11  -2 26289.7 570.911   1
   2  11   3 4547.16 245.505   1
   4  11  -4 40091.4 738.147  -2
  -2 -11  -4 40091.4 738.147   1
   2 -11   5 2209.92 257.059   1
   5 -11  -6 19177.7 606.561  -2
  -2  11  -6 19177.7 606.561   1
  -2 -11  -7 3460.22 299.967   1
  -6  11   8 12330.2 666.843  -2
   2 -11   8 12330.2 666.843   1
   2 -12  -9 1940.35 2424.73  -2
   2  12  -9 1940.35 2424.73   1
   2 -12  -8 784.438 439.930  -2
   2  12  -8 784.438 439.930   1
   2  12  -7 942.562 295.605   1
  -1 -12   6 856.306 328.805  -2
  -2  12   6 856.306 328.805   1
   2 -12  -5 1435.40 222.333   1
   0  12  -4 3559.12 297.941  -2
   2 -12  -4 3559.12 297.941   1
  -2  12   3 33170.8 492.170   1
   1  12   2 570.177 223.830  -2
  -2 -12   2 570.177 223.830   1
   2  12  -1 37015.0 449.621   1
   2  12   0 2119.33 253.874  -2
  -2 -12   0 2119.33 253.874   1
  -2 -12  -1 36111.4 539.454   1
  -3 -12   2 443.324 255.558  -2
   2  12   2 443.324 255.558   1
  -2  12  -3 27944.3 469.861   1
  -4 -12   4 4989.74 388.669  -2
   2  12   4 4989.74 388.669   1
   2 -12   5 1495.71 273.174   1
  -5  12   6 3797.74 465.100  -2
   2 -12   6 3797.74 465.100   1
  -2 -12  -7 660.611 326.940   1
  -6  12   8 290.603 826.623  -2
   2 -12   8 290.603 826.623   1
   2 -13  -8 18627.3 767.724  -2
   2  13  -8 18627.3 767.724   1
   2  13  -7 296.360 307.173   1
   1  13  -6 24712.3 655.211  -2
   2 -13  -6 24712.3 655.211   1
   2  13  -5 111.628 233.404   1
   0 -13  -4 49196.2 789.002  -2
   2  13  -4 49196.2 789.002   1
   2 -13  -3 174.769 215.683   1
  -1  13  -2 23394.6 549.346  -2
   2 -13  -2 23394.6 549.346   1
  -2  13   1 3606.43 221.627   1
   2 -13   0 757.362 245.391  -2
  -2  13   0 757.362 245.391   1
   2 -13   1 2.32960 238.336   1
  -3 -13   2 17185.3 592.803  -2
   2  13   2 17185.3 592.803   1
  -2  13  -3 803.385 228.855   1
  -4 -13   4 44029.5 842.481  -2
   2  13   4 44029.5 842.481   1
  -2  13  -5-80.9889 280.135   1
   5 -13  -6 21647.6 720.648  -2
  -2  13  -6 21647.6 720.648   1
   2  13   7 167.655 345.995   1
  -2 -14   8 504.851 952.113  -2
  -2  14   8 504.851 952.113   1
  -2  14   7 1136.22 334.353   1
   1 -14  -6 150.097 406.995  -2
   2  14  -6 150.097 406.995   1
  -2  14   5 2185.43 283.159   1
   0 -14   4 1836.27 348.483  -2
  -2  14   4 1836.27 348.483   1
   2  14  -3 26696.8 496.171   1
  -1 -14  -2 1960.30 312.826  -2
   2  14  -2 1960.30 312.826   1
  -2  14   1 29208.5 460.981   1
  -2 -14   0 443.595 282.622  -2
   2  14   0 443.595 282.622   1
   2  14   1 29414.0 559.464   1
   3 -14  -2 188.834 337.215  -2
  -2  14  -2 188.834 337.215   1
  -2  14  -3 28592.1 584.534   1
   4 -14  -4 916.787 391.467  -2
  -2  14  -4 916.787 391.467   1
   2  14   5 4043.32 348.161   1
  -5 -14   6 994.190 457.607  -2
   2  14   6 994.190 457.607   1
  -2  14  -7 430.504 416.088   1
  -2 -15   8 24279.7 2007.69  -2
  -2  15   8 24279.7 2007.69   1
  -2 -15   7 23.9286 364.878   1
   1  15  -6 30195.2 847.409  -2
   2 -15  -6 30195.2 847.409   1
   2 -15  -5 487.419 307.451   1
   0 -15   4 58044.9 986.604  -2
  -2  15   4 58044.9 986.604   1
   2  15  -3 964.723 241.240   1
   1  15   2 32526.3 707.598  -2
  -2 -15   2 32526.3 707.598   1
  -2  15   1 91.4580 207.635   1
  -2 -15   0 388.720 267.788  -2
   2  15   0 388.720 267.788   1
  -2  15  -1 481.178 272.574   1
   3 -15  -2 18496.0 671.012  -2
  -2  15  -2 18496.0 671.012   1
  -2  15  -3 428.061 293.535   1
  -4 -15   4 40323.7 949.973  -2
   2  15   4 40323.7 949.973   1
  -2 -15  -5 315.598 352.923   1
   5  15  -6 20218.6 798.808  -2
  -2 -15  -6 20218.6 798.808   1
   2  15   7-536.058 791.835   1
   2  16  -7 571.510 431.911   1
   1  16  -6 1772.23 501.541  -2
   2 -16  -6 1772.23 501.541   1
   2  16  -5 1866.23 364.555   1
   0  16  -4 543.237 381.752  -2
   2 -16  -4 543.237 381.752   1
   2  16  -3 26554.0 523.771   1
   1  16   2 144.666 312.532  -2
  -2 -16   2 144.666 312.532   1
   2  16  -1 40086.2 615.228   1
   2 -16   0 151.238 287.777  -2
  -2  16   0 151.238 287.777   1
   2  16   1 41227.6 745.133   1
  -3  16   2 983.572 396.345  -2
   2 -16   2 983.572 396.345   1
  -2  16  -3 29215.8 643.734   1
   4  16  -4 895.653 463.967  -2
  -2 -16  -4 895.653 463.967   1
   2  16   5 3592.50 403.621   1
   5 -16  -6 478.634 574.670  -2
  -2  16  -6 478.634 574.670   1
  -2  17   7 1005.44 1018.37   1
  -1  17   6 20064.4 832.645  -2
  -2 -17   6 20064.4 832.645   1
   2 -17  -5-63.5977 365.235   1
   0 -17   4 31305.7 876.132  -2
  -2  17   4 31305.7 876.132   1
  -2  17   3 80.2986 270.308   1
  -1 -17  -2 20148.3 658.175  -2
   2  17  -2 20148.3 658.175   1
   2  17  -1 145.643 265.442   1
   2 -17   0 143.371 300.923  -2
  -2  17   0 143.371 300.923   1
  -2  17  -1 2348.46 338.748   1
   3  17  -2 18120.4 736.756  -2
  -2 -17  -2 18120.4 736.756   1
  -2  17  -3 530.172 319.859   1
   4 -17  -4 25704.8 889.497  -2
  -2  17  -4 25704.8 889.497   1
  -2 -17  -5-87.4580 422.332   1
   5  17  -6 14811.1 3158.33  -2
  -2 -17  -6 14811.1 3158.33   1
  -1  18   6 1776.24 654.353  -2
  -2 -18   6 1776.24 654.353   1
   2 -18  -5 2762.43 404.867   1
   0 -18   4 1126.57 439.235  -2
  -2  18   4 1126.57 439.235   1
   2  18  -3 14618.5 509.161   1
  -1 -18  -2 1368.07 357.266  -2
   2  18  -2 1368.07 357.266   1
  -2 -18   1 18189.9 514.090   1
   2 -18   0 7814.91 448.994  -2
  -2  18   0 7814.91 448.994   1
  -2  18  -1 16920.7 518.493   1
   3 -18  -2 708.940 391.298  -2
  -2  18  -2 708.940 391.298   1
  -2 -18  -3 10109.1 490.200   1
  -4 -18   4 455.974 485.091  -2
   2  18   4 455.974 485.091   1
   2  18   5 835.193 659.094   1
  -1  19   6 10913.0 2734.84  -2
  -2 -19   6 10913.0 2734.84   1
   2 -19  -5 814.687 421.610   1
   0 -19   4 12458.3 723.698  -2
  -2  19   4 12458.3 723.698   1
   2  19  -3 1327.91 327.423   1
  -1 -19  -2 8292.35 564.282  -2
   2  19  -2 8292.35 564.282   1
   2  19  -1 815.364 302.442   1
  -2  19   0 367.300 360.137  -2
   2 -19   0 367.300 360.137   1
  -2  19  -1 1262.84 317.887   1
   3 -19  -2 15150.2 761.918  -2
  -2  19  -2 15150.2 761.918   1
   2  19   3 1666.12 375.050   1
   4 -19  -4 16633.7 809.600  -2
  -2  19  -4 16633.7 809.600   1
   2 -20  -5 1091.43 873.272   1
   0 -20  -4 2139.32 541.843  -2
   2  20  -4 2139.32 541.843   1
   2 -20  -3 7292.10 458.498   1
  -1 -20  -2 3393.49 531.207  -2
   2  20  -2 3393.49 531.207   1
  -2  20   1 10771.8 482.311   1
  -2 -20   0 21723.8 814.512  -2
   2  20   0 21723.8 814.512   1
   2 -20   1 10396.5 472.302   1
   3 -20  -2 5523.00 603.723  -2
  -2  20  -2 5523.00 603.723   1
  -2  20  -3 4868.87 464.000   1
   4  20  -4 2213.13 2196.61  -2
  -2 -20  -4 2213.13 2196.61   1
   0 -21  -4 9779.56 922.251  -2
   2  21  -4 9779.56 922.251   1
   2  21  -3 4109.25 564.723   1
  -1 -21  -2 7518.92 616.899  -2
   2  21  -2 7518.92 616.899   1
  -2  21   1 2543.82 406.351   1
  -2 -21   0 277.444 431.356  -2
   2  21   0 277.444 431.356   1
  -2 -21  -1 496.852 346.387   1
   3 -21  -2 6526.59 790.983  -2
  -2  21  -2 6526.59 790.983   1
  -1 -22  -2 4029.33 1322.60  -2
   2  22  -2 4029.33 1322.60   1
   2  22  -1 10951.3 1024.59   1
  -2 -22   0 21974.7 1336.88  -2
   2  22   0 21974.7 1336.88   1
   2 -22   1 13983.4 1111.13   1
  -2   0  10 33034.7 1345.61  -2
  -3   0  10 33034.7 1345.61   1
  -3   0   9-74.7076 291.335   1
   1   0  -9 1404.00 2407.47  -2
   3   0  -9 1404.00 2407.47   1
   1   0  -8 43328.4 792.901  -2
   3   0  -8 43328.4 792.901   1
  -3   0   7 14.6538 209.265   1
   0   0   6 55073.9 720.096  -2
  -3   0   6 55073.9 720.096   1
  -3   0   5-4.75718 147.013   1
  -1   0  -4 137367. 832.485  -2
   3   0  -4 137367. 832.485   1
  -3   0   3 36.8316 97.5403   1
   2   0   2 78712.7 661.700  -2
  -3   0   2 78712.7 661.700   1
  -3   0   1-13.1321 84.6330   1
   3   0   0 6934.80 163.949  -2
  -3   0   0 6934.80 163.949   1
   3   0   1 11.9100 94.3608   1
   4   0  -2 34440.1 506.340  -2
  -3   0  -2 34440.1 506.340   1
   3   0   3 0.73735 121.100   1
   5   0  -4 85314.7 857.431  -2
  -3   0  -4 85314.7 857.431   1
   3   0   5 30.8102 234.550   1
   6   0  -6 39751.6 934.854  -2
  -3   0  -6 39751.6 934.854   1
  -3   0  -7 71.4860 330.721   1
   7   0  -8 20925.3 924.030  -2
  -3   0  -8 20925.3 924.030   1
  -3   0  -9-75.6016 1141.81   1
  -2  -1  10 935.030 586.154  -2
  -3   1  10 935.030 586.154   1
  -3  -1   9 4626.62 265.351   1
   1   1  -9 6654.32 2010.25  -2
   3  -1  -9 6654.32 2010.25   1
  -1  -1   8 257.745 237.770  -2
  -3   1   8 257.745 237.770   1
  -3  -1   7 2336.34 174.337   1
   0   1   6 840.396 175.037  -2
  -3  -1   6 840.396 175.037   1
  -3  -1   5 2145.33 125.588   1
   1   1   4 625.244 98.5789  -2
  -3  -1   4 625.244 98.5789   1
  -3   1   3 70096.5 313.495   1
  -2   1  -2 444.498 98.5920  -2
   3  -1  -2 444.498 98.5920   1
   3  -1  -1 86034.4 352.507   1
   3  -1   0 6022.37 105.551  -2
  -3   1   0 6022.37 105.551   1
   3   1   1 87065.2 325.884   1
  -4  -1   2 727.353 104.483  -2
   3   1   2 727.353 104.483   1
  -3  -1  -3 67805.8 362.178   1
  -5   1   4 1037.03 160.947  -2
   3  -1   4 1037.03 160.947   1
  -3   1  -5 6964.12 237.994   1
  -6  -1   6 550.501 273.139  -2
   3   1   6 550.501 273.139   1
  -3  -1  -7 535.120 251.709   1
   7  -1  -8 52.2525 416.435  -2
  -3   1  -8 52.2525 416.435   1
   3  -1   9 1244.20 1163.11   1
   3  -2 -10 14568.3 1582.71   1
   2   2 -10 21797.7 769.456  -2
   3  -2 -10 21797.7 769.456   1
  -3  -2   9 518.182 228.240   1
   1   2  -9 236.203 1715.01  -2
   3  -2  -9 236.203 1715.01   1
  -1  -2   8 26929.1 456.762  -2
  -3   2   8 26929.1 456.762   1
  -3  -2   7 1266.50 154.862   1
   0   2   6 48690.2 510.909  -2
  -3  -2   6 48690.2 510.909   1
  -3  -2   5-3.79239 102.083   1
   1   2   4 101646. 477.880  -2
  -3  -2   4 101646. 477.880   1
   3   2  -3 26.1656 69.7949   1
   2   2   2 40223.2 333.073  -2
  -3  -2   2 40223.2 333.073   1
  -3  -2   1 1693.87 96.5067   1
   3   2   0 790.224 72.7381  -2
  -3  -2   0 790.224 72.7381   1
  -3   2  -1 6022.21 122.183   1
  -4   2   2 30264.4 329.570  -2
   3  -2   2 30264.4 329.570   1
  -3  -2  -3 5409.74 149.588   1
  -5  -2   4 63746.3 505.862  -2
   3   2   4 63746.3 505.862   1
   3   2   5 1316.77 177.909   1
   6   2  -6 27901.1 543.394  -2
  -3  -2  -6 27901.1 543.394   1
   3   2   7 1158.52 259.972   1
   7  -2  -8 20839.0 716.973  -2
  -3   2  -8 20839.0 716.973   1
  -3   2  -9 681.730 1281.17   1
  -7   2   9-39.5054 2964.94  -2
   3  -2   9-39.5054 2964.94   1
  -2   3  10 1304.36 481.489  -2
  -3  -3  10 1304.36 481.489   1
  -3   3   9 2236.65 312.832   1
   1  -3  -9 2050.31 1853.22  -2
   3   3  -9 2050.31 1853.22   1
  -1   3   8-57.5844 260.057  -2
  -3  -3   8-57.5844 260.057   1
   3  -3  -7 1085.97 165.879   1
   0   3   6 3461.90 217.935  -2
  -3  -3   6 3461.90 217.935   1
  -3  -3   5 6602.76 168.524   1
   1   3   4 6185.55 152.084  -2
  -3  -3   4 6185.55 152.084   1
  -3   3   3 69611.0 342.371   1
   2   3   2 6450.91 186.947  -2
  -3  -3   2 6450.91 186.947   1
  -3   3   1 55702.7 331.850   1
   3   3   0 19667.5 199.911  -2
  -3  -3   0 19667.5 199.911   1
  -3   3  -1 40727.7 309.984   1
  -4   3   2 1116.50 126.294  -2
   3  -3   2 1116.50 126.294   1
   3   3   3 33727.3 303.731   1
  -5  -3   4 4668.38 211.964  -2
   3   3   4 4668.38 211.964   1
  -3   3  -5 2121.42 192.504   1
  -6  -3   6 2972.42 332.527  -2
   3   3   6 2972.42 332.527   1
   3  -3   7 865.606 259.263   1
   7   3  -8 527.020 440.030  -2
  -3  -3  -8 527.020 440.030   1
  -3   3  -9 1120.09 1420.78   1
   2  -4 -10 19216.8 672.962  -2
   3   4 -10 19216.8 672.962   1
   3  -4  -9 2242.33 298.622   1
   1  -4  -9 1394.66 2281.36  -2
   3   4  -9 1394.66 2281.36   1
  -1   4   8 20812.2 474.305  -2
  -3  -4   8 20812.2 474.305   1
  -3  -4   7 10716.4 285.594   1
   0   4   6 33536.6 448.207  -2
  -3  -4   6 33536.6 448.207   1
  -3   4   5 3082.63 135.395   1
  -1  -4  -4 62856.0 436.687  -2
   3   4  -4 62856.0 436.687   1
   3  -4  -3 4578.76 111.877   1
   2   4   2 25725.5 305.224  -2
  -3  -4   2 25725.5 305.224   1
  -3  -4   1 404.138 76.6713   1
  -3   4   0 731.342 80.8297  -2
   3  -4   0 731.342 80.8297   1
  -3  -4  -1 1485.07 106.763   1
  -4  -4   2 34093.2 407.496  -2
   3   4   2 34093.2 407.496   1
  -3   4  -3 4369.36 146.047   1
   5  -4  -4 58105.1 578.540  -2
  -3   4  -4 58105.1 578.540   1
  -3   4  -5 1707.94 172.875   1
   6   4  -6 24240.4 532.198  -2
  -3  -4  -6 24240.4 532.198   1
  -3  -4  -7 4993.40 325.121   1
  -7  -4   8 19727.4 707.582  -2
   3   4   8 19727.4 707.582   1
  -2   5  10 6956.50 534.112  -2
  -3  -5  10 6956.50 534.112   1
  -3  -5   9 1548.83 291.129   1
   1  -5  -9 2069.69 1694.51  -2
   3   5  -9 2069.69 1694.51   1
   1   5  -8 2176.10 290.736  -2
   3  -5  -8 2176.10 290.736   1
   3  -5  -7 940.659 188.101   1
   0   5  -6 10046.6 322.333  -2
   3  -5  -6 10046.6 322.333   1
  -3  -5   5 3091.82 159.343   1
   1   5   4 11570.9 231.915  -2
  -3  -5   4 11570.9 231.915   1
   3   5  -3 42521.0 274.459   1
   2  -5   2 9229.20 217.177  -2
  -3   5   2 9229.20 217.177   1
  -3   5   1 47262.6 308.650   1
   3   5   0 92356.4 442.996  -2
  -3  -5   0 92356.4 442.996   1
   3   5   1 42000.7 286.098   1
   4   5  -2 16301.7 313.970  -2
  -3  -5  -2 16301.7 313.970   1
   3   5   3 28356.3 292.651   1
   5   5  -4 7816.95 271.613  -2
  -3  -5  -4 7816.95 271.613   1
  -3   5  -5 1284.46 173.882   1
  -6  -5   6 6614.57 374.527  -2
   3   5   6 6614.57 374.527   1
   3   5   7 709.505 282.883   1
  -7  -5   8 522.002 431.843  -2
   3   5   8 522.002 431.843   1
  -2   6  10 14419.8 658.644  -2
  -3  -6  10 14419.8 658.644   1
  -3  -6   9 2523.81 305.538   1
   1  -6  -9 8007.42 2355.66  -2
   3   6  -9 8007.42 2355.66   1
  -1   6   8 20216.9 530.062  -2
  -3  -6   8 20216.9 530.062   1
  -3   6   7 18364.9 358.258   1
   0   6   6 25789.1 465.977  -2
  -3  -6   6 25789.1 465.977   1
  -3   6   5 10576.8 226.561   1
   1   6   4 44558.2 481.187  -2
  -3  -6   4 44558.2 481.187   1
  -3   6   3 26993.7 262.881   1
   2  -6   2 14215.0 253.311  -2
  -3   6   2 14215.0 253.311   1
  -3   6   1 14659.5 179.254   1
   3   6   0 873.785 89.5742  -2
  -3  -6   0 873.785 89.5742   1
   3   6   1 121.207 82.2034   1
   4   6  -2 22280.2 352.767  -2
  -3  -6  -2 22280.2 352.767   1
  -3   6  -3 6174.72 170.347   1
  -5  -6   4 40690.5 571.311  -2
   3   6   4 40690.5 571.311   1
  -3  -6  -5 4211.60 222.884   1
  -6  -6   6 19349.0 519.907  -2
   3   6   6 19349.0 519.907   1
   3   6   7 10753.6 378.249   1
   7   6  -8 14441.9 613.587  -2
  -3  -6  -8 14441.9 613.587   1
  -3  -6  -9 2652.84 1245.79   1
  -2  -7  10 12717.7 897.752  -2
  -3   7  10 12717.7 897.752   1
  -3  -7   9 2652.84 338.163   1
   1   7  -9 6806.75 2903.55  -2
   3  -7  -9 6806.75 2903.55   1
  -1   7   8 3118.51 408.111  -2
  -3  -7   8 3118.51 408.111   1
  -3   7   7 949.943 215.809   1
   0   7   6 20832.7 460.297  -2
  -3  -7   6 20832.7 460.297   1
  -3  -7   5 2864.37 180.643   1
   1  -7   4 19278.3 351.450  -2
  -3   7   4 19278.3 351.450   1
  -3   7   3 29620.4 305.562   1
   2  -7   2 10814.3 223.926  -2
  -3   7   2 10814.3 223.926   1
  -3   7   1 34867.3 273.315   1
  -3  -7   0 105353. 492.750  -2
   3   7   0 105353. 492.750   1
  -3   7  -1 33915.2 281.814   1
   4   7  -2 25318.6 380.550  -2
  -3  -7  -2 25318.6 380.550   1
  -3   7  -3 24423.6 332.910   1
   5  -7  -4 16226.3 401.492  -2
  -3   7  -4 16226.3 401.492   1
  -3   7  -5 3656.45 222.427   1
   6  -7  -6 12243.5 432.032  -2
  -3   7  -6 12243.5 432.032   1
  -3  -7  -7 191.111 257.989   1
   7   7  -8 808.074 442.087  -2
  -3  -7  -8 808.074 442.087   1
  -3   8  10 4624.95 1318.18   1
   2  -8 -10 11412.2 3497.83  -2
   3   8 -10 11412.2 3497.83   1
  -3  -8   9 6471.16 414.719   1
   1   8  -9 12258.6 2870.12  -2
   3  -8  -9 12258.6 2870.12   1
   1  -8  -8 16724.0 605.745  -2
   3   8  -8 16724.0 605.745   1
  -3   8   7 27197.2 520.247   1
   0  -8   6 21232.1 502.371  -2
  -3   8   6 21232.1 502.371   1
   3   8  -5 9954.09 277.585   1
   1   8   4 43079.6 557.880  -2
  -3  -8   4 43079.6 557.880   1
  -3   8   3 16370.4 269.388   1
   2   8   2 37342.7 420.852  -2
  -3  -8   2 37342.7 420.852   1
  -3  -8   1 2474.13 118.958   1
  -3   8   0 1239.96 118.322  -2
   3  -8   0 1239.96 118.322   1
  -3   8  -1 2159.29 137.502   1
  -4  -8   2 14591.6 352.373  -2
   3   8   2 14591.6 352.373   1
  -3   8  -3 13034.0 278.196   1
  -5   8   4 23358.4 497.798  -2
   3  -8   4 23358.4 497.798   1
  -3   8  -5 8307.03 287.274   1
   6  -8  -6 12891.8 445.818  -2
  -3   8  -6 12891.8 445.818   1
  -3   8  -7 19224.5 470.350   1
   7   8  -8 8084.93 505.125  -2
  -3  -8  -8 8084.93 505.125   1
  -3  -9   9 2536.73 358.607   1
   1   9  -9 4455.60 2599.66  -2
   3  -9  -9 4455.60 2599.66   1
  -1   9   8 729.145 392.266  -2
  -3  -9   8 729.145 392.266   1
  -3   9   7 787.967 256.129   1
   0  -9   6 19391.9 500.003  -2
  -3   9   6 19391.9 500.003   1
  -3  -9   5 432.772 180.463   1
   1   9   4 21243.9 467.956  -2
  -3  -9   4 21243.9 467.956   1
  -3   9   3 11220.1 240.640   1
  -2   9  -2 24389.6 402.548  -2
   3  -9  -2 24389.6 402.548   1
  -3   9   1 21636.1 284.668   1
  -3  -9   0 135710. 761.466  -2
   3   9   0 135710. 761.466   1
  -3   9  -1 25439.2 345.521   1
   4   9  -2 17100.8 394.040  -2
  -3  -9  -2 17100.8 394.040   1
  -3  -9  -3 14021.5 314.461   1
  -5   9   4 20229.8 513.836  -2
   3  -9   4 20229.8 513.836   1
   3   9   5 2289.27 245.885   1
   6  -9  -6 13025.8 485.098  -2
  -3   9  -6 13025.8 485.098   1
  -3   9  -7 68.9617 270.269   1
   7   9  -8 1356.50 654.780  -2
  -3  -9  -8 1356.50 654.780   1
  -3 -10   9 7414.43 495.247   1
   1  10  -9 14365.5 2945.44  -2
   3 -10  -9 14365.5 2945.44   1
  -1  10   8 9458.02 547.987  -2
  -3 -10   8 9458.02 547.987   1
   3  10  -7 27124.0 561.418   1
   0 -10  -6 12560.7 487.993  -2
   3  10  -6 12560.7 487.993   1
  -3 -10   5 8105.53 314.553   1
   1 -10   4 16830.2 469.312  -2
  -3  10   4 16830.2 469.312   1
  -3  10   3 12960.1 299.481   1
   2  10   2 15683.2 378.887  -2
  -3 -10   2 15683.2 378.887   1
  -3 -10   1 515.879 139.121   1
   3  10   0 1195.94 166.978  -2
  -3 -10   0 1195.94 166.978   1
  -3  10  -1 6197.42 241.461   1
  -4  10   2 2688.72 276.639  -2
   3 -10   2 2688.72 276.639   1
  -3 -10  -3 20580.0 371.364   1
   5 -10  -4 7216.78 373.914  -2
  -3  10  -4 7216.78 373.914   1
  -3  10  -5 8560.78 343.911   1
   6 -10  -6 5098.95 414.444  -2
  -3  10  -6 5098.95 414.444   1
  -3  10  -7 15620.9 468.967   1
   7  10  -8 5140.51 1319.19  -2
  -3 -10  -8 5140.51 1319.19   1
  -3  11   9 1069.90 962.133   1
   1 -11  -8 1049.09 467.791  -2
   3  11  -8 1049.09 467.791   1
   3 -11  -7 111.704 311.983   1
   0 -11  -6 20051.8 584.487  -2
   3  11  -6 20051.8 584.487   1
  -3  11   5 777.086 221.407   1
  -1  11  -4 28169.9 605.009  -2
   3 -11  -4 28169.9 605.009   1
   3  11  -3 4196.91 226.785   1
  -2  11  -2 28747.4 518.272  -2
   3 -11  -2 28747.4 518.272   1
   3  11  -1 7048.24 248.479   1
   3  11   0 112139. 881.376  -2
  -3 -11   0 112139. 881.376   1
  -3  11  -1 7893.15 269.767   1
  -4  11   2 13056.2 475.436  -2
   3 -11   2 13056.2 475.436   1
  -3 -11  -3 3448.48 240.712   1
  -5  11   4 16599.6 506.239  -2
   3 -11   4 16599.6 506.239   1
   3  11   5 1047.85 257.394   1
   6 -11  -6 16520.1 625.622  -2
  -3  11  -6 16520.1 625.622   1
   3  11   7 269.069 305.441   1
   7  11  -8 4342.62 3085.05  -2
  -3 -11  -8 4342.62 3085.05   1
  -3  12   9 8767.97 1553.55   1
   1 -12  -9 14527.2 2709.30  -2
   3  12  -9 14527.2 2709.30   1
   1 -12  -8 1524.84 488.951  -2
   3  12  -8 1524.84 488.951   1
  -3  12   7 31048.9 716.617   1
   0 -12   6 1163.20 353.558  -2
  -3  12   6 1163.20 353.558   1
  -3  12   5 13765.1 420.559   1
   1 -12   4 327.439 282.143  -2
  -3  12   4 327.439 282.143   1
  -3  12   3 19441.4 381.296   1
   2  12   2 422.400 227.264  -2
  -3 -12   2 422.400 227.264   1
  -3 -12   1 1632.18 204.242   1
   3  12   0 952.602 229.414  -2
  -3 -12   0 952.602 229.414   1
   3  12   1 2903.00 224.835   1
  -4 -12   2 7054.17 415.774  -2
   3  12   2 7054.17 415.774   1
  -3  12  -3 17270.4 430.145   1
  -5 -12   4 2604.02 374.190  -2
   3  12   4 2604.02 374.190   1
  -3 -12  -5 9378.82 406.265   1
   6 -12  -6 2077.15 429.072  -2
  -3  12  -6 2077.15 429.072   1
  -3  12  -7 18531.3 550.015   1
   1  13  -8 1661.34 521.961  -2
   3 -13  -8 1661.34 521.961   1
  -3  13   7 1050.25 353.595   1
   0  13   6 19175.1 623.552  -2
  -3 -13   6 19175.1 623.552   1
   3 -13  -5 1006.82 255.161   1
   1  13   4 23650.3 606.099  -2
  -3 -13   4 23650.3 606.099   1
  -3 -13   3 289.624 213.039   1
   2  13   2 19042.5 520.071  -2
  -3 -13   2 19042.5 520.071   1
  -3 -13   1 667.209 202.573   1
   3  13   0 115966. 1111.29  -2
  -3 -13   0 115966. 1111.29   1
   3  13   1 602.585 216.982   1
   4 -13  -2 25137.6 670.817  -2
  -3  13  -2 25137.6 670.817   1
  -3  13  -3 153.820 252.083   1
   5 -13  -4 20923.7 692.024  -2
  -3  13  -4 20923.7 692.024   1
   3 -13   5-4.54125 312.789   1
   6 -13  -6 15140.1 731.618  -2
  -3  13  -6 15140.1 731.618   1
   3  13   7-104.078 533.213   1
   1 -14  -8 532.593 951.617  -2
   3  14  -8 532.593 951.617   1
   3  14  -7 24592.5 675.872   1
   0 -14  -6 1239.41 383.273  -2
   3  14  -6 1239.41 383.273   1
  -3 -14   5 11244.6 422.210   1
  -1  14  -4 274.782 338.741  -2
   3 -14  -4 274.782 338.741   1
   3 -14  -3 20054.6 445.053   1
   2 -14   2 134.905 291.877  -2
  -3  14   2 134.905 291.877   1
   3 -14  -1 3819.60 282.081   1
   3 -14   0 707.549 283.756  -2
  -3  14   0 707.549 283.756   1
   3  14   1 105.146 264.458   1
  -4 -14   2 1120.10 367.142  -2
   3  14   2 1120.10 367.142   1
   3 -14   3 13061.4 416.051   1
   5  14  -4 43.7408 407.477  -2
  -3 -14  -4 43.7408 407.477   1
  -3  14  -5 10626.5 499.268   1
   6 -14  -6 129.199 520.131  -2
  -3  14  -6 129.199 520.131   1
   3 -14   7 16958.6 2528.54   1
  -3 -15   7-85.1286 399.618   1
   0 -15  -6 24425.7 795.515  -2
   3  15  -6 24425.7 795.515   1
  -3  15   5 124.096 295.096   1
  -1  15  -4 23339.8 674.485  -2
   3 -15  -4 23339.8 674.485   1
   3 -15  -3 155.322 254.542   1
   2 -15   2 20107.8 620.972  -2
  -3  15   2 20107.8 620.972   1
   3  15  -1 301.986 261.800   1
   3  15   0 101559. 1217.22  -2
  -3 -15   0 101559. 1217.22   1
  -3  15  -1 171.363 301.946   1
   4 -15  -2 30443.0 830.315  -2
  -3  15  -2 30443.0 830.315   1
   3  15   3 1.40412 310.116   1
   5 -15  -4 21550.7 736.937  -2
  -3  15  -4 21550.7 736.937   1
  -3  15  -5 262.635 369.070   1
   6 -15  -6 13281.0 975.723  -2
  -3  15  -6 13281.0 975.723   1
  -3  16   7 26291.8 1120.35   1
   0  16  -6 20.6193 493.244  -2
   3 -16  -6 20.6193 493.244   1
  -3  16   5 17011.9 542.634   1
  -1 -16  -4 512.219 379.615  -2
   3  16  -4 512.219 379.615   1
   3  16  -3 22589.3 520.557   1
   2  16   2 1472.45 398.661  -2
  -3 -16   2 1472.45 398.661   1
   3  16  -1 2995.92 311.101   1
  -3 -16   0 647.362 288.594  -2
   3  16   0 647.362 288.594   1
  -3  16  -1 90.4619 315.800   1
   4 -16  -2 258.021 423.934  -2
  -3  16  -2 258.021 423.934   1
  -3  16  -3 10723.6 460.063   1
   5 -16  -4 1557.73 476.994  -2
  -3  16  -4 1557.73 476.994   1
  -3  16  -5 9005.24 496.481   1
  -6  16   6 1008.91 1327.70  -2
   3 -16   6 1008.91 1327.70   1
   0  17  -6 15644.3 811.634  -2
   3 -17  -6 15644.3 811.634   1
  -3 -17   5 135.015 345.233   1
  -1  17  -4 21614.6 711.553  -2
   3 -17  -4 21614.6 711.553   1
   3  17  -3 2608.52 301.637   1
   2 -17   2 19012.4 722.401  -2
  -3  17   2 19012.4 722.401   1
  -3  17   1 685.424 312.953   1
   3 -17   0 65621.6 966.562  -2
  -3  17   0 65621.6 966.562   1
   3  17   1 190.609 340.160   1
  -4 -17   2 14789.4 740.629  -2
   3  17   2 14789.4 740.629   1
  -3  17  -3 403.029 356.096   1
   5  17  -4 13625.6 715.238  -2
  -3 -17  -4 13625.6 715.238   1
   3 -17   5 266.232 522.702   1
   0 -18   6 1227.80 769.468  -2
  -3  18   6 1227.80 769.468   1
  -3  18   5 6480.90 470.908   1
  -1 -18  -4 3909.66 514.141  -2
   3  18  -4 3909.66 514.141   1
   3  18  -3 8060.15 393.985   1
   2 -18   2 641.331 392.439  -2
  -3  18   2 641.331 392.439   1
   3  18  -1 79.4714 303.746   1
   3  18   0 722.679 332.732  -2
  -3 -18   0 722.679 332.732   1
   3  18   1 1168.36 350.197   1
   4 -18  -2 488.549 463.096  -2
  -3  18  -2 488.549 463.096   1
  -3 -18  -3 10945.6 524.155   1
   5 -18  -4 2421.85 566.027  -2
  -3  18  -4 2421.85 566.027   1
  -3  18  -5 7681.61 1302.19   1
   3  19  -5-39.3929 473.120   1
  -1  19  -4 13377.0 701.807  -2
   3 -19  -4 13377.0 701.807   1
  -3 -19   3 4164.51 392.137   1
  -2 -19  -2 15164.9 727.227  -2
   3  19  -2 15164.9 727.227   1
   3 -19  -1 2991.32 352.997   1
  -3 -19   0 45096.9 929.645  -2
   3  19   0 45096.9 929.645   1
  -3  19  -1 1952.77 375.614   1
   4 -19  -2 9702.82 704.050  -2
  -3  19  -2 9702.82 704.050   1
  -3  19  -3 2578.03 409.184   1
  -5 -19   4 12111.5 1313.80  -2
   3  19   4 12111.5 1313.80   1
  -1 -20  -4 11013.9 765.681  -2
   3  20  -4 11013.9 765.681   1
  -3 -20   3 4728.04 416.476   1
   2 -20   2 4975.43 564.006  -2
  -3  20   2 4975.43 564.006   1
   3  20  -1 166.239 343.751   1
   3 -20   0 384.197 430.298  -2
  -3  20   0 384.197 430.298   1
   3 -20   1 726.326 358.020   1
   4  20  -2 2968.31 616.159  -2
  -3 -20  -2 2968.31 616.159   1
   3  20   3 7162.23 859.714   1
   3  21  -3 3573.28 543.055   1
  -2 -21  -2 6965.43 699.433  -2
   3  21  -2 6965.43 699.433   1
   3  21  -1 3886.18 412.621   1
  -3 -21   0 21495.9 904.010  -2
   3  21   0 21495.9 904.010   1
  -3  21  -1 4523.80 667.140   1
  -4  21   2 9308.62 1709.58  -2
   3 -21   2 9308.62 1709.58   1
   2  22   2 5263.22 1354.53  -2
  -3 -22   2 5263.22 1354.53   1
   3  22  -1 711.645 917.697   1
   1   0 -10 30759.5 1066.79  -2
   4   0 -10 30759.5 1066.79   1
  -4   0   9-361.761 388.757   1
   0   0   8 4890.48 446.165  -2
  -4   0   8 4890.48 446.165   1
  -4   0   7 45.2243 228.238   1
   1   0   6 43364.4 745.069  -2
  -4   0   6 43364.4 745.069   1
  -4   0   5 26.1932 174.515   1
   2   0   4 59178.0 659.835  -2
  -4   0   4 59178.0 659.835   1
  -4   0   3 27.5527 121.765   1
   3   0   2 39011.7 552.642  -2
  -4   0   2 39011.7 552.642   1
  -4   0   1 7.60994 89.2166   1
   4   0   0 309025. 1171.23  -2
  -4   0   0 309025. 1171.23   1
  -4   0  -1 21.7135 109.918   1
   5   0  -2 59111.7 693.727  -2
  -4   0  -2 59111.7 693.727   1
   4   0   3-26.2502 147.511   1
  -6   0   4 35691.8 646.114  -2
   4   0   4 35691.8 646.114   1
   4   0   5-18.4522 261.379   1
   7   0  -6 19032.3 769.112  -2
  -4   0  -6 19032.3 769.112   1
  -4   0  -7 120.943 358.624   1
   8   0  -8 930.434 676.320  -2
  -4   0  -8 930.434 676.320   1
  -1   1  10 269.260 449.822  -2
  -4  -1  10 269.260 449.822   1
   4  -1  -9 9213.30 368.667   1
   0   1   8 9.83943 276.932  -2
  -4  -1   8 9.83943 276.932   1
   4  -1  -7 52984.8 539.169   1
   1   1   6 581.493 192.105  -2
  -4  -1   6 581.493 192.105   1
  -4   1   5 24655.1 315.145   1
   2   1   4 924.201 131.149  -2
  -4  -1   4 924.201 131.149   1
  -4   1   3 52232.3 338.021   1
   3   1   2 688.870 116.996  -2
  -4  -1   2 688.870 116.996   1
  -4   1   1 7967.43 128.601   1
  -4  -1   0 373.995 83.8680  -2
   4   1   0 373.995 83.8680   1
  -4   1  -1 758.324 77.0569   1
  -5  -1   2 2160.32 153.348  -2
   4   1   2 2160.32 153.348   1
  -4  -1  -3 24692.8 286.090   1
  -6   1   4 1503.23 203.219  -2
   4  -1   4 1503.23 203.219   1
   4   1   5 11886.9 331.462   1
   7  -1  -6 327.145 325.817  -2
  -4   1  -6 327.145 325.817   1
   4   1   7 26966.7 574.319   1
  -8  -1   8 39.7306 460.362  -2
   4   1   8 39.7306 460.362   1
   4   2 -10 11530.8 1447.82   1
   1  -2 -10 24655.2 798.939  -2
   4   2 -10 24655.2 798.939   1
  -4  -2   9-56.5567 239.945   1
   0   2   8 1690.17 290.336  -2
  -4  -2   8 1690.17 290.336   1
  -4  -2   7 315.890 191.364   1
   1   2   6 37354.7 523.427  -2
  -4  -2   6 37354.7 523.427   1
   4   2  -5 1830.07 126.018   1
   2   2   4 47462.0 416.858  -2
  -4  -2   4 47462.0 416.858   1
  -4   2   3 9976.02 167.408   1
   3   2   2 32521.3 339.448  -2
  -4  -2   2 32521.3 339.448   1
  -4   2   1 7942.12 145.236   1
   4  -2   0 202917. 666.464  -2
  -4   2   0 202917. 666.464   1
  -4   2  -1 2315.66 91.5464   1
   5   2  -2 28552.9 356.255  -2
  -4  -2  -2 28552.9 356.255   1
   4   2   3 442.130 119.117   1
   6   2  -4 33613.0 480.079  -2
  -4  -2  -4 33613.0 480.079   1
  -4   2  -5 387.644 200.963   1
  -7  -2   6 21939.4 599.452  -2
   4   2   6 21939.4 599.452   1
  -4  -2  -7 591.714 281.424   1
   8  -2  -8 1336.83 506.210  -2
  -4   2  -8 1336.83 506.210   1
  -1   3  10 2895.03 515.732  -2
  -4  -3  10 2895.03 515.732   1
   4  -3  -9 10285.3 352.026   1
   0   3   8 2086.78 298.376  -2
  -4  -3   8 2086.78 298.376   1
  -4   3   7 44951.4 535.746   1
   1   3   6 2394.33 253.084  -2
  -4  -3   6 2394.33 253.084   1
  -4   3   5 13852.0 227.467   1
  -2  -3  -4 5827.13 193.597  -2
   4   3  -4 5827.13 193.597   1
  -4   3   3 25709.3 244.166   1
   3   3   2 1179.82 134.334  -2
  -4  -3   2 1179.82 134.334   1
  -4  -3   1 898.941 89.7133   1
   4   3   0 5406.61 131.872  -2
  -4  -3   0 5406.61 131.872   1
   4  -3   1 2739.72 112.795   1
   5   3  -2 7502.95 229.897  -2
  -4  -3  -2 7502.95 229.897   1
   4   3   3 26705.5 308.482   1
  -6   3   4 8129.15 287.527  -2
   4  -3   4 8129.15 287.527   1
  -4   3  -5 14086.3 363.069   1
  -7  -3   6 3713.94 370.609  -2
   4   3   6 3713.94 370.609   1
   4   3   7 26809.0 591.892   1
   8  -3  -8 1624.49 487.226  -2
  -4   3  -8 1624.49 487.226   1
  -1   4  10 16319.6 701.053  -2
  -4  -4  10 16319.6 701.053   1
  -4   4   9 353.798 246.025   1
   0   4   8 642.797 278.514  -2
  -4  -4   8 642.797 278.514   1
  -4  -4   7 198.346 193.810   1
   1   4   6 23717.3 480.159  -2
  -4  -4   6 23717.3 480.159   1
  -4  -4   5 714.738 140.527   1
   2   4   4 42470.0 455.084  -2
  -4  -4   4 42470.0 455.084   1
   4   4  -3 8288.32 167.335   1
   3   4   2 36988.5 418.360  -2
  -4  -4   2 36988.5 418.360   1
  -4   4   1 5071.41 130.161   1
  -4  -4   0 177732. 588.186  -2
   4   4   0 177732. 588.186   1
   4   4   1 5065.12 154.824   1
   5   4  -2 22584.5 414.598  -2
  -4  -4  -2 22584.5 414.598   1
  -4   4  -3 6804.34 195.642   1
  -6   4   4 28591.8 450.714  -2
   4  -4   4 28591.8 450.714   1
  -4   4  -5 497.486 199.821   1
  -7  -4   6 26999.4 730.077  -2
   4   4   6 26999.4 730.077   1
  -4  -4  -7 291.114 298.206   1
   8   4  -8 2353.12 581.043  -2
  -4  -4  -8 2353.12 581.043   1
  -1  -5  10 5875.26 581.677  -2
  -4   5  10 5875.26 581.677   1
   4   5  -9 7101.85 342.609   1
   0   5   8 6205.29 367.815  -2
  -4  -5   8 6205.29 367.815   1
  -4   5   7 35282.8 533.985   1
  -1   5  -6 12423.1 396.270  -2
   4  -5  -6 12423.1 396.270   1
  -4   5   5 14047.1 279.130   1
   2   5   4 29548.0 414.022  -2
  -4  -5   4 29548.0 414.022   1
  -4   5   3 24941.4 274.648   1
   3   5   2 14712.2 292.993  -2
  -4  -5   2 14712.2 292.993   1
   4  -5  -1 417.767 90.6433   1
   4   5   0 758.831 101.415  -2
  -4  -5   0 758.831 101.415   1
   4   5   1 3927.76 151.716   1
  -5  -5   2 2816.64 201.744  -2
   4   5   2 2816.64 201.744   1
  -4   5  -3 23481.3 313.025   1
  -6  -5   4 14676.0 357.554  -2
   4   5   4 14676.0 357.554   1
  -4   5  -5 9490.09 324.455   1
  -7  -5   6 5553.58 403.335  -2
   4   5   6 5553.58 403.335   1
   4   5   7 17351.9 508.740   1
  -8   5   8 4506.03 717.760  -2
   4  -5   8 4506.03 717.760   1
  -1  -6  10 14118.8 981.046  -2
  -4   6  10 14118.8 981.046   1
  -4  -6   9 1881.46 309.835   1
   0   6   8 827.534 319.913  -2
  -4  -6   8 827.534 319.913   1
  -4   6   7 2323.46 242.252   1
   1   6   6 19302.2 468.878  -2
  -4  -6   6 19302.2 468.878   1
   4  -6  -5 86.1872 166.765   1
   2   6   4 28548.0 422.653  -2
  -4  -6   4 28548.0 422.653   1
   4   6  -3 12778.8 218.250   1
   3   6   2 24335.2 370.120  -2
  -4  -6   2 24335.2 370.120   1
  -4   6   1 14309.8 204.984   1
   4   6   0 132542. 641.695  -2
  -4  -6   0 132542. 641.695   1
  -4   6  -1 14618.5 237.884   1
   5  -6  -2 25328.5 433.073  -2
  -4   6  -2 25328.5 433.073   1
   4   6   3 16663.4 290.369   1
   6  -6  -4 22987.3 457.979  -2
  -4   6  -4 22987.3 457.979   1
  -4   6  -5 2641.89 237.961   1
   7  -6  -6 12173.1 503.420  -2
  -4   6  -6 12173.1 503.420   1
   4   6   7 625.126 327.912   1
   8   6  -8 758.088 717.207  -2
  -4  -6  -8 758.088 717.207   1
  -4  -7   9 5243.68 390.483   1
   0   7   8 11991.5 513.674  -2
  -4  -7   8 11991.5 513.674   1
  -4   7   7 23108.9 491.862   1
   1   7   6 16965.6 487.258  -2
  -4  -7   6 16965.6 487.258   1
  -4   7   5 9944.49 289.937   1
   2   7   4 37269.3 514.618  -2
  -4  -7   4 37269.3 514.618   1
   4   7  -3 20862.6 286.760   1
   3   7   2 23364.1 381.459  -2
  -4  -7   2 23364.1 381.459   1
  -4  -7   1 1981.48 117.274   1
   4   7   0 5746.24 176.393  -2
  -4  -7   0 5746.24 176.393   1
  -4   7  -1 149.556 132.258   1
   5   7  -2 4642.38 249.931  -2
  -4  -7  -2 4642.38 249.931   1
  -4   7  -3 13277.3 269.769   1
  -6  -7   4 20557.2 465.601  -2
   4   7   4 20557.2 465.601   1
  -4   7  -5 9018.84 316.539   1
   7  -7  -6 9584.17 474.953  -2
  -4   7  -6 9584.17 474.953   1
   4   7   7 14321.8 499.935   1
   8  -7  -8 6307.33 1366.57  -2
  -4   7  -8 6307.33 1366.57   1
  -4  -8   9 1080.00 354.495   1
   0   8   8 1054.08 400.764  -2
  -4  -8   8 1054.08 400.764   1
   4   8  -7 554.587 245.202   1
   1   8   6 18407.3 511.890  -2
  -4  -8   6 18407.3 511.890   1
  -4  -8   5 1058.51 178.333   1
   2   8   4 25315.2 471.813  -2
  -4  -8   4 25315.2 471.813   1
  -4   8   3 24636.1 330.972   1
   3   8   2 15816.2 334.105  -2
  -4  -8   2 15816.2 334.105   1
  -4   8   1 26248.3 288.157   1
   4   8   0 75981.8 612.430  -2
  -4  -8   0 75981.8 612.430   1
  -4   8  -1 26914.3 361.457   1
  -5  -8   2 14240.8 400.254  -2
   4   8   2 14240.8 400.254   1
  -4   8  -3 25634.8 376.288   1
  -6  -8   4 12635.4 434.888  -2
   4   8   4 12635.4 434.888   1
  -4   8  -5 2261.17 252.767   1
   7  -8  -6 6582.73 468.379  -2
  -4   8  -6 6582.73 468.379   1
   4   8   7 130.557 331.782   1
   4   8   8 196.514 1233.32   1
  -4  -9   9 2363.61 389.597   1
   0   9   8 14114.4 611.604  -2
  -4  -9   8 14114.4 611.604   1
  -4   9   7 12291.8 428.213   1
   1   9   6 21875.0 583.279  -2
  -4  -9   6 21875.0 583.279   1
  -4  -9   5 8062.66 303.412   1
  -2  -9  -4 44809.9 635.430  -2
   4   9  -4 44809.9 635.430   1
   4   9  -3 14631.5 283.822   1
   3   9   2 14748.5 365.396  -2
  -4  -9   2 14748.5 365.396   1
  -4  -9   1 924.693 132.170   1
   4   9   0 2579.17 196.945  -2
  -4  -9   0 2579.17 196.945   1
  -4  -9  -1 82.7196 171.640   1
   5   9  -2 23864.9 522.294  -2
  -4  -9  -2 23864.9 522.294   1
  -4   9  -3 3490.49 243.626   1
   6  -9  -4 32392.7 646.288  -2
  -4   9  -4 32392.7 646.288   1
  -4   9  -5 2088.76 277.317   1
  -7  -9   6 14968.5 581.458  -2
   4   9   6 14968.5 581.458   1
   4   9   7 5948.92 403.404   1
  -4  10   9 776.573 518.878   1
   0 -10  -8 861.903 438.996  -2
   4  10  -8 861.903 438.996   1
  -4  10   7 633.576 277.097   1
  -1 -10  -6 7634.45 475.642  -2
   4  10  -6 7634.45 475.642   1
  -4 -10   5 4672.99 275.692   1
   2  10   4 10682.9 379.681  -2
  -4 -10   4 10682.9 379.681   1
   4  10  -3 35769.6 430.660   1
   3  10   2 3132.22 250.227  -2
  -4 -10   2 3132.22 250.227   1
  -4  10   1 27412.7 372.518   1
   4  10   0 23409.1 456.807  -2
  -4 -10   0 23409.1 456.807   1
   4  10   1 16999.9 371.011   1
  -5 -10   2 11238.0 455.797  -2
   4  10   2 11238.0 455.797   1
  -4  10  -3 11909.6 351.135   1
   6 -10  -4 8968.53 468.498  -2
  -4  10  -4 8968.53 468.498   1
  -4  10  -5 221.740 268.886   1
  -7 -10   6 5516.52 449.466  -2
   4  10   6 5516.52 449.466   1
  -4  10  -7 970.267 342.451   1
   4  11  -9 1146.95 984.792   1
   0  11  -8 17656.7 729.002  -2
   4 -11  -8 17656.7 729.002   1
  -4 -11   7 5065.91 381.862   1
  -1  11  -6 21487.6 659.665  -2
   4 -11  -6 21487.6 659.665   1
  -4 -11   5 3076.15 274.848   1
   2  11   4 38428.9 680.920  -2
  -4 -11   4 38428.9 680.920   1
  -4 -11   3 5376.20 258.907   1
   3  11   2 11653.5 395.623  -2
  -4 -11   2 11653.5 395.623   1
  -4 -11   1 62.2568 179.107   1
   4  11   0 741.453 250.035  -2
  -4 -11   0 741.453 250.035   1
  -4 -11  -1 208.440 192.037   1
   5  11  -2 18631.4 576.361  -2
  -4 -11  -2 18631.4 576.361   1
   4  11   3 2599.56 260.353   1
  -6  11   4 37760.5 776.349  -2
   4 -11   4 37760.5 776.349   1
  -4  11  -5 2338.30 328.555   1
  -7 -11   6 16980.2 682.917  -2
   4  11   6 16980.2 682.917   1
  -4  11  -7 2627.07 927.538   1
   0 -12  -8 602.352 502.972  -2
   4  12  -8 602.352 502.972   1
  -4 -12   7 823.442 330.095   1
  -1  12  -6 215.516 374.741  -2
   4 -12  -6 215.516 374.741   1
   4 -12  -5 2636.10 292.473   1
   2  12   4 5185.25 368.282  -2
  -4 -12   4 5185.25 368.282   1
  -4  12   3 28523.0 482.614   1
  -3 -12  -2 7253.41 351.274  -2
   4  12  -2 7253.41 351.274   1
  -4  12   1 28237.0 501.937   1
   4  12   0 12797.0 419.496  -2
  -4 -12   0 12797.0 419.496   1
  -4  12  -1 26285.8 474.808   1
   5  12  -2 1872.38 349.467  -2
  -4 -12  -2 1872.38 349.467   1
   4  12   3 22469.2 489.767   1
   6 -12  -4 3736.35 414.410  -2
  -4  12  -4 3736.35 414.410   1
   4  12   5 2160.30 343.452   1
   7 -12  -6 2452.07 485.491  -2
  -4  12  -6 2452.07 485.491   1
   4 -12   7 1037.12 1778.42   1
   0  13   8 18420.3 884.665  -2
  -4 -13   8 18420.3 884.665   1
  -4  13   7 574.247 343.345   1
  -1 -13  -6 24004.7 751.250  -2
   4  13  -6 24004.7 751.250   1
   4  13  -5 363.875 273.032   1
   2  13   4 44616.9 874.589  -2
  -4 -13   4 44616.9 874.589   1
  -4 -13   3 288.033 231.336   1
   3  13   2 23742.0 550.798  -2
  -4 -13   2 23742.0 550.798   1
  -4 -13   1 1847.38 252.438   1
   4  13   0 87.7115 252.991  -2
  -4 -13   0 87.7115 252.991   1
  -4  13  -1 382.337 240.577   1
   5  13  -2 15594.2 591.263  -2
  -4 -13  -2 15594.2 591.263   1
  -4  13  -3 2439.43 285.830   1
  -6 -13   4 28426.5 781.900  -2
   4  13   4 28426.5 781.900   1
   4  13   5 1056.39 356.862   1
   7 -13  -6 14231.3 770.843  -2
  -4  13  -6 14231.3 770.843   1
   0 -14  -8 350.702 1128.83  -2
   4  14  -8 350.702 1128.83   1
   4  14  -7 1333.65 365.440   1
  -1  14  -6 262.567 434.104  -2
   4 -14  -6 262.567 434.104   1
  -4  14   5 890.838 325.985   1
   2 -14   4 1353.17 358.992  -2
  -4  14   4 1353.17 358.992   1
  -4  14   3 19999.6 481.747   1
   3  14   2 853.256 332.163  -2
  -4 -14   2 853.256 332.163   1
  -4  14   1 25236.5 516.560   1
   4  14   0 311.902 288.636  -2
  -4 -14   0 311.902 288.636   1
  -4  14  -1 26988.4 593.983   1
  -5 -14   2 436.487 353.570  -2
   4  14   2 436.487 353.570   1
  -4  14  -3 23507.3 543.841   1
   6 -14  -4 872.423 412.485  -2
  -4  14  -4 872.423 412.485   1
  -4  14  -5 3024.05 409.642   1
  -7  14   6 673.026 1290.62  -2
   4 -14   6 673.026 1290.62   1
   4 -15  -7 160.772 380.935   1
  -1 -15  -6 22940.4 825.162  -2
   4  15  -6 22940.4 825.162   1
  -4  15   5 195.639 327.434   1
   2 -15   4 39789.2 913.277  -2
  -4  15   4 39789.2 913.277   1
  -4  15   3 302.998 269.599   1
  -3 -15  -2 26953.3 745.883  -2
   4  15  -2 26953.3 745.883   1
  -4 -15   1 198.236 257.997   1
   4  15   0 1374.25 342.042  -2
  -4 -15   0 1374.25 342.042   1
  -4  15  -1 758.407 293.739   1
  -5 -15   2 11516.5 657.423  -2
   4  15   2 11516.5 657.423   1
  -4  15  -3 68.5468 312.817   1
   6 -15  -4 25206.0 833.622  -2
  -4  15  -4 25206.0 833.622   1
  -4  15  -5-89.2082 388.328   1
   4 -16  -7 683.138 902.517   1
  -1  16  -6 848.676 493.673  -2
   4 -16  -6 848.676 493.673   1
  -4  16   5 837.588 372.439   1
  -2 -16  -4 717.002 434.063  -2
   4  16  -4 717.002 434.063   1
  -4  16   3 15111.4 500.965   1
   3 -16   2 345.216 371.991  -2
  -4  16   2 345.216 371.991   1
  -4  16   1 19965.4 534.114   1
   4 -16   0 2374.67 415.817  -2
  -4  16   0 2374.67 415.817   1
  -4  16  -1 21042.4 620.809   1
   5 -16  -2 416.191 437.061  -2
  -4  16  -2 416.191 437.061   1
  -4  16  -3 16074.8 573.795   1
   6  16  -4 586.685 572.312  -2
  -4 -16  -4 586.685 572.312   1
  -4  16  -5 2402.20 705.668   1
   1 -17   6 15665.0 799.103  -2
  -4  17   6 15665.0 799.103   1
   4  17  -5 156.530 402.169   1
   2 -17   4 23160.2 797.286  -2
  -4  17   4 23160.2 797.286   1
   4  17  -3 223.827 359.286   1
  -3 -17  -2 12792.1 730.305  -2
   4  17  -2 12792.1 730.305   1
   4  17  -1 127.610 318.589   1
   4 -17   0 196.957 405.699  -2
  -4  17   0 196.957 405.699   1
  -4  17  -1 2290.01 376.586   1
   5 -17  -2 10147.9 664.892  -2
  -4  17  -2 10147.9 664.892   1
   4  17   3 1143.64 401.986   1
  -6 -17   4 16763.4 1090.38  -2
   4  17   4 16763.4 1090.38   1
  -1  18  -6 1722.40 1592.71  -2
   4 -18  -6 1722.40 1592.71   1
   4  18  -5 2945.30 439.367   1
  -2 -18  -4 605.209 482.275  -2
   4  18  -4 605.209 482.275   1
   4  18  -3 13550.3 587.035   1
  -3 -18  -2 942.752 494.720  -2
   4  18  -2 942.752 494.720   1
  -4  18   1 16889.0 559.634   1
  -4 -18   0 4026.55 474.114  -2
   4  18   0 4026.55 474.114   1
  -4  18  -1 14356.1 581.430   1
   5 -18  -2 395.159 523.454  -2
  -4  18  -2 395.159 523.454   1
  -4  18  -3 7362.34 515.733   1
   4  19  -5 620.741 708.481   1
  -2 -19  -4 15211.5 787.394  -2
   4  19  -4 15211.5 787.394   1
   4  19  -3 558.347 381.080   1
   3 -19   2 7569.86 699.770  -2
  -4  19   2 7569.86 699.770   1
   4  19  -1 567.040 375.342   1
   4 -19   0 985.535 391.923  -2
  -4  19   0 985.535 391.923   1
  -4  19  -1 1149.12 414.379   1
  -5 -19   2 15382.3 853.436  -2
   4  19   2 15382.3 853.436   1
  -4  19  -3 540.076 668.960   1
  -2 -20  -4 1733.14 862.812  -2
   4  20  -4 1733.14 862.812   1
   4  20  -3 8225.10 678.263   1
  -3 -20  -2 2825.73 562.537  -2
   4  20  -2 2825.73 562.537   1
   4  20  -1 12349.1 592.178   1
  -4 -20   0 13642.2 718.414  -2
   4  20   0 13642.2 718.414   1
  -4  20  -1 12769.5 691.947   1
  -5  20   2 1346.42 1405.11  -2
   4 -20   2 1346.42 1405.11   1
  -3 -21  -2 8210.05 1394.98  -2
   4  21  -2 8210.05 1394.98   1
   4  21  -1 1447.18 893.194   1
  -4 -21   0 371.579 937.283  -2
   4  21   0 371.579 937.283   1
  -4  21  -1 819.590 1425.34   1
   0   0  10 23840.4 1134.14  -2
  -5   0  10 23840.4 1134.14   1
  -5   0   9-131.558 399.240   1
   1   0   8 30372.1 953.031  -2
  -5   0   8 30372.1 953.031   1
  -5   0   7-102.630 263.136   1
   2   0   6 44383.8 924.468  -2
  -5   0   6 44383.8 924.468   1
  -5   0   5 74.5110 168.085   1
   3   0   4 86027.2 878.238  -2
  -5   0   4 86027.2 878.238   1
  -5   0   3 8.65920 148.475   1
   4   0   2 54341.2 748.296  -2
  -5   0   2 54341.2 748.296   1
  -5   0   1-44.0150 125.736   1
   5   0   0 2946.16 181.766  -2
  -5   0   0 2946.16 181.766   1
  -5   0  -1-24.9099 152.155   1
  -6   0   2 10061.9 393.838  -2
   5   0   2 10061.9 393.838   1
   5   0   3 4.16351 186.384   1
   7   0  -4 35201.0 946.904  -2
  -5   0  -4 35201.0 946.904   1
  -5   0  -5 213.257 436.065   1
   8   0  -6 16824.8 950.985  -2
  -5   0  -6 16824.8 950.985   1
  -5   0  -7-91.0757 455.468   1
   0   1  10-110.671 515.584  -2
  -5  -1  10-110.671 515.584   1
  -5  -1   9 4041.04 342.749   1
  -1   1  -8 64.7789 313.638  -2
   5  -1  -8 64.7789 313.638   1
  -5  -1   7 1662.27 223.831   1
   2   1   6 719.624 225.374  -2
  -5  -1   6 719.624 225.374   1
  -5  -1   5 1778.44 137.154   1
  -3  -1  -4 1329.53 164.190  -2
   5   1  -4 1329.53 164.190   1
  -5   1   3 40374.0 332.791   1
  -4  -1  -2 2193.71 158.630  -2
   5   1  -2 2193.71 158.630   1
  -5   1   1 39889.9 302.214   1
  -5  -1   0 3084.68 135.175  -2
   5   1   0 3084.68 135.175   1
  -5   1  -1 35470.7 332.858   1
  -6  -1   2 117.336 152.350  -2
   5   1   2 117.336 152.350   1
  -5  -1  -3 29535.8 359.329   1
   7   1  -4 97.3295 266.511  -2
  -5  -1  -4 97.3295 266.511   1
   5   1   5 3404.38 296.038   1
   8  -1  -6 624.894 383.303  -2
  -5   1  -6 624.894 383.303   1
   5   1   7 284.853 306.192   1
   0   2 -10 21324.0 773.745  -2
   5  -2 -10 21324.0 773.745   1
  -5  -2   9 1239.12 257.270   1
   1  -2   8 24199.2 527.699  -2
  -5   2   8 24199.2 527.699   1
  -5   2   7 3935.18 249.843   1
   2   2   6 34074.9 561.215  -2
  -5  -2   6 34074.9 561.215   1
  -5  -2   5 1005.87 126.591   1
   3   2   4 62201.9 556.631  -2
  -5  -2   4 62201.9 556.631   1
  -5  -2   3 142.760 112.045   1
  -4   2  -2 25613.3 370.424  -2
   5  -2  -2 25613.3 370.424   1
  -5  -2   1 705.845 98.2958   1
   5   2   0 213.410 107.864  -2
  -5  -2   0 213.410 107.864   1
   5   2   1 2576.01 140.357   1
   6   2  -2 24579.3 434.076  -2
  -5  -2  -2 24579.3 434.076   1
  -5  -2  -3 2358.38 164.639   1
   7  -2  -4 42920.9 741.347  -2
  -5   2  -4 42920.9 741.347   1
  -5   2  -5 607.599 237.019   1
  -8  -2   6 19940.2 612.012  -2
   5   2   6 19940.2 612.012   1
  -5  -2  -7 741.847 316.914   1
  -5  -2  -8 7443.12 1745.64   1
   9   2  -8 16206.8 2170.37  -2
  -5  -2  -8 16206.8 2170.37   1
   0   3  10 1435.41 567.919  -2
  -5  -3  10 1435.41 567.919   1
  -5  -3   9 1883.22 258.714   1
   1   3   8 377.259 301.571  -2
  -5  -3   8 377.259 301.571   1
   5   3  -7 685.614 206.068   1
   2   3   6 3337.59 281.728  -2
  -5  -3   6 3337.59 281.728   1
  -5  -3   5 3450.37 155.458   1
   3   3   4 5257.80 234.971  -2
  -5  -3   4 5257.80 234.971   1
  -5   3   3 42008.1 400.979   1
   4   3   2 8060.73 249.862  -2
  -5  -3   2 8060.73 249.862   1
  -5   3   1 48509.1 381.490   1
  -5   3   0 20130.8 262.969  -2
   5  -3   0 20130.8 262.969   1
  -5   3  -1 45078.5 404.652   1
   6   3  -2 1190.93 181.280  -2
  -5  -3  -2 1190.93 181.280   1
  -5   3  -3 31961.4 385.926   1
   7  -3  -4 2850.96 323.402  -2
  -5   3  -4 2850.96 323.402   1
  -5   3  -5 2742.12 257.835   1
  -8  -3   6 1866.51 423.725  -2
   5   3   6 1866.51 423.725   1
  -5  -3  -7 725.406 337.547   1
  -5  -3  -8 251.458 906.860   1
   0  -4  10 17514.9 999.782  -2
  -5   4  10 17514.9 999.782   1
  -5  -4   9 1364.91 260.274   1
   1   4   8 21338.4 536.889  -2
  -5  -4   8 21338.4 536.889   1
  -5  -4   7 5762.41 279.054   1
   2   4   6 31866.3 571.229  -2
  -5  -4   6 31866.3 571.229   1
  -5  -4   5 1732.28 142.162   1
   3   4   4 56843.8 609.949  -2
  -5  -4   4 56843.8 609.949   1
  -5   4   3 3697.87 177.644   1
   4   4   2 20781.2 399.321  -2
  -5  -4   2 20781.2 399.321   1
  -5  -4   1 792.340 124.900   1
   5   4   0 668.802 133.515  -2
  -5  -4   0 668.802 133.515   1
  -5  -4  -1 1002.81 137.486   1
   6   4  -2 29167.7 473.671  -2
  -5  -4  -2 29167.7 473.671   1
   5   4   3 5318.61 197.323   1
   7  -4  -4 49514.4 802.102  -2
  -5   4  -4 49514.4 802.102   1
  -5   4  -5 3406.93 285.156   1
  -8  -4   6 22062.1 706.721  -2
   5   4   6 22062.1 706.721   1
  -5  -4  -7 4916.84 388.600   1
   0  -5 -10 6714.05 1022.65  -2
   5   5 -10 6714.05 1022.65   1
  -5  -5   9 2401.10 287.147   1
   1   5   8 1129.26 319.003  -2
  -5  -5   8 1129.26 319.003   1
  -5   5   7 640.562 219.519   1
   2   5   6 9269.25 370.957  -2
  -5  -5   6 9269.25 370.957   1
  -5  -5   5 4910.94 198.355   1
   3   5   4 7162.04 269.880  -2
  -5  -5   4 7162.04 269.880   1
  -5   5   3 38413.8 403.118   1
   4   5   2 3351.97 218.265  -2
  -5  -5   2 3351.97 218.265   1
  -5   5   1 35046.0 377.107   1
   5   5   0 38032.8 444.301  -2
  -5  -5   0 38032.8 444.301   1
  -5   5  -1 25999.7 368.131   1
   6   5  -2 10054.4 343.395  -2
  -5  -5  -2 10054.4 343.395   1
  -5   5  -3 16726.5 297.057   1
   7  -5  -4 6816.46 374.565  -2
  -5   5  -4 6816.46 374.565   1
   5   5   5 1580.86 246.838   1
  -8  -5   6 6197.48 517.679  -2
   5   5   6 6197.48 517.679   1
   5   5   7 193.686 334.180   1
   5   6 -10 7334.65 1489.96   1
   5  -6  -9 1844.23 294.936   1
  -1   6  -8 16584.2 506.119  -2
   5  -6  -8 16584.2 506.119   1
  -5   6   7 13085.3 373.502   1
   2   6   6 23585.0 561.071  -2
  -5  -6   6 23585.0 561.071   1
  -5   6   5 5812.84 216.275   1
   3   6   4 40284.9 527.045  -2
  -5  -6   4 40284.9 527.045   1
  -5   6   3 10913.2 238.948   1
   4   6   2 22904.3 457.841  -2
  -5  -6   2 22904.3 457.841   1
  -5   6   1 4583.86 176.284   1
   5   6   0 61.4243 170.937  -2
  -5  -6   0 61.4243 170.937   1
  -5  -6  -1 28.4152 153.300   1
   6   6  -2 14856.3 415.044  -2
  -5  -6  -2 14856.3 415.044   1
  -5   6  -3 1388.22 171.702   1
   7  -6  -4 21449.7 607.991  -2
  -5   6  -4 21449.7 607.991   1
  -5   6  -5 1075.02 256.681   1
   8  -6  -6 10926.2 573.237  -2
  -5   6  -6 10926.2 573.237   1
  -5   6  -7 5503.50 457.379   1
   5   7  -9 2363.73 327.909   1
   1   7   8 1913.05 381.226  -2
  -5  -7   8 1913.05 381.226   1
  -5   7   7 531.574 245.592   1
   2   7   6 12018.2 448.864  -2
  -5  -7   6 12018.2 448.864   1
  -5  -7   5 962.869 166.276   1
  -3   7  -4 13972.2 353.101  -2
   5  -7  -4 13972.2 353.101   1
  -5   7   3 17846.5 305.645   1
   4   7   2 5341.51 262.751  -2
  -5  -7   2 5341.51 262.751   1
  -5   7   1 22949.2 327.056   1
   5  -7   0 58297.4 607.067  -2
  -5   7   0 58297.4 607.067   1
  -5   7  -1 22737.7 340.768   1
   6   7  -2 11652.9 390.135  -2
  -5  -7  -2 11652.9 390.135   1
  -5   7  -3 13105.0 323.804   1
  -7  -7   4 7427.74 457.073  -2
   5   7   4 7427.74 457.073   1
  -5   7  -5 1384.14 270.068   1
   8  -7  -6 4977.71 471.203  -2
  -5   7  -6 4977.71 471.203   1
   5   7   7 181.401 446.865   1
  -5  -8   9 4661.73 412.637   1
   1   8   8 14994.0 560.561  -2
  -5  -8   8 14994.0 560.561   1
  -5   8   7 20679.7 487.359   1
   2   8   6 14491.6 496.843  -2
  -5  -8   6 14491.6 496.843   1
   5   8  -5 10129.5 286.505   1
   3   8   4 22822.3 476.385  -2
  -5  -8   4 22822.3 476.385   1
  -5   8   3 16293.7 318.083   1
   4   8   2 12999.4 362.321  -2
  -5  -8   2 12999.4 362.321   1
  -5  -8   1 3556.05 198.507   1
   5   8   0 127.843 184.601  -2
  -5  -8   0 127.843 184.601   1
  -5  -8  -1 913.408 170.251   1
   6   8  -2 5018.00 315.918  -2
  -5  -8  -2 5018.00 315.918   1
  -5   8  -3 8628.58 290.969   1
   7  -8  -4 10719.8 523.845  -2
  -5   8  -4 10719.8 523.845   1
  -5   8  -5 4732.04 360.408   1
   5   8   6 6823.75 1156.03   1
   8  -8  -6 6345.19 545.541  -2
  -5   8  -6 6345.19 545.541   1
   5   8   7 8320.43 1026.68   1
  -5   9   9 1982.18 471.034   1
   1   9   8 1250.46 412.101  -2
  -5  -9   8 1250.46 412.101   1
  -5  -9   7 528.234 268.752   1
   2   9   6 18441.6 552.949  -2
  -5  -9   6 18441.6 552.949   1
  -5  -9   5 274.266 190.749   1
   3   9   4 21569.3 502.418  -2
  -5  -9   4 21569.3 502.418   1
  -5  -9   3 4674.36 213.843   1
   4   9   2 25184.9 479.664  -2
  -5  -9   2 25184.9 479.664   1
  -5   9   1 6194.90 259.106   1
   5   9   0 79849.5 688.766  -2
  -5  -9   0 79849.5 688.766   1
  -5   9  -1 8652.65 276.806   1
   6  -9  -2 9650.34 435.456  -2
  -5   9  -2 9650.34 435.456   1
   5   9   3 6761.73 284.656   1
   7  -9  -4 9778.44 560.296  -2
  -5   9  -4 9778.44 560.296   1
  -5   9  -5 2190.61 325.693   1
   8  -9  -6 10067.2 627.926  -2
  -5   9  -6 10067.2 627.926   1
   5  10  -9 7725.72 1251.29   1
   1  10   8 5966.49 504.708  -2
  -5 -10   8 5966.49 504.708   1
  -5  10   7 24354.9 562.323   1
   2  10   6 6105.77 446.062  -2
  -5 -10   6 6105.77 446.062   1
  -5 -10   5 6783.64 289.273   1
   3  10   4 7670.25 392.721  -2
  -5 -10   4 7670.25 392.721   1
  -5  10   3 6803.15 254.694   1
   4  10   2 10795.3 391.792  -2
  -5 -10   2 10795.3 391.792   1
  -5 -10   1 64.4380 192.982   1
   5  10   0 1940.50 236.222  -2
  -5 -10   0 1940.50 236.222   1
  -5 -10  -1 4873.49 247.409   1
   6 -10  -2 3130.87 350.543  -2
  -5  10  -2 3130.87 350.543   1
   5  10   3 14114.7 419.785   1
   7 -10  -4 5955.74 493.922  -2
  -5  10  -4 5955.74 493.922   1
  -5  10  -5 7733.49 422.689   1
   8 -10  -6 3929.04 531.031  -2
  -5  10  -6 3929.04 531.031   1
   5  11  -9 502.504 1962.52   1
   1  11   8 1144.61 489.925  -2
  -5 -11   8 1144.61 489.925   1
  -5 -11   7 182.249 317.650   1
   2  11   6 16096.1 565.974  -2
  -5 -11   6 16096.1 565.974   1
  -5 -11   5 202.774 229.732   1
   3  11   4 17652.2 537.102  -2
  -5 -11   4 17652.2 537.102   1
  -5 -11   3 3106.65 242.577   1
   4  11   2 20620.6 607.667  -2
  -5 -11   2 20620.6 607.667   1
   5  11  -1 6085.04 321.155   1
   5  11   0 90978.0 985.135  -2
  -5 -11   0 90978.0 985.135   1
   5  11   1 7991.75 310.630   1
   6 -11  -2 19045.9 626.196  -2
  -5  11  -2 19045.9 626.196   1
  -5  11  -3 2969.68 296.630   1
   7 -11  -4 16449.0 709.455  -2
  -5  11  -4 16449.0 709.455   1
  -5  11  -5 760.132 320.376   1
   8 -11  -6 13456.2 963.122  -2
  -5  11  -6 13456.2 963.122   1
   1  12   8 3061.57 578.602  -2
  -5 -12   8 3061.57 578.602   1
  -5  12   7 24778.7 672.365   1
   2  12   6 4990.21 475.727  -2
  -5 -12   6 4990.21 475.727   1
  -5 -12   5 12166.3 409.521   1
   3  12   4 2825.03 371.318  -2
  -5 -12   4 2825.03 371.318   1
  -5  12   3 16861.4 430.158   1
  -4  12  -2 1733.04 344.035  -2
   5 -12  -2 1733.04 344.035   1
  -5 -12   1 2253.23 294.056   1
   5  12   0 849.052 259.700  -2
  -5 -12   0 849.052 259.700   1
   5  12   1 1250.10 260.060   1
  -6 -12   2 3648.63 409.643  -2
   5  12   2 3648.63 409.643   1
  -5  12  -3 12234.1 452.477   1
   7 -12  -4 2448.96 461.894  -2
  -5  12  -4 2448.96 461.894   1
  -5  12  -5 7941.38 486.586   1
   8  12  -6 4255.06 2552.49  -2
  -5 -12  -6 4255.06 2552.49   1
  -1 -13  -8 1498.20 924.633  -2
   5  13  -8 1498.20 924.633   1
  -5 -13   7 676.180 362.280   1
   2  13   6 18142.7 740.237  -2
  -5 -13   6 18142.7 740.237   1
  -5 -13   5 1800.80 292.741   1
   3  13   4 20513.7 654.907  -2
  -5 -13   4 20513.7 654.907   1
  -5 -13   3 2253.55 279.525   1
   4  13   2 17139.9 671.447  -2
  -5 -13   2 17139.9 671.447   1
   5  13  -1 2013.34 309.398   1
  -5 -13   0 73024.9 1051.30  -2
   5  13   0 73024.9 1051.30   1
   5  13   1 1698.33 283.884   1
  -6 -13   2 16456.8 649.365  -2
   5  13   2 16456.8 649.365   1
   5  13   3 33.1605 284.620   1
   7 -13  -4 13527.3 699.911  -2
  -5  13  -4 13527.3 699.911   1
  -5  13  -5 173.769 385.536   1
  -5  14   7 21554.5 738.299   1
   2  14   6 1163.33 495.732  -2
  -5 -14   6 1163.33 495.732   1
   5 -14  -5 11466.1 484.984   1
   3  14   4 156.878 382.653  -2
  -5 -14   4 156.878 382.653   1
  -5  14   3 15854.7 494.617   1
   4  14   2 294.151 365.626  -2
  -5 -14   2 294.151 365.626   1
  -5 -14   1 2545.98 327.584   1
   5  14   0 689.933 314.702  -2
  -5 -14   0 689.933 314.702   1
  -5  14  -1 67.2555 285.823   1
   6 -14  -2 2022.85 410.490  -2
  -5  14  -2 2022.85 410.490   1
  -5  14  -3 6501.13 421.586   1
   7 -14  -4 333.182 508.780  -2
  -5  14  -4 333.182 508.780   1
  -5 -14  -5 6635.44 672.557   1
  -5 -15   7 72.9822 639.964   1
   2  15   6 16168.1 780.895  -2
  -5 -15   6 16168.1 780.895   1
  -5 -15   5 138.504 356.974   1
   3  15   4 20608.5 769.410  -2
  -5 -15   4 20608.5 769.410   1
  -5 -15   3 56.1130 310.544   1
   4  15   2 13211.9 656.717  -2
  -5 -15   2 13211.9 656.717   1
  -5 -15   1-28.2026 289.112   1
   5  15   0 64325.2 1047.79  -2
  -5 -15   0 64325.2 1047.79   1
  -5  15  -1 111.326 311.938   1
   6 -15  -2 16323.1 720.948  -2
  -5  15  -2 16323.1 720.948   1
  -5  15  -3 186.179 358.382   1
   7 -15  -4 12167.1 755.358  -2
  -5  15  -4 12167.1 755.358   1
   5 -15   5-269.451 1547.98   1
   2  16   6 450.840 576.578  -2
  -5 -16   6 450.840 576.578   1
  -5  16   5 10400.6 552.264   1
   3 -16   4 1827.44 534.594  -2
  -5  16   4 1827.44 534.594   1
   5  16  -3 11636.5 583.806   1
   4  16   2 575.699 427.279  -2
  -5 -16   2 575.699 427.279   1
  -5 -16   1 1327.59 325.781   1
  -5 -16   0 1021.43 446.965  -2
   5  16   0 1021.43 446.965   1
  -5  16  -1 523.506 360.492   1
   6 -16  -2 721.805 445.186  -2
  -5  16  -2 721.805 445.186   1
  -5  16  -3 7249.35 519.414   1
  -7 -16   4 1483.60 1182.22  -2
   5  16   4 1483.60 1182.22   1
   2  17   6 10382.4 1234.26  -2
  -5 -17   6 10382.4 1234.26   1
  -5  17   5 711.090 422.277   1
   3 -17   4 12376.0 772.594  -2
  -5  17   4 12376.0 772.594   1
   5  17  -3 2601.87 450.454   1
  -4 -17  -2 11246.8 732.375  -2
   5  17  -2 11246.8 732.375   1
  -5  17   1 1572.72 359.280   1
   5 -17   0 44154.6 1064.18  -2
  -5  17   0 44154.6 1064.18   1
  -5  17  -1 244.247 375.116   1
   6 -17  -2 11313.3 704.660  -2
  -5  17  -2 11313.3 704.660   1
   5  17   3 372.285 511.915   1
   5  18  -5 6640.45 1217.71   1
   3 -18   4 1983.87 584.898  -2
  -5  18   4 1983.87 584.898   1
  -5  18   3 6502.20 574.289   1
   4 -18   2 317.417 487.616  -2
  -5  18   2 317.417 487.616   1
   5  18  -1 87.9027 381.363   1
   5 -18   0 522.524 430.345  -2
  -5  18   0 522.524 430.345   1
   5  18   1 490.108 396.421   1
   6 -18  -2 1024.47 556.899  -2
  -5  18  -2 1024.47 556.899   1
  -5 -18  -3 7456.42 1195.98   1
  -3 -19  -4 12848.5 1567.87  -2
   5  19  -4 12848.5 1567.87   1
   5  19  -3 2774.78 661.909   1
  -4 -19  -2 15193.5 857.891  -2
   5  19  -2 15193.5 857.891   1
   5  19  -1 1474.81 424.999   1
   5 -19   0 37634.0 964.649  -2
  -5  19   0 37634.0 964.649   1
  -5  19  -1 1300.21 597.789   1
  -6 -19   2 7915.54 1427.62  -2
   5  19   2 7915.54 1427.62   1
  -5 -20   3 8075.76 1960.58   1
   4 -20   2 2521.72 1346.43  -2
  -5  20   2 2521.72 1346.43   1
  -5  20   1 426.616 1238.81   1
   5 -20   0 181.975 1458.11  -2
  -5  20   0 181.975 1458.11   1
  -6   0   9 454.785 395.347   1
   2   0   8 2130.38 535.565  -2
  -6   0   8 2130.38 535.565   1
  -6   0   7-14.7230 320.097   1
   3   0   6 31802.1 833.401  -2
  -6   0   6 31802.1 833.401   1
  -6   0   5-139.764 194.911   1
  -4   0  -4 31687.5 650.652  -2
   6   0  -4 31687.5 650.652   1
   6   0  -3-11.8872 182.964   1
   5   0   2 11105.2 447.891  -2
  -6   0   2 11105.2 447.891   1
  -6   0   1 6.04590 201.527   1
   6   0   0 93997.4 1420.12  -2
  -6   0   0 93997.4 1420.12   1
   6   0   1-67.7784 221.103   1
  -7   0   2 19190.9 611.960  -2
   6   0   2 19190.9 611.960   1
  -6   0  -3-40.8966 255.504   1
   8   0  -4 17142.0 768.011  -2
  -6   0  -4 17142.0 768.011   1
   6   0   5-287.828 505.742   1
   9   0  -6 11388.2 943.763  -2
  -6   0  -6 11388.2 943.763   1
   6   0   7-190.690 3098.23   1
  -6  -1   9 7924.95 405.971   1
   2   1   8 512.880 332.011  -2
  -6  -1   8 512.880 332.011   1
   6   1  -7 34797.2 612.182   1
   3   1   6 374.999 265.929  -2
  -6  -1   6 374.999 265.929   1
   6   1  -5 12777.0 264.311   1
   4   1   4 1353.81 200.731  -2
  -6  -1   4 1353.81 200.731   1
  -6   1   3 21304.6 297.602   1
  -5  -1  -2 90.6786 160.445  -2
   6   1  -2 90.6786 160.445   1
   6   1  -1 2547.70 180.046   1
  -6  -1   0 77.3031 190.473  -2
   6   1   0 77.3031 190.473   1
   6   1   1 425.947 157.021   1
   7   1  -2 856.200 224.912  -2
  -6  -1  -2 856.200 224.912   1
  -6   1  -3 10738.0 287.649   1
   8   1  -4 1051.69 337.660  -2
  -6  -1  -4 1051.69 337.660   1
   6   1   5 6132.79 396.033   1
   9   1  -6 611.513 454.994  -2
  -6  -1  -6 611.513 454.994   1
  -6   1  -7 13347.0 1520.77   1
  -6  -2   9 77.9565 281.179   1
   2   2   8 1525.72 365.521  -2
  -6  -2   8 1525.72 365.521   1
  -6  -2   7 272.587 225.027   1
   3   2   6 23217.2 559.643  -2
  -6  -2   6 23217.2 559.643   1
  -6  -2   5 1348.09 154.530   1
   4  -2   4 32777.7 466.102  -2
  -6   2   4 32777.7 466.102   1
  -6  -2   3 3641.52 174.604   1
  -5   2  -2 26494.6 448.444  -2
   6  -2  -2 26494.6 448.444   1
  -6  -2   1 1646.58 172.908   1
   6   2   0 118327. 951.874  -2
  -6  -2   0 118327. 951.874   1
  -6  -2  -1 509.036 146.707   1
   7   2  -2 20018.9 452.180  -2
  -6  -2  -2 20018.9 452.180   1
  -6  -2  -3 377.619 170.430   1
   8  -2  -4 17919.6 635.142  -2
  -6   2  -4 17919.6 635.142   1
   6   2   5 40.8745 295.878   1
   9   2  -6 13516.1 697.527  -2
  -6  -2  -6 13516.1 697.527   1
  -6  -2  -7 100.794 718.929   1
  -6  -3   9 8001.51 390.596   1
   2   3   8 2306.69 365.591  -2
  -6  -3   8 2306.69 365.591   1
   6  -3  -7 36473.4 589.904   1
   3   3   6 3598.43 314.281  -2
  -6  -3   6 3598.43 314.281   1
  -6   3   5 18451.3 300.576   1
   4   3   4 6969.26 290.827  -2
  -6  -3   4 6969.26 290.827   1
  -6   3   3 27306.6 352.943   1
   5   3   2 987.738 198.234  -2
  -6  -3   2 987.738 198.234   1
  -6  -3   1 2303.26 162.012   1
  -6  -3   0 2282.07 219.014  -2
   6   3   0 2282.07 219.014   1
   6  -3   1 2185.35 203.918   1
   7   3  -2 3752.79 284.974  -2
  -6  -3  -2 3752.79 284.974   1
  -6   3  -3 20514.8 370.905   1
  -8  -3   4 5136.94 447.405  -2
   6   3   4 5136.94 447.405   1
  -6   3  -5 11660.6 439.781   1
  -9  -3   6 1587.49 501.700  -2
   6   3   6 1587.49 501.700   1
  -6  -3  -7 16844.5 1133.85   1
  -6  -4   9 239.069 281.083   1
   2   4   8 1332.01 355.916  -2
  -6  -4   8 1332.01 355.916   1
  -6  -4   7 73.8251 220.532   1
  -3  -4  -6 20148.9 508.093  -2
   6   4  -6 20148.9 508.093   1
  -6  -4   5 409.310 147.210   1
   4   4   4 28738.4 471.910  -2
  -6  -4   4 28738.4 471.910   1
  -6   4   3 9162.90 236.971   1
   5   4   2 30933.4 537.365  -2
  -6  -4   2 30933.4 537.365   1
  -6   4   1 10896.7 255.836   1
   6   4   0 135407. 972.031  -2
  -6  -4   0 135407. 972.031   1
  -6   4  -1 8129.18 265.365   1
   7   4  -2 30477.7 608.712  -2
  -6  -4  -2 30477.7 608.712   1
  -6   4  -3 5951.18 252.099   1
   8  -4  -4 22286.3 656.123  -2
  -6   4  -4 22286.3 656.123   1
  -6   4  -5 279.989 272.912   1
  -9  -4   6 15131.1 705.186  -2
   6   4   6 15131.1 705.186   1
  -6  -4  -7 368.648 715.569   1
  -6  -5   9 7599.43 400.407   1
   2   5   8 4930.01 413.135  -2
  -6  -5   8 4930.01 413.135   1
  -6   5   7 29862.6 520.919   1
   3   5   6 6809.98 398.061  -2
  -6  -5   6 6809.98 398.061   1
  -6   5   5 11253.0 273.588   1
   4   5   4 14863.9 376.561  -2
  -6  -5   4 14863.9 376.561   1
  -6   5   3 14363.6 307.565   1
   5   5   2 9878.45 351.376  -2
  -6  -5   2 9878.45 351.376   1
   6  -5  -1 608.521 179.566   1
   6   5   0 1359.30 215.512  -2
  -6  -5   0 1359.30 215.512   1
  -6  -5  -1 982.865 175.626   1
   7   5  -2 3401.79 281.860  -2
  -6  -5  -2 3401.79 281.860   1
  -6   5  -3 12196.7 322.902   1
   8  -5  -4 8548.79 534.633  -2
  -6   5  -4 8548.79 534.633   1
  -6   5  -5 7467.76 391.851   1
  -9  -5   6 4811.23 561.475  -2
   6   5   6 4811.23 561.475   1
  -6  -5  -7 14660.8 1331.37   1
  -6  -6   9 840.081 309.370   1
   2   6   8 735.355 363.977  -2
  -6  -6   8 735.355 363.977   1
  -6  -6   7 836.608 252.018   1
   3   6   6 15980.6 500.684  -2
  -6  -6   6 15980.6 500.684   1
  -6  -6   5-55.3116 172.814   1
   4   6   4 22604.9 448.782  -2
  -6  -6   4 22604.9 448.782   1
  -6  -6   3 4657.60 224.755   1
   5   6   2 16638.8 424.637  -2
  -6  -6   2 16638.8 424.637   1
  -6   6   1 4940.36 251.305   1
   6   6   0 59448.8 744.771  -2
  -6  -6   0 59448.8 744.771   1
  -6  -6  -1 5513.61 255.164   1
   7   6  -2 9263.26 371.004  -2
  -6  -6  -2 9263.26 371.004   1
  -6   6  -3 8054.44 294.264   1
   8  -6  -4 10039.2 535.814  -2
  -6   6  -4 10039.2 535.814   1
  -6   6  -5 1408.53 333.696   1
  -9  -6   6 9834.70 759.963  -2
   6   6   6 9834.70 759.963   1
  -6   7   9 3660.61 557.071   1
   2   7   8 8262.50 482.572  -2
  -6  -7   8 8262.50 482.572   1
  -6   7   7 16360.7 455.041   1
   3   7   6 12875.2 482.930  -2
  -6  -7   6 12875.2 482.930   1
  -6   7   5 8791.67 278.448   1
   4   7   4 21073.3 485.935  -2
  -6  -7   4 21073.3 485.935   1
  -6   7   3 11847.4 291.442   1
   5   7   2 10418.6 366.034  -2
  -6  -7   2 10418.6 366.034   1
   6   7  -1 626.384 192.614   1
   6   7   0 325.962 223.210  -2
  -6  -7   0 325.962 223.210   1
   6  -7   1 446.994 203.586   1
   7   7  -2 2285.82 291.863  -2
  -6  -7  -2 2285.82 291.863   1
  -6   7  -3 6808.76 288.331   1
   8  -7  -4 8866.86 529.434  -2
  -6   7  -4 8866.86 529.434   1
   6   7   5 3410.99 354.176   1
   9  -7  -6 4310.72 603.376  -2
  -6   7  -6 4310.72 603.376   1
   6   8  -9 1054.24 642.871   1
  -2   8  -8 412.632 398.269  -2
   6  -8  -8 412.632 398.269   1
  -6   8   7 631.776 269.238   1
   3   8   6 10858.5 471.577  -2
  -6  -8   6 10858.5 471.577   1
  -6  -8   5 852.138 191.058   1
   4   8   4 11827.5 404.906  -2
  -6  -8   4 11827.5 404.906   1
  -6   8   3 15049.6 317.852   1
   5   8   2 5675.89 352.531  -2
  -6  -8   2 5675.89 352.531   1
  -6   8   1 13438.6 369.715   1
   6   8   0 32483.0 534.686  -2
  -6  -8   0 32483.0 534.686   1
  -6   8  -1 10048.0 334.290   1
   7  -8  -2 9284.20 450.729  -2
  -6   8  -2 9284.20 450.729   1
  -6   8  -3 8659.00 306.725   1
   8  -8  -4 7145.53 510.754  -2
  -6   8  -4 7145.53 510.754   1
  -6   8  -5 664.642 316.322   1
   9  -8  -6 4036.47 864.136  -2
  -6   8  -6 4036.47 864.136   1
   6   9  -9 1921.81 949.158   1
   2   9   8 13094.1 583.146  -2
  -6  -9   8 13094.1 583.146   1
  -6  -9   7 6028.46 358.121   1
   3   9   6 15472.9 552.448  -2
  -6  -9   6 15472.9 552.448   1
  -6  -9   5 2948.21 258.202   1
   4   9   4 31151.3 630.653  -2
  -6  -9   4 31151.3 630.653   1
  -6   9   3 6792.62 252.698   1
   5   9   2 8082.19 432.074  -2
  -6  -9   2 8082.19 432.074   1
  -6  -9   1 917.783 213.767   1
   6   9   0 531.058 240.793  -2
  -6  -9   0 531.058 240.793   1
  -6  -9  -1 300.366 214.033   1
   7  -9  -2 10971.5 492.879  -2
  -6   9  -2 10971.5 492.879   1
  -6   9  -3 1744.76 245.358   1
   8  -9  -4 21142.7 771.633  -2
  -6   9  -4 21142.7 771.633   1
  -6   9  -5 1397.47 337.876   1
   9  -9  -6 10715.4 1603.47  -2
  -6   9  -6 10715.4 1603.47   1
   2  10   8 543.282 435.172  -2
  -6 -10   8 543.282 435.172   1
  -6  10   7 781.372 304.360   1
  -3  10  -6 4013.92 460.322  -2
   6 -10  -6 4013.92 460.322   1
  -6 -10   5 3706.13 284.569   1
   4  10   4 7877.17 428.642  -2
  -6 -10   4 7877.17 428.642   1
  -6  10   3 24681.8 407.113   1
   5  10   2 3334.25 357.936  -2
  -6 -10   2 3334.25 357.936   1
  -6  10   1 22380.4 475.719   1
   6  10   0 20618.1 527.288  -2
  -6 -10   0 20618.1 527.288   1
  -6  10  -1 18536.4 447.103   1
   7 -10  -2 5802.21 421.736  -2
  -6  10  -2 5802.21 421.736   1
  -6  10  -3 12533.8 416.043   1
   8 -10  -4 4778.88 525.076  -2
  -6  10  -4 4778.88 525.076   1
  -6  10  -5 790.383 345.465   1
  -2 -11  -8 12144.0 1136.98  -2
   6  11  -8 12144.0 1136.98   1
  -6 -11   7 4458.27 411.578   1
   3  11   6 19678.9 683.579  -2
  -6 -11   6 19678.9 683.579   1
  -6 -11   5 3871.08 297.457   1
   4  11   4 38150.5 754.497  -2
  -6 -11   4 38150.5 754.497   1
  -6 -11   3 5043.25 322.529   1
   5  11   2 16621.5 618.430  -2
  -6 -11   2 16621.5 618.430   1
  -6 -11   1 14.7280 243.752   1
   6  11   0 278.572 253.513  -2
  -6 -11   0 278.572 253.513   1
  -6 -11  -1 56.1282 274.917   1
   7 -11  -2 18353.6 648.529  -2
  -6  11  -2 18353.6 648.529   1
  -6  11  -3 1877.59 286.250   1
   8 -11  -4 24995.0 877.538  -2
  -6  11  -4 24995.0 877.538   1
  -6  11  -5 1863.18 387.413   1
  -2 -12  -8 227.690 1517.96  -2
   6  12  -8 227.690 1517.96   1
  -6  12   7 710.344 390.426   1
   3  12   6 1392.23 425.963  -2
  -6 -12   6 1392.23 425.963   1
  -6 -12   5 1557.83 272.365   1
   4  12   4 4054.90 417.175  -2
  -6 -12   4 4054.90 417.175   1
   6  12  -3 21085.2 593.116   1
   5  12   2 3485.03 456.344  -2
  -6 -12   2 3485.03 456.344   1
  -6  12   1 22569.2 552.047   1
   6  12   0 6267.60 416.975  -2
  -6 -12   0 6267.60 416.975   1
  -6  12  -1 19544.8 599.297   1
   7 -12  -2 1662.36 414.058  -2
  -6  12  -2 1662.36 414.058   1
  -6  12  -3 13881.0 472.047   1
  -8 -12   4 2649.75 526.558  -2
   6  12   4 2649.75 526.558   1
   6  12   5 1869.53 664.838   1
  -6 -13   7 1475.32 464.051   1
   3  13   6 19014.4 770.389  -2
  -6 -13   6 19014.4 770.389   1
  -6 -13   5 600.872 299.847   1
   4  13   4 29152.4 857.378  -2
  -6 -13   4 29152.4 857.378   1
  -6 -13   3 383.545 327.847   1
   5  13   2 14349.7 686.387  -2
  -6 -13   2 14349.7 686.387   1
  -6 -13   1 342.102 316.932   1
   6  13   0 71.1169 395.237  -2
  -6 -13   0 71.1169 395.237   1
  -6  13  -1 80.8281 326.837   1
   7 -13  -2 9238.40 652.640  -2
  -6  13  -2 9238.40 652.640   1
  -6  13  -3 1483.91 322.163   1
   8 -13  -4 19349.2 815.588  -2
  -6  13  -4 19349.2 815.588   1
  -6 -14   7 838.147 891.120   1
   3  14   6 428.161 528.492  -2
  -6 -14   6 428.161 528.492   1
  -6 -14   5 695.110 321.064   1
   4  14   4 1369.31 467.815  -2
  -6 -14   4 1369.31 467.815   1
  -6 -14   3 11265.1 489.398   1
   5  14   2 2144.59 476.213  -2
  -6 -14   2 2144.59 476.213   1
  -6  14   1 12981.5 527.496   1
   6  14   0 1158.60 388.937  -2
  -6 -14   0 1158.60 388.937   1
  -6  14  -1 13598.5 585.149   1
  -7 -14   2 623.495 478.220  -2
   6  14   2 623.495 478.220   1
   6  14   3 10903.7 523.700   1
   8 -14  -4 732.466 829.869  -2
  -6  14  -4 732.466 829.869   1
   3  15   6 15125.4 1004.36  -2
  -6 -15   6 15125.4 1004.36   1
  -6 -15   5-122.091 386.862   1
   4  15   4 25450.6 946.017  -2
  -6 -15   4 25450.6 946.017   1
  -6 -15   3 46.4581 358.013   1
   5  15   2 14281.5 728.589  -2
  -6 -15   2 14281.5 728.589   1
  -6 -15   1-28.0413 336.967   1
   6 -15   0 523.019 427.797  -2
  -6  15   0 523.019 427.797   1
  -6  15  -1 244.022 381.570   1
   7 -15  -2 6645.12 655.627  -2
  -6  15  -2 6645.12 655.627   1
  -6  15  -3 202.945 399.620   1
   6 -15   4 11992.6 1939.40   1
   3  16   6 1105.35 1122.75  -2
  -6 -16   6 1105.35 1122.75   1
  -6  16   5 1017.95 489.756   1
   4  16   4 295.880 556.716  -2
  -6 -16   4 295.880 556.716   1
  -6 -16   3 10094.4 559.704   1
   5  16   2 942.576 466.007  -2
  -6 -16   2 942.576 466.007   1
  -6 -16   1 12498.0 520.731   1
   6 -16   0 1977.53 480.949  -2
  -6  16   0 1977.53 480.949   1
  -6  16  -1 11589.1 606.255   1
   7 -16  -2 478.648 544.556  -2
  -6  16  -2 478.648 544.556   1
  -6 -16  -3 8225.14 827.991   1
   6 -17  -5-11.2952 1342.94   1
  -4 -17  -4 16699.8 938.105  -2
   6  17  -4 16699.8 938.105   1
  -6 -17   3-91.4404 422.833   1
   5  17   2 9800.78 752.469  -2
  -6 -17   2 9800.78 752.469   1
  -6 -17   1-19.5555 380.786   1
  -6 -17   0 147.304 462.786  -2
   6  17   0 147.304 462.786   1
  -6  17  -1 1786.78 450.633   1
  -7  17   2 7387.60 2196.30  -2
   6 -17   2 7387.60 2196.30   1
   6  18  -3 8882.05 1071.23   1
  -5 -18  -2 1629.97 750.273  -2
   6  18  -2 1629.97 750.273   1
   6  18  -1 14637.8 703.512   1
   6 -18   0 4799.59 905.910  -2
  -6  18   0 4799.59 905.910   1
   6  18   1 10096.4 2274.53   1
   5  19   2 8459.38 2502.68  -2
  -6 -19   2 8459.38 2502.68   1
  -6 -19   1 685.528 1827.44   1
  -7   0   9 68.3576 423.997   1
   3   0   8 20518.0 832.216  -2
  -7   0   8 20518.0 832.216   1
  -7   0   7 45.5401 376.561   1
   4   0   6 20756.6 772.215  -2
  -7   0   6 20756.6 772.215   1
  -7   0   5 48.8308 227.466   1
  -5   0  -4 34895.3 750.559  -2
   7   0  -4 34895.3 750.559   1
   7   0  -3-188.682 222.566   1
  -6   0  -2 17083.8 719.845  -2
   7   0  -2 17083.8 719.845   1
   7   0  -1-12.1570 331.080   1
  -7   0   0-82.0321 454.195  -2
   7   0   0-82.0321 454.195   1
   7   0   1-101.519 310.348   1
  -8   0   2 9193.47 605.979  -2
   7   0   2 9193.47 605.979   1
  -7   0  -3-358.914 323.636   1
   9   0  -4 17995.1 980.230  -2
  -7   0  -4 17995.1 980.230   1
   7   0   5-213.904 579.689   1
 -10   0   6 9552.23 1896.21  -2
   7   0   6 9552.23 1896.21   1
  -7  -1   9 2176.63 340.025   1
   3   1   8 573.512 354.784  -2
  -7  -1   8 573.512 354.784   1
   7   1  -7 566.143 252.958   1
  -4   1  -6 428.753 313.634  -2
   7  -1  -6 428.753 313.634   1
   7  -1  -5 901.047 166.461   1
   5   1   4 358.942 212.116  -2
  -7  -1   4 358.942 212.116   1
  -7   1   3 18473.3 324.114   1
  -6  -1  -2 648.268 230.037  -2
   7   1  -2 648.268 230.037   1
   7   1  -1 18292.2 413.806   1
  -7  -1   0 2844.81 308.839  -2
   7   1   0 2844.81 308.839   1
   7   1   1 17056.0 453.457   1
  -8   1   2 232.317 277.962  -2
   7  -1   2 232.317 277.962   1
   7   1   3 14763.9 387.480   1
   9  -1  -4 102.584 428.467  -2
  -7   1  -4 102.584 428.467   1
   7   1   5 2233.79 427.894   1
 -10  -1   6 194.783 1061.41  -2
   7   1   6 194.783 1061.41   1
  -7   2   9 735.801 368.190   1
   3   2   8 21000.3 625.998  -2
  -7  -2   8 21000.3 625.998   1
  -7  -2   7 1637.13 263.232   1
   4   2   6 25680.2 646.907  -2
  -7  -2   6 25680.2 646.907   1
   7  -2  -5 240.382 170.150   1
   5   2   4 41507.6 623.487  -2
  -7  -2   4 41507.6 623.487   1
  -7  -2   3 188.955 168.640   1
   6   2   2 17842.7 503.498  -2
  -7  -2   2 17842.7 503.498   1
  -7  -2   1-14.5652 219.800   1
   7   2   0-104.424 327.165  -2
  -7  -2   0-104.424 327.165   1
  -7  -2  -1 383.627 236.160   1
   8   2  -2 10869.2 456.965  -2
  -7  -2  -2 10869.2 456.965   1
   7  -2   3 950.941 240.767   1
   9  -2  -4 24038.8 875.283  -2
  -7   2  -4 24038.8 875.283   1
  -7   2  -5 765.638 376.792   1
  10  -2  -6 10407.3 1535.40  -2
  -7   2  -6 10407.3 1535.40   1
  -7   3   9 2803.85 580.706   1
   3   3   8 426.721 408.457  -2
  -7  -3   8 426.721 408.457   1
   7   3  -7 772.319 260.958   1
  -4  -3  -6 3217.23 354.689  -2
   7   3  -6 3217.23 354.689   1
  -7  -3   5 3248.24 208.069   1
   5   3   4 2862.05 266.091  -2
  -7  -3   4 2862.05 266.091   1
  -7   3   3 33596.7 438.736   1
   6   3   2 3691.79 314.387  -2
  -7  -3   2 3691.79 314.387   1
   7   3  -1 33588.0 581.820   1
   7   3   0 9534.92 478.944  -2
  -7  -3   0 9534.92 478.944   1
  -7   3  -1 27056.1 556.657   1
   8   3  -2 1808.55 334.653  -2
  -7  -3  -2 1808.55 334.653   1
  -7   3  -3 16797.0 433.388   1
   9  -3  -4 1463.64 605.752  -2
  -7   3  -4 1463.64 605.752   1
   7   3   5 1243.09 509.248   1
   7  -4  -9 1110.66 1243.18   1
   3   4   8 19579.9 635.978  -2
  -7  -4   8 19579.9 635.978   1
  -7  -4   7 7234.23 358.655   1
   4   4   6 30565.4 711.919  -2
  -7  -4   6 30565.4 711.919   1
  -7  -4   5 4095.78 214.621   1
   5   4   4 50189.7 682.462  -2
  -7  -4   4 50189.7 682.462   1
  -7  -4   3 3936.28 217.723   1
  -6   4  -2 28160.3 609.520  -2
   7  -4  -2 28160.3 609.520   1
  -7  -4   1 440.670 214.708   1
   7   4   0 123.469 284.108  -2
  -7  -4   0 123.469 284.108   1
  -7  -4  -1 675.759 253.522   1
   8   4  -2 19736.0 592.163  -2
  -7  -4  -2 19736.0 592.163   1
  -7   4  -3 2364.41 282.641   1
   9  -4  -4 28511.9 1010.56  -2
  -7   4  -4 28511.9 1010.56   1
  -7   4  -5 1673.65 453.300   1
   7   4   6 11371.1 1557.56   1
   7  -5  -9 2042.88 1040.97   1
   3   5   8 805.982 434.668  -2
  -7  -5   8 805.982 434.668   1
  -7   5   7 271.070 280.434   1
   4   5   6 4463.13 384.464  -2
  -7  -5   6 4463.13 384.464   1
  -7  -5   5 2171.88 192.996   1
   5   5   4 6383.08 331.393  -2
  -7  -5   4 6383.08 331.393   1
  -7   5   3 20086.4 381.058   1
   6   5   2 3569.93 361.712  -2
  -7  -5   2 3569.93 361.712   1
   7   5  -1 21072.3 470.834   1
   7   5   0 23405.2 530.821  -2
  -7  -5   0 23405.2 530.821   1
  -7   5  -1 20153.0 517.645   1
   8   5  -2 3714.91 373.468  -2
  -7  -5  -2 3714.91 373.468   1
  -7   5  -3 12727.4 432.745   1
   9  -5  -4 2642.89 533.929  -2
  -7   5  -4 2642.89 533.929   1
  -7   5  -5 1374.31 398.974   1
   7  -6  -9 1646.18 1056.98   1
   3   6   8 13867.3 610.587  -2
  -7  -6   8 13867.3 610.587   1
  -7  -6   7 6708.64 368.939   1
   4   6   6 14426.9 539.135  -2
  -7  -6   6 14426.9 539.135   1
  -7  -6   5 2177.23 215.481   1
   5   6   4 21687.1 499.843  -2
  -7  -6   4 21687.1 499.843   1
  -7   6   3 4359.20 241.486   1
   6   6   2 8385.31 451.515  -2
  -7  -6   2 8385.31 451.515   1
  -7  -6   1 1353.97 243.857   1
   7   6   0 155.166 257.084  -2
  -7  -6   0 155.166 257.084   1
  -7  -6  -1-32.6442 247.277   1
   8   6  -2 8435.91 443.511  -2
  -7  -6  -2 8435.91 443.511   1
  -7   6  -3 1359.82 241.559   1
   9  -6  -4 15004.8 701.375  -2
  -7   6  -4 15004.8 701.375   1
  -7   6  -5 942.237 384.427   1
   3   7   8 834.200 438.880  -2
  -7  -7   8 834.200 438.880   1
  -7   7   7 368.989 281.658   1
  -4   7  -6 7600.81 484.745  -2
   7  -7  -6 7600.81 484.745   1
  -7  -7   5 779.388 202.584   1
   5   7   4 6480.57 360.570  -2
  -7  -7   4 6480.57 360.570   1
  -7   7   3 9230.99 304.830   1
   6   7   2 3063.14 365.011  -2
  -7  -7   2 3063.14 365.011   1
  -7   7   1 10334.7 405.458   1
   7   7   0 21378.0 550.112  -2
  -7  -7   0 21378.0 550.112   1
  -7   7  -1 10357.0 349.256   1
   8   7  -2 4345.45 388.734  -2
  -7  -7  -2 4345.45 388.734   1
   7   7   3 7071.49 344.380   1
   9  -7  -4 4482.30 523.091  -2
  -7   7  -4 4482.30 523.091   1
  -7   7  -5 962.871 399.076   1
   3   8   8 7428.48 525.753  -2
  -7  -8   8 7428.48 525.753   1
  -7   8   7 12739.0 461.198   1
   4   8   6 7333.54 503.272  -2
  -7  -8   6 7333.54 503.272   1
  -7  -8   5 4735.65 282.100   1
   5   8   4 11104.4 429.386  -2
  -7  -8   4 11104.4 429.386   1
  -7   8   3 5622.30 299.841   1
   6   8   2 8752.76 483.726  -2
  -7  -8   2 8752.76 483.726   1
  -7  -8   1 836.114 264.532   1
   7   8   0 345.975 298.291  -2
  -7  -8   0 345.975 298.291   1
  -7  -8  -1 486.170 248.280   1
   8  -8  -2 2672.30 358.744  -2
  -7   8  -2 2672.30 358.744   1
  -7   8  -3 3955.11 312.802   1
   9  -8  -4 4851.92 565.934  -2
  -7   8  -4 4851.92 565.934   1
  -7   8  -5 2627.19 537.475   1
   3   9   8 1242.11 746.909  -2
  -7  -9   8 1242.11 746.909   1
  -7  -9   7 83.6311 350.136   1
   4   9   6 12270.7 611.379  -2
  -7  -9   6 12270.7 611.379   1
  -7  -9   5 177.389 236.658   1
   5   9   4 10250.2 438.196  -2
  -7  -9   4 10250.2 438.196   1
  -7  -9   3 2968.59 287.995   1
   6   9   2 11870.9 557.400  -2
  -7  -9   2 11870.9 557.400   1
   7   9  -1 4174.58 322.358   1
   7   9   0 48194.6 787.866  -2
  -7  -9   0 48194.6 787.866   1
  -7  -9  -1 4741.53 308.233   1
   8  -9  -2 10753.0 561.001  -2
  -7   9  -2 10753.0 561.001   1
  -7   9  -3 2106.26 288.816   1
  -9  -9   4 6464.42 621.274  -2
   7   9   4 6464.42 621.274   1
   7   9   5 377.173 924.305   1
   3 -10   8 4711.37 2036.15  -2
  -7  10   8 4711.37 2036.15   1
  -7  10   7 19778.2 638.397   1
   4  10   6 6160.72 541.023  -2
  -7 -10   6 6160.72 541.023   1
   7  10  -5 8983.62 373.698   1
   5  10   4 6473.53 458.448  -2
  -7 -10   4 6473.53 458.448   1
   7  10  -3 9302.82 395.476   1
   6  10   2 5407.84 436.738  -2
  -7 -10   2 5407.84 436.738   1
  -7 -10   1 927.990 275.660   1
   7  10   0 2.08352 345.538  -2
  -7 -10   0 2.08352 345.538   1
  -7 -10  -1 1450.27 286.124   1
   8 -10  -2 1932.84 412.007  -2
  -7  10  -2 1932.84 412.007   1
  -7  10  -3 7491.91 379.142   1
   9 -10  -4 2027.51 537.975  -2
  -7  10  -4 2027.51 537.975   1
   7  10   5 5130.25 1325.48   1
  -7 -11   7-293.561 382.704   1
   4  11   6 14439.1 689.641  -2
  -7 -11   6 14439.1 689.641   1
  -7 -11   5 495.526 268.120   1
   5  11   4 16831.1 753.920  -2
  -7 -11   4 16831.1 753.920   1
  -7 -11   3 2426.32 312.490   1
   6  11   2 19360.6 670.285  -2
  -7 -11   2 19360.6 670.285   1
  -7 -11   1 3685.19 343.912   1
   7  11   0 59786.0 915.392  -2
  -7 -11   0 59786.0 915.392   1
  -7  11  -1 4894.65 378.677   1
   8 -11  -2 11710.3 664.364  -2
  -7  11  -2 11710.3 664.364   1
  -7  11  -3 2136.60 354.716   1
  -9 -11   4 7874.88 1006.38  -2
   7  11   4 7874.88 1006.38   1
  -7  12   7 20661.9 1077.05   1
   4  12   6 2543.49 493.112  -2
  -7 -12   6 2543.49 493.112   1
  -7 -12   5 10696.3 447.312   1
   5  12   4 1717.56 482.303  -2
  -7 -12   4 1717.56 482.303   1
   7  12  -3 10217.1 487.773   1
   6  12   2 1706.79 448.843  -2
  -7 -12   2 1706.79 448.843   1
  -7 -12   1 1196.52 338.408   1
   7  12   0 202.582 388.910  -2
  -7 -12   0 202.582 388.910   1
  -7  12  -1 833.883 350.282   1
   8 -12  -2 3199.74 535.592  -2
  -7  12  -2 3199.74 535.592   1
   7  12   3 6728.64 436.473   1
   4  13   6 11446.7 669.043  -2
  -7 -13   6 11446.7 669.043   1
  -7 -13   5 509.708 347.949   1
   5  13   4 12502.3 720.071  -2
  -7 -13   4 12502.3 720.071   1
  -7 -13   3 1270.34 362.619   1
   6  13   2 10098.1 664.215  -2
  -7 -13   2 10098.1 664.215   1
  -7 -13   1 2415.50 402.590   1
   7  13   0 47344.6 1032.89  -2
  -7 -13   0 47344.6 1032.89   1
  -7  13  -1 2711.35 399.335   1
   8 -13  -2 12739.5 761.049  -2
  -7  13  -2 12739.5 761.049   1
   7  13   3 135.769 508.832   1
   4  14   6 989.749 842.639  -2
  -7 -14   6 989.749 842.639   1
  -7 -14   5 6953.93 473.271   1
   5  14   4 445.811 509.803  -2
  -7 -14   4 445.811 509.803   1
  -7 -14   3 8500.68 512.244   1
  -6 -14  -2 640.588 471.369  -2
   7  14  -2 640.588 471.369   1
  -7 -14   1 869.241 375.194   1
   7 -14   0 80.2181 542.530  -2
  -7  14   0 80.2181 542.530   1
  -7  14  -1 419.024 409.554   1
   8 -14  -2 511.487 550.793  -2
  -7  14  -2 511.487 550.793   1
   7  14   3 4955.96 788.339   1
   7  15  -5 358.650 668.046   1
   5  15   4 10443.9 745.612  -2
  -7 -15   4 10443.9 745.612   1
  -7 -15   3 113.015 381.540   1
   6  15   2 6674.82 685.340  -2
  -7 -15   2 6674.82 685.340   1
  -7 -15   1 161.309 406.703   1
   7 -15   0 32747.9 1123.05  -2
  -7  15   0 32747.9 1123.05   1
  -7  15  -1 209.934 442.497   1
   8  15  -2 10278.8 1401.18  -2
  -7 -15  -2 10278.8 1401.18   1
  -5 -16  -4 2093.47 1019.74  -2
   7  16  -4 2093.47 1019.74   1
  -7 -16   3 6494.58 553.414   1
   6  16   2 247.719 517.954  -2
  -7 -16   2 247.719 517.954   1
  -7 -16   1 1305.35 411.339   1
   7 -16   0 80.2302 616.091  -2
  -7  16   0 80.2302 616.091   1
   6  17   2 8150.46 1200.87  -2
  -7 -17   2 8150.46 1200.87   1
  -7  17   1 886.643 895.337   1
  -7 -17   0 23502.9 3612.76  -2
   7  17   0 23502.9 3612.76   1
   4   0   8 1287.63 570.905  -2
  -8   0   8 1287.63 570.905   1
  -8   0   7 65.7337 472.424   1
   5   0   6 14975.9 728.278  -2
  -8   0   6 14975.9 728.278   1
  -8   0   5-238.507 272.898   1
   6   0   4 16838.3 804.196  -2
  -8   0   4 16838.3 804.196   1
   8   0  -3-37.7792 323.482   1
  -7   0  -2 10870.7 778.540  -2
   8   0  -2 10870.7 778.540   1
   8   0  -1 73.2248 393.818   1
  -8   0   0 46057.8 1534.58  -2
   8   0   0 46057.8 1534.58   1
  -8   0  -1-14.6864 420.953   1
   9   0  -2 8612.10 854.242  -2
  -8   0  -2 8612.10 854.242   1
  -8   0  -3-295.981 496.689   1
 -10   0   4 7614.67 1473.62  -2
   8   0   4 7614.67 1473.62   1
  -8   0  -5-214.411 968.805   1
   4   1   8 430.694 415.819  -2
  -8  -1   8 430.694 415.819   1
   8   1  -7 18716.6 538.817   1
   5   1   6 695.788 356.159  -2
  -8  -1   6 695.788 356.159   1
  -8  -1   5 7577.11 284.964   1
  -6   1  -4 1186.40 305.224  -2
   8  -1  -4 1186.40 305.224   1
   8   1  -3 10979.2 372.269   1
  -7   1  -2 267.440 302.336  -2
   8  -1  -2 267.440 302.336   1
   8  -1  -1 1372.36 288.008   1
  -8   1   0-51.7575 370.086  -2
   8  -1   0-51.7575 370.086   1
   8  -1   1 197.021 298.263   1
  -9   1   2 105.745 429.771  -2
   8  -1   2 105.745 429.771   1
   8   1   3 6289.41 418.304   1
  10  -1  -4 132.358 614.659  -2
  -8   1  -4 132.358 614.659   1
   8   1   5 3725.58 654.967   1
   4   2   8 988.858 419.636  -2
  -8  -2   8 988.858 419.636   1
  -8  -2   7-155.116 273.752   1
   5   2   6 16016.9 557.985  -2
  -8  -2   6 16016.9 557.985   1
   8  -2  -5 86.6281 213.296   1
   6   2   4 17628.4 506.081  -2
  -8  -2   4 17628.4 506.081   1
  -8  -2   3 1474.51 243.584   1
   7   2   2 11434.9 577.328  -2
  -8  -2   2 11434.9 577.328   1
  -8  -2   1 2158.59 307.157   1
   8   2   0 58489.5 1092.18  -2
  -8  -2   0 58489.5 1092.18   1
  -8  -2  -1 1785.72 318.344   1
  -9   2   2 13661.3 649.338  -2
   8  -2   2 13661.3 649.338   1
   8  -2   3 914.853 332.919   1
  10  -2  -4 10990.0 987.485  -2
  -8   2  -4 10990.0 987.485   1
   8   2   5-367.990 712.654   1
  -4  -3  -8 1697.31 430.373  -2
   8   3  -8 1697.31 430.373   1
   8  -3  -7 28838.3 615.948   1
   5   3   6 2195.41 386.636  -2
  -8  -3   6 2195.41 386.636   1
   8   3  -5 14121.3 374.051   1
   6   3   4 4491.94 352.104  -2
  -8  -3   4 4491.94 352.104   1
   8   3  -3 14321.4 381.988   1
   7   3   2 1829.29 387.943  -2
  -8  -3   2 1829.29 387.943   1
  -8  -3   1 1005.98 287.265   1
   8   3   0 119.915 393.371  -2
  -8  -3   0 119.915 393.371   1
  -8  -3  -1 862.864 282.203   1
   9   3  -2 1979.82 440.726  -2
  -8  -3  -2 1979.82 440.726   1
  -8   3  -3 8259.31 491.000   1
  10  -3  -4 3313.58 762.832  -2
  -8   3  -4 3313.58 762.832   1
   4   4   8 1996.05 498.377  -2
  -8  -4   8 1996.05 498.377   1
  -8  -4   7 143.909 294.911   1
   5   4   6 18336.3 615.361  -2
  -8  -4   6 18336.3 615.361   1
  -8  -4   5 589.765 219.969   1
   6   4   4 22236.7 566.090  -2
  -8  -4   4 22236.7 566.090   1
  -8  -4   3 4277.57 301.833   1
   7   4   2 20490.4 732.681  -2
  -8  -4   2 20490.4 732.681   1
  -8  -4   1 3500.04 340.696   1
   8   4   0 63533.4 1155.34  -2
  -8  -4   0 63533.4 1155.34   1
  -8  -4  -1 2451.24 314.910   1
   9   4  -2 14994.9 683.327  -2
  -8  -4  -2 14994.9 683.327   1
   8  -4   3 1950.62 378.546   1
  10  -4  -4 9339.85 806.524  -2
  -8   4  -4 9339.85 806.524   1
  -4  -5  -8 4526.31 1274.38  -2
   8   5  -8 4526.31 1274.38   1
   8   5  -7 18639.3 523.729   1
   5   5   6 6312.03 507.363  -2
  -8  -5   6 6312.03 507.363   1
  -8   5   5 10197.7 333.724   1
  -6  -5  -4 8937.67 424.586  -2
   8   5  -4 8937.67 424.586   1
   8   5  -3 10980.3 408.282   1
   7   5   2 3071.14 396.465  -2
  -8  -5   2 3071.14 396.465   1
  -8  -5   1 972.848 278.965   1
   8   5   0 65.6836 364.446  -2
  -8  -5   0 65.6836 364.446   1
  -8  -5  -1 456.736 288.021   1
   9   5  -2 1494.00 402.105  -2
  -8  -5  -2 1494.00 402.105   1
  -8   5  -3 6719.40 408.863   1
  10  -5  -4 3397.24 687.809  -2
  -8   5  -4 3397.24 687.809   1
   4   6   8 192.534 994.054  -2
  -8  -6   8 192.534 994.054   1
  -8  -6   7 275.000 335.488   1
   5   6   6 8658.88 549.122  -2
  -8  -6   6 8658.88 549.122   1
  -8  -6   5 254.254 224.304   1
   6   6   4 10803.1 442.460  -2
  -8  -6   4 10803.1 442.460   1
  -8  -6   3 3736.10 315.174   1
   7   6   2 9187.00 530.139  -2
  -8  -6   2 9187.00 530.139   1
  -8  -6   1 3100.00 307.161   1
   8   6   0 41543.2 879.096  -2
  -8  -6   0 41543.2 879.096   1
  -8  -6  -1 2402.08 354.221   1
   9   6  -2 10822.6 619.475  -2
  -8  -6  -2 10822.6 619.475   1
  -8   6  -3 2183.25 357.989   1
  10  -6  -4 7039.89 793.922  -2
  -8   6  -4 7039.89 793.922   1
   4   7   8 5628.78 1780.01  -2
  -8  -7   8 5628.78 1780.01   1
  -8  -7   7 9068.52 489.533   1
   5   7   6 5525.19 511.019  -2
  -8  -7   6 5525.19 511.019   1
  -8  -7   5 4856.92 294.286   1
   6   7   4 8249.71 463.989  -2
  -8  -7   4 8249.71 463.989   1
  -8  -7   3 6742.34 363.310   1
   7   7   2 3701.65 429.887  -2
  -8  -7   2 3701.65 429.887   1
  -8  -7   1 678.745 272.615   1
   8   7   0 66.2608 374.306  -2
  -8  -7   0 66.2608 374.306   1
  -8  -7  -1 20.3790 336.423   1
   9  -7  -2 2798.55 479.140  -2
  -8   7  -2 2798.55 479.140   1
  -8   7  -3 3088.19 359.363   1
  -8   7  -4 4398.48 1581.52   1
  10   7  -4 4531.17 1641.97  -2
  -8  -7  -4 4531.17 1641.97   1
  -8  -8   7 465.121 361.869   1
   5   8   6 5495.21 534.037  -2
  -8  -8   6 5495.21 534.037   1
  -8  -8   5 583.437 245.582   1
   6   8   4 7079.22 440.007  -2
  -8  -8   4 7079.22 440.007   1
  -8  -8   3 7811.42 388.637   1
   7   8   2 2846.39 422.159  -2
  -8  -8   2 2846.39 422.159   1
   8   8  -1 8968.44 402.997   1
   8   8   0 15302.2 616.229  -2
  -8  -8   0 15302.2 616.229   1
   8   8   1 7879.55 432.725   1
   9  -8  -2 3315.77 503.580  -2
  -8   8  -2 3315.77 503.580   1
  -8   8  -3 5633.49 412.628   1
  10   8  -4 3087.77 1234.93  -2
  -8  -8  -4 3087.77 1234.93   1
  -8  -9   7 4660.34 542.795   1
   5   9   6 10784.3 652.203  -2
  -8  -9   6 10784.3 652.203   1
  -8  -9   5 1879.37 267.382   1
   6   9   4 20967.7 732.883  -2
  -8  -9   4 20967.7 732.883   1
  -8  -9   3 2094.35 325.847   1
   7   9   2 9743.15 602.531  -2
  -8  -9   2 9743.15 602.531   1
  -8  -9   1-28.1925 315.201   1
   8   9   0 148.743 382.527  -2
  -8  -9   0 148.743 382.527   1
  -8  -9  -1-173.634 326.269   1
   9  -9  -2 5846.32 584.145  -2
  -8   9  -2 5846.32 584.145   1
  -8   9  -3 1006.03 336.748   1
  -8 -10   7 432.616 743.894   1
   5  10   6 2931.62 524.033  -2
  -8 -10   6 2931.62 524.033   1
  -8 -10   5 1727.07 314.807   1
   6  10   4 4635.08 532.729  -2
  -8 -10   4 4635.08 532.729   1
  -8  10   3 13243.4 478.620   1
   7  10   2 2187.28 457.830  -2
  -8 -10   2 2187.28 457.830   1
  -8  10   1 12503.7 523.210   1
   8  10   0 7110.04 534.892  -2
  -8 -10   0 7110.04 534.892   1
  -8  10  -1 8689.37 542.041   1
   9 -10  -2 1137.92 527.611  -2
  -8  10  -2 1137.92 527.611   1
  -8  10  -3 6784.66 542.132   1
   5  11   6 14750.0 951.215  -2
  -8 -11   6 14750.0 951.215   1
  -8 -11   5 2236.73 405.213   1
   6  11   4 25160.0 933.340  -2
  -8 -11   4 25160.0 933.340   1
  -8 -11   3 3008.41 362.753   1
   7  11   2 10716.3 657.543  -2
  -8 -11   2 10716.3 657.543   1
  -8 -11   1 274.995 345.140   1
   8  11   0 85.3281 411.390  -2
  -8 -11   0 85.3281 411.390   1
  -8  11  -1-125.888 396.630   1
  -9  11   2 7637.24 758.414  -2
   8 -11   2 7637.24 758.414   1
  -8  11  -3 997.170 517.035   1
  -5  12  -6 229.412 1431.32  -2
   8 -12  -6 229.412 1431.32   1
  -8 -12   5 1103.55 411.975   1
   6  12   4 2060.98 567.834  -2
  -8 -12   4 2060.98 567.834   1
   8  12  -3 11189.4 544.123   1
   7  12   2 3567.12 612.423  -2
  -8 -12   2 3567.12 612.423   1
  -8  12   1 13517.5 572.132   1
   8  12   0 9449.75 666.312  -2
  -8 -12   0 9449.75 666.312   1
  -8  12  -1 12621.9 679.239   1
  -9 -12   2 3379.29 768.061  -2
   8  12   2 3379.29 768.061   1
  -8  13   5 1492.44 562.927   1
   6  13   4 18758.4 908.106  -2
  -8 -13   4 18758.4 908.106   1
  -8 -13   3 1016.60 418.657   1
   7  13   2 9895.96 783.642  -2
  -8 -13   2 9895.96 783.642   1
  -8 -13   1 90.9760 434.346   1
   8 -13   0 278.504 597.134  -2
  -8  13   0 278.504 597.134   1
   8  13   1 165.740 586.634   1
  -9 -13   2 5080.65 2012.37  -2
   8  13   2 5080.65 2012.37   1
   8  14  -5 1737.78 898.558   1
   6 -14   4 875.546 930.495  -2
  -8  14   4 875.546 930.495   1
  -8 -14   3 9283.05 644.670   1
   7  14   2 260.916 540.658  -2
  -8 -14   2 260.916 540.658   1
  -8 -14   1 10614.4 852.532   1
  -8 -14   0 911.316 1107.89  -2
   8  14   0 911.316 1107.89   1
   8  14   1 9268.41 1314.42   1
  -8  15   3 40.5699 1310.14   1
   7  15   2 8112.62 2202.06  -2
  -8 -15   2 8112.62 2202.06   1
  -8 -15   1 318.309 812.987   1
  -8 -15   0 639.617 2311.92  -2
   8  15   0 639.617 2311.92   1
  -9   0   7-313.218 527.074   1
   6   0   6 13101.5 994.340  -2
  -9   0   6 13101.5 994.340   1
  -9   0   5-178.819 399.284   1
   7   0   4 18466.0 915.978  -2
  -9   0   4 18466.0 915.978   1
  -9   0   3-262.289 427.372   1
   8   0   2 7546.40 847.505  -2
  -9   0   2 7546.40 847.505   1
  -9   0   1-158.640 468.902   1
   9   0   0-66.9194 607.871  -2
  -9   0   0-66.9194 607.871   1
  -9   0  -1-80.6153 498.898   1
  10   0  -2 4595.77 859.648  -2
  -9   0  -2 4595.77 859.648   1
  -9   0  -3-437.495 601.791   1
  -9  -1   7 363.680 348.270   1
   6   1   6 286.791 444.284  -2
  -9  -1   6 286.791 444.284   1
  -9  -1   5 806.882 275.665   1
  -7   1  -4-119.661 362.549  -2
   9  -1  -4-119.661 362.549   1
   9   1  -3 11553.7 473.840   1
  -8   1  -2 56.3924 433.924  -2
   9  -1  -2 56.3924 433.924   1
   9   1  -1 11224.2 509.518   1
  -9   1   0 454.073 388.512  -2
   9  -1   0 454.073 388.512   1
   9   1   1 9824.29 510.351   1
  10   1  -2-45.1832 528.168  -2
  -9  -1  -2-45.1832 528.168   1
  -9  -1  -3 6132.86 514.521   1
   9   2  -7 1200.62 360.068   1
   6   2   6 15868.8 687.107  -2
  -9  -2   6 15868.8 687.107   1
   9  -2  -5 873.260 257.832   1
  -7   2  -4 22905.7 707.926  -2
   9  -2  -4 22905.7 707.926   1
   9  -2  -3 842.198 332.815   1
   8   2   2 11698.5 678.348  -2
  -9  -2   2 11698.5 678.348   1
   9  -2  -1 105.690 335.878   1
  -9   2   0 130.783 428.623  -2
   9  -2   0 130.783 428.623   1
   9  -2   1-188.031 360.669   1
 -10   2   2 9382.42 721.482  -2
   9  -2   2 9382.42 721.482   1
  -9   2  -3-9.04876 469.556   1
  -9  -3   7 497.142 362.319   1
  -6   3  -6 1538.63 495.440  -2
   9  -3  -6 1538.63 495.440   1
   9  -3  -5 1342.85 261.720   1
   7   3   4 1128.00 394.485  -2
  -9  -3   4 1128.00 394.485   1
   9   3  -3 13874.7 519.644   1
   8   3   2 1437.11 438.416  -2
  -9  -3   2 1437.11 438.416   1
   9   3  -1 16401.5 581.315   1
   9   3   0 7925.29 571.771  -2
  -9  -3   0 7925.29 571.771   1
   9   3   1 15196.7 595.899   1
 -10   3   2 930.910 507.743  -2
   9  -3   2 930.910 507.743   1
  -9   3  -3 10095.4 654.171   1
  -9  -4   7 3664.44 508.965   1
   6   4   6 16777.0 726.950  -2
  -9  -4   6 16777.0 726.950   1
  -9  -4   5 1514.53 270.666   1
   7   4   4 26889.0 869.301  -2
  -9  -4   4 26889.0 869.301   1
  -9  -4   3 1088.16 328.795   1
   8   4   2 13410.5 744.830  -2
  -9  -4   2 13410.5 744.830   1
  -9  -4   1 194.649 337.935   1
   9   4   0 194.973 418.281  -2
  -9  -4   0 194.973 418.281   1
  -9  -4  -1-30.5546 364.050   1
  10   4  -2 7515.85 678.939  -2
  -9  -4  -2 7515.85 678.939   1
   9  -4   3 660.560 454.138   1
  -9  -5   7 380.189 459.155   1
   6   5   6 3716.50 511.862  -2
  -9  -5   6 3716.50 511.862   1
  -9  -5   5 1135.42 281.576   1
   7   5   4 2203.12 475.623  -2
  -9  -5   4 2203.12 475.623   1
  -9   5   3 10025.2 486.174   1
   8   5   2 1722.57 466.301  -2
  -9  -5   2 1722.57 466.301   1
   9   5  -1 13079.7 548.538   1
   9   5   0 8514.54 594.467  -2
  -9  -5   0 8514.54 594.467   1
   9   5   1 11208.9 511.098   1
  10   5  -2 2036.39 519.451  -2
  -9  -5  -2 2036.39 519.451   1
   9  -5   3 6731.60 610.650   1
  -9  -6   7 4025.08 2738.42   1
   6   6   6 11701.1 656.642  -2
  -9  -6   6 11701.1 656.642   1
  -9  -6   5 911.833 301.098   1
   7   6   4 15532.5 696.695  -2
  -9  -6   4 15532.5 696.695   1
  -9  -6   3 1018.27 326.507   1
   8   6   2 9414.50 647.557  -2
  -9  -6   2 9414.50 647.557   1
  -9  -6   1 56.3515 344.768   1
   9   6   0-1.56875 456.437  -2
  -9  -6   0-1.56875 456.437   1
  -9  -6  -1 162.461 343.173   1
  10  -6  -2 4770.01 656.620  -2
  -9   6  -2 4770.01 656.620   1
   9  -6   3 1290.14 565.386   1
   6   7   6 3643.23 568.745  -2
  -9  -7   6 3643.23 568.745   1
  -9  -7   5 389.334 312.578   1
   7   7   4 4246.14 490.287  -2
  -9  -7   4 4246.14 490.287   1
  -9  -7   3 5642.27 390.991   1
   8   7   2 2980.26 488.121  -2
  -9  -7   2 2980.26 488.121   1
  -9  -7   1 6027.03 459.052   1
   9   7   0 12497.4 708.085  -2
  -9  -7   0 12497.4 708.085   1
  -9  -7  -1 5843.67 457.895   1
 -10   7   2 1725.24 599.968  -2
   9  -7   2 1725.24 599.968   1
  -9  -7  -3 3505.83 1242.94   1
   6   8   6 4510.60 689.340  -2
  -9  -8   6 4510.60 689.340   1
  -9  -8   5 4819.09 371.802   1
   7   8   4 4884.50 514.951  -2
  -9  -8   4 4884.50 514.951   1
  -9  -8   3 4145.91 373.729   1
   8   8   2 3453.56 496.233  -2
  -9  -8   2 3453.56 496.233   1
  -9  -8   1 566.763 358.175   1
   9   8   0 189.775 500.822  -2
  -9  -8   0 189.775 500.822   1
  -9  -8  -1 271.719 380.298   1
 -10   8   2 2431.46 705.697  -2
   9  -8   2 2431.46 705.697   1
   6  -9   6 8296.28 1086.66  -2
  -9   9   6 8296.28 1086.66   1
  -9   9   5 367.990 357.012   1
   7   9   4 6708.39 550.479  -2
  -9  -9   4 6708.39 550.479   1
  -9  -9   3 1836.41 354.735   1
   8   9   2 7257.64 576.004  -2
  -9  -9   2 7257.64 576.004   1
  -9  -9   1 2038.14 383.655   1
   9   9   0 25425.0 900.685  -2
  -9  -9   0 25425.0 900.685   1
   9  -9   1 2328.64 534.443   1
  -9  10   5 5398.36 530.795   1
   7  10   4 2017.65 510.655  -2
  -9 -10   4 2017.65 510.655   1
  -9 -10   3 4938.08 410.886   1
   8  10   2 1038.32 450.922  -2
  -9 -10   2 1038.32 450.922   1
  -9 -10   1 612.556 365.448   1
   9  10   0 245.763 449.540  -2
  -9 -10   0 245.763 449.540   1
   9 -11  -5-21.8620 570.851   1
  -7  11  -4 7272.65 771.782  -2
   9 -11  -4 7272.65 771.782   1
  -9 -11   3 1608.49 375.314   1
   8  11   2 8671.40 647.997  -2
  -9 -11   2 8671.40 647.997   1
  -9 -11   1 1979.11 601.061   1
   9  11   0 30945.3 1933.46  -2
  -9 -11   0 30945.3 1933.46   1
  -9  12   3 6579.41 960.590   1
   8 -12   2 2457.90 1037.67  -2
  -9  12   2 2457.90 1037.67   1
  -9 -12   1 788.739 723.446   1
   7   0   6 7147.53 1356.37  -2
 -10   0   6 7147.53 1356.37   1
 -10   0   5-130.585 469.677   1
   8   0   4 8019.64 904.277  -2
 -10   0   4 8019.64 904.277   1
 -10   0   3-398.381 532.786   1
   9   0   2 5062.29 865.132  -2
 -10   0   2 5062.29 865.132   1
 -10   0   1-140.380 527.781   1
  10   0   0 24026.1 1294.91  -2
 -10   0   0 24026.1 1294.91   1
   7   1   6 205.766 795.132  -2
 -10  -1   6 205.766 795.132   1
 -10  -1   5 4917.74 395.550   1
   8   1   4 271.645 531.058  -2
 -10  -1   4 271.645 531.058   1
 -10  -1   3 4838.87 449.769   1
   9   1   2 240.222 498.298  -2
 -10  -1   2 240.222 498.298   1
 -10  -1   1 193.203 377.621   1
  10   1   0 23.4222 575.610  -2
 -10  -1   0 23.4222 575.610   1
   7  -2   6 9594.94 1122.51  -2
 -10   2   6 9594.94 1122.51   1
 -10  -2   5-282.241 353.509   1
  -8   2  -4 9527.82 771.507  -2
  10  -2  -4 9527.82 771.507   1
  10  -2  -3 1.27598 382.522   1
  -9   2  -2 8922.52 704.009  -2
  10  -2  -2 8922.52 704.009   1
  10  -2  -1 326.139 379.446   1
 -10   2   0 30687.1 1066.61  -2
  10  -2   0 30687.1 1066.61   1
 -10  -2  -1 453.464 981.341   1
   7   3   6 2259.76 961.227  -2
 -10  -3   6 2259.76 961.227   1
  10  -3  -5 7476.64 462.962   1
  -8   3  -4 2355.33 543.379  -2
  10  -3  -4 2355.33 543.379   1
  10  -3  -3 8756.87 543.457   1
  -9   3  -2 1200.79 520.251  -2
  10  -3  -2 1200.79 520.251   1
  10  -3  -1 1567.08 398.234   1
 -10   3   0-346.178 568.544  -2
  10  -3   0-346.178 568.544   1
 -10  -3  -1 425.748 986.062   1
   7   4   6 9961.98 1170.92  -2
 -10  -4   6 9961.98 1170.92   1
  10  -4  -5-39.0997 422.817   1
   8   4   4 8995.71 679.513  -2
 -10  -4   4 8995.71 679.513   1
 -10  -4   3 1687.73 413.288   1
   9   4   2 7960.95 693.880  -2
 -10  -4   2 7960.95 693.880   1
 -10  -4   1 2515.69 418.682   1
  10   4   0 34496.8 1521.06  -2
 -10  -4   0 34496.8 1521.06   1
  10   4   1 545.512 2605.73   1
   7   5   6 1555.29 1244.00  -2
 -10  -5   6 1555.29 1244.00   1
 -10   5   5 6264.37 537.553   1
   8  -5   4 3079.19 610.429  -2
 -10   5   4 3079.19 610.429   1
 -10  -5   3 6185.50 510.954   1
   9   5   2 1971.33 559.975  -2
 -10  -5   2 1971.33 559.975   1
 -10  -5   1 610.625 393.067   1
  10   5   0 135.799 989.946  -2
 -10  -5   0 135.799 989.946   1
  10   5   1-410.456 2788.39   1
  10  -6  -5 142.970 470.814   1
   8  -6   4 6981.16 677.005  -2
 -10   6   4 6981.16 677.005   1
 -10   6   3 2958.41 480.944   1
   9   6   2 4467.00 642.516  -2
 -10  -6   2 4467.00 642.516   1
 -10  -6   1 2681.36 968.997   1
 -10  -6   0 13671.2 2901.74  -2
  10   6   0 13671.2 2901.74   1
   8  -7   4 4083.77 991.714  -2
 -10   7   4 4083.77 991.714   1
 -10   7   3 2287.79 704.713   1
  -9  -7  -2 1008.03 1417.66  -2
  10   7  -2 1008.03 1417.66   1
  10   7  -1-2157.95 2217.47   1
   8  -8   4 2570.25 1646.87  -2
 -10   8   4 2570.25 1646.87   1
  10   8  -3 4998.03 1365.11   1
  -9  -8  -2 850.426 2201.17  -2
  10   8  -2 850.426 2201.17   1
   0   0   3 20.4272 87.1753   2
   0   0   5-28.1171 123.502   2
   0   0   7-116.294 211.553   2
   0   0   9-209.494 396.491   2
   0  -1   1 7601.55 124.561   2
   0  -1   3 71467.2 245.855   2
   0  -1  -5 27198.6 256.233   2
   0  -1  -7 54628.7 489.679   2
   0   1  -9 10628.8 428.588   2
   0  -2   1 3587.52 87.1317   2
   0  -2  -3 2887.89 73.0933   2
   0   2   5 9.47625 91.8926   2
   0   2   7-44.7964 156.014   2
   0   2   9 75.4280 241.181   2
   0   3   1 1669.51 89.3110   2
   0  -3  -3 32213.4 191.893   2
   0  -3   5 9989.54 177.244   2
   0  -3  -7 32242.1 457.843   2
   0  -3  -9 5915.59 311.653   2
   0  -4   1 4031.81 107.040   2
   0  -4   3 7861.80 113.441   2
   0   4   5 129.375 96.4048   2
   0  -4   7 197.192 180.095   2
   0   4   9 330.433 238.205   2
   0   5  -1 611.529 92.6768   2
   0   5   3 21171.3 179.091   2
   0  -5   5 7481.96 181.180   2
   0  -5   7 24284.8 412.146   2
   0   5   9 4929.24 318.752   2
   0  -6   1 28043.5 240.233   2
   0  -6   3 31272.4 227.001   2
   0  -6   5 2544.14 140.926   2
   0  -6   7 190.036 195.304   2
   0   6   9 620.056 262.180   2
   0  -7  -1 1861.25 119.223   2
   0  -7   3 33778.0 260.546   2
   0  -7   5 16270.7 283.139   2
   0  -7   7 24910.6 482.905   2
   0   7   9 4524.11 368.571   2
   0  -8   1 49767.7 350.189   2
   0  -8   3 40873.0 356.349   2
   0  -8   5 1909.17 165.068   2
   0  -8   7 449.797 236.225   2
   0   8   9 1191.34 357.984   2
   0   9  -1 191.684 125.557   2
   0  -9   3 14465.5 246.147   2
   0  -9   5 7852.57 259.583   2
   0  -9   7 14243.4 431.051   2
   0   9   9 3607.07 421.921   2
   0 -10   1 20672.4 289.001   2
   0 -10   3 21986.3 325.741   2
   0 -10  -5 837.364 189.141   2
   0 -10   7 278.386 282.375   2
   0 -10   9 323.486 606.868   2
   0 -11   1 132.801 144.998   2
   0 -11   3 3177.13 211.832   2
   0 -11   5 1948.32 231.492   2
   0 -11  -7 3640.29 346.032   2
   0 -11  -9 621.595 1013.25   2
   0 -12   1 27350.6 400.170   2
   0 -12  -3 28814.2 437.774   2
   0 -12   5 2717.93 255.938   2
   0 -12  -7 472.904 310.996   2
   0 -13   1 410.305 183.507   2
   0 -13   3 712.851 203.157   2
   0  13  -5 74.9590 236.327   2
   0 -13  -7-127.001 347.208   2
   0 -14   1 44870.3 537.056   2
   0 -14  -3 28695.6 490.901   2
   0  14  -5 1950.75 294.126   2
   0 -14  -7 341.681 350.997   2
   0 -15   1 852.032 199.579   2
   0  15  -3-1.75093 238.122   2
   0  15  -5 46.1220 299.850   2
   0  15  -7 41.7249 375.782   2
   0  15  -8 14868.8 1957.77   2
   0 -16  -1 32268.0 523.795   2
   0 -16  -3 24765.8 523.743   2
   0  16  -5 2998.24 370.036   2
   0 -16   7 666.777 886.831   2
   0 -17  -1 571.637 228.137   2
   0  17  -3 24.9748 273.411   2
   0  17  -5-35.9931 355.241   2
   0 -18  -1 17544.6 473.074   2
   0 -18  -3 10012.5 432.520   2
   0  18  -5 1240.47 392.369   2
   0 -19  -1 1210.75 280.108   2
   0 -19  -3 1433.37 352.726   2
   0  19  -5 1035.10 419.295   2
   0 -20  -1 8876.96 439.959   2
   0 -20  -3 4991.92 417.701   2
   0 -21   1 876.402 350.326   2
   0 -21  -3 2595.79 472.001   2
   0 -22  -1 11424.3 866.505   2
  -1   0   9-32.4889 292.440   2
  -1   0   7-58.8780 212.680   2
  -1   0   5-10.9609 120.164   2
  -1   0   3 43.9101 78.5357   2
  -1   0   1 63.3756 69.2327   2
   1   0   1 64.3231 69.2005   2
   1   0   3-6.05640 89.6997   2
   1   0   5 63.8426 167.475   2
   1   0   7 153.435 231.287   2
   1   0   9 91.2044 406.062   2
  -1   1   9 3455.31 250.584   2
   1  -1  -7 796.947 149.521   2
   1   1  -5 5522.19 129.858   2
  -1  -1   3 104967. 311.062   2
   1  -1  -1 129598. 372.443   2
   1  -1   1 119697. 330.806   2
   1  -1   3 87175.5 327.276   2
   1  -1   5 6303.23 175.107   2
  -1  -1  -7 327.428 188.700   2
   1   1   9 2321.90 306.390   2
  -1   2   9 370.200 239.406   2
  -1   2   7 1650.17 154.434   2
  -1  -2   5 169.967 87.9446   2
  -1  -2   3 267.814 59.0056   2
   1   2  -1 73.5366 60.3634   2
   1   2   1 945.373 69.9197   2
   1  -2   3 1016.58 67.2883   2
   1   2   5 56.1751 116.027   2
   1   2   7 702.991 205.236   2
   1   2   9-54.7574 267.587   2
  -1   2 -10 10819.3 1962.98   2
  -1   3   9 1354.75 247.662   2
   1  -3  -7 315.428 142.302   2
  -1  -3   5 2019.84 105.038   2
   1  -3  -3 47547.6 243.865   2
   1  -3  -1 47854.4 252.087   2
   1  -3   1 49805.4 247.830   2
   1  -3   3 44937.8 262.643   2
   1  -3   5 2167.55 129.992   2
   1  -3   7 534.858 191.095   2
   1   3   9 1585.03 275.732   2
  -1   4   9 1017.21 262.548   2
  -1   4   7 5624.60 199.130   2
  -1  -4   5 1329.43 103.985   2
  -1  -4   3 4535.40 100.501   2
  -1  -4   1 419.395 76.9540   2
   1  -4   1 4320.74 97.0375   2
   1  -4   3 8427.08 123.236   2
   1   4   5 2408.12 164.534   2
   1   4   7 6166.13 276.658   2
   1   4   9 856.846 258.137   2
  -1   5   9 1081.83 282.703   2
  -1  -5   7 386.904 161.427   2
  -1  -5   5 3225.45 130.686   2
   1  -5  -3 35870.6 242.175   2
   1  -5  -1 30944.0 281.986   2
  -1  -5  -1 30689.8 230.984   2
  -1  -5  -3 30489.9 241.946   2
   1   5   5 2189.05 158.277   2
   1  -5   7 338.399 209.506   2
   1   5   9 1388.61 268.988   2
  -1   6   9 4019.40 342.440   2
  -1  -6   7 18892.2 351.104   2
   1  -6  -5 8674.80 184.770   2
   1  -6  -3 19683.4 216.557   2
   1  -6  -1 8768.60 202.263   2
   1   6   1 154.608 83.0318   2
   1  -6   3 7977.38 148.961   2
   1  -6   5 5709.68 214.005   2
   1  -6   7 16825.6 403.412   2
   1   6   9 4643.83 348.241   2
  -1   7   9 2321.29 337.459   2
  -1  -7   7 344.653 192.749   2
   1  -7  -5 2834.28 152.622   2
   1  -7  -3 40479.0 325.049   2
   1  -7  -1 59882.2 449.108   2
   1  -7   1 54981.5 346.372   2
   1  -7   3 28607.3 281.316   2
   1   7   5 2145.84 181.227   2
   1  -7   7 232.700 241.430   2
   1   7   9 1652.88 330.747   2
  -1   8   9 5708.29 403.509   2
  -1  -8   7 27985.4 453.136   2
   1  -8  -5 13455.9 248.983   2
   1  -8  -3 25509.9 290.168   2
  -1  -8   1 5005.44 190.275   2
   1  -8   1 4089.62 139.761   2
   1  -8   3 20530.9 268.092   2
   1  -8   5 8884.48 266.605   2
   1  -8   7 19368.9 484.594   2
   1   8   9 3942.84 407.157   2
  -1   9   9 1515.28 340.223   2
  -1  -9   7 233.727 231.644   2
  -1  -9   5 1445.67 169.213   2
   1  -9  -3 14600.5 243.776   2
   1  -9  -1 24536.5 331.986   2
   1  -9   1 26962.8 286.840   2
   1  -9   3 18333.0 282.957   2
   1  -9   5 3771.08 219.480   2
   1  -9   7 267.911 262.772   2
  -1  -9  -9 1117.21 760.321   2
  -1  10   9 4448.92 439.972   2
   1 -10  -7 19930.3 479.049   2
  -1 -10   5 5019.50 228.870   2
   1 -10  -3 10244.6 252.860   2
  -1 -10   1 324.912 149.334   2
   1 -10   1 4613.38 161.233   2
   1 -10   3 16757.1 321.740   2
   1 -10   5 6605.87 298.662   2
   1 -10   7 17798.2 515.394   2
  -1 -10  -9 3855.57 1126.74   2
  -1 -11   9 492.026 711.922   2
   1 -11  -7 35.0709 277.358   2
  -1 -11   5 543.968 186.430   2
   1  11  -3 2335.43 209.547   2
   1 -11  -1 7022.04 246.528   2
   1 -11   1 8421.90 227.863   2
   1 -11   3 3800.83 220.276   2
   1 -11   5 880.975 225.945   2
   1  11   7 246.005 313.792   2
   1 -12  -7 21249.9 555.894   2
  -1 -12   5 8576.03 302.928   2
   1 -12  -3 17525.9 384.820   2
   1 -12  -1 3410.84 227.257   2
   1 -12   1 1166.89 175.989   2
   1 -12   3 15756.0 382.066   2
   1 -12   5 10290.0 382.656   2
   1 -12   7 21438.3 624.289   2
   1  13  -7 43.5080 292.065   2
   1  13  -5 365.934 237.488   2
   1  13  -3 237.016 217.707   2
   1 -13  -1 481.440 210.798   2
  -1 -13  -1 141.541 176.004   2
  -1  13  -3 771.574 233.082   2
   1 -13   5 79.3297 264.954   2
   1 -13   7 283.577 354.017   2
   1 -14  -7 27067.1 668.182   2
   1 -14  -5 16142.1 448.468   2
   1 -14  -3 21677.3 483.768   2
   1 -14  -1 1919.72 229.392   2
   1 -14   1 1748.60 190.384   2
   1 -14   3 14778.0 407.679   2
   1 -14   5 8229.57 382.837   2
   1 -14   7 19071.4 651.765   2
   1  15  -7-22.8014 401.234   2
   1  15  -5-5.34362 324.010   2
   1  15  -3 268.385 264.838   2
   1 -15  -1 403.580 206.840   2
   1 -15   1 1381.60 205.691   2
  -1  15  -3 14.1838 244.642   2
  -1  15  -5 64.7534 309.135   2
  -1 -15  -6 14513.4 1670.25   2
  -1  15  -7 56.3304 400.730   2
   1 -16  -7 21770.8 783.091   2
   1 -16  -5 11612.0 501.939   2
   1 -16  -3 18378.2 530.599   2
   1 -16  -1 1972.10 237.359   2
  -1 -16  -1 751.756 220.358   2
  -1 -16  -3 16884.6 456.460   2
  -1 -16  -5 13769.1 511.016   2
  -1  16  -7 21322.4 1539.70   2
  -1 -17   7-221.526 1018.18   2
   1  17  -5-104.166 351.449   2
  -1 -17   3 867.704 304.440   2
   1 -17  -1 7.09255 254.244   2
  -1 -17  -1 94.2188 223.095   2
  -1 -17  -3 726.067 294.618   2
  -1  17  -5-48.3073 346.882   2
   1  18  -5 6810.10 470.409   2
   1 -18  -3 8804.01 420.681   2
   1 -18  -1 269.676 263.752   2
  -1 -18  -1 624.494 279.264   2
  -1 -18  -3 8652.17 422.325   2
  -1 -18  -5 5148.24 451.676   2
   1  19  -5 83.0405 429.248   2
   1 -19  -3 4660.14 388.663   2
   1 -19  -1 2960.56 321.395   2
  -1 -19  -1 2039.30 303.056   2
  -1 -19  -3 3269.91 351.198   2
   1 -19   5-367.196 560.393   2
   1  20  -5 3199.56 781.043   2
   1 -20  -3 4659.82 443.958   2
   1 -20  -1 139.473 302.841   2
  -1 -20  -1-21.8770 342.763   2
  -1 -20  -3 4800.68 426.678   2
   1 -21  -3 4613.09 443.086   2
  -1 -21   1 5252.38 397.641   2
  -1 -21  -1 5573.34 455.082   2
  -1 -21  -3 6914.62 580.674   2
  -1 -22   1-45.2141 450.268   2
  -1 -22  -1-7.44239 689.580   2
  -2   0   9-29.0401 286.348   2
  -2   0   7-40.3758 189.277   2
  -2   0   5-6.38848 112.213   2
   2   0  -3 8.54659 77.4895   2
   2   0  -1 46.8827 77.4370   2
   2   0   1 33.9014 86.4468   2
   2   0   3-12.9995 110.361   2
   2   0   5-22.0023 148.741   2
   2   0   7-65.6717 297.957   2
   2   0   9-79.5827 400.207   2
  -2   1  10 358.450 1221.23   2
   2   1  -9 12248.0 372.777   2
   2  -1  -7 59145.9 444.315   2
   2   1  -5 26724.6 218.041   2
   2   1  -3 66056.4 253.961   2
   2   1  -1 10447.7 120.220   2
   2  -1   1 1507.95 81.5321   2
   2  -1   3 38331.0 269.248   2
   2  -1   5 17332.6 241.591   2
  -2  -1  -7 39299.5 577.683   2
   2   1   9 9388.96 433.504   2
  -2   2   9 163.713 238.378   2
  -2   2   7 298.573 137.165   2
  -2  -2   5 767.645 85.8522   2
  -2  -2   3 2829.41 71.6226   2
   2   2  -1 112.128 66.6641   2
   2   2   1 197.887 75.3424   2
   2   2   3 218.639 71.8530   2
   2   2   5 185.073 108.433   2
   2   2   7 352.109 216.563   2
   2   2   9 278.360 287.256   2
  -2   3   9 6448.02 340.634   2
   2  -3  -7 37738.9 362.939   2
  -2  -3   5 13224.4 183.100   2
   2  -3  -3 35003.9 196.056   2
   2  -3  -1 854.585 76.7067   2
   2  -3   1 5263.66 120.787   2
   2  -3   3 33923.4 253.250   2
   2  -3   5 11135.6 208.699   2
  -2  -3  -7 25231.2 470.845   2
   2   3   9 4798.06 358.826   2
  -2   4   9 112.953 275.993   2
   2   4  -7 92.3999 150.818   2
  -2  -4   5 732.622 94.2022   2
   2  -4  -3 16942.3 159.231   2
   2  -4  -1 15908.9 166.886   2
   2  -4   1 10036.8 147.807   2
   2  -4   3 7713.76 137.108   2
   2   4   5 156.948 123.821   2
   2   4   7 237.104 214.298   2
   2   4   9 306.645 290.348   2
  -2   5   9 5585.51 339.412   2
  -2  -5   7 28259.7 390.693   2
  -2  -5   5 7984.29 168.217   2
   2  -5  -3 21655.6 184.704   2
   2   5  -1 853.653 85.1916   2
   2   5   1 1161.31 81.3617   2
  -2  -5  -3 23051.7 239.900   2
   2  -5   5 9446.60 228.529   2
   2  -5   7 20457.4 440.614   2
   2   5   9 4157.42 361.166   2
  -2   6   9 1225.47 298.052   2
  -2  -6   7 886.987 171.740   2
  -2  -6   5 82.5891 102.328   2
   2  -6  -3 15886.8 175.716   2
  -2  -6   1 21595.8 209.904   2
   2  -6   1 30225.0 234.841   2
   2  -6   3 32556.8 312.715   2
   2   6   5 4000.96 192.112   2
   2  -6   7 70.8307 240.490   2
  -2  -6  -9 425.848 504.493   2
  -2   7   9 5955.70 377.870   2
  -2  -7   7 27850.3 397.223   2
   2  -7  -5 14633.7 241.281   2
   2  -7  -3 25274.9 240.022   2
   2   7  -1 453.526 99.2470   2
   2   7   1 1671.41 102.535   2
   2  -7   3 19114.2 277.258   2
  -2  -7  -5 8656.97 256.048   2
   2  -7   7 17321.7 452.527   2
   2  -7   9 3858.41 719.729   2
  -2   8   9 1260.47 321.915   2
  -2  -8   7 554.652 206.114   2
   2  -8  -5 1875.21 170.455   2
   2  -8  -3 35029.5 354.852   2
   2  -8  -1 33530.6 338.047   2
  -2  -8  -1 25612.5 267.269   2
   2  -8   3 23446.4 311.404   2
   2   8   5 1279.99 177.252   2
   2  -8   7 206.425 259.315   2
   2  -8   9-295.388 1195.00   2
  -2   9   9 2425.54 387.445   2
  -2  -9   8 8961.04 1153.77   2
  -2  -9   7 13746.6 368.138   2
   2  -9  -5 8792.02 242.442   2
   2  -9  -3 18722.5 294.904   2
   2   9  -1 2240.33 151.943   2
   2   9   1 401.825 112.854   2
   2  -9   3 8178.77 220.834   2
   2   9   5 6241.09 260.047   2
   2   9   7 10621.4 406.279   2
  -2  -9  -9 2806.83 2089.88   2
  -2  10   9 375.804 388.710   2
   2 -10  -7 316.829 234.212   2
   2  10  -5 3665.21 208.338   2
   2 -10  -3 31942.5 406.054   2
   2 -10  -1 25618.5 357.516   2
   2 -10   1 20828.3 297.086   2
   2 -10   3 19870.7 333.410   2
   2  10   5 664.403 197.654   2
   2 -10   7 684.189 305.505   2
   2 -11  -9 770.187 711.426   2
   2  11  -7 3771.57 293.271   2
   2  11  -5 3402.21 249.316   2
  -2 -11   3 6423.48 260.214   2
   2 -11  -1 0.43482 161.456   2
  -2  11  -1 29.8772 148.910   2
   2  11   3 3771.77 221.610   2
   2  11   5 1926.55 239.839   2
   2  11   7 2630.66 365.659   2
   2 -12  -7 559.555 273.270   2
   2  12  -5 1363.73 259.950   2
   2 -12  -3 28206.2 479.271   2
   2 -12  -1 33665.5 491.755   2
   2 -12   1 29700.2 401.424   2
   2 -12   3 24550.9 420.347   2
   2 -12   5 1566.68 246.590   2
   2 -12   7 367.832 353.269   2
  -2 -12  -8-357.662 1213.33   2
   2  13  -7 301.075 306.785   2
   2  13  -5-84.1637 263.378   2
   2  13  -3 106.154 219.238   2
   2 -13  -1 3151.85 271.968   2
   2 -13   1 96.5250 195.450   2
  -2  13  -3 530.632 216.209   2
   2 -13   5 312.678 310.904   2
   2  13   7 263.698 405.295   2
   2 -14  -7 282.712 342.553   2
   2  14  -5 1870.25 302.141   2
   2 -14  -3 22448.2 494.109   2
   2 -14  -1 25541.8 518.046   2
   2 -14   1 24610.5 452.493   2
   2 -14   3 23623.3 492.541   2
   2 -14   5 3417.68 374.163   2
  -2 -14  -7 58.2209 493.017   2
   2  15  -7 59.3973 382.234   2
   2  15  -5 288.918 299.007   2
   2 -15  -3 898.804 265.890   2
   2 -15  -1 298.846 259.914   2
   2 -15   1 478.642 240.532   2
  -2 -15  -3 397.279 262.166   2
   2 -15   5 265.888 359.090   2
  -2 -15  -7-538.105 1285.11   2
   2 -16  -7 404.438 421.750   2
  -2 -16   5 1560.84 351.167   2
   2 -16  -3 22099.9 579.073   2
   2 -16  -1 36412.9 665.992   2
   2 -16   1 33830.1 612.329   2
   2 -16   3 22496.4 504.403   2
   2 -16   5 2942.02 413.078   2
  -2 -17   5 119.675 350.851   2
   2 -17  -3-29.6386 321.075   2
   2 -17  -1 140.072 281.609   2
  -2 -17  -1 1816.43 307.463   2
  -2 -17  -3 612.739 292.704   2
   2 -17   5 123.643 412.163   2
  -2 -18   5 1894.56 421.420   2
   2 -18  -3 13602.7 537.343   2
   2 -18  -1 16181.3 478.713   2
  -2 -18  -1 13717.8 475.685   2
  -2 -18  -3 8300.60 454.218   2
  -2 -18  -5 692.874 466.529   2
  -2 -19   5 1151.32 459.533   2
   2 -19  -3 830.884 358.450   2
   2 -19  -1 937.311 307.879   2
  -2 -19  -1 1170.30 313.745   2
  -2 -19  -3 1719.02 355.387   2
  -2 -20   5 1632.31 1495.53   2
   2 -20  -3 5774.68 479.757   2
   2 -20  -1 9156.24 449.785   2
  -2 -20  -1 7827.42 452.906   2
  -2 -20  -3 4114.63 428.554   2
   2 -21  -3 3757.69 493.731   2
   2 -21  -1 1892.77 356.775   2
  -2 -21  -1 210.423 348.698   2
  -2  21  -3 1858.43 1545.17   2
  -2 -22   1 8847.66 733.311   2
  -2 -22  -1 10865.2 1057.22   2
   3   0  -9 93.2138 373.171   2
  -3   0   7 93.5327 192.354   2
   3   0  -5-6.22398 113.578   2
  -3   0   3 29.3711 77.3197   2
   3   0  -1 40.1000 85.9570   2
   3   0   1-9.22389 82.1825   2
   3   0   3-19.4814 134.703   2
   3   0   5-23.5577 181.803   2
   3   0   7-58.2453 325.563   2
   3   1  -9 3998.63 322.827   2
  -3  -1   7 1083.10 153.591   2
   3  -1  -5 2071.45 100.277   2
   3   1  -3 61000.6 248.114   2
   3   1  -1 74958.7 316.730   2
   3  -1   1 74080.5 336.026   2
   3  -1   3 55557.2 373.272   2
   3   1   5 5601.17 185.450   2
  -3  -1  -7 373.972 244.804   2
   3   2  -9 560.087 286.649   2
  -3   2   7 1017.29 163.075   2
  -3  -2   5 98.9390 82.5070   2
  -3  -2   3 44.4151 53.8958   2
   3  -2  -1 1409.77 81.0632   2
   3  -2   1 4927.03 115.600   2
   3  -2   3 4445.36 136.256   2
   3   2   5 1020.85 142.925   2
   3   2   7 941.914 242.088   2
  -3   3   9 1836.06 292.826   2
   3  -3  -7 508.074 154.739   2
   3  -3  -5 5689.15 132.394   2
  -3  -3   3 59784.2 260.559   2
   3  -3  -1 47505.5 317.741   2
   3  -3   1 34988.7 280.111   2
   3  -3   3 28294.6 312.854   2
   3   3   5 1629.97 146.985   2
  -3  -3  -7 451.198 241.400   2
  -3   4   9 1740.67 295.770   2
   3   4  -7 9068.52 241.508   2
   3  -4  -5 2718.92 130.021   2
  -3  -4   3 3841.80 103.092   2
   3   4  -1 361.597 82.4339   2
   3   4   1 1161.51 98.6791   2
   3  -4   3 3459.31 148.214   2
   3   4   5 1399.78 144.526   2
   3   4   7 3873.74 298.638   2
  -3   5   9 1136.14 270.459   2
   3  -5  -7 366.166 159.756   2
   3  -5  -5 2705.76 135.280   2
  -3  -5   3 36349.1 244.997   2
   3  -5  -1 40418.0 277.219   2
   3  -5   1 36660.1 284.859   2
   3  -5   3 23231.0 305.947   2
   3   5   5 1020.91 152.941   2
   3  -5   7 343.815 255.103   2
  -3   6   9 2259.99 329.436   2
  -3  -6   7 15829.2 303.519   2
   3  -6  -5 9070.83 200.004   2
   3  -6  -3 22973.3 218.001   2
   3  -6  -1 12582.7 171.913   2
   3  -6   1 80.3145 87.6306   2
   3  -6   3 4985.47 177.755   2
   3   6   5 3083.40 191.242   2
   3   6   7 9151.23 376.127   2
  -3   7   9 2145.51 353.181   2
   3  -7  -7 321.936 187.432   2
   3   7  -5 2686.15 158.694   2
   3  -7  -3 25658.5 272.611   2
   3  -7  -1 30906.5 247.036   2
   3  -7   1 29479.1 266.763   2
   3  -7   3 20443.3 302.500   2
   3   7   5 3008.09 198.516   2
   3  -7   7 133.478 264.514   2
   3   8  -9 4848.41 412.835   2
   3  -8  -7 23549.4 408.860   2
   3  -8  -5 8617.40 242.957   2
   3  -8  -3 13961.0 253.499   2
   3   8  -1 2201.34 112.300   2
   3   8   1 1790.89 115.589   2
   3  -8   3 10685.5 240.101   2
  -3  -8  -5 6565.43 259.710   2
   3  -8   7 15077.4 465.594   2
   3  -9  -9 1938.52 402.442   2
   3  -9  -7 534.780 223.668   2
   3   9  -5 362.144 173.279   2
   3  -9  -3 9660.54 238.030   2
   3  -9  -1 19774.4 303.485   2
  -3  -9  -1 21387.7 297.257   2
   3  -9   3 11839.4 270.572   2
   3   9   5 1946.77 219.108   2
   3   9   7 3.92140 284.728   2
   3  10  -9 5905.92 462.264   2
   3 -10  -7 23055.4 502.179   2
  -3 -10   5 6918.96 287.425   2
   3 -10  -3 10591.4 287.618   2
   3 -10  -1 467.493 145.154   2
   3  10   1 5340.30 205.398   2
  -3 -10  -3 17216.0 338.792   2
   3  10   5 6753.93 307.138   2
   3 -10   7 12605.2 520.072   2
  -3 -11   9 1150.73 534.319   2
  -3 -11   7 109.201 277.470   2
   3  11  -5 609.145 219.359   2
  -3 -11   3 3482.69 230.025   2
   3 -11  -1 6488.26 254.170   2
   3 -11   1 6458.79 234.350   2
   3  11   3 2894.86 226.999   2
   3  11   5 838.846 236.719   2
   3  11   7 11.9065 351.589   2
  -3 -12   9 4641.18 1323.64   2
   3 -12  -7 25922.5 636.581   2
   3 -12  -5 11872.0 417.375   2
   3 -12  -3 17059.0 382.714   2
   3  12  -1 1582.54 208.271   2
   3  12   1 2271.54 232.632   2
   3 -12   3 14490.4 373.709   2
   3 -12   5 7393.29 347.215   2
   3 -12   7 15138.5 620.568   2
  -3 -13   8 795.295 1078.51   2
  -3 -13   7 1034.03 343.167   2
   3  13  -5 846.182 277.353   2
   3 -13  -3 182.911 215.395   2
   3 -13  -1 830.781 232.265   2
   3  13   1 593.495 217.965   2
   3  13   3 135.880 227.941   2
   3  13   5 117.783 282.224   2
   3  13   7-62.1856 875.704   2
   3 -14  -7 21364.6 637.194   2
   3 -14  -5 9720.21 446.190   2
   3 -14  -3 18092.9 443.257   2
   3 -14  -1 3044.69 298.882   2
  -3 -14  -1 210.337 222.643   2
   3 -14   3 10223.3 374.335   2
   3 -14   5 8274.36 421.950   2
  -3 -15   7 51.0648 374.982   2
   3  15  -5 77.2595 322.983   2
   3 -15  -3-46.8671 293.821   2
   3 -15  -1 421.642 280.085   2
   3 -15   1 252.605 269.296   2
  -3 -15  -3 83.5461 307.046   2
   3  15   5 190.112 375.925   2
   3 -16  -7 22848.6 967.842   2
   3 -16  -5 14852.8 583.940   2
   3 -16  -3 19750.0 596.179   2
   3 -16  -1 2516.37 313.361   2
   3 -16   1 204.636 273.176   2
   3 -16   3 8163.19 439.121   2
   3 -16   5 7233.44 513.136   2
  -3  17   7-375.420 1756.61   2
   3 -17  -5 69.7716 400.767   2
   3 -17  -3 2537.69 351.003   2
  -3 -17   1 488.358 320.944   2
  -3 -17  -1 26.4976 307.115   2
  -3 -17  -3 331.789 367.927   2
  -3 -17  -5 72.3951 587.032   2
   3 -18  -5 6641.49 587.875   2
   3 -18  -3 7428.09 466.277   2
   3 -18  -1 443.403 344.754   2
  -3 -18  -1 1043.34 346.249   2
  -3 -18  -3 8292.16 551.762   2
  -3  18  -5 4835.93 1703.50   2
   3  19  -5-17.1064 734.614   2
   3 -19  -3 3956.13 439.696   2
   3 -19  -1 2631.57 350.378   2
  -3 -19  -1 1381.62 349.383   2
  -3 -19  -3 2011.42 440.574   2
   3 -20  -3 4442.33 459.786   2
   3 -20  -1 23.1433 360.541   2
  -3 -20  -1 394.132 349.113   2
  -3 -20  -3 6170.47 1091.72   2
   3  21  -3 4084.77 741.976   2
   3 -21  -1 4113.96 438.237   2
  -3 -21  -1 3592.30 597.996   2
   4   0  -9 28.2044 355.964   2
   4   0  -7 7.11929 258.293   2
   4   0  -5 2.82179 138.438   2
  -4   0   3 2.25288 103.535   2
   4   0  -1 33.0741 103.024   2
   4   0   1 7.26099 97.8464   2
   4   0   3-37.3954 157.888   2
   4   0   5-3.20580 206.820   2
   4   0   7 125.971 396.235   2
   4   1  -9 8169.17 402.307   2
   4   1  -7 46092.5 510.749   2
   4  -1  -5 21504.9 251.945   2
   4   1  -3 44822.8 253.126   2
   4  -1  -1 6966.42 119.044   2
   4  -1   1 697.263 70.8088   2
   4  -1   3 19751.7 272.321   2
  -4  -1  -5 9364.41 246.904   2
  -4  -1  -7 22465.4 534.248   2
   4   2  -9 13.1174 292.642   2
  -4  -2   7 330.587 167.949   2
   4  -2  -5 1554.63 119.156   2
   4   2  -3 8332.65 131.644   2
   4  -2  -1 7051.56 127.696   2
   4  -2   1 1988.52 109.884   2
   4   2   3 342.941 118.378   2
   4   2   5 165.648 161.098   2
   4   2   7 481.613 259.269   2
   4   3  -9 8995.08 470.481   2
   4  -3  -7 40295.4 483.237   2
   4  -3  -5 11800.8 205.304   2
   4  -3  -3 21883.8 229.046   2
   4   3  -1 733.578 83.9424   2
   4   3   1 2324.77 107.723   2
   4  -3   3 21960.9 316.897   2
   4  -3   5 11154.6 269.165   2
  -4  -3  -7 21466.9 493.530   2
   4   4  -9 131.832 374.927   2
  -4  -4   7 147.005 176.776   2
   4   4  -5 639.434 127.383   2
   4  -4  -3 7400.38 156.408   2
   4  -4  -1 4351.15 122.743   2
   4  -4   1 4190.44 134.746   2
   4  -4   3 5553.32 207.394   2
   4   4   5 275.349 161.624   2
   4   4   7 150.471 286.801   2
   4   5  -9 6517.65 482.956   2
  -4  -5   7 30867.2 428.430   2
   4  -5  -5 12570.3 245.743   2
   4  -5  -3 21205.9 247.594   2
  -4  -5   1 314.799 84.4719   2
   4   5   1 3251.02 129.388   2
   4  -5   3 19477.0 313.753   2
   4  -5   5 7753.41 243.222   2
   4  -5   7 13953.5 479.219   2
   4   6  -9 1810.67 332.076   2
   4  -6  -7 1441.97 189.793   2
   4   6  -5 77.8298 156.874   2
   4  -6  -3 11071.1 197.658   2
   4  -6  -1 12284.7 220.530   2
   4  -6   1 12515.4 224.328   2
   4  -6   3 14345.3 279.526   2
   4   6   5 2023.18 195.045   2
   4   6   7 395.705 298.429   2
   4   7  -9 4546.83 359.476   2
   4  -7  -7 20025.5 374.746   2
   4  -7  -5 9261.88 263.189   2
  -4  -7   3 17280.6 282.530   2
   4   7  -1 1574.11 123.744   2
   4   7   1 38.3158 110.509   2
   4  -7   3 10734.1 274.467   2
   4  -7   5 7445.81 271.445   2
   4  -7   7 12242.2 459.891   2
   4   8  -9 830.167 333.123   2
   4  -8  -7 307.867 202.570   2
   4   8  -5 939.991 176.002   2
   4  -8  -3 21149.1 330.037   2
   4  -8  -1 23098.8 335.719   2
   4  -8   1 22899.8 281.656   2
   4  -8   3 21285.4 362.910   2
   4   8   5 1618.28 227.625   2
   4  -8   7 323.599 320.390   2
   4   9  -9 2193.43 351.962   2
   4   9  -7 11428.7 334.874   2
   4   9  -5 7315.57 269.882   2
   4  -9  -3 12588.3 288.616   2
   4   9  -1 890.170 166.220   2
   4   9   1 114.102 151.864   2
   4   9   3 2998.46 197.689   2
   4   9   5 1581.06 246.521   2
   4   9   7 4814.52 434.449   2
   4  10  -9 789.613 415.259   2
   4 -10  -7 420.432 241.295   2
   4  10  -5 3985.36 249.240   2
   4 -10  -3 31042.4 435.910   2
  -4 -10   1 24815.3 421.756   2
   4 -10   1 14213.2 324.547   2
   4 -10   3 10303.0 293.880   2
   4  10   5 128.246 241.100   2
   4 -10   7 969.442 381.428   2
  -4 -11   9 1753.99 491.652   2
   4  11  -7 3806.53 312.449   2
   4  11  -5 2476.87 265.625   2
   4 -11  -3 4767.85 252.835   2
   4  11  -1 98.7881 192.003   2
   4  11   1 343.069 212.941   2
   4  11   3 2219.48 240.157   2
   4  11   5 1834.76 270.719   2
   4  11   7 2225.20 570.484   2
   4 -12  -7 339.435 317.891   2
   4 -12  -5 2273.30 286.967   2
   4 -12  -3 24298.9 445.998   2
   4 -12  -1 25295.2 459.122   2
   4 -12   1 20990.0 502.510   2
   4 -12   3 18883.5 514.227   2
   4  12   5 1688.32 284.592   2
   4  13  -7 444.092 333.194   2
   4 -13  -5 118.985 278.088   2
   4 -13  -3 385.000 244.734   2
   4 -13  -1 1658.59 255.553   2
   4  13   1 190.499 251.900   2
   4  13   3 2115.68 296.555   2
   4  13   5 869.632 315.138   2
   4 -14  -7 503.580 360.528   2
   4 -14  -5 656.532 294.067   2
   4 -14  -3 17333.2 456.410   2
   4 -14  -1 22963.1 548.111   2
   4 -14   1 22522.6 518.048   2
   4 -14   3 18496.1 561.614   2
   4  14   5 2733.69 392.302   2
   4  15  -7 159.345 381.776   2
   4 -15  -5 184.099 311.262   2
  -4 -15   3 221.281 280.156   2
   4 -15  -1 316.423 287.649   2
   4  15   1 426.681 264.314   2
   4  15   3-5.56258 339.375   2
   4  15   5 93.3315 389.345   2
  -4 -16   7 849.751 727.308   2
   4 -16  -5 657.011 397.567   2
   4 -16  -3 13780.0 499.704   2
   4 -16  -1 17819.7 538.427   2
   4 -16   1 17389.2 497.261   2
  -4 -16  -3 13046.7 579.895   2
  -4 -16  -5 1989.80 802.536   2
   4 -17  -5 251.822 423.242   2
   4 -17  -3 88.3750 334.662   2
   4 -17  -1 188.376 336.790   2
  -4 -17  -1 1881.51 357.159   2
  -4 -17  -3 998.973 431.834   2
   4 -18  -5 2814.91 460.193   2
   4 -18  -3 12633.5 536.456   2
   4 -18  -1 14439.1 562.438   2
   4 -18   1 11194.8 523.432   2
  -4 -18  -3 6046.00 580.039   2
   4 -19  -5 273.588 1580.23   2
   4 -19  -3 275.793 373.387   2
   4 -19  -1 660.672 377.325   2
  -4 -19  -1 1182.90 413.749   2
   4  19   3 1252.54 1608.04   2
   4 -20  -3 7946.38 612.758   2
   4 -20  -1 10533.7 517.317   2
   4 -20   1 10821.2 881.819   2
   4 -21  -1 1453.03 809.926   2
   5   0  -9 132.271 453.988   2
   5   0  -7 48.4253 312.854   2
   5   0  -5 89.4835 211.414   2
  -5   0   3-1.25838 134.602   2
   5   0  -1 7.28411 123.890   2
   5   0   1-35.5459 160.963   2
  -5   0  -3-59.0785 200.485   2
   5   0   5-47.7396 246.892   2
   5   0   7 139.445 493.542   2
   5   1  -9 3326.43 382.309   2
   5   1  -7 748.572 222.342   2
   5  -1  -5 1511.60 153.716   2
   5   1  -3 35446.9 318.194   2
   5  -1  -1 34114.2 291.049   2
   5  -1   1 29814.6 328.287   2
   5  -1   3 24463.2 344.175   2
  -5   1  -5 2797.68 203.154   2
  -5  -1  -7 189.495 310.794   2
   5   2  -9 1005.61 313.916   2
   5   2  -7 3134.22 229.038   2
   5  -2  -5 679.456 158.280   2
   5   2  -3 132.948 104.985   2
   5   2  -1 588.273 100.926   2
   5   2   1 2177.28 134.906   2
   5   2   3 1966.85 168.598   2
   5   2   5 418.202 184.179   2
   5   2   7 498.014 286.735   2
   5   3  -9 1647.19 333.242   2
   5   3  -7 427.864 202.162   2
   5  -3  -5 2759.40 173.331   2
   5  -3  -3 36125.3 347.984   2
   5  -3  -1 41889.2 342.337   2
   5  -3   1 38670.6 379.818   2
   5  -3   3 26566.6 363.675   2
   5   3   5 2260.62 215.299   2
  -5  -3  -7 323.004 302.383   2
   5   4  -9 1551.33 323.071   2
   5   4  -7 5128.87 263.565   2
   5  -4  -5 1365.84 164.776   2
   5  -4  -3 3211.97 152.060   2
   5   4  -1 730.826 118.761   2
   5   4   1 776.165 135.572   2
   5  -4   3 4372.06 208.197   2
   5   4   5 2988.46 219.318   2
   5   4   7 4122.88 384.481   2
   5   5  -9 1761.08 357.509   2
   5   5  -7 378.397 195.638   2
   5  -5  -5 4095.23 203.541   2
   5  -5  -3 33530.5 331.065   2
   5  -5  -1 30272.7 338.325   2
   5  -5   1 22649.8 325.903   2
   5  -5   3 14175.2 306.482   2
   5   5   5 1253.59 200.747   2
  -5  -5  -7 191.056 338.877   2
   5   6  -9 1592.32 361.743   2
   5   6  -7 12131.1 324.384   2
   5  -6  -5 5054.51 226.144   2
   5  -6  -3 9415.36 214.881   2
   5   6  -1 3762.56 178.747   2
   5  -6   1 35.7313 173.136   2
   5   6   3 1170.70 193.335   2
   5   6   5 874.583 207.996   2
   5   6   7 4137.18 414.040   2
   5   7  -9 1700.65 331.364   2
   5  -7  -7 341.940 205.572   2
   5  -7  -5 876.335 179.236   2
   5  -7  -3 15489.0 277.824   2
   5  -7  -1 20275.7 319.872   2
   5  -7   1 19152.1 380.529   2
   5  -7   3 11594.8 308.166   2
   5   7   5 1046.79 217.802   2
   5   7   7 76.8492 407.641   2
   5   8  -9 3481.41 358.930   2
   5  -8  -7 18077.6 405.325   2
   5  -8  -5 8462.43 280.926   2
   5  -8  -3 13958.8 299.692   2
   5   8  -1 3238.54 188.052   2
   5   8   1 675.528 192.020   2
   5  -8   3 7305.17 260.348   2
   5   8   5 4236.38 274.651   2
   5   8   7 6617.74 641.684   2
   5   9  -9 1790.00 354.849   2
   5  -9  -7 192.506 230.216   2
  -5  -9   5 57.8453 200.213   2
   5  -9  -3 4029.07 216.556   2
   5  -9  -1 5374.77 238.032   2
   5  -9   1 7169.66 278.606   2
   5  -9   3 5743.36 272.978   2
   5   9   5 1583.80 259.680   2
   5   9   7 772.822 1143.01   2
   5  10  -9 6572.72 666.225   2
   5 -10  -7 22063.7 458.745   2
   5 -10  -5 5905.39 305.939   2
   5 -10  -3 5706.12 272.702   2
   5  10  -1 45.2073 190.974   2
   5  10   1 4078.74 257.289   2
   5 -10   3 11842.5 393.152   2
  -5 -10  -5 6682.75 359.364   2
   5  11  -9 1222.69 1064.27   2
   5  11  -7 191.864 259.837   2
   5 -11  -5 179.229 243.229   2
  -5 -11   3 2392.04 234.447   2
  -5 -11   1 5714.17 276.924   2
  -5 -11  -1 6581.09 338.825   2
   5  11   3 2567.31 317.725   2
   5  11   5 244.942 299.703   2
   5 -12  -7 21533.9 566.244   2
   5 -12  -5 10074.0 406.329   2
   5 -12  -3 14840.9 413.003   2
  -5 -12   1 2052.09 252.902   2
   5  12   1 907.965 270.421   2
  -5 -12  -3 9541.72 462.392   2
   5  12   5 6389.93 448.829   2
   5 -13  -7 239.667 340.655   2
   5 -13  -5 1283.51 295.598   2
   5 -13  -3 1846.52 272.056   2
   5 -13  -1 2058.60 270.008   2
   5  13   1 1080.37 309.878   2
   5  13   3 116.690 343.431   2
   5  13   5-24.8949 411.772   2
  -5  13  -6 10523.9 1719.65   2
   5 -14  -7 18671.4 617.982   2
   5 -14  -5 10216.6 485.933   2
   5 -14  -3 14188.7 447.023   2
   5 -14  -1 2259.84 305.799   2
   5  14   1 165.130 288.470   2
   5  14   3 5425.46 444.723   2
   5 -14   5 4861.31 627.591   2
   5  15  -7-1172.61 746.361   2
   5 -15  -5-52.7556 358.675   2
   5 -15  -3 167.282 309.561   2
   5 -15  -1 27.3567 300.115   2
   5  15   1 51.3810 303.870   2
   5  15   3-68.8950 365.845   2
  -5 -15  -5-348.678 934.282   2
  -5 -16   7 13427.6 1579.89   2
   5 -16  -5 8183.14 496.538   2
   5 -16  -3 11396.2 482.546   2
   5 -16  -1 931.726 343.441   2
   5  16   1 141.027 318.274   2
   5  16   3 5493.23 495.585   2
   5 -17  -5 535.365 413.960   2
  -5 -17   3 3126.86 396.979   2
   5 -17  -1 983.799 364.808   2
   5 -17   1 158.153 342.058   2
   5  17   3 224.816 557.875   2
   5 -18  -5 6680.45 1042.91   2
   5 -18  -3 6111.65 488.902   2
   5 -18  -1 0.55437 388.976   2
  -5 -18  -1 417.755 384.833   2
   5 -19  -3 1871.65 551.286   2
   5 -19  -1 1147.39 421.708   2
   5 -19   1 995.865 655.493   2
   5 -20  -1 101.587 702.049   2
   6   0  -9 37.3240 525.251   2
   6   0  -7 65.3693 321.821   2
  -6   0   5 8.21954 243.848   2
  -6   0   3-81.2110 175.323   2
  -6   0   1-74.2075 179.395   2
   6   0   1 81.9666 227.632   2
  -6   0  -3-84.9725 296.573   2
   6   0   5-4.81931 286.839   2
   6   1  -9 5929.53 470.931   2
   6   1  -7 29522.2 553.080   2
   6  -1  -5 10840.2 312.206   2
   6   1  -3 18489.7 267.189   2
  -6  -1   1 2125.49 155.584   2
  -6  -1  -1 335.445 167.567   2
  -6  -1  -3 8405.10 307.355   2
   6   1   5 4608.40 282.924   2
   6   1   7 11912.9 930.723   2
   6   2  -9-28.6080 390.385   2
   6   2  -7 230.466 239.263   2
   6  -2  -5 1158.30 195.859   2
   6   2  -3 3164.55 163.700   2
   6   2  -1 1276.03 142.894   2
   6   2   1 395.016 187.871   2
   6   2   3 226.204 194.309   2
  -6   2  -5-147.836 234.516   2
   6   2   7-185.882 655.557   2
   6   3  -9 7376.63 518.992   2
  -6  -3   7 32341.1 546.537   2
   6  -3  -5 16096.2 366.484   2
   6  -3  -3 23214.9 307.226   2
   6   3  -1 1950.57 164.095   2
   6   3   1 1910.44 204.885   2
   6  -3   3 17034.1 365.940   2
  -6  -3  -5 9589.78 346.546   2
   6   3   7 12587.2 992.629   2
   6   4  -9 224.916 375.464   2
   6   4  -7 132.083 247.053   2
   6  -4  -5 444.963 194.014   2
   6  -4  -3 7986.73 217.931   2
   6  -4  -1 9495.01 243.948   2
  -6  -4  -1 6749.57 291.487   2
   6   4   3 4627.25 246.117   2
   6   4   5 292.381 235.200   2
   6   4   6 7325.68 2544.77   2
   6  -4   7 77.0549 1134.06   2
   6   5  -9 6850.04 465.349   2
   6   5  -7 25603.8 493.723   2
   6  -5  -5 10284.0 298.952   2
   6  -5  -3 12296.4 268.673   2
   6   5  -1 419.669 160.936   2
   6   5   1 810.199 212.402   2
   6  -5   3 10170.6 311.414   2
   6  -5   5 6185.68 314.339   2
   6   6  -9 822.161 370.142   2
   6   6  -7 659.765 245.977   2
   6  -6  -5-21.9141 182.898   2
   6  -6  -3 4128.34 200.737   2
   6   6  -1 4095.15 215.290   2
   6   6   1 4848.89 279.496   2
   6  -6   3 6917.44 319.381   2
   6   6   5 897.423 250.713   2
   6   7  -9 3149.48 478.236   2
   6  -7  -7 14653.1 395.188   2
   6  -7  -5 7038.79 272.021   2
   6  -7  -3 10328.0 276.001   2
   6   7  -1 354.215 163.410   2
   6   7   1 133.062 202.936   2
   6  -7   3 5327.50 307.963   2
   6   7   5 3098.00 287.823   2
   6   8  -9 1060.91 520.947   2
   6  -8  -7 442.786 237.815   2
   6  -8  -5 671.146 211.247   2
   6  -8  -3 12885.9 325.374   2
   6  -8  -1 12161.4 325.020   2
   6  -8   1 8597.59 330.836   2
   6  -8   3 7210.85 354.010   2
   6   8   5 602.300 258.685   2
   6   9  -9 1258.65 1050.29   2
   6  -9  -7 5526.45 326.959   2
   6  -9  -5 2632.53 257.859   2
  -6  -9   3 5963.56 279.803   2
   6   9  -1 814.166 193.310   2
   6   9   1 283.377 231.640   2
   6   9   3 1615.50 282.442   2
   6   9   5 1173.36 300.360   2
   6 -10  -7 392.316 271.259   2
   6 -10  -5 3280.81 280.592   2
  -6 -10   3 21536.0 462.173   2
   6 -10  -1 20320.3 425.887   2
   6 -10   1 15012.3 435.936   2
  -6 -10  -3 11227.5 428.545   2
   6  10   5 361.825 336.487   2
   6 -11  -7 3867.62 331.894   2
   6 -11  -5 3159.29 332.029   2
   6 -11  -3 4389.67 305.615   2
   6  11  -1 57.1708 220.055   2
   6  11   1 122.756 255.621   2
   6  11   3 1726.34 320.939   2
   6 -11   5 1447.21 442.208   2
   6 -12  -7 672.042 327.050   2
  -6 -12   5 1350.27 311.175   2
   6 -12  -3 18731.6 495.201   2
   6 -12  -1 20898.0 526.820   2
   6 -12   1 15234.8 491.402   2
  -6 -12  -3 12230.8 553.650   2
   6 -12   5 1075.35 563.996   2
   6 -13  -7 1038.63 369.301   2
  -6 -13   5 427.883 341.549   2
   6 -13  -3 522.336 276.024   2
   6 -13  -1 364.360 275.022   2
   6  13   1 22.4559 317.342   2
   6  13   3 1252.67 381.304   2
  -6 -13  -5 976.092 1307.90   2
  -6  14   7 135.956 818.570   2
   6 -14  -5 541.555 359.862   2
   6 -14  -3 10617.8 444.898   2
   6 -14  -1 12411.5 526.649   2
   6 -14   1 11692.0 524.781   2
   6  14   3 9676.99 540.824   2
   6 -15  -5-94.8509 375.551   2
   6 -15  -3 34.7628 344.285   2
   6 -15  -1 411.812 359.282   2
   6  15   1 192.765 340.336   2
   6  15   3-59.2916 392.904   2
   6 -16  -5 1251.66 406.059   2
   6 -16  -3 9295.02 557.997   2
   6 -16  -1 11038.8 557.432   2
   6  16   1 10183.6 500.068   2
  -6 -16  -3 7301.34 1279.20   2
   6 -17  -5 371.366 1137.39   2
   6 -17  -3 77.3366 388.581   2
   6 -17  -1-8.95316 409.363   2
   6 -17   1 1154.88 420.389   2
  -6 -18   3 8240.09 714.332   2
   6 -18  -1 11986.2 655.532   2
   6 -18   1 9700.42 1540.64   2
   6 -19  -1 421.288 1211.61   2
   7   0  -9 29.9230 529.584   2
   7   0  -7 67.2888 355.425   2
  -7   0   5 32.8078 358.406   2
   7   0  -3-86.0738 218.033   2
  -7   0   1-21.4505 243.034   2
  -7   0  -1-309.290 358.766   2
  -7   0  -3-125.483 342.333   2
   7   0   5-155.900 430.631   2
   7   1  -9 1733.45 436.333   2
   7   1  -7 526.229 268.026   2
  -7  -1   5 676.562 237.968   2
   7  -1  -3 16102.1 294.923   2
  -7  -1   1 15825.6 343.881   2
  -7  -1  -1 14481.8 463.078   2
  -7  -1  -3 11549.4 397.341   2
   7   1   5 1541.26 318.339   2
   7   2  -9 934.262 488.907   2
   7   2  -7 1474.42 276.656   2
   7  -2  -5 108.084 224.372   2
   7   2  -3 161.919 157.413   2
   7   2  -1-40.8452 184.144   2
   7   2   1 236.276 254.796   2
   7   2   3 906.738 266.383   2
  -7   2  -5 551.845 306.093   2
   7   2   6 8163.11 1588.97   2
   7  -3  -9 2641.84 601.650   2
  -7  -3   7 274.624 279.240   2
   7  -3  -5 2781.25 247.909   2
   7  -3  -3 28585.4 387.593   2
   7  -3  -1 30820.8 528.657   2
  -7  -3  -1 23043.5 524.403   2
  -7  -3  -3 14130.8 518.658   2
  -7   3  -5 1489.54 303.173   2
   7  -4  -9 1821.02 560.365   2
  -7  -4   7 6371.64 362.302   2
   7  -4  -5 3494.17 275.641   2
   7  -4  -3 3156.88 200.718   2
   7   4  -1 378.761 214.129   2
   7   4   1 481.877 246.411   2
   7   4   3 1693.43 288.885   2
   7   4   5 918.656 299.177   2
   7  -5  -9 1504.14 705.569   2
  -7  -5   7 92.8919 296.996   2
  -7  -5   5 1866.79 236.294   2
   7  -5  -3 16883.3 335.901   2
   7  -5  -1 19227.2 418.488   2
  -7  -5  -1 17273.0 460.671   2
  -7  -5  -3 10777.3 448.189   2
   7   5   5 1253.28 345.099   2
  -7   5  -6 1765.56 1233.80   2
   7  -6  -9 640.196 777.469   2
  -7  -6   7 5891.57 359.315   2
   7  -6  -5 1739.79 238.267   2
   7  -6  -3 3598.17 226.646   2
   7   6  -1 1123.61 204.568   2
   7   6   1-56.8972 247.620   2
   7   6   3 1177.25 289.031   2
   7   6   5 783.677 348.681   2
   7   7  -9 2090.19 1239.36   2
   7   7  -7 196.473 289.821   2
   7  -7  -5 858.638 245.743   2
   7  -7  -3 7860.00 282.686   2
   7  -7  -1 9130.47 343.226   2
   7  -7   1 8355.26 377.341   2
   7   7   3 5251.02 356.748   2
   7   7   5 915.069 357.186   2
   7  -8  -7 11462.2 432.767   2
   7  -8  -5 4035.52 306.146   2
   7  -8  -3 4730.78 259.645   2
   7   8  -1 757.808 226.271   2
   7   8   1 539.656 280.844   2
   7   8   3 3145.69 335.157   2
  -7   8  -5 2364.83 435.418   2
   7  -9  -7 169.315 297.793   2
   7  -9  -5 147.493 286.167   2
   7  -9  -3 2683.78 247.047   2
   7   9  -1 3826.28 282.430   2
   7   9   1 3478.76 340.542   2
   7   9   3 1708.75 317.350   2
  -7   9  -5 234.626 462.966   2
   7 -10  -7 17651.8 549.860   2
   7 -10  -5 7904.20 412.081   2
   7 -10  -3 8011.52 349.554   2
   7  10  -1 910.888 250.432   2
   7  10   1 1174.34 319.167   2
  -7 -10  -3 6419.87 428.763   2
   7 -11  -7 205.455 337.160   2
   7 -11  -5 330.312 320.246   2
   7 -11  -3 1921.82 274.607   2
   7 -11  -1 3476.86 341.692   2
   7  11   1 3954.83 364.717   2
   7  11   3 1933.13 396.732   2
   7 -12  -7 17720.4 1047.05   2
   7 -12  -5 9067.03 488.732   2
   7 -12  -3 9200.22 409.708   2
   7 -12  -1 1200.78 339.991   2
   7  12   1 492.825 348.185   2
  -7 -12  -3 5106.78 500.390   2
  -7  13   7-365.771 1065.73   2
   7 -13  -5 427.189 364.596   2
   7 -13  -3 1029.76 302.810   2
   7 -13  -1 1993.13 360.010   2
   7  13   1 2031.29 406.957   2
   7  13   3 200.922 576.040   2
   7 -14  -5 6356.42 493.783   2
  -7 -14   3 7425.20 435.672   2
   7 -14  -1 734.477 358.474   2
   7  14   1 256.304 426.513   2
   7 -15  -5 11.1542 661.451   2
   7 -15  -3 395.292 369.666   2
   7 -15  -1 291.326 432.289   2
   7  15   1 19.3017 443.359   2
  -7  16   5 4270.91 1622.57   2
  -7 -16   3 5811.14 558.998   2
  -7 -16   1 876.200 423.310   2
   7 -16   1 4.49954 1021.85   2
  -7 -17   3 1211.68 674.262   2
  -7 -17   1 166.637 1630.90   2
   8   0  -9-467.995 1309.58   2
   8   0  -7 15.1523 450.439   2
  -8   0   5-215.590 482.197   2
   8   0  -3 38.2835 287.482   2
   8   0  -1 56.6403 390.986   2
  -8   0  -1-68.2533 416.352   2
   8   0   3-115.834 536.827   2
   8   0   5-851.804 631.965   2
   8   1  -7 17584.2 519.728   2
  -8  -1   5 6647.55 389.514   2
  -8  -1   3 9779.43 314.231   2
  -8   1   1 872.757 257.606   2
  -8   1  -1 297.760 300.051   2
  -8  -1  -3 4728.47 440.851   2
  -8  -1  -5 2378.18 434.270   2
   8   2  -7 234.149 304.581   2
   8  -2  -5 43.6710 250.435   2
  -8   2   3 1249.13 208.486   2
   8   2  -1 1566.36 270.675   2
   8   2   1 1357.52 312.129   2
  -8   2  -3 924.961 368.714   2
  -8  -2  -5-301.525 481.579   2
   8   3  -7 25836.6 651.876   2
   8  -3  -5 12620.6 417.353   2
   8  -3  -3 12415.0 353.052   2
   8   3  -1 912.704 262.655   2
   8   3   1 661.793 307.010   2
  -8  -3  -3 6677.76 479.634   2
  -8  -3  -5 6287.93 1546.00   2
  -8  -4   7 230.165 319.819   2
   8  -4  -5 259.075 265.858   2
   8   4  -3 3737.67 259.923   2
   8   4  -1 2988.26 304.361   2
   8   4   1 2406.83 339.313   2
   8   4   3 1605.16 355.862   2
  -8  -5   7 16422.9 549.896   2
   8  -5  -5 8656.57 385.726   2
   8  -5  -3 10005.7 338.076   2
   8   5  -1 1174.41 303.885   2
   8   5   1 339.279 315.689   2
   8  -5   3 5787.20 433.601   2
  -8  -6   7 146.883 345.696   2
   8  -6  -5 55.6626 271.414   2
   8  -6  -3 3393.92 254.822   2
   8   6  -1 2764.09 323.907   2
   8   6   1 1964.72 347.293   2
   8   6   3 1866.59 364.105   2
  -8  -7   7 8183.38 495.253   2
  -8  -7   5 4074.11 364.266   2
  -8  -7   3 5911.83 294.751   2
   8   7  -1 561.264 283.692   2
   8   7   1 197.970 294.252   2
   8   7   3 2442.18 393.448   2
  -8  -8   7 83.9052 353.163   2
   8  -8  -5 445.966 312.409   2
   8  -8  -3 6969.20 315.481   2
  -8  -8   1 7989.60 390.751   2
  -8  -8  -1 6557.58 406.990   2
   8   8   3 5186.30 421.224   2
   8  -9  -7 3890.29 729.084   2
   8  -9  -5 1610.55 332.748   2
   8  -9  -3 1690.01 265.260   2
   8   9  -1 86.4073 314.762   2
   8   9   1-118.800 313.217   2
   8   9   3 603.398 367.163   2
   8 -10  -7 692.508 910.830   2
   8 -10  -5 1138.16 336.638   2
   8 -10  -3 10915.1 414.775   2
   8 -10  -1 11611.1 486.947   2
   8 -10   1 8289.67 484.450   2
   8 -10   3 5424.68 704.165   2
   8  11  -7 2167.41 2113.29   2
   8 -11  -5 1829.11 373.038   2
   8 -11  -3 2246.29 329.350   2
   8 -11  -1 186.915 352.453   2
   8  11   1-80.6938 373.858   2
   8 -11   3 687.240 837.100   2
   8 -12  -5 1093.07 363.262   2
  -8 -12   3 9332.10 460.252   2
   8 -12  -1 12668.2 573.570   2
   8 -12   1 11145.5 566.958   2
   8 -13  -5 1344.38 584.556   2
   8 -13  -3 981.329 369.645   2
   8 -13  -1-198.708 399.678   2
   8  13   1 230.555 668.501   2
  -8 -14   3 7924.10 653.070   2
   8 -14  -1 9282.02 605.921   2
   8  14   1 8144.89 1644.83   2
  -8 -15   3 404.827 765.375   2
  -8 -15   1-40.3098 1465.74   2
   9   0  -7 2.39393 488.771   2
  -9   0   5-163.155 523.209   2
   9   0  -3-329.143 354.514   2
   9   0  -1-312.879 462.540   2
   9   0   1-190.407 501.656   2
   9   0   3-722.878 736.000   2
   9  -1  -7 223.891 355.032   2
  -9  -1   5 851.966 374.602   2
  -9  -1   3 10029.0 393.688   2
  -9  -1   1 9917.76 479.080   2
  -9  -1  -1 8129.62 482.200   2
   9   1   3 4391.03 819.404   2
   9   2  -7 1050.83 397.918   2
  -9  -2   5 900.036 319.567   2
  -9   2   3 801.597 268.057   2
  -9   2   1 175.700 334.384   2
  -9   2  -1-220.345 352.175   2
   9   3  -7 263.183 388.205   2
   9  -3  -5 1146.01 332.044   2
   9  -3  -3 12089.8 431.913   2
  -9  -3   1 13334.7 541.995   2
  -9  -3  -1 13059.2 564.134   2
  -9  -4   7 3510.91 546.647   2
   9  -4  -5 1462.87 383.673   2
  -9   4   3 1205.90 293.924   2
   9   4  -1 145.798 312.359   2
   9   4   1 44.9564 369.132   2
  -9  -5   7 542.029 568.420   2
   9  -5  -5 681.316 352.876   2
   9  -5  -3 8694.19 420.697   2
  -9  -5   1 10981.1 480.437   2
  -9  -5  -1 9929.83 533.487   2
   9   6  -7 3550.90 932.738   2
   9  -6  -5 814.887 366.580   2
   9  -6  -3 1012.84 287.284   2
   9   6  -1-68.7634 332.264   2
   9   6   1 397.297 373.213   2
  -9  -7   7 165.136 2720.96   2
   9  -7  -5 284.191 354.440   2
   9  -7  -3 4539.55 364.658   2
   9   7  -1 5386.01 453.755   2
   9   7   1 4927.30 454.422   2
   9  -8  -5 3645.70 385.378   2
   9  -8  -3 3328.41 362.514   2
   9   8  -1 635.628 380.374   2
   9   8   1 110.222 407.496   2
   9  -9  -5 489.389 364.591   2
   9  -9  -3 1652.64 305.419   2
   9   9  -1 1410.41 393.354   2
   9   9   1 1270.16 794.598   2
  -9 -10   5 4724.16 787.767   2
   9 -10  -3 3987.28 353.527   2
   9 -10  -1 190.259 408.825   2
   9  10   1 153.175 896.211   2
  -9 -11   5 432.322 1061.20   2
  -9 -11   3 1447.93 368.326   2
  -9  11   1 2382.68 499.397   2
  -9 -12   3 5140.25 679.466   2
  -9  12   1 699.045 1451.66   2
 -10   0   5-113.197 590.775   2
  10   0  -3-241.938 536.467   2
  10   0  -1-145.452 527.518   2
  10  -1  -5 4413.37 471.862   2
  10   1  -3 4090.64 444.234   2
  10   1  -1 42.1710 382.677   2
  10  -2  -5-206.138 530.108   2
  10   2  -3-17.9826 392.598   2
  10   2  -1 405.604 392.487   2
 -10   3   5 6448.81 766.265   2
  10  -3  -3 7518.20 508.792   2
 -10   3   1 1276.78 409.084   2
  10  -4  -5 326.612 547.304   2
 -10   4   3 1001.76 399.430   2
  10   4  -1 1575.16 410.241   2
  10  -5  -5 5542.12 760.701   2
 -10   5   3 5343.32 462.546   2
  10   5  -1 689.809 404.164   2
  10  -6  -5 262.251 865.035   2
  10  -6  -3 3052.93 400.962   2
  10   6  -1 2506.53 498.084   2
 -10   7   5 2024.20 1788.69   2
 -10   7   3 2076.56 439.992   2
  10   7  -1-94.6638 799.356   2
 -10   8   3 3313.57 519.376   2
  10   8  -1 3051.15 932.600   2
 -10   9   3 924.956 583.935   2
;
_shelx_hkl_checksum     72494
_shelx_res_file
;
TITL Aarhus2_5 in P2(1)/c
    shelx.res
    created by SHELXL-2019/3 at 10:57:40 on 12-Jun-2024
CELL 0.71073   7.807746  16.488056   7.692923  90.0000 103.9202  90.0000
ZERR    4.00   0.00084   0.00154   0.00089   0.0000   0.012   0.0000
LATT  1
SYMM -x, y+1/2,-z+1/2
SFAC C H N Cl Au
UNIT 24.00 28.00 4.00 12.00 4.00
L.S.   6
FMAP  2
PLAN  10
OMIT    -1 -17  -6
OMIT    -1  -9   9
OMIT     1   1  -7
OMIT    -3  -1   7
OMIT    -1 -15  -6
OMIT     1   9  -8
OMIT     1  -9  -7
TEMP -173
SIZE 0.22 0.1 0.02
SHEL 999 0.75
ACTA 56
CONF 2.4
BOND $H
EQIV $1 -x+1, y+1/2, -z+1/2
EQIV $2 -x, y+1/2, -z+1/2
EQIV $3 -x, -y+1, -z
EQIV $4 -x+1, -y+1, -z+1
EQIV $5 -x+1, -y+1, -z
EQIV $6 x, y, z-1
EQIV $7 x, y, z+1
EQIV $8 -x, -y+1, -z+1
HTAB C13 Cl1_$1
HTAB C15 Cl1_$2
HTAB C17 Cl1_$1
HTAB C16 Cl2_$3
HTAB C17 Cl3_$4
RTAB DIST Au1 Cl2_$3
RTAB DIST Au1 Cl3_$4
RTAB DIST Cl2 Au1_$3
RTAB ANGL Au1 Cl2 Au1_$3
RTAB DIST Cl2 Cl2_$5
RTAB ANGL Au1 Cl2 Cl2_$5
RTAB DIST Cl2 Cl3_$6
RTAB ANGL Au1 Cl2 Cl3_$6
RTAB DIST Cl3 Au1_$4
RTAB ANGL Au1 Cl3 Au1_$4
RTAB DIST Cl3 Cl2_$7
RTAB ANGL Au1 Cl3 cl2_$7
RTAB DIST Cl3 Cl3_$8
RTAB ANGL Au1 Cl3 cl3_$8
WGHT    0.025800
BASF   0.45834
FVAR       1.69268
AU1   5    0.250557    0.516556    0.213539    11.00000    0.01750    0.01050 =
         0.01386   -0.00015    0.00467   -0.00089
CL1   4    0.312008    0.382043    0.214593    11.00000    0.02530    0.01206 =
         0.02480    0.00116    0.00613    0.00176
CL2   4    0.246908    0.525097   -0.082693    11.00000    0.03806    0.01630 =
         0.01381   -0.00053    0.00878   -0.00214
CL3   4    0.248029    0.512528    0.507240    11.00000    0.03749    0.02426 =
         0.01743    0.00109    0.01055    0.00535
N11   3    0.188873    0.636277    0.207125    11.00000    0.01878    0.00819 =
         0.01728   -0.00112    0.00299    0.00097
C12   1    0.313257    0.694730    0.221405    11.00000    0.01815    0.01793 =
         0.01706   -0.00113    0.00525   -0.00165
C13   1    0.261694    0.775304    0.203498    11.00000    0.02531    0.01492 =
         0.02732   -0.00131    0.00565   -0.00256
AFIX  43
H13   2    0.348279    0.816701    0.214521    11.00000   -1.20000
AFIX   0
C14   1    0.085701    0.795811    0.169812    11.00000    0.02723    0.01299 =
         0.02553   -0.00040    0.00802    0.00334
AFIX  43
H14   2    0.050262    0.851025    0.155956    11.00000   -1.20000
AFIX   0
C15   1   -0.038249    0.735157    0.156486    11.00000    0.02139    0.02151 =
         0.02571   -0.00734    0.00500    0.00373
AFIX  43
H15   2   -0.160284    0.747910    0.133755    11.00000   -1.20000
AFIX   0
C16   1    0.017107    0.656664    0.176439    11.00000    0.01766    0.01726 =
         0.02625   -0.00564    0.00698   -0.00450
AFIX  43
H16   2   -0.068217    0.614881    0.168460    11.00000   -1.20000
AFIX   0
C17   1    0.503704    0.668001    0.256719    11.00000    0.02088    0.01554 =
         0.04902    0.00130    0.00694   -0.00355
AFIX 137
H17A  2    0.521166    0.635987    0.155039    11.00000   -1.50000
H17B  2    0.532990    0.634864    0.365612    11.00000   -1.50000
H17C  2    0.580432    0.715824    0.272402    11.00000   -1.50000
AFIX   0
HKLF 5
REM  Aarhus2_5 in P2(1)/c
REM wR2 = 0.0498, GooF = S = 0.999, Restrained GooF = 0.999 for all data
REM R1 = 0.0251 for 2910 Fo > 4sig(Fo) and 0.0349 for all 3603 data
REM 102 parameters refined using 0 restraints
END
WGHT      0.0258      0.0000
REM Highest difference peak  4.519,  deepest hole -0.871,  1-sigma level  0.200
Q1    1   0.2494  0.5163 -0.2784  11.00000  0.05    4.52
Q2    1   0.2494  0.5149  0.3406  11.00000  0.05    2.35
Q3    1   0.2514  0.4562  0.2154  11.00000  0.05    1.30
Q4    1   0.2529  0.5183  0.0213  11.00000  0.05    1.17
Q5    1   0.2459  0.5119  0.0969  11.00000  0.05    1.05
Q6    1   0.2612  0.5163  0.5965  11.00000  0.05    0.94
Q7    1   0.1790  0.5151  0.0910  11.00000  0.05    0.93
Q8    1   0.1435  0.5164  0.2245  11.00000  0.05    0.75
Q9    1   0.2009  0.5759  0.2810  11.00000  0.05    0.74
Q10   1   0.3268  0.5805  0.2419  11.00000  0.05    0.65
;
_shelx_res_checksum     86224
data_2
_audit_creation_method     'SHELXL-2019/3'
_chemical_name_systematic
;
Tribromido(2-methylpyridine-\k<i>N</i>)gold(III)
;
_chemical_name_common     ?
_chemical_formula_moiety     'C6 H7 Au Br3 N'
_chemical_formula_sum     'C6 H7 Au Br3 N'
_chemical_formula_iupac     '[Au Br3 (C6 H7 N)]'
_chemical_formula_weight     529.82
_chemical_melting_point     ?
_space_group_crystal_system     monoclinic
_space_group_name_H-M_alt     'P 21/n'
_space_group_name_Hall     '-P 2yn'
loop_
    _space_group_symop_operation_xyz
    'x, y, z'
    '-x+1/2, y+1/2, -z+1/2'
    '-x, -y, -z'
    'x-1/2, -y-1/2, z-1/2'
_cell_length_a     8.0776(4)
_cell_length_b     14.7230(7)
_cell_length_c     8.9682(4)
_cell_angle_alpha     90
_cell_angle_beta     96.617(5)
_cell_angle_gamma     90
_cell_volume     1059.45(9)
[truncated: 8,781,424 more chars]
