# Supplementary material for: Crystal structures of seven gold(III) complexes of the form LAuX3 (L = substituted pyridine, X = Cl or Br)
Source: Acta Crystallogr E Crystallogr Commun. 2024 Jul 31;80(Pt 8):894–909. doi: 10.1107/S2056989024007266 (PMC11299753; doi:10.1107/S2056989024007266)
Supplement: Supplementary file 2 [file e-80-00894-1asup2.hkl]

data_1a                                                                         
_shelx_title ' aalborg_pgj_5 in P2(1)/n'                                        
_shelx_refln_list_code          4                                               
_shelx_F_calc_maximum      350.71                                               
_exptl_crystal_F_000       720.00                                               
_reflns_d_resolution_high  0.7502                                               
                                                                                
loop_                                                                           
 _space_group_symop_operation_xyz                                               
 'x, y, z'                                                                      
 '-x+1/2, y+1/2, -z+1/2'                                                        
 '-x, -y, -z'                                                                   
 'x-1/2, -y-1/2, z-1/2'                                                         
                                                                                
_cell_length_a     7.6852                                                       
_cell_length_b    14.3992                                                       
_cell_length_c     8.7963                                                       
_cell_angle_alpha  90.000                                                       
_cell_angle_beta   95.860                                                       
_cell_angle_gamma  90.000                                                       
                                                                                
_shelx_F_squared_multiplier     1.000                                           
                                                                                
loop_                                                                           
 _refln_index_h                                                                 
 _refln_index_k                                                                 
 _refln_index_l                                                                 
 _refln_F_squared_calc                                                          
 _refln_F_squared_meas                                                          
 _refln_F_squared_sigma                                                         
 _refln_observed_status                                                         
   0   0   2      37016.58      37871.41       303.41 o                         
   0   0   4      45454.11      46582.97       615.91 o                         
   0   0   6      58944.02      44577.84      1289.72 o                         
   0   0  -8       2673.17       2626.29       318.13 o                         
   0   0  10       3992.01       3608.83       428.25 o                         
   0  -1   2      23696.68      25726.65       178.59 o                         
   0   1   3       1402.11       1479.69        71.04 o                         
   0  -1   4      25846.00      21729.80       412.16 o                         
   0   1   5      38340.13      32352.92       596.70 o                         
   0   1   6          2.87         22.56        97.85 o                         
   0   1   7       7090.32       6467.16       258.62 o                         
   0   1  -8      12986.01      16549.79       551.82 o                         
   0  -1  -9        340.29        323.86       134.67 o                         
   0  -1  10       4723.97       2949.63       407.73 o                         
   0   1 -11       6384.79       7905.26       372.01 o                         
   0  -2   1      32447.58      35905.61       231.63 o                         
   0  -2  -2        501.67        654.13        54.33 o                         
   0   2  -3     111883.03     116122.06       449.14 o                         
   0   2   4        106.52        165.82        53.73 o                         
   0  -2  -5      19596.80      16197.08       375.18 o                         
   0  -2   6       3483.31       3045.98       178.09 o                         
   0   2   7      11241.62       9399.87       362.23 o                         
   0  -2  -8        471.62        467.46       138.35 o                         
   0   2   9      24841.74      32825.40       729.27 o                         
   0   2 -10        540.97        542.45       154.25 o                         
   0   2  11       1347.46       1545.51       199.11 o                         
   0   3  -1      36757.67      40975.96       249.28 o                         
   0   3   2      92792.92      99146.30       447.56 o                         
   0  -3  -3       1615.90       1746.10        68.81 o                         
   0  -3  -4      38912.59      38597.95       343.51 o                         
   0   3   5       9991.72       9633.48       185.43 o                         
   0  -3   6       2711.41       2744.67       145.63 o                         
   0  -3  -7       3891.46       3022.23       242.63 o                         
   0   3  -8      18423.48      15307.94       588.82 o                         
   0  -3   9         61.30         53.68       163.20 o                         
   0  -3  10       5227.57       6228.08       307.76 o                         
   0  -3  11        576.65        622.42       213.10 o                         
   0   4   0     122994.88     137538.77       642.53 o                         
   0  -4  -1      12293.82      13447.83       128.99 o                         
   0  -4   2      26429.31      27751.35       191.95 o                         
   0   4  -3      19305.38      19699.43       205.78 o                         
   0  -4   4      27102.44      27549.07       269.41 o                         
   0  -4  -5         33.44         54.18        69.44 o                         
   0   4   6      40586.99      36541.86       528.25 o                         
   0   4   7       2648.34       2388.39       199.70 o                         
   0   4   8       3027.56       3065.50       212.34 o                         
   0  -4   9        811.77        881.17       187.41 o                         
   0  -4 -10       5251.66       4403.19       391.23 o                         
   0   4  11          9.27         52.72       193.90 o                         
   0   5  -1      61587.88      66463.33       238.40 o                         
   0   5  -2       5109.73       5618.40       100.82 o                         
   0  -5   3         63.63        111.58        55.96 o                         
   0   5  -4       5877.65       5631.89       138.32 o                         
   0  -5  -5      35765.28      34275.55       423.05 o                         
   0  -5  -6        338.60        302.92        90.01 o                         
   0   5   7      25406.87      23749.91       462.84 o                         
   0   5   8       2455.57       2009.60       202.94 o                         
   0  -5   9        303.23        379.13       161.70 o                         
   0  -5 -10       1377.83       1495.81       206.79 o                         
   0  -5 -11       9500.30       7987.83       595.34 o                         
   0  -6   0      25294.82      27926.68       284.46 o                         
   0   6  -1      21141.09      23122.21       153.40 o                         
   0  -6   2       5067.04       5241.87        91.65 o                         
   0   6   3      56463.20      55281.75       401.49 o                         
   0   6   4       4840.63       4654.25       135.07 o                         
   0   6   5       4433.09       4261.90       132.82 o                         
   0   6  -6      13177.87      13197.73       268.66 o                         
   0   6  -7       7285.82       6497.71       320.07 o                         
   0  -6   8        507.13        548.40       145.72 o                         
   0   6  -9       8603.29       9614.19       362.92 o                         
   0  -6  10       3263.10       3395.44       274.07 o                         
   0  -6 -11       1426.95       1386.87       244.32 o                         
   0  -7   1       1167.48       1262.60        56.31 o                         
   0   7  -2      84646.44      89463.37       395.43 o                         
   0   7   3        628.70        556.27        62.95 o                         
   0  -7  -4      33011.60      31828.10       318.12 o                         
   0  -7   5         88.75         67.42        67.58 o                         
   0  -7  -6       2138.07       2210.63       141.85 o                         
   0  -7  -7       1730.65       1584.21       146.41 o                         
   0  -7   8      17914.00      19360.54       481.07 o                         
   0   7  -9        126.40        129.64       155.15 o                         
   0  -7  10       5397.88       6371.91       348.64 o                         
   0   8   0      16397.90      17516.44       255.38 o                         
   0   8  -1       9136.39       9610.22       111.98 o                         
   0   8   2       9303.29       9825.29       143.63 o                         
   0  -8  -3      30955.37      31400.36       277.57 o                         
   0  -8   4       3936.97       3863.11       138.67 o                         
   0  -8  -5       2300.36       2187.22       109.35 o                         
   0  -8   6      17781.62      17589.50       338.15 o                         
   0   8   7       5026.33       5009.41       205.64 o                         
   0   8   8       3631.38       3859.85       216.87 o                         
   0   8   9       5393.29       6266.77       296.63 o                         
   0   8  10       3139.90       3343.91       316.83 o                         
   0   9  -1      42754.82      44484.26       372.70 o                         
   0  -9  -2        274.67        301.28        76.89 o                         
   0   9   3          5.71         19.43        71.53 o                         
   0  -9   4        133.36        110.07        75.93 o                         
   0  -9   5      25263.70      24646.93       348.74 o                         
   0   9   6         65.55         72.64        97.40 o                         
   0  -9   7      19363.01      19102.24       413.79 o                         
   0   9   8        831.14        860.71       163.72 o                         
   0   9   9        313.59        222.44       160.77 o                         
   0   9 -10         10.03        -31.80       201.12 o                         
   0  10   0      41360.55      42472.70       465.91 o                         
   0  10  -1       5457.89       5629.34       143.97 o                         
   0 -10   2       8033.96       8239.63       171.37 o                         
   0  10  -3       9211.52       8938.81       202.66 o                         
   0  10  -4      16220.65      15348.16       291.32 o                         
   0 -10   5        731.49        775.13       106.07 o                         
   0  10   6      14460.08      14422.62       312.31 o                         
   0 -10   7       2015.32       1830.28       188.26 o                         
   0  10  -8        343.84        274.88       145.89 o                         
   0  10   9       3064.03       3061.89       232.07 o                         
   0  11  -1       2786.51       2723.71       130.16 o                         
   0 -11   2      29586.60      29955.95       352.11 o                         
   0 -11   3       2021.75       1801.35       118.95 o                         
   0 -11  -4      27407.11      26649.94       392.85 o                         
   0 -11   5       1764.51       1683.35       144.40 o                         
   0 -11   6          5.83         31.98       112.78 o                         
   0  11   7         32.91         39.25       129.69 o                         
   0  11   8      10652.83      11567.95       395.96 o                         
   0 -11  -9        752.27        830.88       197.18 o                         
   0  12   0       5106.25       5070.17       250.39 o                         
   0  12   1       5486.16       5815.24       173.37 o                         
   0 -12   2        613.24        510.80        94.29 o                         
   0 -12   3      17166.38      16895.44       317.70 o                         
   0 -12   4        360.93        313.98       115.04 o                         
   0 -12   5       4387.35       4371.64       189.72 o                         
   0  12  -6       3456.67       3314.09       182.67 o                         
   0  12  -7       5512.96       5653.30       247.00 o                         
   0 -12   8        691.74        672.72       158.21 o                         
   0  12  -9      10432.77      10882.99       436.93 o                         
   0  13  -1      20606.89      21230.43       322.03 o                         
   0  13   2       4309.37       4325.93       176.56 o                         
   0  13   3         68.93        137.43       115.85 o                         
   0 -13   4       3359.37       3401.90       191.41 o                         
   0  13  -5      14169.26      14461.68       325.28 o                         
   0  13  -6        328.19        269.96       123.13 o                         
   0 -13   7       5248.33       5236.79       264.43 o                         
   0 -13  -8       2168.30       2444.11       214.40 o                         
   0  14   0      30440.62      28977.54       727.79 o                         
   0 -14  -1         14.37         37.23       120.78 o                         
   0  14   2       3457.45       3403.07       200.26 o                         
   0 -14  -3        679.50        545.99       139.46 o                         
   0 -14  -4       8438.55       8321.51       281.83 o                         
   0  14   5       1207.94       1343.56       169.96 o                         
   0  14  -6      12795.74      13438.86       340.53 o                         
   0  14  -7         44.08        195.22       153.53 o                         
   0 -15  -1       4969.70       4977.21       235.91 o                         
   0 -15   2       6220.34       5811.58       268.61 o                         
   0  15  -3          9.79         40.07       155.47 o                         
   0 -15  -4       8170.06       8223.96       309.63 o                         
   0  15   5       4679.82       5036.60       277.35 o                         
   0  15   6         84.31        178.03       167.19 o                         
   0  15   7       1946.09       2177.85       227.34 o                         
   0 -16   0        308.08        331.78       190.77 o                         
   0 -16   1       3850.85       3931.37       238.90 o                         
   0 -16  -2         48.21         82.39       175.16 o                         
   0 -16   3      13933.52      13923.25       455.73 o                         
   0  16   4         24.06          5.84       183.62 o                         
   0 -16  -5       2260.45       2163.57       240.96 o                         
   0  16  -6          0.31         91.80       167.19 o                         
   0  17  -1       4177.72       4300.39       250.07 o                         
   0  17  -2       9728.67      10162.26       372.83 o                         
   0  17   3          5.58         43.04       201.66 o                         
   0 -17   4       4519.18       4921.49       279.14 o                         
   0  17  -5       2737.89       2422.85       242.19 o                         
   0 -18   0       9519.41      10057.74       521.65 o                         
   0 -18   1        418.39        478.78       182.69 o                         
   0  18  -2       2260.54       2406.88       254.68 o                         
   0 -18   3        248.58        246.70       209.25 o                         
   0 -18   4       2071.76       2040.03       244.57 o                         
   0 -19  -1       5058.61       5326.91       310.86 o                         
  -1   0  11       2370.65       2694.65       473.43 o                         
  -1   0   9       7328.35       8102.41       319.52 o                         
  -1   0   7       5634.03       5359.34       234.56 o                         
   1   0  -5        550.06        687.12        99.47 o                         
  -1   0   3       8325.99       8128.74       138.67 o                         
  -1   0   1      38511.38      40534.95       342.99 o                         
   1   0   1        549.53        454.54        75.97 o                         
   1   0   3      34763.98      33634.79       288.11 o                         
   1   0   5      24719.80      23100.39       322.93 o                         
   1   0   7       3974.10       4238.83       215.49 o                         
   1   0   9      18410.39      18644.05       452.62 o                         
   1   1 -11       2103.27       2321.20       375.28 o                         
   1   1 -10       1255.79       1515.31       152.22 o                         
   1  -1  -9       1341.86       1263.10       128.60 o                         
   1  -1  -8       2224.86       2354.75       136.69 o                         
   1  -1  -7        359.25        435.10        92.54 o                         
  -1  -1   6        761.68        722.05        86.17 o                         
   1  -1  -5       9175.71       8728.12       151.39 o                         
  -1  -1   4       3783.70       3757.42        97.04 o                         
  -1   1   3       2468.92       2501.88        64.75 o                         
   1   1  -2       9567.88       9458.50        85.65 o                         
  -1   1   1       9127.48       9762.84        89.81 o                         
  -1  -1  -1      14412.60      14446.56       105.61 o                         
  -1   1  -2       4715.90       4823.79        71.08 o                         
   1   1   3        229.85        241.30        47.47 o                         
   1  -1   4      26997.69      25728.91       203.77 o                         
  -1  -1  -5       3835.77       3868.01       108.52 o                         
  -1   1  -6       1745.38       1733.23        96.01 o                         
   1  -1   7       4934.46       4819.97       158.26 o                         
   1   1   8       3392.42       3282.50       150.40 o                         
   1  -1   9        506.05        554.27       117.20 o                         
  -1  -1 -10       5966.45       6289.46       217.67 o                         
   1   2 -11        234.92        424.25       286.78 o                         
   1  -2 -10       3457.29       3438.04       447.59 o                         
  -1   2   9        120.73         42.17       117.69 o                         
  -1  -2   8         38.86        221.89        92.82 o                         
  -1   2   7       1460.74       1380.27       101.93 o                         
   1   2  -6      10828.22      10092.28       185.35 o                         
   1   2  -5        136.75         98.75        49.51 o                         
  -1   2   4      14584.48      13891.65       133.12 o                         
   1  -2  -3        316.00        293.33        43.05 o                         
  -1   2   2       2196.53       2276.35        48.33 o                         
  -1  -2   1       4076.33       4276.86        54.04 o                         
   1  -2   0      37298.99      40692.96       163.61 o                         
  -1   2  -1        854.93        987.41        41.03 o                         
  -1   2  -2      16454.36      16557.31       125.21 o                         
   1   2   3         36.26         54.02        38.64 o                         
  -1  -2  -4       1893.35       1863.89        67.75 o                         
   1   2   5        231.66        232.76        52.92 o                         
  -1  -2  -6      18304.09      17250.06       239.29 o                         
  -1   2  -7          7.63         53.44        87.49 o                         
   1   2   8       8353.19       8229.30       211.62 o                         
   1   2   9        287.42        279.96       112.37 o                         
   1   3 -11       6104.65       6760.91       465.88 o                         
   1  -3 -10       1745.86       2162.21       412.68 o                         
   1  -3  -9        797.49        776.76       129.64 o                         
   1   3  -8       1949.82       1954.76       138.23 o                         
   1  -3  -7       1710.60       1941.97       119.03 o                         
  -1  -3   6         25.13         44.24        77.84 o                         
  -1   3   5       8936.64       8201.53       135.70 o                         
   1  -3  -4        110.39        106.30        45.12 o                         
  -1  -3   3       2849.03       2826.12        63.88 o                         
   1  -3  -2       1304.63       1287.16        46.03 o                         
   1  -3  -1       4445.74       4449.28        60.11 o                         
  -1  -3   0       2589.06       2819.39        52.45 o                         
   1  -3   1      34048.20      34615.12       144.72 o                         
   1   3   2       1081.06       1071.74        58.12 o                         
   1   3   3       7230.93       7327.43        98.76 o                         
  -1  -3  -4       6246.40       6033.19       101.50 o                         
   1  -3   5       9527.11       9137.26       130.26 o                         
  -1  -3  -6        426.27        477.71        76.49 o                         
  -1  -3  -7      16085.01      15637.86       251.08 o                         
  -1   3  -8       4140.75       4074.25       163.21 o                         
  -1   3  -9        440.42        550.25       123.28 o                         
   1  -4 -11       2508.85       2826.23       341.33 o                         
   1   4 -10       1102.43       1057.16       314.79 o                         
   1   4  -9      13175.76      13550.02       605.33 o                         
   1  -4  -8        434.10        414.33       106.05 o                         
   1   4  -7       6017.95       5793.80       350.47 o                         
  -1   4   6       5071.24       5315.46       404.91 o                         
   1   4  -5      11440.47      11050.38       368.67 o                         
   1  -4  -4        897.81        884.63        53.67 o                         
   1   4  -3      20378.57      19894.25       142.43 o                         
   1  -4  -2       2238.76       2417.91        56.88 o                         
   1  -4  -1      15967.44      16089.75       106.10 o                         
  -1  -4   0        290.90        292.34        35.95 o                         
   1  -4   1        700.95        759.79        37.15 o                         
   1  -4   2       9463.60       9151.01       111.61 o                         
   1   4   3      33310.37      32471.46       201.94 o                         
   1  -4   4        310.49        287.81        49.13 o                         
  -1  -4  -8       1777.21       1759.29       136.56 o                         
   1  -5 -11        533.35        725.27       265.99 o                         
   1   5 -10       7151.27       7261.96       348.05 o                         
   1   5  -9        227.96        172.84       321.47 o                         
   1   5  -8      10035.42       9898.76       403.69 o                         
  -1   5   7       1067.94        761.05       199.95 o                         
  -1   5   6       4968.85       4969.10       308.57 o                         
   1   5  -5       3226.41       3126.05       261.08 o                         
   1  -5  -4       4761.43       4337.49        92.01 o                         
  -1  -5   3        314.63        371.94        48.28 o                         
  -1   5   2      25566.80      25757.57       156.39 o                         
   1   5  -1       4752.15       4948.29        67.48 o                         
   1  -5   0       2043.77       2097.27        51.27 o                         
   1  -5   1       2422.85       2538.33        50.60 o                         
   1  -5   2      12304.96      12051.17       105.75 o                         
   1  -5   3        360.18        372.87        57.64 o                         
  -1  -5  -4      16984.71      16119.37       164.45 o                         
   1  -5  11        548.57        524.00       362.29 o                         
  -1  -6  11          0.34       1586.68       365.19 o                         
  -1   6  10       2771.76       2937.20       327.68 o                         
   1   6  -9       3378.77       3229.45       260.83 o                         
   1   6  -8       3480.50       3236.47       371.61 o                         
   1   6  -7       3616.98       3966.76       269.40 o                         
   1   6  -6      17292.12      15733.08       519.68 o                         
   1   6  -5       3882.60       3803.32       233.98 o                         
  -1   6   4       4127.18       3625.06       346.39 o                         
  -1  -6   3       6341.31       5958.96        91.59 o                         
  -1  -6   2         49.41         60.61        39.14 o                         
   1  -6  -1       9812.61       9935.29        94.96 o                         
   1   6   0       9057.07       9275.44        86.38 o                         
   1  -6   1         14.96         36.56        32.04 o                         
  -1   6  -2      12985.98      12539.80       107.06 o                         
   1   6   3       5644.70       5441.39       104.93 o                         
  -1   6  -6      18281.92      17417.59       741.07 o                         
  -1   6  -7       3221.24       3318.85       323.45 o                         
  -1   6  -8       3884.15       4148.46       371.29 o                         
  -1   6  -9       3551.78       4693.55       582.34 o                         
   1  -6  10       2666.79       2531.22       424.84 o                         
   1  -7 -10         19.45         54.54       250.06 o                         
   1   7  -9        883.56        844.81       341.01 o                         
  -1   7   8        459.56        284.57       219.36 o                         
   1   7  -7      21056.85      19375.04       633.74 o                         
  -1   7   6        254.65        215.62       196.73 o                         
   1   7  -5      18024.75      17559.26       412.14 o                         
  -1   7   4        946.93        993.97       287.12 o                         
  -1   7   3       3342.58       3099.04        70.93 o                         
   1  -7  -2        677.47        679.83        49.55 o                         
   1  -7  -1       6188.23       6292.78        81.37 o                         
   1  -7   0        941.72        954.37        44.75 o                         
   1   7   1      32636.74      32725.73       168.51 o                         
  -1   7  -2       1990.07       2007.48        53.59 o                         
  -1   7  -3       6689.01       6243.61       114.20 o                         
  -1   7  -5      18260.84      17782.61       495.33 o                         
  -1   7  -6        285.31        413.12       231.29 o                         
  -1   7  -7      22757.70      22464.28       632.34 o                         
  -1   7  -8        454.88        387.40       288.12 o                         
  -1   7  -9        848.74        860.02       273.23 o                         
  -1   7 -10         21.47         50.53       323.66 o                         
   1   8 -10       1871.90       2299.76       260.18 o                         
  -1  -8   9       3616.67       3841.16       306.50 o                         
   1   8  -8       2834.34       2818.11       223.59 o                         
   1  -8  -7       4314.66       4252.29       239.76 o                         
   1   8  -6       9179.60       9031.85       351.44 o                         
  -1   8   5       1412.00       1256.21       176.37 o                         
  -1   8   4       6060.75       5227.48       430.17 o                         
  -1   8   3      12372.41      12166.98       140.99 o                         
  -1  -8   2        249.55        270.88        47.32 o                         
   1   8  -1       4301.51       4364.74        78.06 o                         
   1   8   0       4828.97       4749.15        81.01 o                         
   1   8   1       2049.88       2016.08        54.49 o                         
   1  -8   2      10353.43      10066.90       110.45 o                         
   1  -8   3      10056.18       9742.31       127.10 o                         
  -1   8  -4       5396.23       5094.98       338.70 o                         
  -1   8  -5       1582.48       1402.59       241.29 o                         
  -1   8  -6       9506.17       9864.28       632.77 o                         
  -1   8  -7       3900.19       4201.79       365.33 o                         
  -1   8  -8       3182.77       3377.76       375.21 o                         
  -1   8  -9       3792.37       4276.82       375.93 o                         
   1   8  10       1708.88       1967.32       304.36 o                         
   1  -9 -10       6086.40       6553.85       335.70 o                         
   1  -9  -9        537.12        509.30       221.61 o                         
   1   9  -8      11184.04      11655.58       349.90 o                         
  -1   9   7        129.83        306.86       181.96 o                         
  -1   9   6       3154.12       3126.84       191.67 o                         
  -1   9   5        628.57        682.87       201.45 o                         
   1   9  -4      17710.28      17114.69       528.30 o                         
   1  -9  -3        872.11        757.68        66.70 o                         
  -1  -9   2      19124.93      18884.02       180.38 o                         
   1   9  -1         21.52         28.86        47.14 o                         
  -1  -9   0       2285.60       2333.13        67.12 o                         
  -1  -9  -1        420.61        397.26        46.77 o                         
   1   9   2       9465.15       9136.51       128.44 o                         
   1   9   3        376.22        345.87        58.99 o                         
  -1   9  -4      18826.31      18308.45       385.94 o                         
  -1   9  -5        655.01        492.42       174.79 o                         
  -1   9  -6       3163.80       2876.53       322.24 o                         
  -1   9  -7        132.61        270.32       282.98 o                         
   1   9   8      10978.45      10751.24       410.89 o                         
  -1  -9  -9        556.64        491.56       260.35 o                         
   1  -9  10       6639.32       7373.33       319.69 o                         
   1  10 -10        888.63        891.08       602.43 o                         
   1 -10  -9       8272.98       9174.81       346.10 o                         
   1  10  -8        857.78        522.62       274.57 o                         
   1  10  -7       3084.47       2955.28       208.07 o                         
   1  10  -6       5706.25       5459.84       236.09 o                         
   1 -10  -5       7824.98       7521.57       309.54 o                         
   1  10  -4        866.01        856.39       249.98 o                         
  -1 -10   2        152.60         94.07        66.32 o                         
  -1  10   1       8865.24       8740.30       152.82 o                         
   1 -10   0       5144.03       5133.14       120.97 o                         
   1 -10   1        781.24        793.60        67.76 o                         
   1 -10   2       2598.46       2584.55        96.20 o                         
  -1  10  -3      18002.27      17341.46       538.11 o                         
  -1  10  -5       8773.49       8385.95       307.04 o                         
  -1  10  -6       6004.14       5926.55       273.19 o                         
   1 -10   7       2797.30       2894.50       242.30 o                         
  -1 -10  -8        940.77        906.94       208.13 o                         
   1 -10   9       8575.01       9522.18       357.99 o                         
   1  11  -9       2465.71       1688.87       251.33 o                         
   1  11  -8        922.63       1052.28       240.59 o                         
   1  11  -7       7689.80       7390.98       275.42 o                         
   1  11  -6       1398.81       1284.50       167.08 o                         
   1  11  -5      18165.78      17778.16       390.44 o                         
  -1 -11   4       2237.59       2060.42       195.02 o                         
   1  11  -3       3221.55       2987.06       437.66 o                         
   1 -11  -2        408.05        338.53        73.74 o                         
  -1 -11   1       6259.84       6194.94       134.20 o                         
  -1  11   0       3291.66       3201.75       108.85 o                         
  -1 -11  -1      14533.82      14040.36       212.86 o                         
  -1 -11  -2        164.04        157.98        77.15 o                         
  -1  11  -4       2459.14       2374.45       255.11 o                         
  -1  11  -5      17577.89      17286.18       427.90 o                         
  -1  11  -6       1568.42       1499.33       197.20 o                         
  -1 -11  -7       8281.03       8288.06       278.23 o                         
  -1  11  -8        923.47        787.71       217.65 o                         
   1 -11   9       1554.05       1519.31       253.47 o                         
   1  12  -9        301.36        713.37       264.74 o                         
   1  12  -8       3558.67       3363.49       254.85 o                         
  -1  12   7        972.16        981.75       184.79 o                         
   1 -12  -6      10500.43      10509.77       249.33 o                         
   1  12  -5        450.24        407.20       150.97 o                         
   1  12  -4       7236.60       7245.27       274.05 o                         
   1  12  -3       2745.63       2695.63       321.47 o                         
   1  12  -2       5855.52       5509.74       524.90 o                         
   1 -12  -1        877.83        857.97        93.23 o                         
  -1  12   0      13202.09      12786.47       230.90 o                         
  -1 -12  -1       1293.74       1320.31       109.03 o                         
  -1  12  -3       2754.39       2628.35       300.70 o                         
   1  12   4       6449.49       6612.90       271.02 o                         
  -1  12  -5        472.88        392.56       216.87 o                         
  -1  12  -6      10504.54      10405.11       290.01 o                         
  -1  12  -7        933.83        969.94       180.34 o                         
  -1  12  -8       3982.27       4634.48       290.76 o                         
   1  13  -8       6683.24       6717.23       271.16 o                         
  -1 -13   7       1225.86       1078.69       178.08 o                         
   1  13  -6        997.58        889.60       182.37 o                         
   1  13  -5       2737.43       2821.56       181.78 o                         
  -1  13   4      11352.93      11378.05       341.61 o                         
  -1  13   3       3203.83       3093.85       355.34 o                         
   1  13  -2       9407.12       8873.07       632.66 o                         
  -1  13   1       2546.03       2763.33       262.63 o                         
   1  13   0       3232.85       2790.17       323.62 o                         
  -1  13  -2       9038.72       8567.71       461.43 o                         
  -1  13  -3       3136.96       3074.57       359.98 o                         
  -1  13  -4      12183.54      12086.54       445.94 o                         
  -1  13  -5       2495.11       2235.94       266.93 o                         
   1 -13   6        946.89        843.14       226.17 o                         
  -1  13  -7       1366.92       1283.91       199.96 o                         
  -1  13  -8       6364.70       6278.87       326.17 o                         
   1 -14  -8         38.57        236.87       275.32 o                         
   1 -14  -7       3638.89       3954.52       220.76 o                         
   1  14  -6        329.42        340.11       186.73 o                         
  -1 -14   5       6468.30       6672.18       269.64 o                         
   1  14  -4       1128.97       1054.78       196.16 o                         
  -1  14   3      13523.75      13960.40       473.41 o                         
   1  14  -2        820.10        762.31       210.79 o                         
  -1  14   1       8621.76       8666.35       386.25 o                         
  -1  14   0       1433.06       1865.62       297.12 o                         
  -1  14  -1       7675.85       8452.31       389.28 o                         
  -1  14  -2        748.74        988.20       426.26 o                         
  -1  14  -3      13940.95      13751.07       469.47 o                         
  -1  14  -4       1181.84       1033.70       243.38 o                         
  -1  14  -5       7261.03       7852.04       432.39 o                         
  -1  14  -6        302.40        241.81       264.19 o                         
  -1  14  -7       3308.47       3250.88       219.15 o                         
  -1  15   7       2793.46       2792.89       227.46 o                         
   1  15  -6       1721.19       1751.78       227.75 o                         
   1  15  -5       8080.72       8496.09       401.06 o                         
  -1  15   4       3596.03       3760.35       312.86 o                         
   1  15  -3        905.22        994.04       276.58 o                         
   1  15  -2       4346.78       4517.73       330.49 o                         
   1  15  -1       9755.66      10248.39       524.37 o                         
   1  15   0       3133.77       3398.93       377.43 o                         
  -1  15  -1       9916.71      10139.14       365.21 o                         
   1  15   2       3982.76       4238.58       265.44 o                         
   1  15   3        812.24        812.02       239.84 o                         
  -1  15  -4       3895.76       4329.45       284.25 o                         
   1 -15   5       7638.70       7513.49       340.23 o                         
   1 -15   6       1661.22       1825.66       264.12 o                         
  -1  15  -7       2938.74       2851.83       301.53 o                         
  -1 -16   6       7409.12       7306.29       316.60 o                         
   1  16  -5        206.84        254.51       225.98 o                         
  -1  16   4       4804.29       4775.11       277.32 o                         
   1  16  -3         87.76         -0.58       201.72 o                         
   1  16  -2       4438.19       4560.96       316.05 o                         
   1  16  -1        216.66         94.42       349.29 o                         
   1  16   0      12207.26      12162.40       589.82 o                         
   1  16   1        210.49        240.91       262.58 o                         
  -1  16  -2       4978.94       5327.18       369.41 o                         
  -1  16  -3         98.10         61.18       220.14 o                         
   1  16   4       4294.79       4883.35       352.13 o                         
  -1  16  -5        187.39        362.90       244.58 o                         
  -1  16  -6       7502.77       8003.97       437.23 o                         
  -1  17   5       4473.34       4536.67       338.44 o                         
   1  17  -4       2615.38       2298.25       285.93 o                         
  -1  17   3       3056.70       2735.75       311.26 o                         
   1  17  -2       3520.08       3063.09       363.62 o                         
  -1  17   1       5364.60       5425.18       351.67 o                         
  -1  17   0        370.99        289.56       256.93 o                         
   1  17   1       5915.00       6602.70       517.89 o                         
  -1  17  -2       3410.60       3759.36       377.13 o                         
   1  17   3       3126.67       3405.88       327.04 o                         
   1  17   4       2754.83       2510.83       377.31 o                         
  -1  17  -5       4283.48       4413.59       336.09 o                         
   1  18  -4         68.51        344.22       350.76 o                         
  -1  18   3      10044.43      10793.11       479.99 o                         
  -1  18   2        993.66        827.30       287.20 o                         
  -1  18   1       4886.15       4864.00       360.12 o                         
   1  18   0         22.57        -28.11       274.60 o                         
   1  18   1       4419.17       4409.41       407.54 o                         
   1  18   2       1022.68        792.52       414.48 o                         
  -1  18  -3       9969.94      10589.26       544.06 o                         
   1  19  -1       1616.85       1340.03       364.46 o                         
   1  19   0       1402.72       1386.20       364.54 o                         
  -1  19  -1       1604.28       1554.44       375.39 o                         
   2   0 -10       9923.76      10776.07       363.02 o                         
  -2   0   8       2997.25       2934.91       204.51 o                         
   2   0  -6      11360.05      10467.29       256.86 o                         
  -2   0   4      17131.29      17155.66       212.69 o                         
   2   0  -2         74.29        117.82        45.08 o                         
  -2   0   0      30243.75      32116.03       201.10 o                         
   2   0   2       7477.19       7235.42       115.91 o                         
  -2   0  -4       2200.45       2079.15       103.65 o                         
  -2   0  -6       4441.16       4457.46       185.34 o                         
   2   0   8       9723.16       9112.84       361.00 o                         
   2   0  10        652.33        796.42       187.69 o                         
  -2   1  11       4284.92       4581.88       231.05 o                         
  -2  -1  10         20.32         65.05       133.59 o                         
  -2   1   9       5161.49       4956.21       177.35 o                         
   2  -1  -8       2684.10       2511.82       138.69 o                         
   2  -1  -7          6.72        -11.25        85.61 o                         
  -2  -1   6       4859.01       4540.64       131.02 o                         
  -2  -1   5      13539.40      13187.61       150.78 o                         
   2  -1  -4        566.13        571.98        51.90 o                         
  -2   1   3       6745.16       6584.47        81.42 o                         
   2  -1  -2       6878.88       6829.73        66.46 o                         
  -2   1   1        109.95        149.77        33.98 o                         
   2  -1   0      16184.45      16789.69       113.36 o                         
  -2  -1  -1       1541.73       1485.46        47.57 o                         
   2  -1   2         50.48         60.10        35.36 o                         
  -2  -1  -3       4784.56       4708.68        82.91 o                         
   2  -1   4       7148.57       6971.92       120.39 o                         
  -2  -1  -5         26.32         39.94        59.59 o                         
   2   1   6       1269.50       1225.99        87.93 o                         
  -2  -1  -7       2003.51       2018.77       114.92 o                         
  -2   1  -8        473.77        423.65       100.94 o                         
   2   1   9       2492.13       2660.74       154.55 o                         
  -2   1 -10        994.54       1140.58       140.19 o                         
  -2  -1 -11        385.22        318.81       136.65 o                         
  -2  -2  11       1196.83       1351.77       170.54 o                         
  -2  -2  10        145.87        225.80       139.37 o                         
   2  -2  -9       3066.73       3206.67       162.54 o                         
  -2   2   8          3.75         11.98        98.68 o                         
   2   2  -7       9351.52       8772.17       202.38 o                         
   2   2  -6        179.62        147.20        72.66 o                         
   2  -2  -5       2096.94       1956.37        79.81 o                         
  -2  -2   4        137.78        120.75        42.37 o                         
  -2   2   3       6233.74       6045.24        74.45 o                         
   2  -2  -2        979.47        982.62        36.78 o                         
  -2   2   1      16772.38      17478.20       104.76 o                         
  -2  -2   0       4791.03       5076.62        62.35 o                         
  -2  -2  -1       1141.41       1256.65        39.72 o                         
  -2  -2  -2       1558.50       1558.99        43.38 o                         
  -2  -2  -3       9806.08       9583.47       108.56 o                         
  -2  -2  -4        132.26        143.89        50.31 o                         
  -2   2  -5      10858.65      10567.84       162.04 o                         
   2  -2   6        929.40        921.50        83.35 o                         
   2  -2   7        194.26        206.57        83.35 o                         
   2   2   8        233.27        228.47       100.04 o                         
   2   2   9       2808.40       2883.07       159.57 o                         
   2   2  10         17.92        -12.58       122.52 o                         
  -2  -2 -11       2816.93       3188.08       199.62 o                         
   2  -3 -11        715.84        715.68       157.88 o                         
   2   3 -10          0.47         35.29       136.58 o                         
   2  -3  -9       3284.94       3327.31       170.19 o                         
  -2   3   8       9336.55       9049.90       224.03 o                         
  -2  -3   7         54.67         60.93        86.02 o                         
   2   3  -6      10073.50       9440.50       176.19 o                         
  -2  -3   5       3924.01       3717.46        95.80 o                         
  -2  -3   4       1039.79        999.40        49.17 o                         
   2  -3  -3       1845.38       1818.80        48.84 o                         
  -2  -3   2      14143.50      13965.53        96.40 o                         
   2   3  -1        833.31        846.20        38.20 o                         
   2   3   0       8602.50       8920.82        73.15 o                         
   2  -3   1       1129.29       1153.62        42.98 o                         
   2  -3   2        183.02        218.12        35.84 o                         
  -2  -3  -3        802.48        849.98        53.30 o                         
  -2  -3  -4       6292.58       6090.76       111.20 o                         
   2  -3   5        434.56        423.57        63.91 o                         
  -2   3  -6       4247.58       4291.17       128.99 o                         
  -2  -3  -7       1774.04       1701.11       111.62 o                         
   2  -3   8        133.21        182.08        98.71 o                         
  -2  -3  -9       1093.93       1167.32       127.82 o                         
   2  -3  10       3783.91       4213.16       203.32 o                         
   2   3  11         28.62         73.92       150.57 o                         
  -2  -4  11        781.85        824.82       160.82 o                         
  -2  -4  10       7249.55       7581.15       262.56 o                         
   2   4  -9       1300.18       1338.71       136.90 o                         
  -2   4   8       2709.95       2534.39       143.86 o                         
   2  -4  -7       3732.04       3445.65       139.41 o                         
   2  -4  -6       3893.82       3393.08       108.33 o                         
  -2  -4   5         12.50         15.97        52.99 o                         
  -2   4   4      18121.25      17660.50       154.44 o                         
   2   4  -3       5368.58       5230.35        72.50 o                         
   2   4  -2       1905.60       1894.44        49.33 o                         
   2  -4  -1        717.43        717.74        36.88 o                         
  -2   4   0       5133.11       5271.57        59.81 o                         
  -2   4  -1        152.69        182.55        34.79 o                         
   2  -4   2      14090.21      13951.50       122.97 o                         
  -2   4  -3         80.78        100.63        45.00 o                         
  -2  -4  -4        541.44        491.23        55.31 o                         
  -2  -4  -5       1411.39       1419.13        82.37 o                         
   2   4   6       3792.33       3630.12       131.80 o                         
  -2  -4  -7       1230.03       1267.49       117.74 o                         
   2  -4   8       5021.95       5229.13       184.56 o                         
  -2   4  -9        262.73        309.74       120.94 o                         
  -2  -4 -10         92.34        103.63       136.26 o                         
   2   5 -11       4157.71       4939.13       243.42 o                         
  -2   5  10         48.70         31.39       142.21 o                         
   2  -5  -9       3722.76       3945.37       195.10 o                         
  -2   5   8        286.05        265.49       106.25 o                         
  -2   5   7        252.09        237.40        86.93 o                         
   2   5  -6        888.62        797.73        79.81 o                         
  -2  -5   5       9007.03       8582.83       137.12 o                         
  -2   5   4        860.92        865.42        50.33 o                         
  -2  -5   3      11617.55      11320.25       100.15 o                         
   2   5  -2       1315.96       1277.20        48.95 o                         
  -2   5   1        164.94        189.47        31.98 o                         
   2  -5   0       2020.15       2062.91        46.69 o                         
   2  -5   1      17250.62      17546.95       123.05 o                         
   2   5   2         30.21         49.76        41.54 o                         
  -2  -5  -3       8160.39       7970.45       117.51 o                         
   2  -5   4       1669.74       1635.77        75.58 o                         
  -2  -5  -5        936.53        934.02        77.37 o                         
   2   5   6        161.59        197.37        76.96 o                         
   2  -5   7       6685.25       6431.86       194.90 o                         
  -2  -5  -8        269.61        246.55       109.13 o                         
  -2  -5  -9       1728.69       1918.41       160.16 o                         
  -2  -5 -10        181.72        158.73       138.58 o                         
   2  -6 -11       1417.40       1549.91       185.86 o                         
   2   6 -10       2436.94       2680.02       190.01 o                         
   2  -6  -9       1177.42       1247.55       147.01 o                         
  -2   6   8        267.10        234.99       102.74 o                         
  -2  -6   7      10492.12      10056.44       209.00 o                         
  -2  -6   6       1906.55       1738.97        97.61 o                         
   2  -6  -5       1419.32       1339.29        74.65 o                         
  -2  -6   4       5172.23       4942.25        92.82 o                         
   2  -6  -3       5381.02       5286.19        86.59 o                         
   2  -6  -2       1001.84       1006.34        46.79 o                         
  -2  -6   1       8235.22       8282.93        98.70 o                         
   2  -6   0       4652.98       4688.92        62.29 o                         
  -2  -6  -1       1170.83       1186.52        47.05 o                         
  -2   6  -2       7207.61       7144.44       102.61 o                         
  -2  -6  -3       1880.38       1788.88        67.04 o                         
  -2  -6  -4        185.51        182.10        54.16 o                         
  -2  -6  -5       5132.23       4801.04       110.80 o                         
   2  -6   6       2004.40       1890.55       103.81 o                         
   2   6   7        964.56        937.12       112.39 o                         
  -2  -6  -8       1616.26       1837.09       145.76 o                         
  -2   6  -9       1578.88       1646.87       159.20 o                         
  -2  -6 -10        123.59        115.48       145.17 o                         
   2   7 -10         32.10         26.69       143.86 o                         
   2   7  -9         75.00         69.88       132.38 o                         
   2  -7  -8      11207.61      11145.33       236.24 o                         
  -2  -7   7        337.23        311.90        87.68 o                         
   2  -7  -6       9227.91       8762.25       184.46 o                         
   2  -7  -5        118.17        103.77        61.36 o                         
   2   7  -4       1136.57       1141.55        63.55 o                         
  -2   7   3        416.41        441.54        46.97 o                         
  -2   7   2      17133.44      16654.24       134.44 o                         
   2   7  -1        243.54        261.18        36.48 o                         
   2  -7   0       4642.55       4671.50        66.90 o                         
  -2  -7  -1        464.95        483.92        37.75 o                         
  -2   7  -2        456.56        448.89        51.54 o                         
   2  -7   3         71.33         62.38        49.47 o                         
   2  -7   4       7059.96       6890.24       127.73 o                         
  -2  -7  -5        197.03        192.50        62.95 o                         
   2  -7   6       5535.60       5607.55       149.71 o                         
  -2   7  -7        201.01        209.98       106.64 o                         
  -2   7  -8        295.64        222.30       123.29 o                         
  -2  -7  -9        117.22        125.03       136.53 o                         
   2   7  10       5280.77       6150.28       261.56 o                         
   2  -8 -10       2425.34       2622.30       194.73 o                         
  -2  -8   9       1763.56       1957.55       159.64 o                         
   2   8  -8       1190.82       1214.60       121.26 o                         
  -2   8   7       5747.09       5640.06       167.38 o                         
  -2  -8   6        217.65        224.93        77.48 o                         
  -2  -8   5        176.70        189.83        65.17 o                         
  -2  -8   4       8509.13       8102.20       124.01 o                         
   2   8  -3       6209.86       6097.66       102.99 o                         
  -2   8   2       5088.21       5134.63        93.21 o                         
   2  -8  -1       6629.17       6681.94        87.80 o                         
  -2  -8   0       1305.66       1309.66        44.43 o                         
  -2  -8  -1        451.23        454.13        43.50 o                         
   2  -8   2      11986.54      11969.63       144.51 o                         
  -2   8  -3       3717.65       3810.49       100.12 o                         
   2   8   4        204.48        157.24        63.60 o                         
  -2  -8  -5       5097.25       5081.75       127.64 o                         
  -2   8  -6       2874.96       2858.66       116.03 o                         
   2   8   7        808.62        772.15       106.97 o                         
   2  -8   8       1502.56       1647.89       132.52 o                         
  -2  -8  -9        942.35       1020.30       143.01 o                         
  -2   8 -10         11.62         38.03       158.60 o                         
  -2  -9  10        250.28        283.91       158.73 o                         
   2   9  -9       4438.57       4596.83       213.16 o                         
   2  -9  -8        302.19        259.25       117.59 o                         
  -2   9   7        188.24        154.03        95.97 o                         
   2   9  -6          1.88          9.62        80.64 o                         
   2  -9  -5       7962.95       7826.04       149.12 o                         
  -2  -9   4         27.33         -1.49        63.46 o                         
   2  -9  -3       8260.37       7985.84       132.78 o                         
  -2   9   2        388.91        353.40        59.21 o                         
  -2  -9   1        428.81        388.47        51.10 o                         
  -2  -9   0        717.85        687.81        60.42 o                         
  -2  -9  -1      14036.56      13632.59       152.64 o                         
  -2  -9  -2          0.31         -1.01        61.07 o                         
   2   9   3       5490.87       5294.88       144.32 o                         
  -2   9  -4        169.58        170.44        73.30 o                         
   2  -9   5        643.18        611.73        81.16 o                         
  -2  -9  -6         35.34         43.00        88.91 o                         
  -2   9  -7       7224.84       7426.55       219.80 o                         
  -2   9  -8         14.45         21.93       117.18 o                         
  -2  -9  -9       1600.91       1683.63       179.92 o                         
  -2  10   9        216.39        176.10       151.02 o                         
  -2 -10   8        804.94        755.95       142.33 o                         
   2 -10  -7       4257.99       4313.23       177.02 o                         
   2  10  -6       4944.49       4905.28       143.63 o                         
   2  10  -5       1841.81       1766.95        91.03 o                         
   2 -10  -4      11170.48      10787.57       172.12 o                         
   2 -10  -3        452.51        366.47        66.23 o                         
  -2  10   2         42.04         46.29        56.31 o                         
   2 -10  -1       3710.49       3737.60        99.77 o                         
  -2 -10   0       4321.04       4316.20       117.23 o                         
  -2 -10  -1        691.13        686.45        73.94 o                         
   2 -10   2       7813.71       7622.47       161.45 o                         
  -2 -10  -3         84.57         79.15        74.35 o                         
   2 -10   4        588.96        583.16        82.50 o                         
  -2 -10  -5       1464.83       1366.19        98.79 o                         
  -2  10  -6       1547.99       1533.77       117.08 o                         
  -2  10  -7        144.15        202.70       108.38 o                         
  -2 -10  -8       4674.74       4914.76       214.83 o                         
   2 -10   9        795.83        696.10       150.50 o                         
   2  11  -9        921.26        980.25       162.25 o                         
   2  11  -8       3724.77       3638.21       193.68 o                         
  -2  11   7        741.56        757.25       109.18 o                         
   2 -11  -6       5626.22       5855.30       167.53 o                         
   2 -11  -5       2457.47       2235.41       115.53 o                         
   2 -11  -4        176.56        175.89        76.85 o                         
  -2  11   3        191.39        107.52        77.41 o                         
   2  11  -2      11108.25      10773.54       196.60 o                         
   2  11  -1        820.41        768.73        79.41 o                         
  -2  11   0       7753.96       7668.30       166.84 o                         
  -2 -11  -1        338.12        329.20        80.44 o                         
   2  11   2        967.44        891.40        99.73 o                         
   2 -11   3        146.32        169.28        96.80 o                         
  -2 -11  -4      12094.53      11862.30       220.53 o                         
   2  11   5        500.46        454.13        93.35 o                         
   2 -11   6       3101.48       3123.30       145.10 o                         
  -2  11  -7        495.35        490.53       114.04 o                         
  -2 -11  -8        590.26        612.09       129.77 o                         
  -2  11  -9        762.65        837.19       149.78 o                         
   2  12  -9       1933.85       2006.64       180.34 o                         
   2 -12  -8        775.77        828.72       136.61 o                         
  -2 -12   7       5540.44       5199.57       185.99 o                         
  -2 -12   6         25.60         68.27       100.51 o                         
   2 -12  -5       1082.18        982.47       101.07 o                         
  -2 -12   4       1391.70       1269.28       100.81 o                         
  -2 -12   3       2395.98       2306.86       122.46 o                         
  -2  12   2       1977.82       1920.31       119.61 o                         
  -2  12   1      12123.92      11768.79       217.73 o                         
  -2 -12   0        335.55        305.84        84.58 o                         
  -2 -12  -1       1199.63       1053.51       105.12 o                         
  -2  12  -2       1059.60       1045.71        98.81 o                         
  -2  12  -3       4090.38       4096.43       171.75 o                         
   2 -12   4        194.90        180.91       104.69 o                         
   2 -12   5       6327.63       6486.94       211.35 o                         
   2  12   6        567.70        573.11       111.08 o                         
  -2  12  -7         71.50        145.72       117.73 o                         
   2  12   8        276.72        188.16       134.62 o                         
  -2 -13   8       1450.21       1538.06       158.26 o                         
   2  13  -7          1.38         49.47       116.41 o                         
   2  13  -6        707.24        695.41       108.89 o                         
   2 -13  -5       6812.15       6848.45       180.38 o                         
  -2 -13   4        468.35        419.32        97.95 o                         
  -2 -13   3       3348.41       3260.21       142.56 o                         
  -2  13   2       3213.21       3142.27       143.95 o                         
  -2 -13   1        497.22        441.75        99.06 o                         
   2 -13   0       1493.64       1453.14       119.15 o                         
   2 -13   1       5458.49       5295.11       174.49 o                         
  -2  13  -2        231.45        206.41       110.68 o                         
   2  13   3       3364.58       3227.68       167.28 o                         
  -2 -13  -4       2807.52       2738.43       172.05 o                         
   2  13   5        226.86        308.70       130.48 o                         
   2  13   6        937.32        909.43       144.05 o                         
   2 -13   7       3502.95       3664.00       185.14 o                         
  -2  13  -8          4.60         20.90       142.89 o                         
   2  14  -7         10.79          4.06       119.15 o                         
   2 -14  -6       3650.74       3860.83       170.92 o                         
  -2 -14   5        758.44        780.43       120.37 o                         
  -2 -14   4       9129.34       8955.37       214.18 o                         
  -2  14   3         73.84         46.38       101.29 o                         
   2  14  -2        775.77        701.99       111.92 o                         
   2  14  -1        568.58        570.91       108.44 o                         
  -2 -14   0       4726.77       4339.62       171.17 o                         
   2  14   1        444.28        560.04       121.19 o                         
   2 -14   2       6395.54       6378.48       218.05 o                         
  -2 -14  -3        428.75        353.41       138.95 o                         
   2 -14   4        897.35        863.33       138.19 o                         
  -2 -14  -5        262.42        256.75       139.78 o                         
  -2 -14  -6       2481.78       2445.54       183.38 o                         
  -2 -14  -7         94.52         51.85       148.42 o                         
   2  15  -7        195.22        203.62       138.10 o                         
   2  15  -6       2965.90       2979.16       172.53 o                         
  -2  15   5       3170.40       3244.79       179.55 o                         
  -2 -15   4        173.65        164.65       116.26 o                         
   2  15  -3       1346.04       1325.49       136.82 o                         
  -2 -15   2       4122.01       3848.49       186.58 o                         
   2 -15  -1        346.62        319.16       135.69 o                         
   2 -15   0       5516.51       5345.59       209.01 o                         
   2 -15   1       3862.41       3882.92       190.06 o                         
  -2 -15  -2        343.96        277.90       141.10 o                         
  -2  15  -3       1964.29       1831.90       178.29 o                         
  -2  15  -4       5235.04       5045.53       227.32 o                         
   2 -15   5        168.59        243.33       147.23 o                         
  -2  15  -6       1027.33       1179.81       163.86 o                         
   2  16  -6         30.16        -47.33       143.48 o                         
   2 -16  -5        820.68        719.72       152.39 o                         
   2 -16  -4          0.27         55.90       132.12 o                         
  -2 -16   3       2882.27       2979.57       191.32 o                         
   2  16  -2          3.22        -23.83       145.00 o                         
   2  16  -1       7359.32       7260.66       261.89 o                         
   2 -16   0         59.87        -29.36       130.85 o                         
  -2 -16  -1        774.74        725.67       138.92 o                         
   2 -16   2         87.62         42.87       147.52 o                         
  -2 -16  -3       3012.41       3271.12       216.18 o                         
  -2 -16  -4          1.98         76.67       145.29 o                         
  -2  16  -5       5066.90       5136.36       245.70 o                         
   2 -17  -5       1595.72       1366.66       190.33 o                         
   2 -17  -4        832.07        844.61       159.13 o                         
   2 -17  -3       2044.55       1987.99       196.55 o                         
   2 -17  -2       4440.02       4222.81       232.23 o                         
  -2 -17   1         25.84          1.60       152.01 o                         
  -2  17   0       1500.56       1309.36       166.93 o                         
   2 -17   1       1970.66       1948.07       174.87 o                         
  -2 -17  -2        343.56        305.88       154.81 o                         
  -2 -17  -3       1344.36       1374.84       185.46 o                         
  -2  17  -4       2913.23       3010.23       209.79 o                         
  -2  18   3        461.50        484.79       176.92 o                         
  -2 -18   2       1512.49       1302.64       211.36 o                         
   2  18  -1        162.52        146.52       182.30 o                         
  -2  18   0       2687.54       2583.85       226.73 o                         
  -2 -18  -1          2.36        -17.75       160.81 o                         
  -2  18  -2       6577.96       6539.01       284.90 o                         
   2 -18   3          9.80        -33.43       176.07 o                         
   3   0 -11       4197.75       4677.81       326.39 o                         
  -3   0   9          7.90        -31.40       163.24 o                         
   3   0  -7      19623.73      19158.06       366.68 o                         
  -3   0   5      27001.30      26136.96       334.90 o                         
   3   0  -3        952.69        982.58        73.66 o                         
  -3   0   1      82676.44      84702.28       352.94 o                         
  -3   0  -1      14935.18      15621.78       153.41 o                         
  -3   0  -3       5559.97       5359.43       115.32 o                         
  -3   0  -5      15908.20      15457.68       251.56 o                         
  -3   0  -7       1315.21       1399.06       140.71 o                         
   3   0   9        784.43        755.14       162.15 o                         
   3  -1 -11       1567.11       1671.77       171.77 o                         
  -3  -1  10       1212.54       1301.08       150.12 o                         
  -3   1   9       7591.95       7549.68       236.33 o                         
  -3  -1   8       1997.30       1989.47       125.09 o                         
   3  -1  -7        897.29        923.85        94.71 o                         
  -3  -1   6      18315.61      18232.72       237.33 o                         
   3  -1  -5       6901.21       6571.13       121.58 o                         
   3  -1  -4       2429.74       2404.65        74.29 o                         
   3   1  -3      14138.86      13962.93       127.04 o                         
  -3  -1   2      15860.48      15649.83       116.88 o                         
   3  -1  -1       3034.21       3165.49        55.78 o                         
  -3  -1   0      27008.47      27896.51       149.76 o                         
   3  -1   1       5658.83       5918.73        76.85 o                         
   3  -1   2        417.81        429.61        35.74 o                         
   3  -1   3      14667.57      13999.87       124.73 o                         
   3   1   4      11558.31      11132.61       144.15 o                         
   3  -1   5       1288.47       1273.49        76.62 o                         
  -3   1  -6       5562.74       5423.81       132.82 o                         
  -3  -1  -7       3529.89       3567.10       136.09 o                         
   3   1   8        530.28        563.77       101.73 o                         
  -3  -1  -9       2952.24       3107.75       155.81 o                         
   3   1  10       1450.06       1591.97       165.56 o                         
  -3  -2  11        374.46        376.66       160.09 o                         
  -3  -2  10       9295.14       9941.17       285.20 o                         
   3  -2  -9        178.90        150.96       120.01 o                         
   3  -2  -8       8240.23       7940.01       205.51 o                         
  -3  -2   7       1689.02       1526.93       105.30 o                         
   3   2  -6       1719.81       1793.07        91.92 o                         
  -3  -2   5        165.61        150.01        56.50 o                         
   3  -2  -4      30763.95      29705.04       189.85 o                         
  -3   2   3         18.13         17.64        35.77 o                         
  -3   2   2      17293.29      17232.76       115.43 o                         
  -3   2   1       2166.59       2310.06        46.95 o                         
   3  -2   0       2324.61       2499.65        50.78 o                         
   3   2   1        387.53        395.89        32.16 o                         
  -3   2  -2      28280.04      27788.84       139.75 o                         
  -3  -2  -3        280.74        317.43        41.53 o                         
   3  -2   4      11068.07      10566.07       132.61 o                         
   3  -2   5       1063.60       1041.82        73.88 o                         
  -3   2  -6       1652.19       1664.29        92.08 o                         
  -3  -2  -7        129.42        121.20        83.90 o                         
   3  -2   8       8268.95       8354.21       213.01 o                         
   3  -2   9        246.81        341.23       110.24 o                         
  -3   2 -10       1214.11       1436.55       175.21 o                         
  -3   3  11       1292.03       1408.27       182.41 o                         
  -3   3  10        423.50        314.44       132.41 o                         
   3  -3  -9      10458.45      10396.62       271.11 o                         
   3   3  -8       1212.47       1023.18       115.41 o                         
   3  -3  -7       4626.67       4437.03       143.18 o                         
   3  -3  -6       7427.49       7354.11       142.49 o                         
   3   3  -5       9916.68       9569.32       136.13 o                         
   3  -3  -4       3629.65       3601.12        73.06 o                         
   3  -3  -3      34852.84      33977.09       175.26 o                         
   3  -3  -2       7452.06       7515.82        81.21 o                         
   3   3  -1       3302.11       3346.75        58.37 o                         
  -3  -3   0      15171.12      15780.56       111.40 o                         
  -3   3  -1      24087.89      24624.90       160.19 o                         
   3   3   2        213.90        261.85        36.09 o                         
   3   3   3      18763.94      18648.29       153.54 o                         
  -3  -3  -4       1633.00       1563.65        65.29 o                         
  -3  -3  -5         36.74         86.71        59.59 o                         
  -3  -3  -6       1753.03       1706.52        94.95 o                         
   3  -3   7       4814.27       4675.77       147.45 o                         
   3  -3   8         66.43        104.64        94.31 o                         
  -3  -3  -9       3149.16       3303.92       166.34 o                         
   3   3  10         67.92        113.77       175.02 o                         
   3  -4 -11       3887.85       4132.80       233.01 o                         
  -3   4  10        575.31        415.75       135.99 o                         
   3  -4  -9         67.27         37.34       118.81 o                         
  -3  -4   8       1219.12       1179.49       119.39 o                         
   3  -4  -7      14285.60      13516.44       229.96 o                         
   3   4  -6         11.01          0.26        69.02 o                         
  -3   4   5      15616.38      15294.73       169.80 o                         
  -3  -4   4       8572.00       8275.68       102.38 o                         
   3   4  -3       2362.39       2320.82        53.66 o                         
  -3   4   2       5286.59       5140.29        71.89 o                         
   3  -4  -1      36243.96      36838.05       167.18 o                         
  -3  -4   0       3992.77       4173.72        68.21 o                         
   3   4   1      17451.98      17717.21       144.07 o                         
   3  -4   2       6960.35       6920.00        86.92 o                         
   3   4   3       3778.14       3800.60        77.02 o                         
   3  -4   4         76.56         85.57        54.89 o                         
  -3  -4  -5      14593.50      14087.63       176.63 o                         
   3  -4   6        760.95        730.90        82.11 o                         
  -3   4  -7       3457.68       3349.46       141.19 o                         
   3   4   8        251.78        254.55       102.85 o                         
  -3  -4  -9        695.97        742.89       135.70 o                         
  -3  -4 -10        130.30         66.93       191.97 o                         
   3   5 -11        412.94        446.91       161.19 o                         
   3   5 -10       1608.68       1872.03       173.45 o                         
  -3  -5   9       1280.92       1336.70       137.41 o                         
  -3  -5   8       6543.30       6415.73       209.60 o                         
   3  -5  -7          6.34         27.02        80.97 o                         
   3   5  -6      18035.62      17856.55       218.77 o                         
   3  -5  -5       1137.46       1144.65        75.20 o                         
   3  -5  -4       1922.54       1979.14        64.76 o                         
   3  -5  -3       3745.63       3705.30        64.93 o                         
   3  -5  -2      12089.48      12147.56       108.43 o                         
   3  -5  -1        372.92        415.69        39.02 o                         
  -3  -5   0      22696.09      22943.67       137.27 o                         
  -3  -5  -1        473.72        422.25        38.03 o                         
   3  -5   2       2066.77       2149.02        60.55 o                         
  -3  -5  -3       3524.02       3566.07        82.83 o                         
   3   5   4       8643.34       8460.79       135.11 o                         
  -3   5  -5        729.76        754.13        71.97 o                         
   3   5   6      11639.75      11340.63       176.33 o                         
  -3   5  -7        511.64        519.60        92.03 o                         
  -3  -5  -8         64.01         50.78       119.58 o                         
  -3  -5  -9        720.07        775.41       151.13 o                         
  -3   5 -10       2969.64       3443.10       255.35 o                         
  -3  -6  10       3908.64       3868.59       215.07 o                         
  -3  -6   9        129.22        166.32       123.20 o                         
   3  -6  -8       7678.59       7608.10       226.02 o                         
   3  -6  -7       5914.67       5316.42       148.16 o                         
  -3   6   6        100.72         77.09        74.18 o                         
   3   6  -5       2660.82       2550.65        94.24 o                         
  -3   6   4      19306.05      18543.63       162.78 o                         
   3   6  -3       1654.71       1618.85        59.71 o                         
   3   6  -2      16592.24      16687.15       137.61 o                         
  -3   6   1      10607.38      10701.51       104.56 o                         
   3   6   0       1265.72       1233.26        47.79 o                         
  -3   6  -1       3573.23       3576.30        74.76 o                         
   3  -6   2      19354.18      18965.36       170.51 o                         
  -3  -6  -3       1079.77       1042.78        62.76 o                         
  -3  -6  -4       4348.23       4249.84       104.12 o                         
   3  -6   5       5793.16       5700.39       128.74 o                         
  -3   6  -6        540.68        676.00        84.41 o                         
  -3   6  -7        851.67        898.79       107.40 o                         
  -3  -6  -8       3306.44       3475.29       170.01 o                         
  -3   6  -9        764.22        976.71       193.48 o                         
  -3   6 -10       1285.03       1488.68       230.13 o                         
   3   7 -10         18.62        103.87       147.90 o                         
  -3   7   9       8505.99       8884.50       262.56 o                         
   3   7  -8        346.24        275.69       105.23 o                         
  -3   7   7       3199.28       2940.44       125.26 o                         
   3  -7  -6         56.21         36.19        76.24 o                         
   3   7  -5       7519.50       7446.46       128.07 o                         
   3  -7  -4          3.94         11.76        50.99 o                         
  -3   7   3      35558.59      34676.41       213.73 o                         
   3  -7  -2          2.87         13.76        41.78 o                         
  -3  -7   1        854.40        801.14        50.27 o                         
   3  -7   0        412.65        448.80        43.75 o                         
   3  -7   1      22609.46      22171.29       171.93 o                         
   3   7   2        712.12        761.45        59.28 o                         
   3  -7   3      16438.66      16205.09       172.32 o                         
  -3   7  -4         35.34         26.74        59.35 o                         
   3  -7   5         15.88         19.67        72.94 o                         
   3  -7   6        638.43        573.57        86.82 o                         
  -3   7  -7       4962.93       5009.47       168.52 o                         
  -3   7  -8         83.87        102.85       124.37 o                         
   3  -7   9       3126.81       3686.34       231.57 o                         
   3  -8 -10       2573.36       2779.15       205.37 o                         
  -3   8   9        338.19        335.74       122.88 o                         
   3   8  -8       3795.30       3535.55       152.94 o                         
   3   8  -7       7563.75       7556.66       188.76 o                         
   3  -8  -6        416.22        374.09        82.70 o                         
  -3  -8   5       5591.16       5442.82       120.72 o                         
  -3  -8   4      11641.17      11286.18       141.88 o                         
   3  -8  -3        429.49        377.61        55.31 o                         
   3   8  -2       5894.17       5881.27       101.51 o                         
  -3  -8   1       7618.52       7641.07       106.89 o                         
  -3   8   0       1456.44       1447.05        60.40 o                         
   3  -8   1      10377.68      10644.60       137.75 o                         
   3  -8   2      11203.17      10983.82       154.51 o                         
   3  -8   3         32.77         59.89        66.20 o                         
  -3   8  -4       1460.19       1444.70        87.27 o                         
   3   8   5       7421.43       7419.71       151.85 o                         
  -3  -8  -6        964.96        899.61        97.80 o                         
  -3  -8  -7       3828.81       3966.93       159.83 o                         
  -3   8  -8       2357.54       2588.97       174.02 o                         
   3  -8   9        360.09        280.00       176.66 o                         
   3   9 -10        999.34        877.42       168.89 o                         
  -3  -9   9        252.93        269.96       138.87 o                         
  -3  -9   8       4787.38       4723.13       177.44 o                         
   3  -9  -7         25.82         30.44       100.43 o                         
   3   9  -6      12083.38      11876.05       209.46 o                         
  -3  -9   5         46.07         47.17        67.59 o                         
   3  -9  -4       1074.22       1066.55        71.47 o                         
   3   9  -3          4.90         15.80        61.62 o                         
   3   9  -2      10039.19       9829.46       149.93 o                         
  -3   9   1        236.68        266.88        58.79 o                         
  -3   9   0      18216.00      18640.97       208.24 o                         
   3  -9   1        124.96        106.66        68.31 o                         
  -3  -9  -2        786.18        750.06        93.72 o                         
   3  -9   3        114.38        158.77        91.45 o                         
   3  -9   4       6631.00       6412.81       161.06 o                         
   3   9   5          2.93         27.26        83.83 o                         
  -3  -9  -6       9258.23       9221.47       192.34 o                         
  -3  -9  -7        563.54        549.85       119.25 o                         
  -3  -9  -8         15.45         27.54       136.82 o                         
  -3   9  -9         57.79        -70.59       207.80 o                         
  -3 -10   9          5.73         13.85       141.37 o                         
  -3 -10   8       1998.61       1874.99       142.41 o                         
   3  10  -7       5981.94       6213.14       191.36 o                         
  -3  10   6          5.63          5.08        85.04 o                         
   3 -10  -5       8888.49       8644.67       156.99 o                         
   3  10  -4       4715.53       4496.97       117.51 o                         
   3  10  -3       1380.27       1319.42        91.24 o                         
   3 -10  -2       5843.96       5715.65       126.10 o                         
   3 -10  -1      15976.30      15926.40       185.62 o                         
   3 -10   0        507.95        497.94        74.14 o                         
   3  10   1       5151.98       4974.83       142.09 o                         
  -3  10  -2       5092.54       4753.91       162.82 o                         
  -3  10  -3       4220.89       4029.40       155.96 o                         
   3  10   4       2695.00       2451.70       131.62 o                         
   3 -10   5       5965.95       5857.67       163.61 o                         
  -3 -10  -6         50.58         50.46        97.69 o                         
  -3 -10  -7        675.83        753.96       121.62 o                         
   3 -10   8       1385.29       1215.43       150.06 o                         
   3 -10   9        505.51        756.27       196.18 o                         
   3  11  -9       5897.42       5895.37       264.77 o                         
   3  11  -8         51.64         57.14       114.32 o                         
   3 -11  -7        914.61        837.92       117.03 o                         
   3  11  -6       1132.84       1251.20       110.55 o                         
   3  11  -5       6489.66       6452.12       152.88 o                         
   3  11  -4        452.95        432.48        79.89 o                         
   3 -11  -3      13869.59      13364.99       210.03 o                         
  -3 -11   2       2307.01       2153.33       111.76 o                         
   3 -11  -1       1362.69       1365.46       104.59 o                         
   3 -11   0       1854.97       1797.77       110.48 o                         
  -3  11  -1       6401.60       6290.05       174.92 o                         
   3 -11   2        742.23        787.51       121.06 o                         
  -3 -11  -3      11376.73      11120.91       273.25 o                         
  -3  11  -4       1086.78       1073.67       124.21 o                         
  -3 -11  -5        286.00        342.52       108.05 o                         
  -3 -11  -6        123.31        119.99       105.66 o                         
  -3 -11  -7       3236.47       3149.18       170.62 o                         
   3 -11   8         90.38         78.12       140.38 o                         
   3 -12  -7       1428.81       1397.13       127.58 o                         
   3  12  -6        825.32        871.47       108.54 o                         
   3 -12  -5       1132.08       1048.32       100.21 o                         
  -3 -12   4       6910.61       6911.72       185.26 o                         
  -3  12   3         30.75         11.42       106.27 o                         
  -3 -12   2       3715.97       3557.77       159.81 o                         
   3 -12  -1       2234.06       2224.96       122.11 o                         
   3 -12   0       1178.24       1020.58       108.16 o                         
  -3 -12  -1       1765.73       1704.18       122.57 o                         
   3 -12   2       8287.18       8276.43       244.78 o                         
   3 -12   3        101.82        122.88       126.38 o                         
   3 -12   4       4102.45       4210.25       188.19 o                         
  -3 -12  -5       1681.01       1631.05       151.74 o                         
   3  12   6       1122.82       1168.48       135.50 o                         
  -3  12  -7       3867.07       3314.66       645.93 o                         
  -3 -12  -8       5126.67       5788.47       231.45 o                         
   3  13  -8       2188.33       2097.49       622.47 o                         
   3  13  -7       2717.45       2980.59       628.67 o                         
  -3  13   5       1517.27       1510.09       128.35 o                         
   3 -13  -4        917.40        889.08       119.15 o                         
  -3  13   3       2612.09       2291.88       142.97 o                         
  -3 -13   2       5474.19       5525.73       182.78 o                         
  -3  13   1         22.40          6.38       102.97 o                         
   3  13   0      10479.46      10777.03       237.38 o                         
   3 -13   1       1719.78       1682.03       140.59 o                         
   3 -13   2        279.83        201.36       125.84 o                         
   3 -13   3       1926.08       1987.84       166.20 o                         
   3  13   4       3982.33       3843.74       193.03 o                         
  -3  13  -5       6603.80       6136.63       730.99 o                         
  -3  13  -6       3001.20       2883.37       451.11 o                         
  -3  13  -7       2132.01       2430.70       673.12 o                         
   3  14  -7       4646.40       3502.57       692.93 o                         
   3  14  -6       5501.10       5479.61       731.37 o                         
  -3  14   5       5632.31       5670.73       209.95 o                         
   3 -14  -4        202.78        202.68       115.46 o                         
  -3 -14   3        372.53        304.03       115.00 o                         
  -3 -14   2        237.50        161.44       116.70 o                         
  -3 -14   1      12210.36      11996.38       299.80 o                         
  -3 -14   0        475.41        479.96       125.82 o                         
   3 -14   1       3203.75       3064.83       175.25 o                         
  -3 -14  -2        123.89        151.29       133.24 o                         
  -3 -14  -3       1790.37       1688.61       171.95 o                         
   3 -14   4       1035.47       1040.28       149.33 o                         
  -3  14  -5       6172.64       7046.42       549.28 o                         
  -3  14  -6       4161.97       4601.47       758.20 o                         
   3  15  -6       2930.45       3352.64       468.26 o                         
   3  15  -5       4176.02       3675.10       452.91 o                         
   3 -15  -4         23.05         17.56       120.19 o                         
   3 -15  -3       3583.62       3439.72       166.78 o                         
  -3 -15   2       2075.98       1946.72       175.04 o                         
  -3 -15   1        597.20        651.41       140.18 o                         
   3 -15   0       2804.99       2976.50       179.17 o                         
  -3  15  -1       1876.71       1776.52       161.14 o                         
   3 -15   2          8.26         66.64       143.81 o                         
  -3  15  -3       5056.54       5358.64       245.30 o                         
  -3  15  -4       4112.46       3958.92       469.94 o                         
  -3  15  -5       2741.20       2727.39       458.78 o                         
  -3  15  -6       1311.30       1356.58       610.30 o                         
   3  16  -5       2084.88       2008.48       448.05 o                         
   3  16  -4       5573.41       5218.99       505.30 o                         
   3 -16  -3         37.46        -24.57       140.31 o                         
  -3  16   2       3269.98       3101.93       206.88 o                         
   3 -16  -1         34.94         12.69       143.68 o                         
   3 -16   0        520.47        494.50       138.63 o                         
  -3  16  -1         74.52         69.91       140.10 o                         
   3 -16   2       5825.10       6146.84       261.64 o                         
  -3  16  -3       4962.61       5091.51       726.70 o                         
  -3  16  -4       2307.20       1998.60       462.58 o                         
  -3  16  -5         24.90         75.24       604.07 o                         
   3  17  -4       2541.60       2390.09       370.88 o                         
   3  17  -3       4469.84       4769.72       495.77 o                         
   3  17  -1       2363.55       2596.26       604.19 o                         
   3  17   0       2641.95       2243.86       634.03 o                         
  -3  17  -1       5149.33       4863.48       691.40 o                         
  -3  17  -2       4043.05       4073.57       719.43 o                         
  -3  17  -3       2758.14       3252.45       660.41 o                         
  -3  18   2       2396.92       2418.43       469.50 o                         
  -3  18   1       4590.00       4999.75       716.74 o                         
  -3  18  -1       2644.15       2135.31       661.14 o                         
  -4   0  10       2699.10       3215.36       306.27 o                         
  -4   0   8       5060.03       5105.85       312.25 o                         
   4   0  -6        408.75        506.66       144.02 o                         
   4   0  -4       5023.08       4935.03       154.15 o                         
  -4   0   2      26375.54      26398.20       362.39 o                         
  -4   0   0        432.92        430.85        63.83 o                         
  -4   0  -2      23906.84      25167.77       242.54 o                         
  -4   0  -4      27783.31      30196.68       391.18 o                         
  -4   0  -6        665.14        637.08       145.48 o                         
   4   0   8      13469.95      11406.58       760.82 o                         
   4   0  10       3544.13       4084.89       524.10 o                         
  -4   1  11       1129.94       1183.21       236.26 o                         
  -4   1  10       6535.28       6665.05       338.55 o                         
  -4  -1   9       4881.93       5115.36       260.12 o                         
  -4  -1   8       1663.12       1507.65       159.28 o                         
  -4   1   7       8720.29       8625.78       229.90 o                         
  -4   1   6      12703.76      12796.05       235.20 o                         
   4   1  -5       2919.29       2884.46       119.81 o                         
  -4   1   4      25283.61      24729.36       232.69 o                         
  -4   1   3      17134.49      17091.15       176.25 o                         
  -4   1   2       5656.11       5636.13       100.32 o                         
  -4  -1   1      29681.59      30593.91       166.38 o                         
  -4  -1   0      30239.67      31325.59       223.95 o                         
  -4  -1  -1       5298.93       5401.92        95.63 o                         
   4   1   2      15888.86      16139.96       161.52 o                         
   4  -1   3      27452.05      28097.14       242.36 o                         
   4  -1   4       2971.99       3039.21       123.04 o                         
  -4  -1  -5      12211.66      12870.06       266.00 o                         
   4  -1   6       9168.93       9910.12       261.60 o                         
   4   1   7       1817.99       1889.38       201.54 o                         
   4   1   8       4735.58       4504.85       437.24 o                         
   4   1   9       7025.98       6137.91       474.42 o                         
  -4  -1 -10       1134.81       1098.16       367.18 o                         
  -4  -2  11       3764.24       3486.05       299.15 o                         
  -4   2  10          8.94         25.23       183.64 o                         
  -4   2   9        732.73        653.27       168.53 o                         
   4   2  -8       9052.21       8300.10       274.02 o                         
  -4   2   7       5097.91       5287.88       198.51 o                         
  -4   2   6      11665.92      11594.21       221.49 o                         
  -4   2   5      15972.71      15965.60       233.32 o                         
  -4   2   4        397.12        436.84        72.52 o                         
  -4   2   3        445.12        422.28        56.21 o                         
   4   2  -2      17591.48      17434.42       145.68 o                         
  -4   2   1      19191.42      19698.61       148.92 o                         
  -4   2   0      17244.75      17621.92       169.48 o                         
   4  -2   1      19497.25      20322.61       137.86 o                         
   4   2   2        449.36        442.22        58.48 o                         
   4  -2   3        354.43        378.57        79.21 o                         
   4   2   4      14335.76      14025.79       280.63 o                         
  -4   2  -5      13079.46      13172.76       291.58 o                         
   4  -2   6       4538.28       4612.20       213.64 o                         
   4  -2   7      10037.05      10679.21       355.04 o                         
  -4  -2  -8        724.28        752.16       208.25 o                         
   4  -2   9          8.00         56.04       318.19 o                         
   4   2  10       3440.19       3316.86       427.83 o                         
   4   3 -11       2041.44       2050.48       250.35 o                         
   4  -3 -10       3271.79       3093.02       247.21 o                         
  -4   3   9       2921.04       2757.01       209.51 o                         
   4   3  -8       2667.83       2607.07       184.21 o                         
  -4   3   7      14645.11      14258.37       280.62 o                         
  -4   3   6      10772.74      11201.77       224.57 o                         
  -4   3   5       3986.54       3932.00       127.52 o                         
   4  -3  -4      15934.28      16122.72       187.67 o                         
  -4  -3   3      14449.72      14603.62       160.01 o                         
  -4  -3   2       2563.58       2544.47        67.99 o                         
   4   3  -1      32051.54      32654.66       172.14 o                         
  -4  -3   0      35403.14      36478.44       197.69 o                         
   4  -3   1       2635.48       2681.14        69.17 o                         
   4   3   2      15375.04      15935.15       157.36 o                         
   4   3   3      16163.30      16430.69       246.54 o                         
  -4  -3  -4       4406.47       4346.07       166.39 o                         
   4   3   5       9970.45      10298.87       273.00 o                         
   4   3   6      16431.28      17916.55       379.53 o                         
   4  -3   7       2912.49       3121.43       226.50 o                         
  -4  -3  -8       2965.03       3338.67       255.62 o                         
   4  -3   9       3323.40       3360.16       305.29 o                         
  -4  -3 -10       2217.26       2070.44       385.12 o                         
  -4   4  10       2511.67       2758.02       244.58 o                         
  -4  -4   9       6760.35       6166.50       277.42 o                         
  -4  -4   8       7856.93       7650.65       264.19 o                         
   4   4  -7        161.16        177.95       117.24 o                         
  -4   4   6       4315.25       4334.26       153.34 o                         
   4   4  -5      14644.99      14355.31       217.99 o                         
   4  -4  -4      11161.44      11052.37       162.53 o                         
  -4   4   3      18596.79      18885.32       183.82 o                         
  -4   4   2      25374.04      25331.61       180.03 o                         
  -4   4   1       1123.55       1087.91        62.74 o                         
  -4   4   0       1143.34       1095.78        66.50 o                         
  -4  -4  -1      23914.34      23943.09       205.73 o                         
  -4   4  -2      20575.03      20956.46       185.20 o                         
  -4  -4  -3      10028.11       9874.96       178.11 o                         
  -4  -4  -4      16215.30      16893.26       289.93 o                         
   4  -4   5       4746.38       4853.04       197.36 o                         
  -4  -4  -6        145.28        275.52       148.50 o                         
   4   4   7       7322.14       7484.83       290.33 o                         
   4  -4   8       7577.82       7951.30       336.38 o                         
  -4   4  -9       2273.26       2347.16       272.29 o                         
  -4   5  10       6583.56       6440.17       307.28 o                         
   4  -5  -9       4849.56       5112.69       268.21 o                         
  -4   5   8       1975.93       1925.71       176.81 o                         
  -4   5   7       6136.95       6217.62       213.56 o                         
  -4  -5   6       6160.91       6007.25       175.26 o                         
  -4  -5   5       2040.83       1979.65       115.55 o                         
   4  -5  -4      16898.64      16833.13       200.56 o                         
  -4  -5   3      22097.49      22060.75       193.98 o                         
  -4   5   2       6651.33       6850.91       106.75 o                         
  -4   5   1       9012.84       9185.90       126.25 o                         
  -4   5   0       8431.74       8457.78       123.62 o                         
  -4  -5  -1       6864.87       7044.36       128.41 o                         
   4   5   2      19694.56      19682.73       213.28 o                         
  -4   5  -3      18847.69      19443.86       217.42 o                         
  -4  -5  -4       1990.64       1993.56       142.74 o                         
  -4  -5  -5       6534.81       6999.56       244.32 o                         
  -4  -5  -6       5696.09       5836.98       226.28 o                         
   4  -5   7       2138.32       2044.79       203.03 o                         
  -4   5  -8       4364.94       5011.43       296.83 o                         
  -4  -5  -9       7344.65       7863.67       453.90 o                         
  -4   6  10        465.71        316.72       196.52 o                         
  -4   6   9       1908.44       1673.30       193.98 o                         
  -4   6   8       9389.88       9278.31       272.92 o                         
  -4  -6   7       4060.51       4377.83       181.15 o                         
   4  -6  -6      10385.18      10458.80       220.84 o                         
   4   6  -5       9393.02       9303.97       194.98 o                         
   4  -6  -4       2928.89       2773.11       104.31 o                         
   4  -6  -3       3562.21       3577.04        93.69 o                         
  -4   6   2      23711.41      23725.49       186.01 o                         
  -4  -6   1      10053.55      10425.70       138.78 o                         
  -4   6   0       8978.28       9158.88       137.95 o                         
  -4  -6  -1      24971.70      25397.35       232.13 o                         
   4  -6   2       3950.34       4082.75       125.16 o                         
  -4  -6  -3       2613.96       2527.68       112.64 o                         
   4   6   4       9212.78       9267.85       206.99 o                         
  -4  -6  -5      11490.33      11563.91       297.79 o                         
  -4  -6  -6       3624.80       4248.75       217.55 o                         
   4   6   7       9814.41      10557.79       330.93 o                         
  -4  -6  -8       2136.34       2146.45       273.56 o                         
   4  -6   9        431.13        591.09       260.89 o                         
  -4   7  10       1792.16       1785.47       232.30 o                         
  -4   7   9       1106.42       1067.11       183.81 o                         
  -4   7   8        830.07        936.66       149.53 o                         
  -4  -7   7      13913.85      14160.21       286.47 o                         
  -4  -7   6       6992.99       7159.42       201.16 o                         
  -4  -7   5       4778.44       4786.11       148.95 o                         
   4  -7  -4       8805.60       8713.75       162.34 o                         
  -4  -7   3      11071.65      11002.09       178.34 o                         
   4  -7  -2       1896.51       1958.83        96.85 o                         
  -4  -7   1      20824.24      21147.04       209.85 o                         
   4  -7   0      23323.46      23784.94       246.89 o                         
   4  -7   1       1913.80       1956.74       108.49 o                         
  -4  -7  -2      12336.36      12861.92       224.45 o                         
  -4   7  -3       7840.03       7825.77       191.24 o                         
  -4   7  -4       5212.93       5236.66       182.92 o                         
  -4   7  -5       6231.94       6382.19       243.77 o                         
  -4  -7  -6      15628.24      16652.19       371.41 o                         
   4  -7   7        751.43        860.27       187.69 o                         
  -4  -7  -8       1182.37       1369.45       259.55 o                         
  -4   7  -9       1602.82       1800.37       300.27 o                         
  -4   8  10       1098.02       1163.74       230.83 o                         
  -4  -8   9       2527.26       2141.18       227.61 o                         
  -4  -8   8       7897.65       7845.61       270.34 o                         
  -4   8   7       1460.63       1438.93       150.90 o                         
  -4  -8   6       4523.43       4372.51       177.37 o                         
   4  -8  -5       8971.13       8800.63       195.27 o                         
   4  -8  -4      10532.38      10448.20       197.68 o                         
  -4   8   3       8698.76       8780.04       170.76 o                         
   4  -8  -2      16840.24      16948.39       223.55 o                         
   4  -8  -1       3801.89       3828.77       122.10 o                         
  -4  -8   0       3422.85       3441.77       125.25 o                         
  -4   8  -1      17029.57      17311.42       230.77 o                         
  -4  -8  -2       9595.47       9652.29       211.44 o                         
   4  -8   3       9389.50       9568.84       209.84 o                         
   4  -8   4       9002.29       8985.74       231.12 o                         
   4  -8   5       5060.07       5115.50       205.03 o                         
   4   8   6       1316.68       1284.00       162.42 o                         
   4  -8   7       7900.80       8804.74       348.77 o                         
  -4  -8  -8       2757.98       2727.55       298.13 o                         
  -4   8  -9        979.36       1129.99       284.46 o                         
   4   9  -9       4811.34       5233.41       284.19 o                         
  -4  -9   8       2107.92       2006.26       190.54 o                         
  -4   9   7       3609.42       3620.04       203.27 o                         
  -4  -9   6       3304.52       3207.78       188.25 o                         
   4   9  -5       1247.85       1218.63       127.87 o                         
  -4  -9   4      12030.22      11817.08       220.66 o                         
   4  -9  -3      14241.60      14121.90       231.86 o                         
   4  -9  -2       2918.63       2972.65       133.88 o                         
   4  -9  -1       5585.07       5553.64       166.03 o                         
   4  -9   0       5010.80       5024.60       172.01 o                         
  -4  -9  -1       3276.94       3131.48       151.36 o                         
  -4  -9  -2      12762.08      12951.33       276.48 o                         
   4  -9   3      13234.78      13587.58       295.80 o                         
   4  -9   4       1183.59       1305.74       162.01 o                         
   4  -9   5       3661.26       3817.15       218.83 o                         
   4  -9   6       3215.92       3590.03       233.07 o                         
  -4  -9  -7       2347.30       2244.27       242.23 o                         
   4  -9   8       4305.92       4582.87       419.12 o                         
  -4 -10   9       3798.19       4355.03       271.59 o                         
  -4 -10   8       4416.58       4535.65       269.11 o                         
  -4 -10   7       2368.44       2494.62       201.52 o                         
  -4  10   6       4021.73       4096.58       198.93 o                         
   4  10  -5      10357.43      10362.08       251.53 o                         
  -4 -10   4       2839.59       2694.85       146.98 o                         
  -4 -10   3       7235.88       7412.39       191.89 o                         
   4 -10  -2      13982.51      13906.49       258.51 o                         
   4  10  -1       6592.16       6645.32       193.05 o                         
  -4 -10   0       6279.15       6381.68       197.24 o                         
  -4  10  -1      13565.32      13646.89       269.60 o                         
   4 -10   2       8124.61       8251.53       275.34 o                         
   4 -10   3       2548.03       2667.31       172.94 o                         
   4 -10   4      11111.05      10885.18       320.09 o                         
   4 -10   5       4328.56       4305.07       237.36 o                         
  -4 -10  -6       2108.54       2108.97       214.66 o                         
  -4 -10  -7       4301.94       4686.66       300.44 o                         
  -4  10  -8       4248.11       4684.69       420.35 o                         
  -4  11   8        644.41        592.52       192.27 o                         
   4 -11  -7       6393.88       6676.36       280.02 o                         
   4 -11  -6       8516.53       8669.77       276.34 o                         
   4 -11  -5       3373.54       3388.73       176.81 o                         
  -4 -11   4       4950.47       5181.63       205.53 o                         
  -4 -11   3       2593.13       2587.80       150.31 o                         
   4 -11  -2       2532.07       2635.90       157.96 o                         
  -4 -11   1      13402.27      13636.35       279.66 o                         
  -4 -11   0      14411.86      14659.65       312.59 o                         
  -4 -11  -1       2281.96       2563.71       166.24 o                         
   4 -11   2       2819.66       2690.11       199.92 o                         
   4 -11   3       4786.40       4843.62       267.22 o                         
   4 -11   4       3709.61       3444.08       234.34 o                         
   4 -11   5       7815.97       7567.06       300.67 o                         
   4 -11   6       7148.58       7284.95       306.98 o                         
  -4 -11  -7        669.48        742.70       225.21 o                         
  -4 -12   8       4021.39       3906.43       275.54 o                         
   4 -12  -7       2837.20       2838.46       243.34 o                         
   4 -12  -6       2747.86       2691.51       196.73 o                         
   4 -12  -5       9197.72       9549.55       284.23 o                         
  -4  12   4       2383.64       2390.18       195.69 o                         
   4  12  -3       2005.48       2042.00       182.46 o                         
  -4  12   2       8199.46       8045.15       253.18 o                         
   4 -12  -1       6963.71       6544.33       246.78 o                         
  -4 -12   0       6262.57       6326.16       230.39 o                         
   4 -12   1       8765.60       8394.02       298.22 o                         
   4 -12   2       2118.97       2154.35       216.01 o                         
   4 -12   3       2188.77       2475.62       254.68 o                         
  -4 -12  -4       8461.42       8403.87       352.10 o                         
   4 -12   5       3068.45       3110.93       261.32 o                         
   4 -12   6       2526.29       2727.15       270.33 o                         
  -4  12  -7       4335.90       4697.37       337.88 o                         
   4 -13  -7       2523.70       2471.19       243.10 o                         
  -4 -13   6       2137.26       2087.31       207.30 o                         
   4 -13  -5       1015.60       1121.29       186.65 o                         
  -4 -13   4       9332.98       9457.68       308.84 o                         
  -4  13   3       6162.02       6352.73       293.59 o                         
  -4 -13   2       1274.29       1171.08       182.43 o                         
   4 -13  -1       4667.02       4840.81       236.02 o                         
   4 -13   0       4578.32       4680.07       235.95 o                         
  -4 -13  -1       1425.09       1464.99       212.46 o                         
   4 -13   2       5774.90       5983.02       306.72 o                         
   4 -13   3      10072.14       9836.72       424.04 o                         
   4 -13   4        957.49        926.89       214.81 o                         
  -4 -13  -5       2132.68       2110.31       253.90 o                         
   4 -13   6       2540.68       2777.02       282.19 o                         
   4  14  -7        391.58        371.69       201.18 o                         
   4 -14  -6        546.13        490.52       188.19 o                         
   4  14  -5       7061.30       7155.73       305.40 o                         
   4 -14  -4       3015.77       2932.05       224.90 o                         
  -4 -14   3       5336.04       5419.94       281.21 o                         
  -4 -14   2       8984.02       9148.27       344.06 o                         
   4 -14  -1       1566.30       1509.81       197.23 o                         
  -4  14   0       1531.35       1432.76       206.77 o                         
   4 -14   1       8001.97       8359.61       353.51 o                         
   4 -14   2       5849.59       5987.83       362.87 o                         
  -4  14  -3       2739.02       2715.50       293.87 o                         
   4 -14   4       7849.26       8132.37       378.69 o                         
  -4 -14  -5        512.83        402.62       227.60 o                         
   4 -14   6        349.13        241.65       255.27 o                         
   4 -15  -6       5452.66       5629.88       312.38 o                         
   4 -15  -5        717.29        770.99       206.20 o                         
   4 -15  -4       3359.83       3276.06       246.55 o                         
   4 -15  -3       2461.70       2067.37       240.06 o                         
  -4  15   2       2022.77       1863.88       226.65 o                         
   4 -15  -1       6413.84       6466.12       337.74 o                         
   4  15   0       6769.86       6626.47       320.80 o                         
  -4 -15  -1       1836.35       1899.81       246.27 o                         
  -4 -15  -2       2275.55       2294.82       288.47 o                         
   4 -15   3       3463.63       3602.14       330.55 o                         
   4 -15   4        795.44        746.15       235.87 o                         
   4 -15   5       4999.22       5192.04       352.64 o                         
  -4 -16   5       4743.69       4962.68       320.06 o                         
   4 -16  -4        110.96        173.54       192.06 o                         
   4 -16  -3        297.68        231.95       199.44 o                         
   4 -16  -2       4798.40       5037.81       339.11 o                         
   4 -16  -1       3817.32       3676.29       302.56 o                         
  -4 -16   0       3406.60       3641.48       293.97 o                         
  -4 -16  -1       5376.26       5594.22       381.01 o                         
  -4 -16  -2        283.17        286.33       256.31 o                         
  -4 -16  -3        124.25         60.71       249.77 o                         
   4 -16   4       4223.36       4104.25       327.98 o                         
   4 -17  -3       3954.03       4068.50       320.33 o                         
   4 -17  -2        598.32        553.60       229.60 o                         
   4 -17  -1       3496.38       3434.31       312.58 o                         
  -4 -17   0       3828.63       3689.69       352.34 o                         
  -4 -17  -1        668.16        594.33       254.75 o                         
   4 -17   2       3909.90       4056.97       367.68 o                         
   5   0  -9       2568.08       3202.67       284.61 o                         
  -5   0   7       2505.30       2783.34       196.83 o                         
  -5   0   5       8453.37       9219.55       219.80 o                         
  -5   0   3       1769.41       1804.31       108.60 o                         
  -5   0   1       2967.94       2889.52       129.48 o                         
  -5   0  -1       5733.24       5861.35       160.36 o                         
   5   0   3       4955.65       5066.30       214.00 o                         
   5   0   5       1008.96       1033.46       309.25 o                         
  -5   0  -7       7190.68       8015.60       429.81 o                         
  -5   0  -9       1092.40       1231.89       472.06 o                         
  -5  -1  10       4203.69       4213.60       264.07 o                         
  -5   1   9       4678.34       4848.67       233.19 o                         
  -5   1   8        249.62        359.82       158.01 o                         
  -5   1   7       5037.04       5097.97       189.44 o                         
   5   1  -6       6122.13       6016.41       168.21 o                         
  -5   1   5        306.70        352.75        88.46 o                         
  -5   1   4       7783.70       7559.74       137.27 o                         
  -5   1   3       6616.86       6536.19       126.40 o                         
  -5   1   2         36.98         79.53        84.30 o                         
  -5  -1   1       9150.78       8985.26       159.40 o                         
  -5  -1   0       8709.85       8654.51       156.23 o                         
  -5   1  -1         41.24         76.59        96.22 o                         
   5   1   2       6798.15       6787.34       178.91 o                         
   5  -1   3       8043.33       7924.89       218.28 o                         
  -5  -1  -4        273.09        288.76       140.78 o                         
   5   1   5       5867.35       6481.19       305.94 o                         
   5  -1   6       5134.86       5622.97       260.34 o                         
   5   1   7        266.37        408.18       206.78 o                         
  -5  -1  -8       5039.29       5568.88       426.91 o                         
  -5   1  -9       4042.06       3811.87       454.07 o                         
  -5   2  10        543.41        593.01       211.73 o                         
  -5   2   9       1139.57       1218.74       194.63 o                         
  -5   2   8       3763.97       3957.90       206.60 o                         
  -5   2   7        882.48        898.01       135.54 o                         
  -5   2   6       2689.85       2654.90       138.74 o                         
  -5   2   5       7670.66       7731.37       162.93 o                         
  -5   2   4       1408.25       1324.40        91.71 o                         
  -5  -2   3       3135.09       3123.39       113.58 o                         
  -5  -2   2      10366.11       9959.71       168.76 o                         
  -5   2   1       2957.69       2775.26       133.14 o                         
  -5  -2   0       3212.35       3239.87       112.97 o                         
   5  -2   1       9423.54       9245.00       217.17 o                         
   5  -2   2       3355.05       3275.79       139.67 o                         
   5   2   3       1337.64       1295.11       134.70 o                         
  -5  -2  -4       8563.69       8714.92       229.27 o                         
   5  -2   5       2438.33       2497.71       210.83 o                         
   5   2   6        980.81       1155.21       231.30 o                         
   5  -2   7       3370.28       3446.47       253.66 o                         
  -5  -2  -8       1278.72       1226.88       333.29 o                         
  -5  -2  -9        488.22        514.73       386.17 o                         
  -5   3  10       4661.41       4615.38       288.92 o                         
  -5   3   9       4798.48       5051.72       237.72 o                         
  -5   3   8         37.23         68.49       152.42 o                         
  -5   3   7       7677.92       7728.02       206.61 o                         
   5   3  -6       7216.93       7573.08       185.37 o                         
  -5   3   5        222.88        252.74        94.16 o                         
  -5   3   4       4754.06       4854.47       133.21 o                         
  -5   3   3       5879.60       5607.29       132.96 o                         
  -5   3   2        316.31        258.48        90.99 o                         
  -5  -3   1       8316.15       8346.41       173.23 o                         
  -5  -3   0       7584.80       7662.96       179.33 o                         
  -5   3  -1        294.31        279.24       102.71 o                         
   5   3   2       5452.55       5292.85       151.19 o                         
   5  -3   3       5112.14       5206.06       167.28 o                         
   5  -3   4        248.50        349.18       130.62 o                         
   5  -3   5       7672.39       8141.94       278.57 o                         
   5  -3   6       7158.31       8035.78       314.09 o                         
   5  -3   7         35.14        134.03       228.29 o                         
   5  -3   8       4491.74       5046.39       343.87 o                         
  -5  -3  -9       4922.93       4517.99       478.33 o                         
  -5   4  10        861.16        765.81       217.41 o                         
  -5   4   9       2246.51       2227.57       199.81 o                         
  -5   4   8       6233.89       6669.82       235.63 o                         
  -5   4   7       1826.58       1888.64       146.43 o                         
  -5  -4   6       1934.10       2013.07       137.11 o                         
   5   4  -5       7867.74       7790.54       181.04 o                         
   5  -4  -4       2674.74       2748.98       110.72 o                         
  -5  -4   3       1969.31       1981.63        94.91 o                         
   5   4  -2       8568.79       8718.47       156.35 o                         
  -5   4   1       1720.93       1672.08       113.39 o                         
  -5  -4   0       1539.15       1667.28       109.13 o                         
   5  -4   1       9528.76       9290.01       174.20 o                         
  -5  -4  -2       1760.10       1744.39       117.24 o                         
  -5  -4  -3       2670.29       2753.25       143.64 o                         
  -5  -4  -4       7296.73       7145.06       198.72 o                         
   5   4   5       2166.33       2215.59       185.17 o                         
   5  -4   6       1898.78       2330.16       238.86 o                         
   5   4   7       6741.87       7649.49       359.21 o                         
  -5   4  -8       2018.04       2254.01       283.74 o                         
  -5   4  -9        877.62        875.04       385.00 o                         
  -5   5  10       3319.07       3350.31       246.47 o                         
  -5  -5   9       2375.94       2338.10       204.90 o                         
  -5   5   8        302.33        288.62       146.90 o                         
  -5   5   7       4172.19       4315.38       190.36 o                         
  -5   5   6       3714.23       3772.02       163.38 o                         
  -5   5   5        189.46        201.95       104.01 o                         
   5  -5  -4      10519.27      10458.87       172.60 o                         
  -5   5   3       8305.09       8388.76       146.33 o                         
  -5  -5   2        541.99        524.10        94.31 o                         
  -5  -5   1       6753.45       6998.53       152.99 o                         
  -5  -5   0       7504.67       7549.68       152.77 o                         
  -5  -5  -1        506.31        517.32        95.39 o                         
   5  -5   2       9142.55       9284.88       201.64 o                         
   5  -5   3       9700.98       9840.62       217.66 o                         
   5  -5   4        169.00        281.08       133.11 o                         
  -5  -5  -5       3331.95       3401.66       171.25 o                         
   5  -5   6       4660.14       5279.56       251.46 o                         
  -5   5  -7        323.97        294.22       236.94 o                         
  -5   5  -8       2663.12       2766.41       321.72 o                         
   5  -5   9       3011.61       3445.37       433.60 o                         
  -5   6  10        274.09        731.07       235.98 o                         
  -5   6   9       1531.65       1313.49       220.59 o                         
  -5   6   8       7063.64       7640.25       268.76 o                         
  -5  -6   7       1697.03       1739.29       170.06 o                         
  -5   6   6       1792.98       1882.86       138.05 o                         
  -5  -6   5       5869.18       6067.18       172.06 o                         
   5  -6  -4       2281.71       2194.74       111.53 o                         
   5  -6  -3       2029.78       2196.28       102.54 o                         
  -5  -6   2       9002.71       8936.62       161.04 o                         
   5  -6  -1       2411.82       2276.62       107.99 o                         
   5   6   0       2478.71       2482.51       108.97 o                         
  -5  -6  -1       8980.64       8821.08       180.92 o                         
   5  -6   2       2032.75       1984.59       126.90 o                         
   5  -6   3       2209.95       2077.20       144.99 o                         
  -5  -6  -4       6149.80       6364.96       210.84 o                         
  -5  -6  -5       1745.70       1632.51       156.30 o                         
  -5  -6  -6       1827.66       2109.89       190.44 o                         
   5  -6   7       6673.92       7527.31       286.26 o                         
   5  -6   8       1654.90       1560.12       320.89 o                         
  -5   7   9       4475.41       4476.64       306.08 o                         
  -5  -7   8        127.34        147.06       180.57 o                         
  -5  -7   7       5981.09       6297.34       230.93 o                         
  -5  -7   6       6065.23       6346.22       207.49 o                         
  -5  -7   5        366.34        350.27       110.87 o                         
   5  -7  -4       4127.31       4438.35       145.51 o                         
   5   7  -3       6876.00       6619.62       141.34 o                         
   5  -7  -2        141.17        157.94        90.40 o                         
   5  -7  -1       4761.91       4766.17       134.37 o                         
  -5  -7   0       4313.28       4271.22       150.63 o                         
  -5  -7  -1        158.32        211.46       114.95 o                         
  -5  -7  -2       6122.70       6200.35       189.55 o                         
   5  -7   3       4634.21       4727.80       187.02 o                         
  -5  -7  -4        408.13        392.96       147.67 o                         
  -5  -7  -5       6788.52       7383.39       271.30 o                         
   5   7   6       5365.28       5463.76       239.11 o                         
   5   7   7        114.91        146.07       183.61 o                         
  -5   7  -8       3790.98       4284.45       325.41 o                         
  -5  -8   9       1165.55       1137.64       223.47 o                         
  -5  -8   8       5162.64       5201.49       247.50 o                         
  -5   8   7       1699.07       1780.94       171.71 o                         
  -5  -8   6       2908.20       3038.55       172.91 o                         
  -5  -8   5       7506.94       7637.17       197.00 o                         
  -5   8   4       1498.11       1353.10       112.09 o                         
   5  -8  -3       3422.16       3306.73       123.22 o                         
   5  -8  -2      11349.15      11321.48       212.22 o                         
   5  -8  -1       2985.56       2953.66       124.70 o                         
   5  -8   0       3092.81       3122.06       138.87 o                         
   5  -8   1      11764.78      12042.07       237.98 o                         
   5  -8   2       3177.11       3157.99       171.58 o                         
   5  -8   3       1396.82       1482.65       150.49 o                         
  -5  -8  -4       7425.75       7675.41       249.94 o                         
  -5  -8  -5       3123.07       3346.97       219.13 o                         
  -5  -8  -6       1897.67       1930.08       198.35 o                         
  -5  -8  -7       5031.16       5107.83       265.35 o                         
   5  -8   8       1112.81       1338.06       246.88 o                         
  -5   9   9       2120.25       2375.04       262.82 o                         
  -5   9   8        114.00         12.26       190.80 o                         
  -5  -9   7       4157.38       4247.38       233.02 o                         
  -5  -9   6       3216.04       2966.04       192.50 o                         
  -5  -9   5        132.19        160.55       131.84 o                         
  -5   9   4       6212.69       6265.49       185.04 o                         
   5  -9  -3       5327.27       5326.73       175.01 o                         
   5  -9  -2        166.96        231.15       116.99 o                         
   5  -9  -1       6230.51       6390.71       187.73 o                         
   5  -9   0       6879.54       6508.71       206.36 o                         
  -5  -9  -1        160.30        175.30       144.26 o                         
  -5  -9  -2       5945.77       5839.34       227.99 o                         
   5  -9   3       5576.91       5555.81       253.68 o                         
   5  -9   4        117.89         93.29       183.02 o                         
   5  -9   5       2912.23       3065.00       245.04 o                         
   5  -9   6       4666.24       4812.55       273.28 o                         
  -5   9  -7        103.44        147.19       231.65 o                         
   5  -9   8       2350.11       3000.94       337.91 o                         
  -5 -10   8       5513.58       5642.16       273.75 o                         
  -5  10   7       1398.67       1607.21       195.10 o                         
  -5 -10   6       1064.50       1122.67       173.33 o                         
  -5 -10   5       8070.89       8332.46       246.97 o                         
  -5 -10   4       2363.67       2308.82       138.15 o                         
   5 -10  -3       1499.18       1531.21       138.39 o                         
   5 -10  -2       6791.11       6735.36       197.54 o                         
  -5 -10   1        843.26        745.08       129.63 o                         
   5 -10   0        777.55        834.82       142.78 o                         
   5 -10   1       7170.52       7430.93       245.73 o                         
   5 -10   2       1446.70       1323.37       188.86 o                         
   5 -10   3       2552.31       2570.87       236.66 o                         
   5 -10   4       7645.33       7577.04       308.92 o                         
   5 -10   5       1020.23        968.36       217.69 o                         
   5 -10   6       1273.73       1444.68       241.78 o                         
  -5 -10  -7       5788.62       5785.54       341.32 o                         
  -5 -11   8        198.05        302.20       198.68 o                         
  -5 -11   7       4671.69       5134.19       256.81 o                         
  -5 -11   6       4091.04       4040.00       231.10 o                         
  -5 -11   5        889.69        937.36       156.67 o                         
   5 -11  -4       5682.71       5845.89       207.10 o                         
   5 -11  -3       5357.04       5309.62       202.44 o                         
   5 -11  -2         50.84         25.56       126.90 o                         
   5 -11  -1       7118.97       6994.43       213.40 o                         
   5 -11   0       6361.92       6608.15       228.76 o                         
   5 -11   1         46.42         18.04       161.83 o                         
  -5 -11  -2       4890.87       5384.53       282.86 o                         
   5 -11   3       6308.62       6014.60       312.48 o                         
   5 -11   4        968.92        757.42       222.76 o                         
   5 -11   5       4322.90       4607.67       314.02 o                         
   5 -11   6       4241.89       4573.89       306.30 o                         
  -5 -11  -7        183.99        203.89       254.86 o                         
   5 -12  -7        693.13        585.50       212.66 o                         
   5 -12  -6       2883.72       2855.03       224.05 o                         
  -5 -12   5       5853.02       6049.42       239.00 o                         
  -5 -12   4        398.27        500.84       148.01 o                         
   5 -12  -3       1901.36       1990.04       177.09 o                         
   5 -12  -2       8479.71       8716.63       264.61 o                         
   5 -12  -1       2798.30       2688.78       199.35 o                         
   5 -12   0       3013.16       2688.67       207.67 o                         
   5 -12   1       7755.52       7889.18       305.48 o                         
   5 -12   2       1990.53       2148.33       249.64 o                         
   5 -12   3        362.19        379.57       214.23 o                         
   5 -12   4       6384.23       6215.59       374.46 o                         
   5 -12   5       2769.78       2966.42       327.17 o                         
   5 -12   6        776.20        553.62       285.38 o                         
   5 -13  -6       4149.43       4371.82       302.32 o                         
   5 -13  -5          1.25       -119.49       205.09 o                         
   5 -13  -4       3684.28       3486.73       257.00 o                         
   5 -13  -3       4219.13       4471.87       265.87 o                         
   5 -13  -2        138.05        178.10       194.92 o                         
   5 -13  -1       4725.81       4760.46       264.21 o                         
   5 -13   0       4839.47       4518.40       272.01 o                         
   5 -13   1        152.94        210.57       252.23 o                         
   5 -13   2       4388.91       4228.11       336.51 o                         
   5 -13   3       3545.33       3631.62       332.48 o                         
   5 -13   4          1.18        -73.71       265.43 o                         
   5 -13   5       3963.47       4002.79       363.09 o                         
   5 -14  -6       1897.75       1023.65       237.81 o                         
   5 -14  -5       6549.75       6801.79       330.85 o                         
  -5 -14   4       2110.32       2492.51       251.39 o                         
   5 -14  -3       2666.81       2584.38       245.91 o                         
   5 -14  -2       5054.49       4864.36       294.24 o                         
   5 -14  -1       1192.87       1140.32       231.92 o                         
   5 -14   0       1080.97        962.03       230.85 o                         
   5 -14   1       5574.20       5199.88       380.50 o                         
   5 -14   2       2480.28       2343.67       319.97 o                         
   5 -14   3       2370.24       2713.98       325.66 o                         
   5 -14   4       5876.97       5830.59       392.84 o                         
   5 -14   5       1227.97       1092.38       308.07 o                         
   5 -15  -5        213.43        445.95       226.38 o                         
   5 -15  -4       4655.01       5023.75       310.97 o                         
  -5 -15   3       4036.22       4108.68       307.68 o                         
   5 -15  -2        161.60        110.04       213.29 o                         
  -5 -15   1       5567.21       5956.66       340.80 o                         
   5 -15   0       5347.29       5679.22       430.28 o                         
   5 -15   1        171.88        347.67       285.62 o                         
   5 -15   2       4062.66       3778.86       364.69 o                         
   5 -15   3       4886.88       5140.95       402.35 o                         
  -5 -16   3       1034.80        667.47       254.18 o                         
  -5 -16   2       5756.85       5481.23       400.50 o                         
  -5 -16   1       1773.43       1725.27       313.34 o                         
   5 -16   0       1991.64       1792.75       373.83 o                         
   5 -16   1       5136.96       5727.50       412.76 o                         
   5 -16   2        930.38        775.20       314.38 o                         
  -6   0  10        675.11        718.74       215.26 o                         
   6   0  -8       6798.09       7095.33       441.94 o                         
   6   0  -6      16814.25      16777.79       428.09 o                         
  -6   0   4        307.43        359.05       128.69 o                         
  -6   0   2      17835.02      17830.77       289.25 o                         
   6   0   0       8369.32       8709.10       203.53 o                         
   6   0   2        183.32        104.97       122.27 o                         
  -6   0  -4       4822.86       4840.70       282.94 o                         
   6   0   6       1599.97       1839.35       234.81 o                         
   6   0   8          6.22         21.31       321.99 o                         
  -6  -1  10       3422.30       3759.03       223.84 o                         
  -6  -1   9        665.21        680.87       149.24 o                         
  -6  -1   8       1113.03       1221.25       160.27 o                         
   6   1  -7       8891.22       9099.23       253.71 o                         
  -6   1   6       1391.87       1368.96       126.09 o                         
  -6   1   5       2375.57       2311.38       122.11 o                         
   6   1  -4       4812.66       4881.00       147.43 o                         
   6  -1  -3       4042.45       4057.94       118.77 o                         
  -6  -1   2       1875.58       1902.53        93.22 o                         
  -6  -1   1      11855.27      12231.90       163.37 o                         
  -6  -1   0       1209.15       1173.64        85.70 o                         
  -6  -1  -1       1166.89       1145.04        92.27 o                         
  -6  -1  -2       5682.18       5747.55       164.17 o                         
  -6  -1  -3       2799.84       2627.28       151.73 o                         
   6   1   4       1151.65       1313.71       135.87 o                         
  -6  -1  -5       2909.18       2936.66       215.97 o                         
   6   1   6       1296.69       1370.93       170.85 o                         
   6   1   7        869.87       1049.35       171.11 o                         
   6  -1   8       1809.90       2170.78       262.93 o                         
  -6  -2  10          3.89        101.81       159.03 o                         
   6   2  -9       7132.59       8078.74       254.02 o                         
  -6   2   8        353.80        391.14       152.74 o                         
  -6   2   7         42.62         35.99       117.02 o                         
  -6   2   6        108.65        100.13       102.06 o                         
   6   2  -5       9955.87       9734.38       236.21 o                         
   6   2  -4          0.69          9.07        82.81 o                         
   6  -2  -3      11362.77      11278.38       189.29 o                         
   6   2  -2        194.02        244.25        70.45 o                         
  -6   2   1        165.58        171.48        64.61 o                         
  -6  -2   0         57.22         69.98        75.63 o                         
  -6  -2  -1       7002.88       7130.97       162.50 o                         
   6   2   2         29.64         63.32        81.13 o                         
  -6  -2  -3       7347.97       7491.33       198.12 o                         
   6  -2   4        512.43        541.02       129.41 o                         
  -6  -2  -5          7.62         25.73       156.48 o                         
   6  -2   6         73.02        149.06       164.78 o                         
  -6   2  -7       2923.52       3414.58       219.24 o                         
   6  -2   8        138.90        153.78       222.15 o                         
  -6   3   9         41.26         50.51       138.99 o                         
  -6   3   8       4043.05       4421.83       236.09 o                         
  -6   3   7       2626.99       2734.99       167.64 o                         
  -6  -3   6       2755.64       2788.06       151.61 o                         
   6   3  -5       2272.89       2253.10       128.44 o                         
   6   3  -4      14334.64      14298.80       243.93 o                         
   6  -3  -3       1058.51        989.36        86.58 o                         
  -6  -3   2       2939.13       2964.42       119.79 o                         
  -6   3   1       3472.48       3738.01       106.64 o                         
  -6  -3   0       6784.08       6750.71       159.69 o                         
  -6  -3  -1        111.87        138.95        75.37 o                         
  -6  -3  -2       8492.75       8487.12       179.01 o                         
   6  -3   3        511.68        486.94       106.02 o                         
   6  -3   4        660.72        736.12       121.96 o                         
   6   3   5        695.85        693.02       152.59 o                         
  -6  -3  -6       1434.70       1529.96       193.02 o                         
   6  -3   7         58.07        141.42       183.35 o                         
   6  -3   8       2367.69       3016.46       290.69 o                         
  -6   4   9        816.19        877.17       155.31 o                         
   6   4  -8       6011.38       6513.23       248.78 o                         
  -6   4   7        107.85        158.68       122.99 o                         
   6   4  -6      10430.90      10782.37       251.75 o                         
   6   4  -5       2991.95       3000.98       142.38 o                         
  -6   4   4         40.46         65.23        80.39 o                         
  -6   4   3       2250.71       2148.82       104.69 o                         
   6   4  -2      10412.73      10667.17       196.47 o                         
  -6  -4   1        656.27        666.51        76.62 o                         
  -6  -4   0      10484.24      10960.98       197.93 o                         
  -6  -4  -1       1783.35       1729.62       102.13 o                         
   6   4   2         17.66        -11.71        85.13 o                         
   6  -4   3        107.87        148.30       101.61 o                         
   6  -4   4       4553.68       4569.64       190.53 o                         
   6  -4   5        196.75        126.56       135.73 o                         
  -6  -4  -6       2908.21       3410.19       237.50 o                         
   6  -4   7         55.87        131.69       191.72 o                         
   6  -4   8         12.70          6.79       228.49 o                         
  -6   5   9       1740.83       1928.04       179.08 o                         
  -6   5   8        157.25        166.21       139.61 o                         
   6   5  -7       9458.18       9865.31       268.46 o                         
   6   5  -6         19.15         26.09       107.96 o                         
  -6  -5   5       2574.02       2607.31       137.24 o                         
  -6   5   4       1198.03       1189.68        99.33 o                         
  -6  -5   3       3140.24       3167.25       112.66 o                         
  -6  -5   2        604.36        660.97        73.87 o                         
  -6  -5   1      10688.19      11123.72       155.91 o                         
  -6  -5   0         88.94         85.74        68.86 o                         
  -6  -5  -1       2787.66       2810.49       119.22 o                         
  -6  -5  -2       1157.35       1022.61       102.43 o                         
  -6  -5  -3       2452.53       2483.85       140.21 o                         
   6  -5   4        411.02        460.14       123.80 o                         
   6  -5   5       6914.04       7501.87       256.77 o                         
   6  -5   6         96.46         61.74       162.71 o                         
  -6  -5  -7        588.25        571.33       196.26 o                         
   6  -5   8        248.01        473.51       233.52 o                         
   6  -6  -9       5354.02       5294.40       249.67 o                         
  -6  -6   8       2667.26       2754.85       212.22 o                         
  -6   6   7        215.78        151.74       138.80 o                         
  -6  -6   6       1952.62       1934.03       155.79 o                         
   6   6  -5       5881.85       5834.28       190.89 o                         
   6  -6  -4        113.05        136.35        84.63 o                         
  -6  -6   3       8320.40       8174.92       180.23 o                         
   6  -6  -2       3236.37       3126.30       119.11 o                         
  -6  -6   1          9.00         -8.24        70.17 o                         
  -6  -6   0       2220.18       2361.26       103.97 o                         
  -6  -6  -1       6684.32       6656.21       162.80 o                         
  -6  -6  -2         63.60         85.83        97.41 o                         
  -6  -6  -3       2616.79       2699.51       160.55 o                         
  -6  -6  -4       2112.87       2054.63       160.40 o                         
   6  -6   5          3.81        -26.52       152.83 o                         
  -6  -6  -6        785.85       1167.73       190.98 o                         
  -6  -6  -7       1827.37       1977.87       221.12 o                         
   6  -6   8        158.30        -11.72       240.10 o                         
  -6  -7   9          7.75         54.73       165.48 o                         
  -6  -7   8       3749.91       3695.99       234.08 o                         
  -6  -7   7         26.06         78.03       140.43 o                         
  -6  -7   6       1940.35       2079.00       164.31 o                         
  -6  -7   5        154.70        192.82       105.21 o                         
   6   7  -4      19135.50      19127.62       274.56 o                         
   6   7  -3        326.89        329.07        82.10 o                         
   6  -7  -2       2658.09       2628.08       112.73 o                         
  -6   7   1         44.64         12.82        76.31 o                         
  -6  -7   0       5069.38       4985.48       151.79 o                         
  -6  -7  -1        601.29        646.39        96.56 o                         
  -6  -7  -2       9390.02       9369.02       210.03 o                         
  -6  -7  -3        265.33        277.45       107.17 o                         
  -6  -7  -4        654.21        750.12       137.03 o                         
  -6  -7  -5        112.46         56.18       139.72 o                         
   6  -7   6       1031.69       1088.26       193.73 o                         
  -6  -7  -7         23.13        -86.29       206.32 o                         
  -6  -8   8       2339.42       2524.15       215.28 o                         
  -6  -8   7          3.74        -85.15       149.99 o                         
  -6  -8   6       3149.18       3084.36       186.87 o                         
   6   8  -5       4271.00       4425.84       182.07 o                         
   6  -8  -4         38.11         54.77        87.42 o                         
  -6   8   3       3311.44       3259.53       130.68 o                         
   6   8  -2       2392.82       2462.25       112.56 o                         
  -6  -8   1        216.04        220.15        82.20 o                         
  -6  -8   0       5310.08       5651.31       162.63 o                         
  -6  -8  -1       4436.19       4280.99       155.54 o                         
   6  -8   2         95.94        101.39        96.84 o                         
  -6  -8  -3       1080.05       1215.80       121.74 o                         
  -6  -8  -4       3581.38       3576.78       177.94 o                         
  -6   8  -5        111.62        150.77       146.33 o                         
   6   8   6       2526.35       2782.09       216.85 o                         
  -6  -8  -7       1564.28       1746.15       248.62 o                         
  -6  -9   8        131.76        202.29       189.19 o                         
   6  -9  -7       7866.96       8586.52       336.61 o                         
   6  -9  -6        348.54        394.11       162.19 o                         
  -6  -9   5       2642.81       2657.26       160.49 o                         
   6  -9  -4         92.30         24.12       102.70 o                         
   6  -9  -3       2122.12       2075.62       134.55 o                         
  -6  -9   2        226.72        209.41        95.02 o                         
  -6  -9   1       9777.03       9756.34       227.75 o                         
   6   9   0        297.21        282.21       103.79 o                         
   6  -9   1       2290.55       2522.24       153.69 o                         
  -6  -9  -2        338.03        330.57       138.91 o                         
  -6  -9  -3       1357.32       1419.43       158.22 o                         
  -6  -9  -4          7.55         72.77       154.87 o                         
   6   9   5       5390.89       6222.66       288.02 o                         
  -6  -9  -6        282.32        293.75       200.05 o                         
  -6  -9  -7        435.45        399.19       247.05 o                         
  -6 -10   7        145.13        181.85       175.60 o                         
   6 -10  -6       5624.78       5486.88       276.97 o                         
  -6 -10   5       1826.48       1760.26       148.70 o                         
   6 -10  -4        113.41        164.95       108.59 o                         
   6 -10  -3       3443.52       3454.07       162.06 o                         
  -6 -10   2       7415.33       7553.51       209.85 o                         
  -6 -10   1          0.97         61.29       109.30 o                         
   6 -10   0       3957.55       3830.52       168.25 o                         
   6 -10   1       2039.54       1965.26       149.83 o                         
   6 -10   2        798.77        728.36       144.69 o                         
   6 -10   3       1923.55       1996.86       188.73 o                         
   6 -10   4       3125.86       3232.33       227.29 o                         
  -6 -10  -5          6.87         52.01       168.49 o                         
   6 -10   6       1192.65       1558.59       204.75 o                         
  -6 -11   7        751.83        803.49       194.70 o                         
  -6 -11   6       1133.26       1004.47       155.72 o                         
  -6 -11   5         98.69         52.53       135.98 o                         
   6 -11  -4       6954.93       7313.00       218.92 o                         
  -6 -11   3       1716.10       1754.74       136.77 o                         
   6 -11  -2       2546.06       2609.14       159.48 o                         
   6 -11  -1       1174.86       1172.47       135.47 o                         
   6 -11   0       1264.33       1091.40       127.19 o                         
   6 -11   1        323.80        367.53       127.80 o                         
   6 -11   2       6103.31       6190.20       250.59 o                         
  -6 -11  -3        722.39        764.06       169.20 o                         
   6 -11   4        846.52        965.41       185.16 o                         
   6 -11   5        175.52        146.00       183.53 o                         
  -6  12   6        797.34        727.00       150.09 o                         
  -6  12   5       4369.20       4486.97       219.13 o                         
   6 -12  -4        153.72        134.57       135.47 o                         
   6 -12  -3       3984.93       4421.92       208.28 o                         
   6 -12  -2        688.34        601.67       142.55 o                         
   6 -12  -1         43.89         39.06       136.24 o                         
   6 -12   0       1129.70       1094.72       147.74 o                         
   6 -12   1       4685.74       4824.47       232.79 o                         
   6 -12   2        146.80        249.39       161.57 o                         
   6 -12   3       4417.67       4702.92       262.99 o                         
   6 -12   4        833.04        692.23       182.97 o                         
   6 -12   5         32.35        -19.59       184.24 o                         
   6 -13  -5       1833.94       1957.93       241.15 o                         
   6 -13  -4       1396.86       1406.01       203.20 o                         
   6 -13  -3       1011.63       1053.43       184.34 o                         
   6 -13  -2         23.93         36.40       157.53 o                         
   6 -13  -1       5634.66       5702.81       266.56 o                         
  -6 -13   0        900.53        934.77       165.17 o                         
   6 -13   1        848.25        898.64       190.04 o                         
   6 -13   2       1332.71       1410.61       222.75 o                         
   6 -13   3       1014.83        868.42       219.00 o                         
   6 -13   4         11.15         -7.47       216.83 o                         
   6  14  -4          8.66         67.54       181.62 o                         
   6  14  -3        140.51        174.92       200.13 o                         
  -6 -14   2       6847.18       6832.52       334.64 o                         
   6 -14  -1        433.70        461.31       175.11 o                         
   6 -14   0       3720.56       4046.54       249.86 o                         
  -6 -14  -1         18.17         60.01       206.28 o                         
   6 -14   2        190.41         51.70       208.80 o                         
   6 -14   3        521.29        601.95       219.44 o                         
   6 -15  -3        800.69        837.77       236.58 o                         
   6 -15  -2       1365.32       1686.55       238.06 o                         
   6 -15  -1       2045.49       2312.04       248.16 o                         
   6 -15   0        375.64        296.01       227.24 o                         
   6 -15   1        114.60        119.83       218.55 o                         
  -7   0   9       4636.64       5231.00       458.81 o                         
  -7   0   7       2045.74       2209.57       288.20 o                         
   7   0  -5       2394.89       2406.90       207.42 o                         
   7   0  -3      19366.26      19851.01       379.05 o                         
  -7   0   1       4280.60       4373.39       199.42 o                         
  -7   0  -1       8524.88       8461.40       295.83 o                         
  -7   0  -3      20214.57      19950.75       515.60 o                         
  -7   0  -5        459.32        704.53       277.39 o                         
  -7   0  -7       4356.79       4776.87       357.93 o                         
  -7  -1   9          1.95        -41.42       209.38 o                         
  -7  -1   8       3012.34       3176.68       246.59 o                         
  -7  -1   7       4203.55       4284.79       221.60 o                         
  -7  -1   6          7.45        -29.75       124.58 o                         
  -7   1   5       3790.16       3665.03       179.51 o                         
  -7   1   4       6451.57       6237.86       169.69 o                         
  -7  -1   3        399.73        373.49        88.34 o                         
  -7  -1   2       8281.08       8549.65       182.29 o                         
   7   1  -1       7250.33       7065.16       181.94 o                         
   7  -1   0        139.56        153.35        97.77 o                         
  -7   1  -1       2946.27       3006.40       144.70 o                         
  -7  -1  -2      10201.55       9947.40       224.16 o                         
   7  -1   3        184.45        147.55       120.80 o                         
   7   1   4       3244.43       3398.77       217.10 o                         
   7  -1   5       3389.54       3692.14       246.73 o                         
   7   1   6        558.89        533.69       162.56 o                         
  -7  -1  -7       1576.06       1862.12       200.06 o                         
  -7  -2   9        231.02        200.03       209.74 o                         
   7  -2  -8       1684.65       1882.82       198.79 o                         
  -7  -2   7        155.53        225.29       142.62 o                         
   7   2  -6      11810.97      11474.57       297.77 o                         
  -7  -2   5        183.52        169.05       114.74 o                         
  -7   2   4       2200.77       2265.82       129.09 o                         
  -7  -2   3        652.25        695.03        88.12 o                         
  -7   2   2       6539.34       6471.87       165.97 o                         
  -7  -2   1          6.23         49.68        83.25 o                         
  -7  -2   0      14728.87      15077.54       246.07 o                         
  -7  -2  -1        115.39        121.37        95.92 o                         
  -7  -2  -2       1639.08       1726.21       124.94 o                         
   7   2   3        427.89        408.54       137.29 o                         
   7  -2   4       4822.94       4867.01       225.75 o                         
   7  -2   5         51.65         75.45       170.10 o                         
   7  -2   6       7373.46       8354.28       332.26 o                         
  -7  -2  -7         55.43        171.77       172.36 o                         
  -7   3   9          2.77         35.31       194.92 o                         
  -7   3   8        428.57        417.64       168.89 o                         
   7   3  -7       5542.66       5497.44       259.54 o                         
  -7   3   6          2.97         52.43       135.57 o                         
   7   3  -5       7002.43       6936.69       244.23 o                         
   7  -3  -4       2252.07       2271.81       123.03 o                         
  -7   3   3          3.85         15.98        86.74 o                         
  -7   3   2       2970.68       3039.33       130.28 o                         
  -7  -3   1      15602.80      15697.71       230.79 o                         
  -7  -3   0         61.86         39.29        92.77 o                         
  -7  -3  -1       9329.54       9587.24       204.20 o                         
  -7  -3  -2       4535.38       4287.77       175.56 o                         
   7  -3   3        647.17        509.38       132.28 o                         
   7  -3   4       1870.33       1948.62       176.97 o                         
   7  -3   5       8797.73       9065.43       342.14 o                         
  -7  -3  -6        426.48        367.79       188.44 o                         
  -7  -3  -7       1941.42       2244.65       210.75 o                         
  -7   4   8         33.06        110.22       177.56 o                         
  -7   4   7       1781.49       1798.97       170.89 o                         
  -7   4   6        653.17        709.51       135.06 o                         
   7   4  -5       3092.29       3085.55       167.86 o                         
  -7   4   4       1088.47       1214.56       106.14 o                         
   7   4  -3      13162.15      13084.59       238.65 o                         
  -7  -4   2        111.98        130.56        84.10 o                         
  -7   4   1       2384.40       2346.00       120.76 o                         
  -7  -4   0       2573.49       2455.18       129.52 o                         
  -7  -4  -1       6489.88       6276.58       167.32 o                         
   7  -4   2        369.08        391.41        99.63 o                         
  -7  -4  -3      10696.63      10538.98       290.89 o                         
   7  -4   4       1910.65       1904.78       180.27 o                         
   7  -4   5        530.54        598.50       162.06 o                         
   7  -4   6        724.83        781.79       187.23 o                         
  -7   4  -7       3088.83       3294.13       255.99 o                         
   7  -5  -8       4819.05       5128.52       283.50 o                         
  -7   5   7        629.84        705.52       147.18 o                         
   7   5  -6        110.50         59.34       142.93 o                         
  -7  -5   5        776.59        699.28       127.13 o                         
   7  -5  -4      12448.79      12225.33       263.61 o                         
  -7  -5   3        354.08        410.18       116.23 o                         
  -7   5   2       8179.96       8136.95       190.25 o                         
  -7   5   1        641.83        691.57       100.10 o                         
  -7  -5   0        479.48        386.20        99.71 o                         
   7   5   1        488.85        379.41       104.74 o                         
  -7  -5  -2      10502.96      10148.79       258.23 o                         
   7  -5   3         65.99        111.15       131.23 o                         
   7  -5   4       5438.01       5365.23       267.77 o                         
   7   5   5        506.96        562.51       178.25 o                         
   7  -5   6        219.14        239.67       203.07 o                         
   7  -5   7        368.91        574.43       207.88 o                         
   7  -6  -8       1731.64       1772.18       220.38 o                         
  -7   6   7       1209.18       1304.76       186.05 o                         
   7   6  -6       5137.48       5082.68       242.73 o                         
  -7  -6   5        470.13        427.04       123.89 o                         
  -7  -6   4       1537.78       1512.84       134.11 o                         
   7   6  -3       3378.60       3397.98       178.64 o                         
   7  -6  -2       3508.55       3550.50       147.49 o                         
  -7   6   1        433.25        458.12       101.20 o                         
  -7  -6   0      12508.40      11925.71       246.62 o                         
  -7  -6  -1       1372.39       1414.91       132.60 o                         
   7  -6   2        912.19        918.20       131.45 o                         
   7  -6   3       2299.89       2204.31       174.31 o                         
  -7  -6  -4       3542.00       3284.04       208.11 o                         
   7  -6   5        128.97        261.71       180.04 o                         
   7   6   6       5085.68       5569.26       329.18 o                         
  -7  -7   8         79.93        173.65       168.09 o                         
   7   7  -7       4055.48       3938.68       226.12 o                         
  -7  -7   6         90.19         95.67       147.84 o                         
   7   7  -5       8248.39       8038.04       238.06 o                         
  -7  -7   4        141.36        167.02       106.02 o                         
   7   7  -3          9.96         41.99       104.83 o                         
  -7  -7   2          1.65        -37.09       100.57 o                         
  -7  -7   1      11689.11      11857.17       235.58 o                         
  -7  -7   0         90.88         97.20       113.75 o                         
  -7  -7  -1      10379.41      10293.40       251.21 o                         
   7  -7   2          4.64        -23.88       115.70 o                         
  -7  -7  -3        978.99       1037.34       146.44 o                         
   7  -7   4         55.44         98.42       145.83 o                         
   7  -7   5       8870.68       9166.74       328.85 o                         
   7  -7   6         17.23        114.84       211.79 o                         
  -7  -8   7        466.49        479.42       160.80 o                         
  -7  -8   6       3017.01       2922.20       182.56 o                         
  -7  -8   5       3760.28       3800.66       166.83 o                         
  -7  -8   4       1301.75       1390.81       127.75 o                         
   7   8  -3       5968.67       5999.13       194.69 o                         
   7   8  -2       1378.02       1209.60       114.96 o                         
  -7  -8   1        234.85        231.80       110.18 o                         
  -7  -8   0       6256.62       6463.24       213.10 o                         
   7  -8   1       2751.03       2547.16       161.04 o                         
  -7  -8  -2        407.52        501.92       122.84 o                         
  -7  -8  -3       3699.61       3676.21       188.77 o                         
  -7  -8  -4       1799.42       1710.79       175.94 o                         
   7  -8   5        505.13        633.99       175.58 o                         
   7   8   6       2762.60       2933.89       260.67 o                         
  -7  -9   7         11.49         32.48       183.99 o                         
  -7  -9   6         18.62         48.80       140.83 o                         
  -7  -9   5        279.24        363.72       126.95 o                         
   7  -9  -4       7523.49       7621.71       237.22 o                         
   7  -9  -3          2.81         18.36       121.22 o                         
  -7  -9   2       6143.36       6164.72       192.80 o                         
   7  -9  -1          5.33        -41.68       115.30 o                         
   7  -9   0        346.73        303.81       138.91 o                         
  -7  -9  -1          2.48         90.50       141.32 o                         
   7  -9   2       7290.64       7036.56       311.73 o                         
  -7  -9  -3          0.93         26.95       178.67 o                         
  -7  -9  -4       4220.35       4481.73       292.33 o                         
  -7  -9  -5         12.43        -79.43       216.31 o                         
  -7  10   6       1730.63       1570.62       188.41 o                         
   7 -10  -5        841.29        821.79       142.78 o                         
  -7 -10   4        286.87        291.44       128.03 o                         
  -7  10   3       6212.31       6398.15       212.10 o                         
   7 -10  -2       1380.32       1361.75       149.19 o                         
   7 -10  -1       1958.03       2055.13       160.83 o                         
   7 -10   0       2996.81       3272.90       185.36 o                         
   7 -10   1       3209.30       3118.73       200.24 o                         
   7 -10   2        314.77        350.82       167.46 o                         
   7 -10   3       5859.57       5783.86       316.60 o                         
   7 -10   4       1428.00       1485.51       226.39 o                         
   7 -10   5        137.49        122.33       213.48 o                         
  -7 -11   6        245.75        298.78       156.15 o                         
  -7  11   5       3916.68       3920.85       205.87 o                         
  -7 -11   4        109.55        143.96       120.58 o                         
   7 -11  -3        208.58        242.71       131.16 o                         
   7 -11  -2        931.18        843.99       144.50 o                         
  -7 -11   1       7046.68       7127.00       243.39 o                         
  -7 -11   0         15.33         19.61       140.06 o                         
   7 -11   1       4082.95       4263.41       208.97 o                         
  -7 -11  -2        853.49        943.55       187.37 o                         
   7 -11   3        332.92        206.16       198.34 o                         
   7 -11   4        239.98        333.33       214.26 o                         
  -7 -12   5        871.21        960.05       168.32 o                         
   7 -12  -4        988.48        948.11       158.82 o                         
   7 -12  -3       1242.77       1088.00       161.83 o                         
   7 -12  -2       2504.35       2472.03       195.14 o                         
   7 -12  -1          7.71         57.81       152.66 o                         
   7 -12   0       4696.94       4650.33       223.11 o                         
   7 -12   1        480.29        416.72       148.99 o                         
   7 -12   2        507.49        565.71       182.48 o                         
   7 -12   3        948.56        827.63       218.94 o                         
  -7 -13   4       2619.22       2729.53       220.89 o                         
   7 -13  -3          0.29         99.50       175.05 o                         
   7 -13  -2       3242.14       3256.29       217.85 o                         
   7 -13  -1        962.70        903.18       168.52 o                         
   7 -13   0        109.45        131.78       176.39 o                         
   7 -13   1        824.65        744.97       198.32 o                         
   7 -13   2       4346.01       3937.23       299.45 o                         
   7 -14  -1       1076.23       1151.74       205.53 o                         
  -8   0   8       5490.79       5880.84       499.13 o                         
  -8   0   6       4182.92       4041.46       376.34 o                         
  -8   0   4       6692.67       6401.83       304.54 o                         
  -8   0   2       4233.05       4336.96       298.38 o                         
  -8   0   0       4700.73       4533.14       303.59 o                         
  -8   0  -2       7004.17       7123.30       358.05 o                         
   8   0   4       3776.68       3444.96       479.24 o                         
   8   0   6       6093.27       6919.52       547.31 o                         
  -8  -1   8       1095.54       1193.31       273.64 o                         
  -8   1   7       2933.37       2935.63       283.12 o                         
  -8  -1   6       1964.12       2105.48       221.08 o                         
  -8  -1   5       1872.66       1783.79       181.38 o                         
  -8  -1   4       2743.80       2593.37       179.11 o                         
  -8  -1   3       3304.32       3317.47       186.41 o                         
  -8  -1   2       3184.80       3168.14       187.21 o                         
  -8  -1   1       2886.70       2557.62       205.90 o                         
  -8  -1   0       2843.73       2589.20       192.75 o                         
  -8  -1  -1       3683.30       3861.87       212.75 o                         
  -8  -1  -2       2898.27       2870.81       197.54 o                         
   8   1   3       1714.49       1519.15       241.50 o                         
   8   1   4       2124.85       2148.76       265.77 o                         
   8  -1   5       3012.75       3267.47       324.01 o                         
   8   1   6        976.14       1062.24       266.78 o                         
  -8  -2   8         69.11        206.95       257.33 o                         
  -8  -2   7       3765.79       3625.01       268.80 o                         
  -8  -2   6        111.58        158.05       181.97 o                         
  -8  -2   5       6050.24       5672.19       227.70 o                         
  -8  -2   4        724.16        658.55       153.18 o                         
  -8  -2   3       6021.71       6119.40       220.00 o                         
   8  -2  -2        197.22        168.28       147.63 o                         
   8   2  -1       6957.41       6907.82       262.47 o                         
  -8  -2   0        219.89        281.93       158.31 o                         
  -8  -2  -1       5470.56       4880.14       221.90 o                         
  -8  -2  -2        694.42        824.57       181.27 o                         
  -8  -2  -3       6759.29       6463.14       325.18 o                         
   8  -2   4        102.91        -47.68       222.20 o                         
   8  -2   5       3776.69       3999.37       341.12 o                         
   8  -2   6         69.18        229.41       286.06 o                         
  -8  -3   7       1341.55       1243.49       227.82 o                         
  -8  -3   6       4627.17       4536.98       230.74 o                         
  -8   3   5        775.71        689.11       161.26 o                         
  -8  -3   4       3222.94       3001.03       188.46 o                         
  -8  -3   3        699.33        683.21       143.46 o                         
  -8  -3   2       4332.16       4415.57       172.35 o                         
   8   3  -1        475.09        400.76       174.49 o                         
  -8  -3   0       3914.00       3973.44       211.30 o                         
  -8  -3  -1        784.27        837.95       181.37 o                         
  -8  -3  -2       3317.21       3044.16       240.53 o                         
   8  -3   3        723.23        806.07       211.62 o                         
   8  -3   4       5167.13       5221.58       301.60 o                         
   8  -3   5       1253.92       1458.90       284.36 o                         
  -8   4   7       1159.17       1330.35       237.00 o                         
  -8   4   6       3556.57       3485.79       220.50 o                         
  -8   4   5        747.07        671.64       160.65 o                         
  -8  -4   4       4377.81       4201.33       222.46 o                         
  -8  -4   3        572.70        612.98       163.66 o                         
  -8  -4   2       5804.22       5550.34       199.48 o                         
   8   4  -1        997.63        971.04       168.85 o                         
  -8   4   0       6429.44       6303.47       239.07 o                         
  -8  -4  -1        584.83        460.41       168.95 o                         
  -8  -4  -2       4442.11       4382.43       248.18 o                         
   8  -4   3        819.38        732.05       218.40 o                         
   8  -4   4       3282.11       3216.84       277.93 o                         
   8  -4   5       1250.44       1656.96       299.21 o                         
  -8  -5   7       3477.62       3466.10       329.93 o                         
  -8  -5   6        284.71        287.97       225.76 o                         
  -8  -5   5       4422.82       4550.02       284.28 o                         
  -8  -5   4       1336.26       1275.36       201.20 o                         
  -8  -5   3       5757.48       5412.24       240.10 o                         
  -8  -5   2        422.81        491.55       145.15 o                         
   8  -5  -1       5210.08       5098.05       222.01 o                         
   8   5   0        376.86        338.86       166.18 o                         
  -8  -5  -1       6317.57       6100.09       296.20 o                         
  -8  -5  -2       1370.02       1274.30       220.86 o                         
   8  -5   3       3963.18       3884.96       304.99 o                         
   8  -5   4        297.87        411.94       249.11 o                         
   8  -5   5       3685.56       3606.03       346.22 o                         
  -8  -6   7       2395.55       2384.21       313.48 o                         
  -8  -6   6        836.32        843.71       236.48 o                         
  -8  -6   5       2931.30       2922.84       236.47 o                         
  -8  -6   4       2930.31       2795.44       199.66 o                         
  -8  -6   3       2759.18       2420.13       205.72 o                         
  -8  -6   2       1874.80       1535.26       181.86 o                         
  -8   6   1       2701.11       2621.73       206.69 o                         
   8  -6   0       2105.03       2105.93       220.29 o                         
  -8  -6  -1       2535.90       2158.38       217.62 o                         
  -8  -6  -2       2927.10       3194.69       261.44 o                         
   8  -6   3       3239.55       3389.23       293.10 o                         
   8  -6   4        746.61        648.82       299.40 o                         
   8  -6   5       2481.27       2582.41       344.69 o                         
  -8  -7   6       5573.29       5991.98       300.86 o                         
  -8  -7   5        147.36        241.07       184.06 o                         
  -8  -7   4       5182.91       5179.40       238.67 o                         
   8  -7  -3         44.24        134.31       164.78 o                         
  -8   7   2       4465.03       4260.40       241.35 o                         
  -8   7   1        766.33        722.56       180.55 o                         
   8  -7   0       4137.02       3808.64       247.46 o                         
  -8  -7  -1         47.34        147.79       191.38 o                         
  -8  -7  -2       5187.03       4942.05       272.37 o                         
  -8  -7  -3        152.54        375.98       222.49 o                         
   8  -7   4       6209.63       6877.25       380.77 o                         
  -8  -8   6       2661.86       2422.57       244.31 o                         
  -8  -8   5       1494.61       1442.05       194.52 o                         
  -8  -8   4       1884.37       1691.51       195.19 o                         
   8  -8  -3       1582.53       1415.99       180.91 o                         
   8  -8  -2       3692.62       3393.63       218.98 o                         
   8  -8  -1       4284.37       4032.96       260.40 o                         
  -8  -8   0       4056.19       3794.77       240.97 o                         
  -8  -8  -1       1410.37       1400.75       219.57 o                         
  -8  -8  -2       1765.34       1737.18       248.43 o                         
  -8  -8  -3       1678.16       1836.72       258.99 o                         
   8  -8   4       2612.27       2712.25       332.18 o                         
  -8  -9   5       4135.59       4140.28       285.51 o                         
  -8  -9   4         14.63        181.64       188.71 o                         
   8  -9  -3       5008.28       4802.56       257.69 o                         
   8  -9  -2        298.11        262.43       211.66 o                         
   8  -9  -1       5329.92       5132.03       308.22 o                         
   8  -9   0        301.57        545.92       217.18 o                         
   8  -9   1       5510.55       5302.32       332.30 o                         
  -8  -9  -2         16.18         63.63       271.63 o                         
   8  -9   3       3744.45       3747.68       383.66 o                         
  -8  10   4       5132.28       3412.58       254.44 o                         
   8 -10  -3       1456.46       1381.14       215.55 o                         
  -8 -10   2       2300.87       1991.26       247.45 o                         
   8 -10  -1        290.42        277.03       224.33 o                         
   8 -10   0       2582.92       2840.44       263.04 o                         
   8 -10   1       1372.47       1148.68       231.27 o                         
   8 -10   2       3761.63       3837.49       320.61 o                         
  -8 -10  -3       1644.65       2080.97       331.93 o                         
   8 -11  -3        418.81        340.93       236.10 o                         
   8 -11  -2       4942.81       5068.09       312.17 o                         
  -8 -11   1         63.49        246.27       242.49 o                         
   8 -11   0       4468.56       4232.86       304.61 o                         
   8 -11   1        447.40        551.49       240.63 o                         
  -9   0   5       1828.28       1514.89       314.74 o                         
  -9   0   3       3954.68       4156.49       383.68 o                         
   9   0  -1       6632.89       7229.47       455.62 o                         
  -9   0  -1       3524.31       3541.44       359.72 o                         
  -9   0  -3       1964.31       2054.09       491.54 o                         
  -9  -1   6       2237.83       2432.98       252.38 o                         
  -9  -1   5       1957.83       2076.69       232.22 o                         
  -9  -1   4        573.59        599.04       176.39 o                         
  -9   1   3       2428.40       2746.71       237.22 o                         
   9   1  -2       3469.48       3691.13       280.65 o                         
   9   1  -1        110.82         71.19       176.85 o                         
   9   1   0       3230.96       3329.14       247.76 o                         
  -9  -1  -1       2478.48       2316.59       232.93 o                         
  -9  -1  -2        558.30        449.98       203.15 o                         
  -9  -1  -3       1899.28       1934.64       294.78 o                         
   9  -1   4       2172.78       2148.08       334.83 o                         
  -9  -2   6       2209.73       2326.40       253.38 o                         
  -9  -2   5        167.99        168.88       164.71 o                         
  -9  -2   4       6899.96       7454.87       310.06 o                         
  -9  -2   3        120.13        215.61       152.44 o                         
   9   2  -2       1789.33       1774.38       235.29 o                         
   9   2  -1        286.36        312.09       180.00 o                         
   9   2   0       1915.42       1859.27       221.26 o                         
  -9  -2  -1        119.17         71.41       176.91 o                         
  -9  -2  -2       6806.16       6845.44       375.62 o                         
  -9  -2  -3        188.04        320.42       222.23 o                         
   9  -2   4       1980.17       2257.45       299.57 o                         
  -9   3   6       1245.58       1371.00       216.72 o                         
  -9  -3   5       4534.58       4895.80       281.55 o                         
  -9   3   4        174.40        224.84       174.64 o                         
  -9  -3   3       3789.03       4256.89       242.92 o                         
   9   3  -2       1169.73       1198.89       225.01 o                         
   9   3  -1       2103.68       1992.89       225.36 o                         
   9   3   0       1085.31        823.46       197.89 o                         
  -9  -3  -1       3897.00       4053.54       293.57 o                         
  -9  -3  -2        168.81        369.41       209.31 o                         
  -9  -3  -3       4189.84       4339.28       340.13 o                         
   9  -3   4       1171.94        858.41       268.82 o                         
  -9  -4   6        867.27       1037.20       249.41 o                         
  -9  -4   5       1495.55       1617.66       249.29 o                         
  -9  -4   4       1274.87       1380.93       253.28 o                         
  -9  -4   3       2071.44       2002.43       219.79 o                         
   9   4  -2        274.92        151.96       203.66 o                         
   9   4  -1       6637.52       7219.28       383.55 o                         
   9  -4   0        307.20        294.04       196.59 o                         
  -9  -4  -1       1868.08       2029.66       249.11 o                         
  -9  -4  -2       1174.93       1292.91       251.24 o                         
  -9  -4  -3       1570.23       1564.01       306.96 o                         
  -9  -5   5       1202.74        278.38       213.62 o                         
  -9  -5   4        888.27        768.00       216.00 o                         
  -9  -5   3        605.41        591.35       195.54 o                         
   9   5  -2       4827.99       5304.66       392.34 o                         
   9  -5  -1        329.33        273.64       228.65 o                         
   9  -5   0       4641.05       5045.88       352.22 o                         
  -9  -5  -1        604.15        643.25       228.19 o                         
  -9  -5  -2        877.24       1042.10       247.00 o                         
  -9  -5  -3        412.07        410.08       277.71 o                         
  -9  -6   5        514.83        517.37       220.15 o                         
  -9  -6   4       4171.39       4424.96       283.55 o                         
  -9  -6   3        796.99        817.33       218.79 o                         
  -9   6   2       1590.82       1445.02       238.47 o                         
   9  -6  -1       2488.77       2720.02       277.05 o                         
   9  -6   0       1763.50       1592.26       267.18 o                         
  -9  -6  -1        727.85        778.65       243.48 o                         
  -9  -6  -2       3974.42       4303.18       343.34 o                         
  -9  -6  -3        559.78        562.45       260.69 o                         
  -9  -7   4        318.99        508.61       196.82 o                         
  -9  -7   3       4477.52       4778.58       286.77 o                         
  -9   7   2        140.14        130.63       202.43 o                         
   9  -7  -1       1208.24       1076.96       230.61 o                         
   9  -7   0        156.91         24.28       211.18 o                         
  -9  -7  -1       4660.40       4725.29       356.79 o                         
  -9  -7  -2        295.55        355.19       271.28 o                         
  -9   8   3        709.23        521.98       207.31 o                         
   9  -8  -2       1259.08       1379.79       224.48 o                         
   9   8  -1       3751.43       3971.42       339.91 o                         
   9  -8   0       1409.84       1329.00       255.59 o                         
   9  -8   1        680.31        674.47       235.97 o                         
   9  -9  -2       4840.24       5081.23       380.18 o                         
   9  -9  -1         30.77         98.56       264.95 o                         
   9  -9   0       4648.32       4434.18       367.38 o                         
  10   0  -2       5155.66       5532.98       459.01 o                         
  10   0   0       4902.91       5470.62       456.85 o                         
 -10  -1   3       6562.05       7234.81       332.50 o                         
  10   1  -2       3561.37       3660.08       323.73 o                         
 -10   1   1         58.03         92.18       318.99 o                         
 -10  -1   0       3548.72       3553.64       512.37 o                         
  10   1   1       6429.08       6826.68       481.55 o                         
 -10  -2   3       2883.41       3161.34       306.17 o                         
  10   2  -2         83.01         48.59       273.58 o                         
  10  -2  -1      12065.92      12471.46       499.16 o                         
  10   2   0         78.46        180.18       302.45 o                         
  10  -2   1       2957.48       3143.96       350.08 o                         
  10   3  -2       7586.82       7995.49       521.89 o                         
  10   3  -1        279.63        311.98       293.41 o                         
 -10  -3   0       7580.52       7828.30       442.44 o                         
 -10  -4   1       2825.51       2235.78       516.43 o                         
  -1   0   9       6523.73       7051.89       288.10 o                         
  -1   0   7       5015.44       4910.24       214.15 o                         
  -1   0   5        489.67        571.70        92.66 o                         
  -1   0   3       7411.83       7000.79       138.97 o                         
   1   0  -1      34282.98      35520.34       269.61 o                         
  -1   0  -1        489.20        453.81        54.73 o                         
   1   0   3      30947.03      29785.76       275.20 o                         
   1   0   5      22005.66      20613.75       316.80 o                         
   1   0   7       3537.76       3958.28       208.31 o                         
   1   0   9      16389.01      16881.01       470.52 o                         
  -1   1  10       1117.90       1269.71       135.92 o                         
   1  -1  -9       1194.53       1222.79       123.59 o                         
  -1   1   8       1980.58       2003.93       125.57 o                         
  -1   1   7        319.80        372.85        84.43 o                         
  -1   1   6        678.06        684.24        74.74 o                         
  -1   1   5       8168.25       7973.19       133.25 o                         
  -1   1   4       3368.27       3312.77        83.49 o                         
  -1   1   3       2197.85       2253.95        68.75 o                         
  -1   1   2       8517.36       8854.06        87.04 o                         
   1  -1  -1       8125.32       8714.17        96.23 o                         
   1   1   1      12830.16      13265.32        81.47 o                         
   1  -1   2       4198.11       4228.80        68.36 o                         
   1  -1   3        204.62        182.65        47.99 o                         
   1  -1   4      24033.45      22457.03       203.05 o                         
   1   1   5       3414.62       3363.07       101.27 o                         
  -1  -1  -6       1553.74       1430.58       102.63 o                         
   1   1   7       4392.69       4203.22       150.76 o                         
  -1   1  -8       3019.95       3015.03       153.06 o                         
  -1  -1  -9        450.49        595.52       119.93 o                         
   1   1  10       5311.36       5657.80       217.14 o                         
  -1   2   9        107.47         63.24       108.43 o                         
  -1   2   8         34.60        223.27        96.28 o                         
  -1   2   7       1300.35       1314.79        99.11 o                         
  -1   2   6       9639.33       9707.15       161.71 o                         
   1  -2  -5        121.74         89.76        49.29 o                         
  -1  -2   4      12983.17      12887.65       129.92 o                         
  -1   2   3        281.30        267.96        47.63 o                         
  -1   2   2       1955.36       2136.83        59.98 o                         
   1   2  -1       3628.77       3923.56        60.26 o                         
   1   2   0      33203.70      37232.83       159.27 o                         
  -1  -2  -1        761.06        858.04        35.63 o                         
   1   2   2      14647.72      15066.19       108.19 o                         
  -1   2  -3         32.28         56.14        42.57 o                         
   1  -2   4       1685.46       1838.72        66.65 o                         
  -1   2  -5        206.23        173.11        62.81 o                         
   1   2   6      16294.37      15746.28       226.49 o                         
  -1  -2  -7          6.79         69.61        83.58 o                         
   1   2   8       7436.04       7179.40       196.41 o                         
  -1  -2  -9        255.87        282.93       128.33 o                         
  -1   3   9        709.93        679.31       122.71 o                         
  -1   3   8       1735.74       1699.33       121.68 o                         
  -1   3   7       1522.79       1764.31       106.81 o                         
  -1   3   6         22.37         17.30        69.15 o                         
  -1   3   5       7955.43       7786.85       122.46 o                         
  -1   3   4         98.27         88.30        48.75 o                         
  -1   3   3       2536.23       2660.53        69.58 o                         
  -1  -3   2       1161.39       1171.01        61.66 o                         
  -1  -3   1       3957.61       4195.03        56.02 o                         
   1  -3   0       2304.80       2580.63        50.86 o                         
   1  -3   1      30309.84      31537.37       155.26 o                         
   1  -3   2        962.36        988.08        44.57 o                         
   1  -3   3       6437.01       6414.94        92.21 o                         
   1  -3   4       5560.55       5056.68        88.75 o                         
   1   3   5       8481.07       7712.28       130.61 o                         
  -1   3  -6        379.46        368.73        80.87 o                         
   1   3   7      14318.94      14248.32       249.55 o                         
   1   3   8       3686.11       3826.14       162.16 o                         
  -1  -3  -9        392.06        375.11       128.18 o                         
  -1   4   8        386.43        327.10        99.95 o                         
   1  -4  -4        799.23        812.73        57.18 o                         
  -1  -4   3      18141.09      18448.96       167.07 o                         
  -1  -4   2       1992.95       2080.99        61.74 o                         
  -1   4   1      14214.28      15080.42        97.28 o                         
   1   4   0        258.96        269.72        37.57 o                         
  -1  -4  -1        623.99        702.79        40.76 o                         
   1  -4   2       8424.54       8643.84        96.97 o                         
   1  -4   3      29653.03      30042.76       190.75 o                         
  -1   4  -4        276.40        241.71        50.85 o                         
  -1  -4  -8       1582.08       1668.88       128.33 o                         
  -1   5   4       4238.64       4119.54        90.47 o                         
   1   5  -3        280.08        289.20        53.31 o                         
  -1  -5   2      22759.67      23028.56       134.91 o                         
  -1   5   1       4230.37       4610.43        61.16 o                         
   1  -5   0       1819.38       2024.22        52.91 o                         
   1  -5   1       2156.83       2352.51        53.16 o                         
   1  -5   2      10953.93      11679.52       116.05 o                         
  -1   5  -3        320.64        331.85        51.91 o                         
   1   5   4      15119.86      14462.64       163.99 o                         
  -1  -6   3       5645.06       5623.73       103.75 o                         
  -1  -6   2         43.98         60.39        36.25 o                         
  -1   6   1       8735.22       9297.60        85.05 o                         
   1  -6   0       8062.65       8590.01        94.71 o                         
  -1   6  -1         13.32         17.91        37.82 o                         
   1   6   2      11560.17      12138.80       116.64 o                         
   1   6   3       5024.94       4777.83        86.88 o                         
  -1  -7   3       2975.57       2977.21        81.30 o                         
   1   7  -2        603.07        632.45        43.20 o                         
  -1   7   1       5508.78       5872.36        80.06 o                         
   1   7   0        838.32        881.86        43.84 o                         
   1  -7   1      29053.36      30422.01       182.35 o                         
   1   7   2       1771.56       1803.48        63.27 o                         
   1  -7   3       5954.58       5716.44       102.11 o                         
  -1  -8   3      11013.89      11003.32       128.93 o                         
  -1   8   2        222.16        222.56        43.21 o                         
  -1   8   1       3829.26       3953.85        79.04 o                         
   1   8   0       4298.77       4462.28        83.10 o                         
   1  -8   1       1824.81       1850.22        60.04 o                         
   1  -8   2       9216.66       9241.99       121.61 o                         
   1  -8   3       8952.05       8951.81       134.87 o                         
   1   9  -3        776.36        720.93        65.04 o                         
  -1   9   2      17025.08      17279.82       172.72 o                         
   1   9  -1         19.15         32.44        45.24 o                         
   1   9   0       2034.65       2199.12        75.93 o                         
  -1   9  -1        374.43        395.81        53.95 o                         
   1   9   2       8425.92       8652.12       134.37 o                         
  -1   9  -3        334.91        296.87        69.87 o                         
   1  10  -2        135.84         95.89        62.64 o                         
  -1  10   1       7891.87       8177.52       141.56 o                         
   1  10   0       4579.19       4821.15       124.49 o                         
   1  10   1        695.43        669.80        78.57 o                         
   1  10   2       2313.15       2436.02       105.75 o                         
   1  11  -2        363.25        311.48        84.30 o                         
  -1  11   1       5572.50       5763.01       152.32 o                         
   1  11   0       2930.23       2962.35       111.98 o                         
   1  11   1      12938.06      13185.76       200.93 o                         
   1  11   2        146.03        179.14        76.72 o                         
   1  12  -1        781.47        714.42       107.01 o                         
   1  12   0      11752.54      11993.71       233.66 o                         
   1  12   1       1151.69       1264.56       100.52 o                         
  -2   0  10       8834.17       9069.95       340.23 o                         
  -2   0   8       2668.16       2517.41       187.33 o                         
  -2   0   6      10112.77      10075.93       247.63 o                         
  -2   0   4      15250.35      14867.60       219.48 o                         
  -2   0   2         66.13        107.32        51.28 o                         
  -2   0   0      26923.11      28052.34       198.84 o                         
   2   0   2       6656.22       6362.90       114.23 o                         
   2   0   4       1958.85       1669.12        95.77 o                         
   2   0   6       3953.54       3560.77       178.50 o                         
   2   0   8       8655.60       8560.11       306.64 o                         
   2   0  10        580.71        529.72       188.99 o                         
  -2   1  11       3814.45       3989.24       193.20 o                         
  -2   1  10         18.09         49.08       118.14 o                         
  -2   1   9       4594.78       4831.43       176.40 o                         
  -2   1   8       2389.40       2246.28       128.99 o                         
  -2   1   7          5.98         48.58        81.28 o                         
  -2   1   6       4325.51       4109.88       123.91 o                         
  -2   1   5      12052.81      11602.42       161.76 o                         
  -2   1   4        503.97        524.89        58.51 o                         
  -2   1   3       6004.57       5887.88        88.25 o                         
  -2  -1   2       6123.61       6112.89        66.04 o                         
  -2  -1   1         97.87        130.09        39.77 o                         
  -2   1   0      14407.46      14671.41        99.46 o                         
   2  -1   1       1372.45       1361.17        39.93 o                         
  -2  -1  -2         44.93         69.32        35.30 o                         
   2   1   3       4259.23       4128.01        85.06 o                         
   2  -1   4       6363.69       6180.87       109.54 o                         
   2  -1   5         23.43         11.38        65.04 o                         
   2   1   6       1130.12        852.50        90.38 o                         
  -2  -1  -7       1783.53       1700.64       118.69 o                         
  -2  -1  -8        421.75        504.55       101.76 o                         
  -2  -1  -9       2218.50       2276.12       140.82 o                         
  -2  -1 -10        885.34        965.78       149.90 o                         
  -2  -1 -11        342.93        456.19       166.38 o                         
  -2   2  11       1065.43       1004.77       143.93 o                         
  -2   2  10        129.86        117.70       119.62 o                         
  -2   2   9       2730.01       2607.27       149.16 o                         
  -2   2   8          3.34        -21.95        91.16 o                         
  -2   2   7       8324.76       7943.98       179.05 o                         
  -2   2   6        159.90        159.28        68.87 o                         
  -2   2   5       1866.71       1757.51        82.07 o                         
  -2   2   4        122.65        108.61        47.17 o                         
  -2   2   3       5549.30       5567.32        87.64 o                         
  -2   2   2        871.92        924.47        37.18 o                         
   2  -2  -1      14930.84      15493.79       111.62 o                         
  -2   2   0       4265.00       4498.05        62.25 o                         
  -2   2  -1       1016.09       1057.68        37.12 o                         
  -2  -2  -2       1387.38       1439.57        44.00 o                         
   2   2   3       8729.42       8708.56       100.99 o                         
  -2  -2  -4        117.74        125.01        46.76 o                         
   2  -2   5       9666.42       9106.68       153.42 o                         
  -2  -2  -6        827.36        772.64        88.02 o                         
   2   2   7        172.93        149.91        94.07 o                         
  -2  -2  -8        207.66        238.26       106.38 o                         
  -2  -2  -9       2500.05       2636.59       157.10 o                         
  -2  -2 -10         15.95        -24.71       151.04 o                         
  -2  -2 -11       2507.64       2757.08       213.12 o                         
  -2   3  11        637.24        717.13       149.66 o                         
  -2   3  10          0.42         31.29       128.53 o                         
  -2   3   9       2924.26       2953.65       153.57 o                         
  -2   3   8       8311.43       8186.75       189.31 o                         
  -2   3   7         48.67         22.63        86.19 o                         
  -2   3   6       8967.45       8557.17       155.64 o                         
  -2   3   5       3493.17       3292.19        93.66 o                         
  -2   3   4        925.62        927.54        58.39 o                         
  -2   3   3       1642.77       1625.07        58.61 o                         
  -2  -3   2      12590.60      12951.88       102.69 o                         
  -2   3   1        741.81        766.48        42.11 o                         
  -2   3   0       7657.98       7781.92        75.02 o                         
  -2  -3  -1       1005.29       1075.79        40.99 o                         
  -2  -3  -2        162.93        193.35        32.41 o                         
   2   3   3        714.37        680.51        45.39 o                         
   2  -3   4       5601.68       5384.65        96.77 o                         
   2  -3   5        386.85        333.66        64.06 o                         
   2  -3   6       3781.22       3342.15       122.18 o                         
  -2  -3  -7       1579.26       1437.32       114.05 o                         
   2   3   8        118.59        135.17       110.38 o                         
  -2  -3  -9        973.82        941.19       144.98 o                         
  -2  -3 -10       3368.44       3386.55       206.42 o                         
  -2  -3 -11         25.48        -41.89       164.73 o                         
   2   4 -11        696.00        630.54       156.51 o                         
  -2   4  10       6453.58       7052.57       234.04 o                         
  -2   4   9       1157.43       1057.45       130.01 o                         
  -2   4   8       2412.41       2349.42       134.55 o                         
  -2   4   7       3322.28       3010.31       129.02 o                         
  -2   4   6       3466.29       3291.47       112.96 o                         
  -2   4   5         11.13          2.78        62.00 o                         
  -2   4   4      16131.61      15761.40       169.57 o                         
  -2  -4   3       4779.13       4676.17        88.86 o                         
  -2  -4   2       1696.38       1667.36        56.28 o                         
  -2   4   1        638.66        638.83        39.69 o                         
  -2   4   0       4569.52       4782.90        59.73 o                         
   2   4   1        135.93        149.67        38.10 o                         
  -2  -4  -2      12543.17      12767.52       106.97 o                         
   2   4   3         71.91        102.18        40.01 o                         
   2  -4   4        481.99        354.98        48.91 o                         
  -2  -4  -5       1256.43       1173.46        78.04 o                         
  -2  -4  -6       3375.95       3037.02       116.46 o                         
  -2  -4  -7       1094.98        992.71       112.98 o                         
   2   4   8       4470.56       4455.59       179.54 o                         
  -2  -4  -9        233.88        247.93       137.43 o                         
   2   4  10         82.21         -3.82       145.46 o                         
  -2   5  11       3701.22       3865.16       222.49 o                         
   2   5 -10         43.35        -17.57       137.46 o                         
  -2   5   9       3314.01       3423.88       182.47 o                         
  -2   5   8        254.64        271.47       101.61 o                         
  -2   5   7        224.41        163.97        82.52 o                         
  -2   5   6        791.05        743.95        81.13 o                         
  -2   5   5       8018.09       7794.23       136.40 o                         
  -2   5   4        766.39        720.68        59.15 o                         
  -2  -5   3      10341.99      10151.93       130.88 o                         
  -2   5   2       1171.49       1187.94        54.39 o                         
   2   5  -1        146.84        153.36        33.51 o                         
  -2   5   0       1798.34       1851.67        53.11 o                         
   2  -5   1      15356.57      15816.67       118.30 o                         
  -2  -5  -2         26.89         57.31        41.84 o                         
   2   5   3       7264.41       7225.71        92.87 o                         
  -2  -5  -4       1486.42       1430.56        63.76 o                         
   2  -5   5        833.70        758.06        77.52 o                         
  -2  -5  -6        143.85         98.03        77.58 o                         
   2   5   7       5951.23       5827.13       174.38 o                         
  -2  -5  -8        240.01        195.73       113.36 o                         
  -2  -5  -9       1538.89       1550.23       161.56 o                         
  -2  -5 -10        161.76        212.22       148.56 o                         
   2   6 -11       1261.77       1192.00       168.87 o                         
   2   6 -10       2169.37       2217.11       178.64 o                         
   2   6  -9       1048.14       1056.93       127.61 o                         
  -2   6   8        237.77        235.97       109.24 o                         
  -2   6   7       9340.10       9192.87       189.14 o                         
   2   6  -6       1697.22       1777.24        93.66 o                         
  -2   6   5       1263.49       1276.46        74.18 o                         
  -2  -6   4       4604.34       4427.01        99.26 o                         
  -2  -6   3       4790.20       4840.37        94.15 o                         
  -2   6   2        891.84        910.64        55.76 o                         
  -2   6   1       7331.02       7718.44        89.39 o                         
  -2   6   0       4142.10       4355.46        69.52 o                         
  -2   6  -1       1042.28       1050.85        47.44 o                         
   2  -6   2       6416.25       6520.16        92.07 o                         
   2  -6   3       1673.94       1685.30        65.28 o                         
   2  -6   4        165.14        154.57        55.12 o                         
  -2  -6  -5       4568.74       4054.36       120.65 o                         
  -2  -6  -6       1784.31       1613.72       103.53 o                         
   2   6   7        858.66        740.32       101.28 o                         
  -2  -6  -8       1438.80       1403.97       134.67 o                         
  -2  -6  -9       1405.52       1258.17       157.72 o                         
  -2  -6 -10        110.02        198.63       151.93 o                         
  -2   7  10         28.58         12.48       157.03 o                         
  -2   7   9         66.77         70.79       130.03 o                         
  -2   7   8       9977.06       9957.25       242.84 o                         
  -2   7   7        300.20        319.58        91.84 o                         
  -2   7   6       8214.72       8217.06       143.50 o                         
   2   7  -5        105.20         99.39        60.58 o                         
  -2  -7   4       1011.78       1005.60        66.78 o                         
   2   7  -3        370.69        407.89        54.37 o                         
  -2   7   2      15252.26      15636.70       136.41 o                         
   2   7  -1        216.80        233.40        37.53 o                         
   2   7   0       4132.80       4261.36        70.28 o                         
  -2  -7  -1        413.90        390.62        42.99 o                         
  -2  -7  -2        406.44        470.28        48.75 o                         
  -2  -7  -3         63.50         65.70        53.83 o                         
   2  -7   4       6284.80       6394.03       113.81 o                         
  -2  -7  -5        175.39        134.39        70.98 o                         
  -2  -7  -6       4927.79       4668.47       143.65 o                         
  -2  -7  -7        178.95        183.71        97.48 o                         
   2   7   8        263.19        302.49       121.25 o                         
  -2  -7  -9        104.35         11.50       144.01 o                         
  -2   7 -10       4700.97       4672.29       253.30 o                         
  -2  -8  10       2159.04       2054.49       197.92 o                         
  -2   8   9       1569.93       1606.09       149.95 o                         
  -2   8   8       1060.08       1030.52       120.81 o                         
  -2   8   7       5116.09       5218.09       157.11 o                         
   2   8  -6        193.75        129.04        75.38 o                         
  -2   8   5        157.31        166.56        65.96 o                         
  -2  -8   4       7574.86       7503.99       132.71 o                         
   2   8  -3       5528.04       5512.17       118.64 o                         
  -2   8   2       4529.54       4625.22        94.42 o                         
  -2   8   1       5901.32       6135.70        83.97 o                         
   2   8   0       1162.31       1181.85        56.05 o                         
  -2   8  -1        401.69        433.86        48.00 o                         
   2  -8   2      10670.47      10764.79       130.56 o                         
   2  -8   3       3309.47       3325.66        85.93 o                         
   2  -8   4        182.02        180.24        60.98 o                         
  -2  -8  -5       4537.59       4195.79       125.09 o                         
  -2  -8  -6       2559.31       2482.91       122.07 o                         
  -2  -8  -7        719.84        660.59       102.12 o                         
  -2  -8  -8       1337.59       1334.48       144.35 o                         
  -2  -8  -9        838.88        805.00       155.94 o                         
  -2  -8 -10         10.35          8.43       156.06 o                         
  -2   9  10        222.80        124.31       157.95 o                         
  -2   9   9       3951.23       3790.90       195.78 o                         
  -2   9   8        269.01        208.21       112.75 o                         
  -2   9   7        167.57        206.33        95.96 o                         
   2   9  -6          1.67        -20.76        82.31 o                         
  -2  -9   5       7088.65       6970.28       159.53 o                         
   2   9  -4         24.33         20.70        75.13 o                         
  -2   9   3       7353.41       7378.67       154.41 o                         
   2   9  -2        346.21        357.37        67.56 o                         
   2   9  -1        381.73        369.91        65.48 o                         
   2   9   0        639.03        668.72        61.09 o                         
   2  -9   1      12495.42      12850.02       154.50 o                         
  -2   9  -2          0.28         42.45        65.57 o                         
   2  -9   3       4887.99       4613.13       116.57 o                         
  -2   9  -4        150.96        161.11        69.32 o                         
   2   9   5        572.54        561.10        83.82 o                         
  -2   9  -6         31.46         18.71        89.17 o                         
   2   9   7       6431.57       6390.08       188.11 o                         
  -2   9  -8         12.86         -4.29       127.32 o                         
   2   9   9       1425.13       1399.60       167.66 o                         
  -2  10   9        192.64         93.64       137.31 o                         
  -2  10   8        716.56        590.01       131.52 o                         
  -2 -10   7       3790.46       3660.14       146.28 o                         
  -2  10   6       4401.59       4318.38       144.67 o                         
   2  10  -5       1639.59       1586.10       103.69 o                         
   2  10  -4       9944.05       9757.98       189.91 o                         
   2  10  -3        402.82        405.42        80.52 o                         
   2  10  -2         37.43         55.79        74.85 o                         
  -2  10   1       3303.09       3508.71       114.83 o                         
   2  10   0       3846.61       3863.37       112.94 o                         
  -2  10  -1        615.25        616.57        67.17 o                         
  -2  10  -2       6955.79       7058.46       155.91 o                         
  -2  10  -3         75.29         47.58        72.89 o                         
   2 -10   4        524.30        507.44        78.99 o                         
  -2  10  -5       1304.02       1154.40        92.39 o                         
   2  10   6       1378.03       1358.45       117.91 o                         
   2  10   7        128.32        158.15       114.49 o                         
   2  10   8       4161.47       4382.92       216.28 o                         
   2  10   9        708.46        677.83       171.59 o                         
  -2  11   9        820.11        782.14       134.64 o                         
  -2  11   8       3315.81       3297.60       166.85 o                         
  -2  11   7        660.14        622.33       111.94 o                         
  -2  11   6       5008.49       5069.72       159.81 o                         
   2  11  -5       2187.65       2137.23       117.27 o                         
   2  11  -4        157.18        129.65        90.23 o                         
   2  11  -3        170.38        163.38       102.22 o                         
   2  11  -2       9888.61      10090.71       213.91 o                         
  -2 -11   1        730.33        657.60        91.28 o                         
   2  11   0       6902.58       7019.26       167.89 o                         
   2  11   1        301.00        283.93        81.05 o                         
  -2  11  -2        861.20        865.43        99.16 o                         
   2  11   3        130.26        134.16        88.07 o                         
   2 -11   4      10766.58      10393.54       207.54 o                         
   2  11   5        445.51        346.37        89.62 o                         
   2  11   6       2760.93       2609.54       136.62 o                         
   2  11   7        440.96        395.34       123.86 o                         
   2  11   8        525.45        551.04       147.45 o                         
   2  11   9        678.92        696.69       178.84 o                         
  -2  12   9       1721.52       1739.25       167.77 o                         
  -2  12   8        690.59        733.76       137.49 o                         
  -2  12   7       4932.11       4927.24       171.78 o                         
   2  12  -6         22.79        -11.56       101.66 o                         
   2  12  -5        963.37        958.60       122.72 o                         
   2  12  -4       1238.90       1250.59       132.18 o                         
   2  12  -3       2132.91       2199.69       134.82 o                         
   2  12  -2       1760.65       1558.49       121.55 o                         
   2  12  -1      10792.76      10974.25       229.84 o                         
   2  12   0        298.71        287.03        92.19 o                         
   2  12   1       1067.91       1008.10        99.45 o                         
   2  12   2        943.27        898.62       112.49 o                         
   2  12   3       3641.26       3693.55       144.85 o                         
   2  12   4        173.50        165.78        93.52 o                         
   2  12   5       5632.88       5776.15       165.96 o                         
   2  12   6        505.37        435.93       112.23 o                         
   2  12   7         63.65        -40.02       128.35 o                         
   2  12   8        246.34        187.21       144.80 o                         
  -2  13   8       1290.98       1201.38       140.94 o                         
  -2  13   7          1.23         70.23       130.76 o                         
   2  13  -6        629.59        616.21       130.11 o                         
   2  13  -5       6064.18       6086.15       224.54 o                         
   2  13  -4        416.93        428.29       136.35 o                         
   2  13  -3       2980.77       3050.91       156.04 o                         
   2  13  -2       2860.38       2883.59       164.16 o                         
   2  13  -1        442.63        290.24       104.91 o                         
   2  13   0       1329.64       1395.57       126.00 o                         
  -2  13  -1       4859.17       4874.04       163.66 o                         
   2  13   2        206.04        232.60       105.15 o                         
   2  13   3       2995.16       2951.48       150.57 o                         
   2  13   4       2499.26       2526.37       146.79 o                         
   2  13   5        201.95        160.01        98.62 o                         
   2  13   6        834.40        833.42       120.08 o                         
   2  13   7       3118.34       2921.42       168.66 o                         
   2  13   8          4.09          1.72       154.06 o                         
  -2  14   7          9.61        -49.25       147.60 o                         
  -2  14   6       3249.90       3359.78       214.55 o                         
   2  14  -5        675.16        660.17       141.35 o                         
   2  14  -4       8126.97       7981.87       275.96 o                         
  -2 -14   3         65.73         55.15       142.52 o                         
   2  14  -2        690.59        801.20       133.94 o                         
   2  14  -1        506.15        442.46       127.51 o                         
   2  14   0       4207.79       4141.32       177.30 o                         
   2  14   1        395.50        412.15       124.33 o                         
  -2  14  -2       5693.34       5736.11       200.40 o                         
   2  14   3        381.67        291.55       112.79 o                         
   2  14   4        798.82        807.18       125.31 o                         
   2  14   5        233.61        206.69       124.58 o                         
   2  14   6       2209.29       2248.61       151.52 o                         
   2  14   7         84.14        119.35       130.26 o                         
  -2  15   7        173.78        110.31       157.26 o                         
  -2  15   6       2640.26       2597.70       207.92 o                         
   2  15  -5       2822.30       2679.09       193.09 o                         
   2  15  -4        154.58        148.19       155.58 o                         
   2  15  -3       1198.25       1202.46       167.05 o                         
   2  15  -2       3669.43       3838.03       198.68 o                         
   2  15  -1        308.56        335.54       136.29 o                         
   2  15   0       4910.83       5046.49       215.83 o                         
   2  15   1       3438.33       3507.26       191.24 o                         
   2  15   2        306.19        353.71       124.47 o                         
   2  15   3       1748.64       1726.58       155.72 o                         
   2  15   4       4660.25       4543.71       202.27 o                         
   2  15   5        150.08         71.68       139.09 o                         
   2  15   6        914.53        935.60       146.57 o                         
  -2  16   6         26.85        -83.78       173.26 o                         
   2  16  -5        730.56        735.62       163.14 o                         
   2  16  -4          0.24       -108.72       163.98 o                         
   2  16  -3       2565.81       2504.14       208.29 o                         
   2  16  -2          2.87         18.46       145.18 o                         
  -2  16   1       6551.30       6691.70       247.90 o                         
   2  16   0         53.29         75.38       155.90 o                         
  -2  16  -1        689.68        629.62       161.72 o                         
   2  16   2         78.00         95.64       143.68 o                         
   2  16   3       2681.66       2732.57       194.86 o                         
   2  16   4          1.76        -49.67       147.16 o                         
   2  16   5       4510.57       4371.86       232.29 o                         
   2  17  -5       1420.53       1368.46       184.91 o                         
   2  17  -4        740.72        822.98       182.85 o                         
   2  17  -3       1820.07       2015.41       207.04 o                         
   2  17  -2       3952.51       3813.76       236.22 o                         
   2  17  -1         23.01         13.89       153.77 o                         
   2  17   0       1335.81       1322.41       181.80 o                         
   2  17   1       1754.29       1691.81       217.53 o                         
   2  17   2        305.84        298.51       166.44 o                         
   2  17   3       1196.76       1129.45       185.96 o                         
   2  17   4       2593.37       2732.24       221.88 o                         
   2  18  -3        410.83        499.00       187.88 o                         
   2  18  -2       1346.42       1647.67       205.02 o                         
   2  18  -1        144.68        125.99       160.34 o                         
   2  18   0       2392.45       2536.38       242.68 o                         
   2  18   1          2.10          4.61       197.41 o                         
   2  18   2       5855.74       5739.49       315.97 o                         
   2  18   3          8.72        -65.12       182.78 o                         
   3   0 -11       3736.85       4014.08       300.65 o                         
  -3   0   9          7.03        -15.59       151.88 o                         
  -3   0   7      17469.12      17274.69       347.62 o                         
  -3   0   5      24036.67      24138.60       293.84 o                         
  -3   0   3        848.09        862.34        62.53 o                         
  -3   0   1      73598.90      76965.51       423.23 o                         
   3   0   1      13295.35      13216.89       161.47 o                         
   3   0   3       4949.51       5034.23       140.17 o                         
   3   0   5      14161.54      13934.47       278.82 o                         
  -3   0  -7       1170.81       1032.34       154.29 o                         
  -3   0  -9        698.31        771.04       189.21 o                         
  -3   1  11       1395.05       1314.58       167.37 o                         
  -3   1  10       1079.41       1220.88       150.14 o                         
  -3   1   9       6758.39       6483.12       195.19 o                         
  -3   1   8       1778.01       1798.73       117.01 o                         
  -3   1   7        798.78        927.46        92.40 o                         
  -3   1   6      16304.66      16038.24       198.97 o                         
  -3   1   5       6143.49       5950.98       120.33 o                         
  -3   1   4       2162.96       2121.75        72.73 o                         
  -3   1   3      12586.49      12747.89       110.66 o                         
   3  -1  -2      14119.04      14557.04       118.49 o                         
  -3   1   1       2701.06       2744.39        59.86 o                         
  -3   1   0      24043.07      24600.27       158.36 o                         
   3   1   1       5037.52       5080.09        69.95 o                         
   3   1   2        371.94        329.98        42.11 o                         
   3   1   3      13057.13      12368.03       133.62 o                         
   3  -1   4      10289.26       9791.77       141.72 o                         
   3  -1   5       1147.00       1040.83        91.98 o                         
   3  -1   6       4951.97       4598.25       142.62 o                         
  -3  -1  -7       3142.32       2719.27       132.50 o                         
   3   1   8        472.05        378.64       110.87 o                         
  -3  -1  -9       2628.10       2457.80       165.42 o                         
  -3  -1 -10       1290.85       1542.32       166.80 o                         
  -3   2  11        333.34        357.61       180.34 o                         
  -3   2  10       8274.56       8297.02       253.16 o                         
  -3   2   9        159.26        142.49       106.29 o                         
  -3   2   8       7335.48       7322.57       182.91 o                         
  -3   2   7       1503.56       1412.40        97.38 o                         
  -3   2   6       1530.98       1516.21        87.92 o                         
  -3   2   5        147.42        145.56        59.29 o                         
  -3   2   4      27386.19      26863.16       195.70 o                         
  -3   2   3         16.14          9.65        34.23 o                         
  -3   2   2      15394.55      15628.21       100.40 o                         
  -3   2   1       1928.71       2013.67        53.17 o                         
   3   2   0       2069.39       2291.44        53.05 o                         
   3   2   1        344.98        317.61        33.66 o                         
  -3   2  -2      25175.00      24892.57       146.98 o                         
   3   2   3        249.92        256.63        44.87 o                         
   3  -2   4       9852.84       9165.65       134.84 o                         
  -3  -2  -5        946.81        895.89        75.92 o                         
  -3  -2  -6       1470.79       1411.46       103.19 o                         
   3   2   7        115.21         49.20        96.29 o                         
   3   2   8       7361.05       6933.96       219.13 o                         
   3   2   9        219.71        213.34       135.75 o                         
  -3  -2 -10       1080.81       1165.39       169.95 o                         
  -3  -3  11       1150.18       1149.05       190.31 o                         
  -3   3  10        377.00        408.54       164.17 o                         
  -3   3   9       9310.16       9525.95       223.21 o                         
  -3   3   8       1079.35       1050.61       105.86 o                         
  -3   3   7       4118.68       4000.81       130.03 o                         
  -3   3   6       6611.98       6553.26       138.42 o                         
  -3   3   5       8827.85       8390.40       130.95 o                         
  -3   3   4       3231.13       3243.40        79.75 o                         
  -3   3   3      31026.14      31028.70       164.53 o                         
   3   3  -2       6633.85       6783.40        87.31 o                         
  -3   3   1       2939.55       2939.19        63.72 o                         
  -3   3   0      13505.39      14192.09       114.07 o                         
   3   3   1      21443.14      21908.20       131.12 o                         
   3   3   2        190.41        205.23        38.52 o                         
   3   3   3      16703.73      16206.59       135.94 o                         
   3  -3   4       1453.70       1396.95        71.28 o                         
   3  -3   5         32.70         62.42        68.11 o                         
  -3  -3  -6       1560.55       1357.84       102.21 o                         
  -3  -3  -7       4285.67       3966.58       156.23 o                         
   3   3   8         59.14         72.45       112.92 o                         
  -3  -3  -9       2803.39       2762.54       176.87 o                         
  -3  -3 -10         60.46         69.44       155.06 o                         
  -3   4  11       3460.98       3595.27       260.11 o                         
  -3  -4  10        512.15        362.09       164.85 o                         
  -3  -4   9         59.89         43.44       108.91 o                         
  -3   4   8       1085.28       1117.08       117.38 o                         
  -3   4   7      12717.10      12719.64       214.03 o                         
  -3   4   6          9.80         29.86        73.75 o                         
  -3   4   5      13901.76      13408.42       166.08 o                         
  -3   4   4       7630.82       7530.39       114.48 o                         
  -3  -4   3       2103.00       2073.17        61.59 o                         
   3   4  -2       4706.14       4710.89        79.29 o                         
  -3   4   1      32264.52      33610.16       183.06 o                         
  -3   4   0       3554.37       3599.97        64.03 o                         
   3  -4   1      15535.84      15756.82       117.99 o                         
   3   4   2       6196.11       6170.85        78.90 o                         
   3   4   3       3363.32       3515.14        69.54 o                         
   3   4   4         68.15         63.77        54.27 o                         
   3  -4   5      12991.18      12275.41       177.25 o                         
   3  -4   6        677.40        646.76        88.71 o                         
  -3  -4  -7       3078.03       2597.61       139.31 o                         
  -3  -4  -8        224.14        237.41       122.37 o                         
  -3  -4  -9        619.56        545.26       133.90 o                         
  -3  -4 -10        115.99        245.91       157.88 o                         
  -3   5  11        367.60        361.42       191.13 o                         
  -3   5  10       1432.05       1453.30       198.99 o                         
  -3   5   9       1140.28       1131.56       129.15 o                         
  -3   5   8       5824.86       6005.56       196.22 o                         
  -3   5   7          5.65         20.04        80.46 o                         
  -3   5   6      16055.38      15906.15       195.23 o                         
  -3   5   5       1012.57        941.27        72.57 o                         
  -3   5   4       1711.46       1693.97        71.41 o                         
  -3  -5   3       3334.35       3379.01        73.12 o                         
   3   5  -2      10762.12      11098.47       130.30 o                         
   3   5  -1        331.97        308.15        41.15 o                         
  -3   5   0      20204.17      20322.34       143.17 o                         
  -3  -5  -1        421.71        452.27        42.17 o                         
   3   5   2       1839.84       1686.12        51.84 o                         
   3   5   3       3137.10       3036.33        73.88 o                         
   3  -5   4       7694.33       7474.02       127.40 o                         
   3  -5   5        649.64        618.36        77.67 o                         
   3  -5   6      10361.78       9756.82       179.05 o                         
  -3  -5  -7        455.47        432.61       107.70 o                         
  -3  -5  -8         56.99         53.60       119.70 o                         
  -3  -5  -9        641.01        619.93       138.84 o                         
  -3  -5 -10       2643.58       2798.65       214.19 o                         
  -3   6  10       3479.49       3724.57       280.34 o                         
  -3   6   9        115.03         80.51       133.74 o                         
  -3   6   8       6835.51       6719.50       203.65 o                         
  -3   6   7       5265.26       5346.74       145.40 o                         
  -3   6   6         89.66         81.54        70.59 o                         
  -3   6   5       2368.65       2216.67        87.81 o                         
  -3  -6   4      17186.29      16447.04       179.88 o                         
   3   6  -3       1473.03       1481.83        71.86 o                         
  -3   6   2      14770.51      14829.23       150.32 o                         
  -3   6   1       9442.73       9627.46       104.91 o                         
   3   6   0       1126.75       1167.45        50.30 o                         
   3  -6   1       3180.91       3196.35        70.99 o                         
   3  -6   2      17229.17      17488.46       143.62 o                         
   3   6   3        961.21        951.66        58.41 o                         
   3  -6   4       3870.82       3700.82        94.90 o                         
   3  -6   5       5157.10       5001.46       130.73 o                         
   3   6   6        481.31        541.04        87.59 o                         
  -3  -6  -7        758.15        596.00       105.79 o                         
  -3  -6  -8       2943.40       2788.42       166.99 o                         
  -3  -6  -9        680.31        904.50       158.13 o                         
  -3  -6 -10       1143.94       1058.67       177.03 o                         
  -3   7  10         16.57        124.52       190.50 o                         
  -3   7   9       7572.07       8148.10       257.55 o                         
  -3   7   8        308.22        251.07       112.66 o                         
   3   7  -7       2847.99       2825.20       123.70 o                         
   3   7  -6         50.04         43.11        74.55 o                         
  -3   7   5       6693.85       6540.26       138.57 o                         
  -3  -7   4          3.51         18.46        60.31 o                         
   3   7  -3      31654.36      32134.22       254.94 o                         
  -3   7   2          2.55         17.17        47.65 o                         
   3   7  -1        760.59        689.67        51.30 o                         
   3   7   0        367.35        404.65        45.83 o                         
   3  -7   1      20127.04      20480.08       169.63 o                         
   3  -7   2        633.94        608.03        50.68 o                         
   3   7   3      14633.74      14492.94       149.98 o                         
   3  -7   4         31.46         35.40        60.40 o                         
  -3  -7  -5         14.13          7.76        76.86 o                         
  -3  -7  -6        568.33        448.43        88.52 o                         
  -3  -7  -7       4418.03       4374.34       163.23 o                         
  -3  -7  -8         74.66        146.43       127.35 o                         
  -3  -7  -9       2783.50       2940.01       202.22 o                         
   3   8 -10       2290.83       2585.84       219.82 o                         
  -3   8   9        301.06        279.13       138.90 o                         
  -3   8   8       3378.57       3549.82       168.85 o                         
  -3   8   7       6733.31       6824.37       168.34 o                         
  -3   8   6        370.52        339.32        79.06 o                         
  -3   8   5       4977.29       4913.95       124.19 o                         
  -3  -8   4      10363.02      10258.03       162.89 o                         
   3   8  -3        382.33        411.82        68.68 o                         
  -3   8   2       5246.97       5272.11       105.40 o                         
  -3   8   1       6782.04       6991.35       108.43 o                         
   3   8   0       1296.52       1302.37        63.40 o                         
   3  -8   1       9238.25       9158.33       123.78 o                         
   3  -8   2       9973.11       9877.21       132.33 o                         
   3  -8   3         29.17         57.30        58.00 o                         
   3  -8   4       1299.86       1192.17        78.79 o                         
   3  -8   5       6606.61       6225.76       147.06 o                         
   3   8   6        859.01        771.28        97.27 o                         
  -3  -8  -7       3408.42       3322.61       149.12 o                         
  -3  -8  -8       2098.70       2136.71       152.61 o                         
  -3  -8  -9        320.56        411.59       154.08 o                         
   3   9 -10        889.62        952.97       211.58 o                         
  -3   9   9        225.15        220.37       137.13 o                         
  -3   9   8       4261.74       4216.88       199.49 o                         
  -3   9   7         22.99         34.01       103.37 o                         
  -3   9   6      10756.66      10526.73       201.47 o                         
  -3  -9   5         41.02         61.81        87.62 o                         
   3   9  -4        956.30        852.89        98.27 o                         
   3   9  -3          4.36         26.55        92.39 o                         
   3   9  -2       8936.93       8858.78       170.72 o                         
   3   9  -1        210.70        246.18        72.18 o                         
   3   9   0      16215.96      16312.96       183.31 o                         
   3  -9   1        111.24        150.33        65.44 o                         
   3   9   2        699.86        684.64        74.55 o                         
  -3   9  -3        101.83        112.82        64.41 o                         
   3   9   4       5902.94       5924.25       132.60 o                         
   3   9   5          2.61         17.01        85.60 o                         
   3   9   6       8241.71       8031.33       205.82 o                         
   3   9   7        501.67        523.44       115.96 o                         
  -3   9  -8         13.75         -5.72       127.68 o                         
  -3   9  -9         51.44         94.63       161.79 o                         
  -3  10   9          5.10         21.73       133.78 o                         
  -3  10   8       1779.19       1746.54       153.06 o                         
  -3  10   7       5325.13       5384.29       170.67 o                         
  -3  10   6          5.02         18.36        94.41 o                         
   3  10  -5       7912.55       7949.72       199.56 o                         
   3  10  -4       4197.79       4178.31       151.94 o                         
   3  10  -3       1228.72       1176.43       118.80 o                         
   3  10  -2       5202.33       5321.80       161.44 o                         
   3  10  -1      14222.18      14465.24       203.00 o                         
   3  10   0        452.19        529.20        80.17 o                         
   3 -10   1       4586.34       4541.60       114.12 o                         
  -3  10  -2       4533.40       4553.91       127.86 o                         
   3 -10   3       3757.46       3696.36       117.26 o                         
   3  10   4       2399.10       2288.17       101.63 o                         
   3  10   5       5310.92       5245.61       153.83 o                         
   3  10   6         45.03         37.69       104.42 o                         
  -3  10  -7        601.63        588.81       118.91 o                         
  -3  10  -8       1233.19       1108.86       160.28 o                         
   3  10   9        450.00        566.58       174.03 o                         
  -3  11   9       5249.91       5150.31       241.77 o                         
  -3  11   8         45.97         84.27       129.97 o                         
  -3  11   7        814.19        791.71       120.04 o                         
   3  11  -6       1008.46       1098.41       115.31 o                         
   3  11  -5       5777.12       5737.33       192.48 o                         
   3  11  -4        403.22        356.92       122.59 o                         
   3  11  -3      12346.79      12341.15       284.52 o                         
   3  11  -2       2053.71       2051.35       129.42 o                         
   3  11  -1       1213.08       1123.42       106.87 o                         
   3  11   0       1651.30       1582.74       115.77 o                         
  -3  11  -1       5698.73       5852.93       156.12 o                         
   3 -11   2        660.73        673.73        90.46 o                         
   3 -11   3      10127.65       9985.29       183.28 o                         
   3 -11   4        967.45       1001.95        97.62 o                         
   3  11   5        254.60        234.39        93.21 o                         
   3  11   6        109.78         99.54       105.22 o                         
  -3 -11  -7       2881.12       2855.02       161.66 o                         
   3  11   8         80.46         94.36       147.08 o                         
  -3  12   7       1271.94       1300.12       139.18 o                         
   3  12  -6        734.71        730.01       126.21 o                         
   3  12  -5       1007.77       1035.87       139.92 o                         
   3  12  -4       6151.85       5836.26       226.28 o                         
   3  12  -3         27.38         71.15       126.43 o                         
   3  12  -2       3307.97       3292.89       166.88 o                         
   3  12  -1       1988.76       1980.33       133.27 o                         
   3  12   0       1048.87       1102.77       110.67 o                         
   3  12   1       1571.86       1485.46       125.65 o                         
  -3  12  -2       7377.28       7383.73       231.16 o                         
  -3  12  -3         90.64         56.12        98.95 o                         
   3  12   4       3651.99       3497.35       141.37 o                         
   3  12   5       1496.44       1417.62       121.15 o                         
   3  12   6        999.54       1058.16       121.77 o                         
   3  12   8       4563.78       4432.19       223.54 o                         
   3  13  -5       1350.69       1299.78       149.98 o                         
   3  13  -4        816.66        821.92       149.28 o                         
   3  13  -3       2325.29       2174.42       174.27 o                         
  -3  13   2       4873.14       4911.39       200.03 o                         
   3  13  -1         19.94         51.96       121.13 o                         
   3  13   0       9328.85       9149.50       229.71 o                         
  -3  13  -1       1530.95       1676.56       146.40 o                         
   3  13   2        249.10        189.23       122.36 o                         
   3  13   3       1714.61       1641.29       136.99 o                         
   3  13   4       3545.09       3541.95       165.12 o                         
  -3  14   5       5013.91       5061.46       223.75 o                         
   3  14  -4        180.52        267.71       151.45 o                         
   3  14  -3        331.62        355.76       145.29 o                         
   3  14  -2        211.42        161.16       130.61 o                         
   3  14  -1      10869.71      11103.47       285.93 o                         
  -3  14   0        423.22        409.85       135.68 o                         
   3  14   1       2851.96       3107.49       178.94 o                         
   3  14   2        110.29         81.35       129.42 o                         
   3  14   3       1593.80       1661.82       143.48 o                         
   3  14   4        921.78        904.66       140.08 o                         
   3  15  -4         20.52         45.56       159.90 o                         
   3  15  -3       3190.15       3134.97       210.19 o                         
   3  15  -2       1848.05       1824.68       169.25 o                         
   3  15  -1        531.63        440.67       144.25 o                         
   3  15   0       2497.01       2571.05       197.49 o                         
   3  15   1       1670.66       1633.97       180.30 o                         
   3  15   2          7.35        -56.59       140.28 o                         
  -3  15  -3       4501.35       4601.47       194.16 o                         
   3  16  -3         33.34        -23.78       165.14 o                         
   3  16  -2       2910.92       2863.81       196.24 o                         
   3  16  -1         31.11         -6.93       146.46 o                         
   3  16   0        463.32        355.04       160.41 o                         
   3  16   1         66.34        157.92       158.84 o                         
   3  16   2       5185.52       5045.12       235.53 o                         
   4   0 -10       2402.75       2132.84       458.09 o                         
   4   0  -8       4504.46       4342.42       404.12 o                         
  -4   0   6        363.87        472.69       122.73 o                         
   4   0  -4       4471.56       4376.50       146.33 o                         
  -4   0   2      23479.62      22089.89       245.49 o                         
  -4   0   0        385.39        318.21        73.91 o                         
  -4   0  -2      21281.96      20643.64       251.69 o                         
  -4   0  -4      24732.81      23069.81       332.58 o                         
  -4   0  -6        592.11        549.84       173.11 o                         
  -4   0  -8      11991.00      12313.65       430.84 o                         
  -4   0 -10       3155.00       3837.90       341.92 o                         
  -5   0   9       2286.12       3346.01       631.51 o                         
   5   0  -7       2230.23       2378.34       299.07 o                         
  -5   0   5       7525.22       7510.28       355.43 o                         
   5   0  -3       1575.13       1424.40       144.89 o                         
  -5   0   1       2642.07       2570.13       143.01 o                         
  -5   0  -1       5103.76       4774.40       139.01 o                         
  -5   0  -3       4411.54       4162.49       154.45 o                         
  -5   0  -5        898.18        942.02       161.33 o                         
  -5   0  -7       6401.17       6588.09       326.75 o                         
  -5   0  -9        972.46        942.24       279.13 o                         
  -6   0  10        600.99        662.74       498.83 o                         
   6   0  -8       6051.69       6489.50       392.33 o                         
   6   0  -6      14968.11      15398.37       630.35 o                         
   6   0  -4        273.68        215.63       156.73 o                         
  -6   0   2      15876.81      15541.20       360.99 o                         
  -6   0   0       7450.40       7265.32       202.24 o                         
  -6   0  -2        163.19        233.99       138.85 o                         
   6   0   4       4293.33       4423.38       246.75 o                         
  -6   0  -6       1424.30       1299.02       221.35 o                         
  -6   0  -8          5.54        -22.56       209.96 o                         
  -6   1  10       3046.55       3202.45       484.11 o                         
   6   1  -9        592.17        755.29       216.23 o                         
   6  -1  -8        990.82       1060.64       177.21 o                         
   6   1  -7       7915.00       8129.15       317.11 o                         
  -6   1   6       1239.05       1344.15       186.15 o                         
   6  -1  -5       2114.75       2219.27       165.56 o                         
  -6   1   4       4284.26       4243.07       175.95 o                         
  -6   1   3       3598.61       3686.67       138.96 o                         
  -6   1   2       1669.65       1683.59       108.49 o                         
  -6   1   1      10553.61      10477.89       174.67 o                         
  -6   1   0       1076.39       1037.82        85.59 o                         
  -6   1  -1       1038.77        986.98        85.76 o                         
   6   1   2       5058.30       4837.00       162.12 o                         
   6  -1   3       2492.42       2364.49       124.16 o                         
  -6  -1  -4       1025.21        927.06       117.95 o                         
  -6  -1  -5       2589.77       2481.10       174.47 o                         
   6  -1   6       1154.32       1038.64       146.63 o                         
  -6   1  -7        774.37        792.15       137.96 o                         
  -6   1  -8       1611.18       1409.91       174.25 o                         
  -6   2  10          3.46        139.99       353.25 o                         
   6   2  -9       6349.46       6497.23       436.21 o                         
   6  -2  -8        314.96        275.33       166.21 o                         
  -6   2   7         37.94         11.41       174.87 o                         
  -6   2   6         96.72         67.72       153.19 o                         
   6   2  -5       8862.75       8883.54       267.56 o                         
  -6   2   4          0.62         28.75       103.65 o                         
  -6   2   3      10115.19      10298.60       203.45 o                         
  -6  -2   2        172.72        172.90        79.95 o                         
  -6   2   1        147.40        130.03        79.32 o                         
  -6   2   0         50.94         19.51        77.02 o                         
   6  -2   1       6233.99       6142.55       143.72 o                         
   6   2   2         26.38         82.11        85.01 o                         
   6  -2   3       6541.19       6562.04       183.91 o                         
   6  -2   4        456.17        428.22       103.61 o                         
  -6  -2  -5          6.78        -23.47       117.41 o                         
  -6  -2  -6         65.00         63.94       134.16 o                         
  -6  -2  -7       2602.53       2641.87       181.07 o                         
   6  -2   8        123.65         57.99       152.51 o                         
   6   3  -9         36.73          0.53       231.06 o                         
   6   3  -8       3599.13       3585.63       255.19 o                         
  -6   3   7       2338.55       2398.64       220.54 o                         
  -6   3   6       2453.08       2533.92       212.06 o                         
   6   3  -5       2023.34       1853.50       147.64 o                         
   6   3  -4      12760.76      12063.62       229.90 o                         
  -6   3   3        942.29        882.61       102.12 o                         
  -6   3   2       2616.43       2539.05       115.35 o                         
  -6   3   1       3091.22       3156.88       124.26 o                         
  -6   3   0       6039.22       5740.92       157.29 o                         
   6  -3   1         99.58         72.67        85.57 o                         
   6   3   2       7560.28       7284.13       171.49 o                         
   6  -3   3        455.50        473.18        99.39 o                         
  -6  -3  -4        588.17        505.07       109.12 o                         
  -6   3  -5        619.44        673.24       128.26 o                         
  -6  -3  -6       1277.18       1339.65       154.57 o                         
  -6  -3  -7         51.69         45.16       140.60 o                         
  -6  -3  -8       2107.73       1935.99       197.70 o                         
   6   4  -9        726.58        800.55       236.21 o                         
   6   4  -8       5351.36       5624.63       292.98 o                         
  -6   4   7         96.01        109.31       177.92 o                         
   6   4  -6       9285.63       9639.43       283.70 o                         
   6   4  -5       2663.44       2532.65       163.42 o                         
   6   4  -4         36.01         17.32       108.37 o                         
   6   4  -3       2003.57       1961.90       112.91 o                         
  -6   4   2       9269.45       9359.92       195.80 o                         
  -6   4   1        584.21        597.52        91.60 o                         
  -6   4   0       9333.13       9107.78       173.03 o                         
   6  -4   1       1587.55       1448.91       107.50 o                         
  -6   4  -2         15.73          0.97        83.05 o                         
  -6  -4  -3         96.03        132.97        92.24 o                         
   6  -4   4       4053.71       3861.30       167.41 o                         
   6  -4   5        175.15        138.87       120.74 o                         
  -6  -4  -6       2588.90       2617.91       183.02 o                         
   6  -4   7         49.73        175.35       153.47 o                         
  -6  -4  -8         11.31        -21.31       165.85 o                         
   6   5  -9       1549.70       2082.91       271.41 o                         
  -6   5   8        139.98        173.30       201.17 o                         
   6   5  -7       8419.71       8622.50       300.30 o                         
   6   5  -6         17.05         35.40       143.86 o                         
   6   5  -5       2291.40       2138.32       158.47 o                         
  -6   5   4       1066.49       1032.15       123.24 o                         
  -6   5   3       2795.46       2915.29       131.59 o                         
  -6   5   2        538.01        522.82        93.29 o                         
  -6   5   1       9514.68       9538.12       164.24 o                         
  -6   5   0         79.17         88.37        67.85 o                         
  -6   5  -1       2481.60       2457.32       104.45 o                         
   6  -5   2       1030.28        887.10        95.24 o                         
  -6  -5  -3       2183.25       2303.81       129.17 o                         
  -6   5  -4        365.89        339.63       109.54 o                         
   6  -5   5       6154.91       6214.09       217.98 o                         
   6  -5   6         85.87        102.22       142.33 o                         
  -6  -5  -7        523.67        625.41       166.64 o                         
  -6  -5  -8        220.78        128.52       169.76 o                         
   6   6  -9       4766.17       5360.49       342.86 o                         
  -6   6   8       2374.40       2797.70       241.76 o                         
  -6   6   7        192.08        142.93       176.75 o                         
   6   6  -6       1738.23       1970.02       193.38 o                         
  -6   6   5       5236.04       4935.53       211.64 o                         
  -6   6   4        100.64        182.19       123.33 o                         
  -6   6   3       7406.85       7361.56       195.25 o                         
  -6   6   2       2881.03       2934.32       129.29 o                         
  -6  -6   1          8.01         21.28        81.14 o                         
  -6   6   0       1976.42       2022.04        95.80 o                         
   6   6   1       5950.41       5890.54       153.89 o                         
   6  -6   2         56.62         77.40        96.19 o                         
  -6   6  -3       2329.47       2297.52       142.93 o                         
   6  -6   4       1880.90       1894.45       155.88 o                         
  -6   6  -5          3.39         10.99       131.88 o                         
  -6   6  -6        699.56        718.93       158.72 o                         
  -6   6  -7       1626.73       1725.21       200.21 o                         
  -6   6  -8        140.92         99.39       176.40 o                         
  -6   7   9          6.90         92.09       236.90 o                         
  -6   7   8       3338.19       3237.77       263.76 o                         
  -6   7   7         23.20         46.56       160.29 o                         
  -6   7   6       1727.30       1782.00       178.18 o                         
  -6   7   5        137.72        156.72       134.64 o                         
  -6   7   4      17034.51      17051.48       310.18 o                         
  -6   7   3        291.00        351.84       105.50 o                         
  -6   7   2       2366.24       2203.97       132.69 o                         
  -6   7   1         39.73         18.20        87.30 o                         
  -6  -7   0       4512.78       4342.05       136.31 o                         
   6   7   1        535.27        468.09        90.31 o                         
   6  -7   2       8359.04       8178.88       193.27 o                         
   6  -7   3        236.20        194.35       110.48 o                         
  -6   7  -4        582.38        577.73       127.33 o                         
  -6   7  -5        100.12        178.66       140.70 o                         
  -6   7  -6        918.41       1015.61       168.27 o                         
  -6   7  -7         20.59         45.57       171.63 o                         
  -6   8   8       2082.56       2068.10       240.19 o                         
  -6   8   7          3.33        -10.12       171.00 o                         
  -6   8   6       2803.40       2908.01       201.29 o                         
  -6   8   5       3802.06       3742.87       189.32 o                         
  -6   8   4         33.92         -5.30       113.57 o                         
  -6   8   3       2947.86       2871.38       150.25 o                         
  -6   8   2       2130.06       2041.19       135.18 o                         
  -6   8   1        192.31        196.69        97.48 o                         
   6   8   0       4727.05       4714.46       139.80 o                         
   6  -8   1       3949.13       3759.03       148.02 o                         
   6   8   2         85.41         67.09        97.19 o                         
  -6   8  -3        961.47        963.65       112.63 o                         
   6  -8   4       3188.15       3082.04       173.24 o                         
  -6   8  -5         99.36        139.02       144.47 o                         
  -6   8  -6       2248.97       2332.96       197.94 o                         
  -6   8  -7       1392.53       1394.00       202.87 o                         
   6   9  -8        117.29         59.75       206.29 o                         
  -6   9   7       7003.20       7178.64       331.56 o                         
   6  -9  -6        310.27        501.00       183.83 o                         
  -6   9   5       2352.63       2274.10       201.16 o                         
  -6   9   4         82.17        136.79       146.28 o                         
  -6   9   3       1889.12       1768.03       152.13 o                         
   6   9  -2        201.83        143.98       120.39 o                         
   6   9  -1       8703.55       8959.33       227.79 o                         
   6   9   0        264.58        213.07       108.49 o                         
   6   9   1       2039.04       2084.41       130.32 o                         
   6   9   2        300.92        319.76       119.81 o                         
  -6   9  -3       1208.30       1298.62       139.87 o                         
  -6   9  -4          6.72          9.86       138.19 o                         
   6   9   5       4798.99       4860.94       272.33 o                         
   6   9   6        251.32        392.21       191.77 o                         
  -6   9  -7        387.63        410.56       210.93 o                         
   6  10  -7        129.19        197.17       177.07 o                         
  -6  10   6       5007.20       4948.68       258.81 o                         
   6  10  -5       1625.94       1798.41       199.56 o                         
   6  10  -4        100.96        212.85       157.61 o                         
   6  10  -3       3065.44       2779.68       177.61 o                         
   6  10  -2       6601.16       6380.25       225.82 o                         
   6  10  -1          0.86        -27.10       116.32 o                         
   6  10   0       3523.02       3490.13       178.17 o                         
  -6 -10  -1       1815.63       1749.91       131.69 o                         
   6  10   2        711.07        668.84       127.58 o                         
  -6  10  -3       1712.35       1585.60       151.43 o                         
  -6  10  -4       2782.65       2647.36       190.29 o                         
   6  10   5          6.12         57.82       181.35 o                         
  -6  10  -6       1061.70       1141.62       213.75 o                         
   6  11  -7        669.28        772.66       194.58 o                         
   6  11  -6       1008.83       1049.28       195.43 o                         
   6  11  -5         87.86         93.70       176.78 o                         
   6  11  -4       6191.31       6284.44       285.21 o                         
   6  11  -3       1527.68       1419.30       173.36 o                         
   6  11  -2       2266.49       2373.47       173.04 o                         
   6  11  -1       1045.87       1047.87       138.08 o                         
   6  11   0       1125.52       1107.65       143.39 o                         
   6  11   1        288.25        322.71       116.95 o                         
   6 -11   2       5433.19       5471.19       212.55 o                         
   6  11   3        643.07        607.79       140.43 o                         
  -6  11  -4        753.58        628.01       150.17 o                         
  -6  11  -5        156.25        235.49       187.23 o                         
   6  12  -6        709.79        688.98       200.20 o                         
   6  12  -5       3889.48       3920.77       260.49 o                         
   6  12  -4        136.84        116.73       178.89 o                         
   6  12  -3       3547.38       3655.40       227.38 o                         
   6  12  -2        612.77        563.46       160.89 o                         
   6  12  -1         39.07         26.77       142.18 o                         
   6  12   0       1005.66       1050.75       160.05 o                         
   6  12   1       4171.27       4110.92       216.29 o                         
   6  12   2        130.69        147.27       139.67 o                         
  -6  12  -3       3932.62       4021.96       214.98 o                         
  -6 -12  -4        741.56        708.02       162.76 o                         
  -6  12  -5         28.80          9.54       169.64 o                         
   6  13  -5       1632.56       1492.57       248.15 o                         
   6  13  -4       1243.48       1086.23       225.98 o                         
   6  13  -3        900.55        985.68       220.04 o                         
   6  13  -2         21.30         37.62       186.60 o                         
  -6  13   1       5016.00       5346.91       277.00 o                         
   6  13   0        801.65        761.38       185.42 o                         
   6  13   1        755.11        698.75       177.46 o                         
   6  13   2       1186.37       1117.69       198.37 o                         
   6  13   3        903.40        952.87       231.68 o                         
   6  13   4          9.93         -5.24       219.66 o                         
   6  14  -4          7.71         65.80       222.31 o                         
   6  14  -3        125.08        135.12       215.08 o                         
  -6  14   2       6095.37       6357.98       353.92 o                         
   6  14  -1        386.08        387.00       188.17 o                         
   6  14   0       3312.05       3285.99       250.63 o                         
  -6  14  -1         16.18         41.41       203.48 o                         
   6  14   2        169.51        162.30       221.14 o                         
   6  14   3        464.05        395.54       223.83 o                         
   6  15  -3        712.78        724.90       239.43 o                         
   6  15  -2       1215.40       1259.98       279.44 o                         
   6  15  -1       1820.91       1774.92       227.54 o                         
   6  15   0        334.41        373.20       220.38 o                         
   6  15   1        102.01        207.99       220.39 o                         
  -7   0   9       4127.56       4144.26       383.24 o                         
   7   0  -7       1821.12       1734.12       295.03 o                         
  -7   0   5       2131.94       2095.53       248.97 o                         
  -7   0   3      17239.92      16328.01       410.94 o                         
  -7   0   1       3810.60       3852.39       267.15 o                         
   7   0   1       7588.88       7382.98       254.56 o                         
   7   0   3      17995.09      17584.37       436.01 o                         
  -7   0  -5        408.89        329.19       229.17 o                         
  -7   0  -7       3878.43       4066.89       386.05 o                         
  -7   1   9          1.74        -44.85       196.33 o                         
   7  -1  -8       2681.60       2642.92       217.75 o                         
   7   1  -7       3742.02       3869.93       275.07 o                         
   7   1  -6          6.63         -7.07       151.91 o                         
   7   1  -5       3374.02       3447.53       203.17 o                         
  -7   1   4       5743.21       5659.77       196.42 o                         
  -7  -1   3        355.84        394.81       111.90 o                         
  -7   1   2       7371.86       7249.24       208.06 o                         
  -7   1   1       6454.25       6176.35       190.84 o                         
  -7   1   0        124.23        132.36        85.08 o                         
  -7   1  -1       2622.78       2499.81       120.48 o                         
   7  -1   2       9081.50       8868.70       197.81 o                         
  -7  -1  -3        164.20        234.54       111.28 o                         
  -7   1  -4       2888.20       2923.58       182.19 o                         
  -7   1  -5       3017.38       3080.66       198.26 o                         
  -7   1  -6        497.53        583.60       176.73 o                         
  -7   1  -7       1403.01       1499.80       218.52 o                         
  -7   2   9        205.66        227.57       195.99 o                         
   7  -2  -8       1499.68       1442.70       211.56 o                         
   7   2  -7        138.45        240.76       192.99 o                         
   7   2  -6      10514.17       9873.18       319.25 o                         
   7  -2  -5        163.37        228.88       160.22 o                         
  -7   2   4       1959.13       1932.24       155.56 o                         
  -7   2   3        580.65        549.84       113.85 o                         
  -7   2   2       5821.35       5693.91       190.47 o                         
  -7  -2   1          5.55         19.10       100.89 o                         
  -7  -2   0      13111.70      13189.93       208.91 o                         
  -7   2  -1        102.72        128.31        88.12 o                         
  -7   2  -2       1459.12       1328.98       117.58 o                         
  -7   2  -3        380.91        378.70       123.78 o                         
   7  -2   4       4293.40       4173.38       203.50 o                         
  -7   2  -5         45.98        132.97       147.21 o                         
   7  -2   6       6563.88       6967.34       285.14 o                         
  -7   2  -7         49.34         44.87       196.01 o                         
  -7   3   9          2.47        125.16       225.37 o                         
   7   3  -8        381.52        617.54       214.93 o                         
   7   3  -7       4934.10       5073.68       281.51 o                         
   7   3  -6          2.64         41.11       157.43 o                         
   7   3  -5       6233.59       5916.95       249.55 o                         
  -7   3   4       2004.80       1810.41       155.03 o                         
  -7   3   3          3.43         32.36       100.60 o                         
  -7   3   2       2644.51       2556.28       138.60 o                         
  -7   3   1      13889.69      13716.80       249.03 o                         
  -7  -3   0         55.07         33.46        84.07 o                         
   7  -3   1       8305.21       8013.00       188.40 o                         
   7   3   2       4037.41       3909.15       142.88 o                         
   7  -3   3        576.11        506.85       115.33 o                         
  -7  -3  -4       1664.99       1726.27       178.32 o                         
   7  -3   5       7831.78       8013.48       305.19 o                         
  -7  -3  -6        379.65        444.32       164.80 o                         
  -7  -3  -7       1728.26       1624.35       211.12 o                         
   7   4  -8         29.43        178.79       213.85 o                         
   7   4  -7       1585.88       1481.98       208.61 o                         
   7   4  -6        581.45        532.73       163.99 o                         
  -7   4   5       2752.75       2770.67       199.63 o                         
   7   4  -4        968.96        874.51       128.23 o                         
  -7   4   3      11716.99      11548.86       242.43 o                         
  -7   4   2         99.68        127.02       102.95 o                         
  -7  -4   1       2122.58       1921.69       130.05 o                         
  -7   4   0       2290.95       2260.31       117.09 o                         
   7  -4   1       5777.31       5619.79       177.16 o                         
  -7  -4  -2        328.55        350.95        98.49 o                         
   7  -4   3       9522.19       9312.04       225.13 o                         
  -7  -4  -4       1700.86       1618.95       158.92 o                         
  -7  -4  -5        472.29        652.83       154.41 o                         
  -7  -4  -6        645.24        650.04       188.54 o                         
  -7  -4  -7       2749.70       2754.86       264.98 o                         
   7   5  -8       4289.93       4405.92       329.39 o                         
   7   5  -7        560.68        755.17       206.97 o                         
   7   5  -6         98.37        159.03       195.07 o                         
   7   5  -5        691.33        792.63       159.73 o                         
  -7   5   4      11081.97      10711.50       282.91 o                         
  -7   5   3        315.21        367.11       119.56 o                         
  -7   5   2       7281.83       7053.60       198.66 o                         
  -7  -5   1        571.35        572.92       104.68 o                         
   7   5   0        426.84        433.26        97.74 o                         
  -7   5  -1        435.17        462.70       118.20 o                         
   7  -5   2       9349.80       9374.01       261.93 o                         
  -7   5  -3         58.75         39.42       122.28 o                         
   7  -5   4       4840.94       4503.53       232.08 o                         
  -7   5  -5        451.29        591.05       163.50 o                         
   7   5   6        195.08        259.25       180.83 o                         
  -7   5  -7        328.41        480.85       201.72 o                         
   7  -6  -8       1541.51       1560.89       255.66 o                         
   7   6  -7       1076.42       1061.36       215.56 o                         
  -7   6   6       4573.40       4290.31       251.14 o                         
   7   6  -5        418.51        419.43       150.74 o                         
   7   6  -4       1368.93       1406.03       153.75 o                         
  -7   6   3       3007.66       2902.06       171.67 o                         
  -7   6   2       3123.32       3030.67       171.13 o                         
  -7  -6   1        385.67        380.57       105.96 o                         
   7   6   0      11135.02      10690.36       228.44 o                         
   7  -6   1       1221.72       1054.63       132.81 o                         
   7   6   2        812.04        764.35       129.14 o                         
  -7   6  -3       2047.37       2122.07       158.38 o                         
   7  -6   4       3153.09       3260.94       213.34 o                         
  -7   6  -5        114.81         77.53       164.54 o                         
   7  -6   6       4527.29       4772.14       279.02 o                         
   7   7  -8         71.16        239.15       237.74 o                         
   7   7  -7       3610.20       3456.17       255.72 o                         
   7   7  -6         80.28        184.82       172.56 o                         
  -7   7   5       7342.76       7184.94       264.07 o                         
  -7   7   4        125.84        118.36       139.04 o                         
  -7   7   3          8.87         12.21       128.62 o                         
  -7   7   2          1.47         63.24       126.15 o                         
  -7   7   1      10405.69      10692.21       235.54 o                         
  -7   7   0         80.90        122.82       103.23 o                         
  -7   7  -1       9239.82       8867.88       216.19 o                         
   7   7   2          4.13         14.32       113.85 o                         
   7  -7   3        871.50        687.94       135.56 o                         
  -7   7  -4         49.35         81.87       140.54 o                         
   7  -7   5       7896.71       8230.81       313.34 o                         
  -7   7  -6         15.34         63.82       167.23 o                         
   7   8  -7        415.27        390.06       189.48 o                         
  -7   8   6       2685.76       2623.86       213.15 o                         
  -7   8   5       3347.41       3162.10       201.10 o                         
  -7   8   4       1158.85       1081.46       161.91 o                         
  -7   8   3       5313.33       5224.17       214.83 o                         
  -7   8   2       1226.72       1267.29       147.89 o                         
  -7   8   1        209.06        176.65       122.43 o                         
   7  -8   0       5569.69       5367.52       175.29 o                         
   7  -8   1       2448.98       2182.97       143.20 o                         
   7   8   2        362.77        307.39       117.62 o                         
  -7  -8  -3       3293.41       3272.56       174.69 o                         
  -7   8  -4       1601.86       1457.08       157.50 o                         
  -7   8  -5        449.67        417.76       156.60 o                         
  -7   8  -6       2459.29       2502.68       220.57 o                         
  -7   9   7         10.23        -49.86       235.85 o                         
  -7   9   6         16.57       -124.69       221.19 o                         
  -7   9   5        248.58        255.93       203.29 o                         
   7   9  -4       6697.44       6405.17       323.14 o                         
  -7   9   3          2.50        110.02       158.69 o                         
   7   9  -2       5468.85       4902.09       231.80 o                         
   7   9  -1          4.75         18.83       130.59 o                         
   7  -9   0        308.66        327.39       123.32 o                         
   7   9   1          2.21         46.86       119.15 o                         
   7  -9   2       6490.16       6201.08       226.35 o                         
  -7   9  -3          0.83         41.59       132.77 o                         
  -7   9  -4       3756.98       3795.36       208.29 o                         
  -7   9  -5         11.07        -18.48       192.97 o                         
   7  10  -6       1540.62       1419.33       243.55 o                         
   7  10  -5        748.92        588.91       210.86 o                         
   7  10  -4        255.38        204.81       179.82 o                         
   7  10  -3       5530.21       5118.63       246.59 o                         
   7  10  -2       1228.79       1023.05       165.85 o                         
   7  10  -1       1743.05       1754.17       157.91 o                         
   7  10   0       2667.78       2634.13       177.67 o                         
  -7  10  -1       2856.93       2769.19       161.13 o                         
   7  10   2        280.21        308.06       127.19 o                         
   7  10   3       5216.21       5188.37       223.13 o                         
  -7  10  -4       1271.21       1323.00       168.62 o                         
  -7  10  -5        122.39         85.70       178.63 o                         
   7  11  -6        218.76        215.93       220.69 o                         
   7  11  -5       3486.64       3182.48       285.11 o                         
   7  11  -4         97.52         95.98       190.26 o                         
   7  11  -3        185.68        236.92       151.95 o                         
   7  11  -2        828.93        910.02       158.03 o                         
   7 -11  -1       6272.98       6058.59       239.56 o                         
   7  11   0         13.65        -13.74       142.03 o                         
   7  11   1       3634.64       3539.48       196.44 o                         
   7  11   2        759.78        737.06       139.55 o                         
  -7  11  -3        296.36        332.80       145.42 o                         
  -7  11  -4        213.63        209.19       162.86 o                         
   7  12  -5        775.56        749.31       231.00 o                         
   7  12  -4        879.95        770.19       226.77 o                         
   7  12  -3       1106.31        887.35       185.21 o                         
   7  12  -2       2229.38       2133.05       190.99 o                         
   7  12  -1          6.87        116.93       151.62 o                         
   7  12   0       4181.23       3961.49       233.58 o                         
   7  12   1        427.56        248.86       176.14 o                         
   7  12   2        451.76        531.29       161.20 o                         
  -7  12  -3        844.42        726.72       167.04 o                         
   7  13  -4       2331.64       2402.14       276.89 o                         
   7  13  -3          0.26         52.69       205.53 o                         
   7  13  -2       2886.16       2744.31       232.78 o                         
   7  13  -1        857.00        891.86       186.56 o                         
   7  13   0         97.43         82.77       172.37 o                         
   7  13   1        734.10        808.60       193.34 o                         
   7  13   2       3868.84       3631.81       249.15 o                         
   7  14  -1        958.07        992.63       218.76 o                         
                                                                                
