# Supplementary material for: Crystal structures of seven gold(III) complexes of the form LAuX3 (L = substituted pyridine, X = Cl or Br)
Source: Acta Crystallogr E Crystallogr Commun. 2024 Jul 31;80(Pt 8):894–909. doi: 10.1107/S2056989024007266 (PMC11299753; doi:10.1107/S2056989024007266)
Supplement: Supplementary file 3 [file e-80-00894-1bsup3.hkl]

data_1b                                                                         
_shelx_title ' Aarhus2_5 in P2(1)/c'                                            
_shelx_refln_list_code          4                                               
_shelx_F_calc_maximum      403.87                                               
_exptl_crystal_F_000       720.00                                               
_reflns_d_resolution_high  0.7500                                               
                                                                                
loop_                                                                           
 _space_group_symop_operation_xyz                                               
 'x, y, z'                                                                      
 '-x, y+1/2, -z+1/2'                                                            
 '-x, -y, -z'                                                                   
 'x, -y-1/2, z-1/2'                                                             
                                                                                
_cell_length_a     7.8077                                                       
_cell_length_b    16.4881                                                       
_cell_length_c     7.6929                                                       
_cell_angle_alpha  90.000                                                       
_cell_angle_beta  103.920                                                       
_cell_angle_gamma  90.000                                                       
                                                                                
_shelx_F_squared_multiplier     1.000                                           
                                                                                
loop_                                                                           
 _refln_index_h                                                                 
 _refln_index_k                                                                 
 _refln_index_l                                                                 
 _refln_F_squared_calc                                                          
 _refln_F_squared_meas                                                          
 _refln_F_squared_sigma                                                         
 _refln_observed_status                                                         
   0   0   2      65502.26      69180.14       214.08 o                         
   0   0  -4      32755.35      33049.50       206.95 o                         
   0   0  -6      16558.57      17111.92       207.80 o                         
   0   0  -8       1804.51       1693.28       172.13 o                         
   0   1   1       3173.35       3155.95        63.81 o                         
   0   1   2       5174.70       5538.62        50.71 o                         
   0   1   3      29926.56      30037.57        95.68 o                         
   0   1  -4       1438.46       1503.03        42.48 o                         
   0   1  -5      11969.44      11646.81        85.54 o                         
   0   1  -6        343.26        283.86        50.74 o                         
   0   1  -7      23631.15      23985.96       193.09 o                         
   0  -1  -8         57.49         99.13       105.14 o                         
   0   1  -9       4546.85       4637.49       164.04 o                         
   0   1  -9       7246.02       7737.86       530.58 o                         
   0   2  -1       1496.16       1497.83        31.84 o                         
   0   2   2       8743.04       8855.84        75.24 o                         
   0  -2   3       1165.19       1233.94        27.37 o                         
   0  -2  -4      20877.06      21130.74       117.97 o                         
   0   2   5          8.86         22.74        27.99 o                         
   0   2   6      14625.08      14754.65       145.90 o                         
   0  -2  -7          8.46          9.76        55.76 o                         
   0   2   8        527.87        444.24       114.75 o                         
   0  -2  -9          6.07         10.34       108.73 o                         
   0   2   9         23.08         37.96       353.51 o                         
   0  -3   1        701.79        732.58        30.12 o                         
   0   3   2        401.79        450.17        33.99 o                         
   0   3   3      13647.87      13417.13        72.37 o                         
   0  -3  -4       1157.44       1167.49        42.22 o                         
   0  -3  -5       4353.85       4315.10        59.71 o                         
   0  -3  -6       1235.33       1254.11        69.73 o                         
   0  -3  -7      13909.82      14000.03       147.68 o                         
   0   3   8        675.66        667.32       113.08 o                         
   0  -3   9       2416.81       2453.29       142.86 o                         
   0  -3  -9       5553.12       5967.81       573.45 o                         
   0  -4   0      88290.88      95282.94       465.66 o                         
   0   4   1       1617.61       1604.19        43.46 o                         
   0   4   2       5925.97       6110.17        72.74 o                         
   0  -4   3       3285.23       3227.64        43.19 o                         
   0  -4  -4      14708.64      14856.04       111.46 o                         
   0  -4   5         49.29         50.29        31.44 o                         
   0   4   6       9709.16       9884.12       140.94 o                         
   0  -4   7         65.61        130.94        55.54 o                         
   0  -4   8        300.35        319.38       101.37 o                         
   0  -4  -9         96.69         62.45       119.52 o                         
   0  -4   9        127.02        132.19       384.15 o                         
   0   5  -1        258.22        238.13        34.54 o                         
   0   5  -2       3876.97       4077.28        75.98 o                         
   0  -5  -3       9286.55       9146.19        73.82 o                         
   0   5   4      12681.16      12854.27       110.67 o                         
   0  -5   5       3201.04       3172.78        63.72 o                         
   0   5   6       4094.60       4274.89       104.88 o                         
   0  -5  -7      10442.92      10525.02       140.50 o                         
   0   5  -8       2214.07       2229.85       125.27 o                         
   0   5  -9       1989.29       2142.29       154.06 o                         
   0  -5  -9       4090.62       4284.42       411.75 o                         
   0   6   0      87942.47     102403.28       499.69 o                         
   0   6  -1      11111.24      11336.88        96.63 o                         
   0   6  -2      13318.81      13944.47       141.83 o                         
   0   6  -3      13075.15      12899.12        95.78 o                         
   0   6   4      15057.10      15275.04       134.85 o                         
   0  -6  -5       1117.84       1070.27        52.48 o                         
   0   6   6       7586.18       7770.95       132.75 o                         
   0   6  -7          0.30        170.20        62.79 o                         
   0  -6  -8        158.94        265.73       257.87 o                         
   0  -6  -8        220.86        212.48       103.27 o                         
   0   6   9        165.54        283.54       118.33 o                         
   0  -6  -9        778.99        668.87       422.27 o                         
   0  -7   1        791.70        796.32        47.46 o                         
   0  -7   2       8735.99       9122.17       123.05 o                         
   0   7  -3      14147.69      14284.55       114.81 o                         
   0   7  -4      23092.97      23598.41       194.42 o                         
   0   7  -5       6936.74       6866.19       100.19 o                         
   0  -7  -6       8486.43       8932.06       456.09 o                         
   0   7  -6       8571.46       8972.76       152.18 o                         
   0  -7  -7      10642.08      10727.21       156.57 o                         
   0   7   8       4255.45       4569.43       145.93 o                         
   0  -7  -9       1907.45       2006.50       122.41 o                         
   0  -7  -9       3414.06       3423.44       401.96 o                         
   0  -8   0      60772.99      74351.21       392.78 o                         
   0   8  -1      20125.72      20105.36       146.01 o                         
   0  -8  -2      11435.67      11675.77       146.18 o                         
   0  -8   3      16878.38      16944.29       134.06 o                         
   0  -8   4      10683.60      10826.44       146.71 o                         
   0  -8  -5        844.99        775.61        56.25 o                         
   0  -8   6       6265.96       6409.14       145.53 o                         
   0   8   7        114.06        338.39        71.00 o                         
   0  -8  -8        434.54        386.06       105.26 o                         
   0  -8   9        485.41        516.51       114.32 o                         
   0   8   9        772.53       1388.39       442.11 o                         
   0  -9   1         92.28         76.83        42.04 o                         
   0   9  -2       7440.23       7608.16       126.01 o                         
   0  -9  -3       6249.42       6081.76        93.64 o                         
   0   9  -4      16243.01      16547.66       191.04 o                         
   0  -9  -5       3570.94       3493.65        89.23 o                         
   0   9   6       7687.08       8067.47       179.99 o                         
   0  -9  -7       6056.37       6027.53       137.50 o                         
   0   9   8       4548.45       4839.74       166.33 o                         
   0   9  -9       1492.82       1535.57       137.69 o                         
   0  -9  -9       2171.75       2341.36       716.44 o                         
   0 -10   0      18766.62      22592.50       225.22 o                         
   0  10   1       8310.40       8111.31       114.09 o                         
   0  10  -2       5510.49       5748.14       139.84 o                         
   0 -10  -3       9255.61       9192.29       131.52 o                         
   0  10  -4       5718.40       5748.45       150.01 o                         
   0 -10   5        363.64        329.46        66.81 o                         
   0  10  -6       3720.28       3817.40       156.50 o                         
   0 -10   7         61.33        312.56        88.66 o                         
   0  10  -8         81.72        180.92       128.38 o                         
   0 -11   1         66.03         82.40        50.85 o                         
   0  11   2       5993.17       6200.71       158.41 o                         
   0  11   3       1480.04       1379.47        78.79 o                         
   0 -11   4      15935.49      16038.93       248.07 o                         
   0  11   5        840.18        744.73        79.03 o                         
   0  11   6       7911.32       8362.57       221.54 o                         
   0  11  -7       1635.13       1590.72       116.04 o                         
   0 -11  -8       5681.34       5980.69       211.78 o                         
   0  12   0       1325.51       1540.50       105.72 o                         
   0  12   1      10664.00      11121.25       153.30 o                         
   0  12   2        251.95        234.77        89.41 o                         
   0 -12  -3      11739.55      11550.41       172.93 o                         
   0  12   4       1210.77       1124.37       117.81 o                         
   0  12   5       1152.82       1029.36        94.88 o                         
   0 -12   6        340.54        340.27       131.48 o                         
   0  12   7          2.74        320.36       115.85 o                         
   0  12  -8         85.24         57.29       152.58 o                         
   0 -13   1        146.66        146.15        68.49 o                         
   0  13   2       7212.04       7023.14       199.40 o                         
   0  13   3        348.42        375.47        77.33 o                         
   0  13   4      16494.61      16969.56       308.47 o                         
   0  13  -5         39.00         34.76        91.11 o                         
   0  13   6       7673.55       8010.37       254.59 o                         
   0 -13   7         13.84         62.84       116.50 o                         
   0 -13   8       5626.01       6005.92       242.87 o                         
   0 -14   0         93.97        170.46       104.36 o                         
   0  14   1      17109.24      18318.66       205.94 o                         
   0 -14   2         89.27        126.43       107.38 o                         
   0 -14   3      12285.98      11844.73       205.08 o                         
   0  14   4        750.63        737.11       130.25 o                         
   0  14   5        852.08        765.28       108.06 o                         
   0  14   6        400.24        345.59       148.39 o                         
   0  14   7         57.16        273.73       127.03 o                         
   0  15   1        320.97        319.11        73.21 o                         
   0  15   2      11377.51      11908.67       279.97 o                         
   0  15   3         34.27         47.79        92.40 o                         
   0 -15   4      19819.46      20269.60       374.00 o                         
   0  15   5        132.02        102.01       108.33 o                         
   0 -15  -6      10074.70      10500.38       302.12 o                         
   0 -15  -7         62.34         44.02       134.22 o                         
   0  16   0        159.89        146.30       128.39 o                         
   0  16  -1      12765.43      13488.27       198.54 o                         
   0  16  -2        275.47        333.19       128.83 o                         
   0  16   3      10300.86       9999.78       221.58 o                         
   0  16  -4        151.25        211.26       140.86 o                         
   0  16  -5       1540.90       1229.54       140.42 o                         
   0 -16  -6         90.40        178.59       167.31 o                         
   0  17  -1        202.62        189.84        88.64 o                         
   0  17   2       6496.05       6966.95       226.59 o                         
   0  17   3          7.27        -19.97       106.01 o                         
   0 -17   4      10675.96      10682.88       303.49 o                         
   0 -17  -5          8.49       -132.15       138.71 o                         
   0 -17  -6       6251.65       6775.86       290.12 o                         
   0  18   0       1797.54       1908.54       213.68 o                         
   0  18  -1       6794.84       6965.83       178.88 o                         
   0  18   2        209.06        234.18       121.51 o                         
   0  18   3       4292.78       4282.64       181.11 o                         
   0 -18  -4        239.94        148.90       150.36 o                         
   0  18  -5        498.47        376.27       149.05 o                         
   0  19  -1        512.37        511.93       102.74 o                         
   0 -19   2       2993.88       3318.74       189.03 o                         
   0  19  -3        630.49        607.94       118.33 o                         
   0  19   4       4194.05       4330.11       246.83 o                         
   0 -19  -5        467.69        353.30       180.41 o                         
   0 -20   0       7448.07       7471.80       355.13 o                         
   0  20  -1       3576.41       3480.35       144.47 o                         
   0  20   2       1792.37       2019.33       173.08 o                         
   0  20   3       2281.80       2339.10       154.90 o                         
   0  20  -4        765.47        823.33       187.48 o                         
   0  21  -1        405.41        400.08       111.02 o                         
   0 -21   2       3222.92       3414.81       210.25 o                         
   1   0 -10       9685.21      10395.89       402.88 o                         
  -1   0   8      15386.05      16099.07       324.70 o                         
   1   0  -6      33312.30      34054.05       296.29 o                         
   1   0  -4      89041.31      90248.69       384.86 o                         
  -1   0   2      58812.59      62155.43       224.35 o                         
   1   0   2      21877.09      23344.04       134.00 o                         
   1   0   4      47538.62      49200.89       225.13 o                         
  -1   0  -6      18192.48      18824.91       272.19 o                         
  -1   0  -8      10706.59      11309.27       314.17 o                         
  -1   1  10        175.08        221.97       161.80 o                         
   1   1  -9       1443.48       1614.98       118.06 o                         
   1   1  -9       2719.95       2109.17       529.98 o                         
  -1   1   8        105.74        122.08        90.83 o                         
   1   1  -6        286.91        221.59        51.45 o                         
   1  -1  -5       2416.11       2298.67        45.46 o                         
  -1   1   4       2254.77       2311.46        50.88 o                         
  -1   1   3      42812.13      43033.72       116.65 o                         
   1   1  -2       5442.82       5855.50        56.74 o                         
  -1  -1   1      51554.00      52717.25       141.37 o                         
   1  -1   0       4698.54       5438.94        75.00 o                         
  -1  -1  -1      47580.76      49387.96       112.63 o                         
  -1   1  -2        898.12        957.80        33.09 o                         
   1  -1   3      36684.49      37050.48       102.60 o                         
  -1   1  -4        289.80        271.11        28.30 o                         
   1  -1   5       2729.07       2670.89        50.96 o                         
  -1   1  -6        155.54        199.15        63.62 o                         
  -1   1  -7         10.08        313.80        66.92 o                         
   1  -1   8          6.23         42.13       118.99 o                         
  -1  -1  -9        850.38        939.73       139.16 o                         
   1  -1   9       2029.95       2204.11       570.49 o                         
  -1  -2  10       7639.69       7992.33       273.28 o                         
  -1  -2   9        166.14        157.03       103.37 o                         
   1  -2  -9        321.89        195.99       549.60 o                         
  -1  -2   8       9027.23       9576.04       169.53 o                         
   1   2  -7        746.09        679.71        51.91 o                         
   1   2  -6      12539.07      12982.68       131.25 o                         
  -1  -2   5         65.41         73.67        28.85 o                         
   1   2  -4      27711.91      27877.14       149.93 o                         
   1   2  -3         99.47        113.06        21.68 o                         
  -1  -2   2       8140.29       8285.19        65.62 o                         
  -1  -2   1         15.43         36.69        19.06 o                         
   1   2   0        603.85        726.94        30.42 o                         
   1  -2   1        363.63        406.02        25.42 o                         
  -1   2  -2      13655.12      14370.59        89.05 o                         
  -1   2  -3        449.57        446.47        21.30 o                         
   1   2   4      35269.13      36253.67       148.99 o                         
   1   2   5         34.00         33.56        30.12 o                         
   1  -2   6      15334.20      15942.25       179.70 o                         
  -1   2  -7        265.49        238.22        64.30 o                         
  -1  -2  -8       8449.46       9101.30       225.19 o                         
  -1   2  -9         24.50         36.02       118.53 o                         
  -1   2  -9        413.71        457.01       701.02 o                         
  -1  -3  10        786.65        649.05       190.84 o                         
   1   3  -9        588.72        654.27       116.48 o                         
   1  -3  -9       1220.99        602.71       574.03 o                         
  -1   3   8         19.60         45.78        87.44 o                         
   1  -3  -7         25.59        352.33        56.75 o                         
   1  -3  -6        737.18        669.39        57.55 o                         
   1   3  -5        877.75        877.44        37.81 o                         
   1  -3  -4        612.69        574.39        35.27 o                         
  -1  -3   3      19752.60      19429.72        87.38 o                         
  -1  -3   2        353.78        419.06        30.82 o                         
  -1   3   1      19238.13      19407.21        86.55 o                         
   1  -3   0       5096.08       5681.82        66.12 o                         
   1   3   1      20191.65      20183.01        90.74 o                         
   1  -3   2        389.93        413.51        31.55 o                         
  -1  -3  -3      19082.59      19160.70        81.64 o                         
  -1  -3  -4       1846.96       1892.55        46.19 o                         
   1   3   5        906.20        886.61        42.37 o                         
   1  -3   6        737.66        773.52        68.87 o                         
   1  -3   7         84.72        317.20        75.99 o                         
  -1  -3  -8        176.05        188.80       129.76 o                         
  -1   3  -9        702.59        681.31       122.78 o                         
  -1   3  -9       1214.32       1886.77       720.19 o                         
  -1  -4   9        378.29        335.27        99.19 o                         
   1   4  -9       1017.58        847.15       483.68 o                         
   1  -4  -8       6833.87       7006.42       165.78 o                         
   1  -4  -7       2453.69       2356.80        77.88 o                         
  -1  -4   6      10692.71      11024.99       127.56 o                         
   1   4  -5        610.29        567.99        36.48 o                         
  -1   4   4      22279.62      22588.28       134.09 o                         
   1   4  -3       1922.70       1822.24        37.44 o                         
   1  -4  -2       5263.86       5409.73        68.63 o                         
  -1  -4   1        163.90        165.78        26.33 o                         
   1  -4   0        879.61       1057.53        39.93 o                         
   1  -4   1       1685.26       1746.70        40.23 o                         
   1   4   2       9498.10      10015.87        97.21 o                         
   1   4   3       3592.23       3550.92        40.47 o                         
  -1  -4  -4      21468.73      22276.32       147.17 o                         
   1   4   5       1147.75       1122.87        47.72 o                         
  -1  -4  -6       9500.31       9832.99       147.04 o                         
   1   4   7       2588.83       2571.10        91.69 o                         
  -1   4  -8       7156.81       7565.06       199.33 o                         
  -1   4  -9        417.76        405.28       117.69 o                         
  -1   4  -9        859.23       1059.58       682.45 o                         
  -1  -5   9        447.47        470.59       113.62 o                         
   1  -5  -9        876.14        788.72       438.22 o                         
   1  -5  -8        765.66        620.36       104.74 o                         
   1  -5  -7          9.78        256.35        56.47 o                         
   1   5  -6       3980.73       4005.31        90.01 o                         
   1   5  -5       1319.55       1246.13        44.41 o                         
  -1  -5   4       3831.51       3737.54        70.61 o                         
  -1   5   3      15069.02      14591.66        93.38 o                         
  -1   5   2       4320.86       4450.66        68.49 o                         
   1   5  -1      12741.97      12761.33        86.64 o                         
   1  -5   0      39307.33      43500.71       174.15 o                         
   1   5   1      12417.23      12214.00        90.75 o                         
  -1   5  -2       6682.86       6887.72        86.69 o                         
  -1  -5  -3      12678.21      12457.79        84.99 o                         
   1  -5   4       4459.44       4490.06        90.01 o                         
   1   5   5        923.12        884.36        46.22 o                         
   1  -5   6       4003.99       3989.50       112.60 o                         
   1   5   7          9.75        228.07        66.79 o                         
   1   5   8        409.25        374.58       115.59 o                         
   1   5   9        522.18        643.60       117.52 o                         
  -1   5  -9       1215.70       1037.99       661.70 o                         
  -1   6   9       1666.15       1689.22       122.13 o                         
   1   6  -9       2477.39       2375.60       503.48 o                         
   1  -6  -8       6931.68       7100.13       167.44 o                         
  -1  -6   7       7913.10       7958.89       119.67 o                         
  -1   6   6      10371.04      10701.10       149.66 o                         
   1  -6  -5       3667.95       3556.58        64.05 o                         
  -1   6   4      21449.04      21875.23       168.09 o                         
  -1   6   3       8410.33       8238.70        77.87 o                         
  -1  -6   2      12213.16      12831.20       123.97 o                         
  -1  -6   1       3477.18       3616.64        53.44 o                         
   1   6   0         50.98        113.78        36.99 o                         
   1   6   1         74.51         79.14        36.21 o                         
   1   6   2       8774.02       9136.07       109.64 o                         
   1   6   3       3558.92       3408.40        57.03 o                         
  -1   6  -4      15978.89      16224.86       155.27 o                         
   1   6   5       2535.05       2519.00        72.39 o                         
  -1  -6  -6       7812.23       8141.64       147.63 o                         
  -1  -6  -7       7307.51       7385.60       126.39 o                         
   1   6   8       5346.51       5822.16       174.90 o                         
   1   6   9       1955.77       1827.47       152.71 o                         
  -1   6  -9       2554.53       2064.70       491.28 o                         
  -1   7   9       1081.51       1065.39       120.52 o                         
   1   7  -9       1844.16       1342.39       437.57 o                         
  -1  -7   8       1159.89       1233.50       121.26 o                         
  -1   7   7         44.60        322.36        62.09 o                         
  -1  -7   6       7863.99       7923.33       150.34 o                         
   1   7  -5       1292.53       1270.47        56.47 o                         
  -1  -7   4       8111.50       8159.79       111.35 o                         
  -1   7   3      16477.45      16440.93       104.20 o                         
  -1  -7   2       9825.39      10156.88       133.08 o                         
  -1  -7   1      24205.62      24240.53       137.22 o                         
   1  -7   0      71306.59      76466.27       272.01 o                         
   1   7   1      21565.84      21407.20       154.95 o                         
  -1  -7  -2      12892.83      13335.81       154.23 o                         
  -1   7  -3      12186.03      11788.37       100.88 o                         
   1  -7   4       7174.19       7306.33       121.51 o                         
   1   7   5        835.29        792.58        63.71 o                         
   1   7   6       5208.69       5298.50       132.25 o                         
   1   7   7         43.17        218.03        65.14 o                         
  -1   7  -8        679.46        636.53       115.14 o                         
  -1   7  -9        684.49        651.32       119.31 o                         
  -1  -7  -9       1281.19       1421.38       401.81 o                         
   1  -8  -9       2323.08       2369.10       149.65 o                         
   1  -8  -9       4080.02       3524.43       513.92 o                         
   1  -8  -8       5616.90       5908.79       191.02 o                         
  -1   8   7      11573.74      11459.66       151.24 o                         
  -1   8   6       8749.25       8982.57       165.09 o                         
  -1  -8   5       5805.69       5833.09        93.79 o                         
   1  -8  -4      16322.89      16358.08       172.17 o                         
   1   8  -3      10667.67      10555.53       104.79 o                         
  -1   8   2      10470.94      10874.63       143.74 o                         
  -1   8   1       2091.28       2002.75        51.19 o                         
  -1  -8   0          4.11         46.03        49.54 o                         
  -1  -8  -1       1643.13       1574.86        64.89 o                         
  -1  -8  -2       8266.97       8512.96       152.57 o                         
   1  -8   3       8662.15       8505.25        99.04 o                         
   1  -8   4      14998.62      15159.79       186.67 o                         
   1  -8   5       3927.27       3895.96        97.81 o                         
  -1  -8  -6       7677.61       7905.28       160.96 o                         
  -1   8  -7       7998.23       8148.59       143.79 o                         
   1  -8   8       5086.57       5256.61       170.20 o                         
   1   9  -6       8484.67       6419.51       150.35 o                         
   1  -9  -5        652.29        574.77        57.59 o                         
  -1  -9   4       9927.87       9886.42       147.45 o                         
   1   9  -3       6241.77       6005.61        89.39 o                         
  -1  -9   2       8317.43       8718.81       135.43 o                         
  -1  -9   1      10305.02       9794.84        99.30 o                         
  -1   9   0      49068.05      51894.27       251.76 o                         
   1  -9   1      11454.05      10580.59       135.66 o                         
   1   9   2       5147.96       4921.55       132.45 o                         
  -1  -9  -3       8016.27       7567.92       112.40 o                         
  -1   9  -4       7365.23       7283.79       153.34 o                         
  -1  -9  -5       1662.39       1566.16        81.07 o                         
  -1  -9  -6       6311.60       6503.45       171.82 o                         
   1   9   7         67.16        197.29        78.53 o                         
   1  -9   8        515.68        398.41       125.22 o                         
  -1  10   9       1800.70       1986.82       152.48 o                         
   1 -10  -9       3837.41       4434.78       722.29 o                         
  -1  10   8       3121.93       3204.96       175.55 o                         
   1  10  -7       8383.10       8496.94       171.78 o                         
  -1  10   6       3699.76       3696.78       145.69 o                         
   1 -10  -5       2237.52       2132.87        82.65 o                         
   1 -10  -4       6310.50       6346.18       141.16 o                         
  -1  10   3       4313.22       4239.82        89.10 o                         
   1  10  -2       5339.26       5393.88       135.82 o                         
   1  10  -1        167.60        169.92        48.11 o                         
   1  10   0        204.28        244.57        53.00 o                         
   1  10   1       1967.98       1882.65        76.99 o                         
   1  10   2       4194.32       4161.08       134.06 o                         
   1  10   3       7191.07       6699.25       125.42 o                         
  -1 -10  -4       5795.44       5725.59       156.94 o                         
   1 -10   5       2959.66       3055.89       111.98 o                         
   1 -10   6       3353.23       3373.88       145.72 o                         
   1 -10   7       7541.56       7590.05       155.93 o                         
   1 -10   8       2226.43       2316.31       154.19 o                         
   1  11  -8        327.99        414.23       141.46 o                         
  -1  11   7         14.62        102.21        87.71 o                         
   1  11  -6       7053.09       7072.14       192.67 o                         
  -1  11   5        216.02        256.74        70.19 o                         
  -1 -11   4       8151.46       8085.69       179.41 o                         
  -1 -11   3       1087.34        991.65        68.83 o                         
  -1 -11   2       6758.06       6729.82       149.15 o                         
   1 -11  -1       2768.31       2767.79        74.13 o                         
  -1 -11   0      47173.32      51607.38       287.90 o                         
  -1 -11  -1       3508.52       3441.07        97.47 o                         
   1  11   2       6463.76       6216.90       164.80 o                         
   1 -11   3       1681.27       1550.41        83.92 o                         
  -1 -11  -4       9413.15       9387.46       203.39 o                         
   1  11   5        356.14        367.18        85.03 o                         
   1  11   6       6185.33       6377.28       199.32 o                         
   1  11   7          5.63         70.28        96.96 o                         
  -1 -11  -8        334.82        420.06       345.38 o                         
   1 -11   8        414.60        393.33       147.01 o                         
  -1 -12   8        489.89        524.37       155.42 o                         
  -1  12   7       9323.99       9455.94       200.18 o                         
  -1 -12   6        379.63        290.72       112.55 o                         
   1 -12  -5       3642.64       3521.53       120.36 o                         
  -1  12   4        100.78        123.30        94.59 o                         
  -1  12   3       7574.43       7562.72       136.60 o                         
   1  12  -2        248.50        233.27        85.70 o                         
   1  12  -1       1357.46       1350.16        70.93 o                         
   1  12   0         19.31        125.07        63.62 o                         
  -1 -12  -1        533.94        500.33        65.33 o                         
   1  12   2        242.99        198.73        90.39 o                         
   1  12   3       6988.37       6761.09       140.74 o                         
  -1 -12  -4         71.77        117.50        98.12 o                         
   1 -12   5       4354.73       4410.70       148.84 o                         
   1  12   6        215.09        180.63       131.67 o                         
  -1  12  -7       9157.48       9096.17       212.22 o                         
  -1  12  -8        940.06        875.57       166.92 o                         
   1 -13  -8        607.36        421.14       180.29 o                         
  -1 -13   7         42.57         61.62       115.94 o                         
  -1 -13   6       7214.87       7619.23       229.37 o                         
  -1  13   5        170.70        184.22        88.84 o                         
  -1  13   4       8948.37       9095.44       215.92 o                         
   1  13  -3         94.29         85.06        69.12 o                         
   1  13  -2       8017.72       7807.07       200.86 o                         
   1 -13  -1        193.48        221.24        63.72 o                         
  -1 -13   0      44130.18      49945.70       300.21 o                         
  -1 -13  -1         20.55         53.84        66.84 o                         
   1 -13   2       9029.09       9257.38       212.98 o                         
   1 -13   3        365.48        361.49        77.23 o                         
   1  13   4       8271.56       8486.93       215.38 o                         
   1  13   5         47.18         67.70        99.11 o                         
  -1  13  -6       7148.72       7429.57       250.32 o                         
   1 -13   7          0.00         30.02       118.40 o                         
  -1 -14   7      11342.06      11531.00       275.94 o                         
   1  14  -6         98.90        166.33       135.81 o                         
   1  14  -5       6825.26       6705.29       175.68 o                         
  -1 -14   4         64.52        125.36       112.30 o                         
  -1  14   3       9233.67       9068.85       170.43 o                         
   1  14  -2         92.75        126.43        97.10 o                         
   1  14  -1        769.68        736.13        71.34 o                         
  -1  14   0        218.81        331.53        72.61 o                         
   1  14   1        751.08        731.28        82.44 o                         
   1  14   2        861.32        800.44       123.92 o                         
  -1  14  -3       6418.20       6353.34       148.27 o                         
   1  14   4         77.65        177.05       119.86 o                         
  -1  14  -5       3689.61       3684.74       153.48 o                         
  -1  14  -6         69.28         19.39       160.49 o                         
   1  14   7       7780.99       7779.60       226.03 o                         
   1  15  -7         46.17         21.18       136.06 o                         
   1 -15  -6       8449.71       8727.29       276.27 o                         
   1  15  -5         22.10         -5.68       102.67 o                         
  -1  15   4      10973.32      11108.02       289.27 o                         
  -1  15   3        106.78        107.72        86.64 o                         
   1  15  -2      12473.93      13170.17       252.28 o                         
  -1 -15   1        163.81        186.97        67.86 o                         
   1  15   0      50118.96      55310.12       399.39 o                         
  -1  15  -1        560.39        577.34        89.78 o                         
  -1 -15  -2      12086.05      12523.12       294.46 o                         
  -1 -15  -3         42.85         23.29        93.73 o                         
   1 -15   4       8713.19       8888.30       269.38 o                         
   1 -15   5        147.90         65.41       116.36 o                         
   1 -15   6       6605.10       6788.95       278.26 o                         
  -1 -16   6        334.09        210.28       172.89 o                         
  -1  16   5       5246.00       5336.01       198.80 o                         
   1  16  -4        146.42        174.07       141.91 o                         
   1  16  -3       7589.28       7431.32       180.98 o                         
  -1  16   2        321.69        293.55       104.03 o                         
  -1  16   1        949.21        892.81        82.26 o                         
  -1 -16   0        112.22        248.48        83.97 o                         
   1  16   1        285.44        311.49        91.38 o                         
  -1  16  -2         30.88         11.11       123.32 o                         
   1  16   3       7139.62       6987.82       197.74 o                         
   1 -16   4        137.45        218.40       149.56 o                         
   1  16   5       6198.87       6329.25       228.76 o                         
  -1 -16  -6        348.96        487.85       177.22 o                         
  -1 -17   6       5735.13       5952.77       291.73 o                         
   1 -17  -5          2.78         66.36       128.01 o                         
  -1 -17   4       7471.64       7554.21       275.42 o                         
  -1 -17   3        328.27        297.34       106.83 o                         
  -1  17   2       7152.44       7458.05       232.40 o                         
   1  17  -1         13.81          0.89        74.74 o                         
   1 -17   0      28940.06      31397.70       328.86 o                         
   1 -17   1         16.30         72.44        83.71 o                         
  -1 -17  -2       7517.46       8135.29       260.91 o                         
  -1  17  -3        370.28        350.01       114.66 o                         
  -1  17  -4       7683.55       8026.99       319.58 o                         
  -1  17  -5         35.29        -27.33       151.05 o                         
   1  17   6        181.66       2589.40       597.98 o                         
  -1  18   5       2942.96       2859.37       180.94 o                         
  -1  18   4        998.61        862.71       170.59 o                         
   1  18  -3       3566.92       3602.68       159.38 o                         
   1  18  -2        198.33        236.96       113.57 o                         
  -1 -18   1         43.67         70.90        88.49 o                         
   1  18   0        119.03        260.96       104.06 o                         
  -1  18  -1        296.95        294.82        96.04 o                         
  -1 -18  -2        541.05        540.30       140.17 o                         
   1  18   3       3676.49       3961.93       179.85 o                         
  -1  18  -4       1420.49       1380.72       210.00 o                         
   1  18   5       2446.58       2538.08       211.43 o                         
  -1 -18  -5       4624.70       5166.50       866.01 o                         
   1 -19  -5         64.97         53.25       148.74 o                         
   1 -19  -5        119.94         74.86       681.98 o                         
   1  19  -4       4395.79       4492.78       243.64 o                         
  -1  19   3       1847.50       1815.44       141.98 o                         
   1  19  -2       3274.47       3127.92       204.80 o                         
   1  19  -1       1190.85       1161.84       118.64 o                         
   1 -19   0      12338.98      12897.76       316.39 o                         
  -1 -19  -1        907.05        908.41       112.71 o                         
   1  19   2       2945.00       3339.57       212.42 o                         
   1  19   3       1381.01       1503.99       154.73 o                         
   1 -19   4       4373.02       4487.24       280.85 o                         
  -1 -20   4       3996.76       4030.58       233.87 o                         
   1  20  -3       2038.95       2263.56       161.11 o                         
  -1  20   2       1596.95       1592.49       184.81 o                         
   1 -20  -1         31.74        -21.78       115.38 o                         
   1  20   0        104.86        183.29       127.23 o                         
  -1  20  -1         23.52        101.33       106.68 o                         
  -1  20  -2        943.41       1035.60       163.09 o                         
   1  20   3       2023.19       2156.04       181.48 o                         
   1  21  -3       2069.86       2029.02       166.88 o                         
  -1  21   2       3462.09       3656.53       256.02 o                         
   1  21  -1       2117.20       1855.30       168.58 o                         
   1  21   0       9138.14       9916.58       291.01 o                         
  -1 -21  -1       2358.58       2328.98       150.25 o                         
   1 -21   2       2574.60       2813.36       221.03 o                         
  -2   0  10      11154.66      12293.36       399.74 o                         
   2   0  -8       2232.35       1975.27       133.95 o                         
   2   0  -6      28378.78      27732.68       253.57 o                         
   2   0  -4      32428.29      32567.85       176.84 o                         
  -2   0   2      23603.98      24781.27       173.40 o                         
  -2   0   0     163112.38     179099.20       369.79 o                         
   2   0   2      28293.00      29731.58       238.14 o                         
   2   0   4      22331.70      22899.01       180.93 o                         
  -2   0  -6      13682.88      14039.30       290.03 o                         
  -2   0  -8        747.37        917.22       198.46 o                         
   2   1 -10        198.55        222.45       164.86 o                         
   2   1  -9       4653.64       4857.93       143.53 o                         
   2  -1  -9       8591.47       7827.14       628.03 o                         
  -2   1   8        520.43        367.85        79.36 o                         
   2   1  -7      24667.63      24440.98       172.89 o                         
   2  -1  -6        326.76        275.50        54.70 o                         
   2   1  -5      11356.37      10999.13        87.00 o                         
  -2  -1   4       1219.75       1204.45        37.02 o                         
  -2  -1   3      27432.29      27119.59        94.39 o                         
  -2  -1   2       1007.00       1028.32        38.37 o                         
  -2   1   1       4154.80       4267.91        47.48 o                         
   2   1   0       1052.87       1227.77        29.42 o                         
   2   1   1        628.66        638.78        26.34 o                         
   2  -1   2        165.62        171.59        31.77 o                         
   2  -1   3      16529.66      16396.33        80.47 o                         
   2  -1   4        383.26        345.34        36.35 o                         
   2  -1   5       7672.09       7621.99        92.97 o                         
  -2   1  -6        260.18        214.99        78.45 o                         
  -2   1  -7      16965.45      16892.81       213.42 o                         
  -2  -1  -8        163.39        199.91       132.30 o                         
  -2   1  -9       3721.66       3684.94       177.99 o                         
   2   1   9       5824.68       6223.88       669.53 o                         
   2   2 -10       6827.29       7709.45       274.77 o                         
  -2  -2   9         25.77         71.37        83.74 o                         
   2  -2  -9         47.57       -398.42       645.17 o                         
  -2  -2   8        594.38        487.46        79.26 o                         
   2   2  -7        129.61        113.05        50.59 o                         
   2   2  -6      10717.86      10695.62       125.87 o                         
  -2  -2   5        355.49        325.63        34.79 o                         
   2  -2  -4      20633.09      20497.93       122.70 o                         
   2   2  -3       1141.25       1132.88        27.98 o                         
  -2  -2   2      15452.63      15897.20       103.34 o                         
  -2  -2   1         23.46         32.58        24.86 o                         
   2  -2   0     146206.81     157494.91       264.97 o                         
  -2  -2  -1         57.90         81.38        24.00 o                         
   2  -2   2      15305.63      15927.60       124.38 o                         
   2   2   3         86.10         88.15        21.90 o                         
   2   2   4      16426.24      16862.58       125.12 o                         
   2   2   5        102.76         71.95        40.67 o                         
   2   2   6       9865.61       9854.35       167.27 o                         
  -2  -2  -7        159.34        153.91        76.74 o                         
  -2   2  -8        530.63        573.99       148.00 o                         
  -2  -2  -9         82.27         86.99       137.73 o                         
  -2   2  -9         84.19         69.65       578.97 o                         
  -2  -3  10        554.79        479.90       185.64 o                         
  -2  -3   9       2556.31       2673.10       127.31 o                         
   2   3  -9       4719.41       3769.23       615.12 o                         
  -2  -3   8        267.56        273.19        95.70 o                         
  -2   3   7      15899.72      15569.61       140.66 o                         
   2   3  -6        758.06        713.00        61.30 o                         
  -2   3   5       5625.24       5387.91        72.29 o                         
  -2   3   4       1179.18       1122.39        42.86 o                         
  -2   3   3      14515.03      14320.26        77.02 o                         
  -2   3   2        409.87        429.00        33.21 o                         
  -2   3   1        329.78        335.07        24.98 o                         
  -2   3   0       2026.24       2355.25        40.89 o                         
   2   3   1       2133.67       2170.75        43.68 o                         
   2   3   2       2090.79       2182.45        54.09 o                         
   2  -3   3      14604.69      14487.40        94.00 o                         
   2  -3   4       2213.11       2242.44        62.09 o                         
  -2   3  -5       4849.29       4879.46        83.30 o                         
  -2   3  -6       1262.06       1236.21        91.31 o                         
  -2   3  -7      10980.30      11151.23       167.16 o                         
  -2  -3  -8        711.06        826.07       143.65 o                         
   2   3   9       1953.66       2100.41       172.80 o                         
  -2  -3  -9       4369.66       4563.84       655.86 o                         
   2  -4 -10       6033.25       6108.85       287.46 o                         
  -2  -4   9         71.41         47.37        91.12 o                         
   2   4  -9        131.84         83.57       478.42 o                         
  -2  -4   8        203.90        165.96       104.27 o                         
   2   4  -7         15.88         50.16        53.90 o                         
  -2   4   6       9255.60       9252.64       126.53 o                         
  -2   4   5        322.89        314.75        35.25 o                         
  -2  -4   4      15250.44      15268.61       112.79 o                         
   2   4  -3       6945.25       6918.71        59.00 o                         
   2  -4  -2      10458.58      10680.55       103.10 o                         
   2   4  -1       6273.52       6419.02        60.83 o                         
   2  -4   0      88161.22      97386.48       222.53 o                         
   2   4   1       3978.74       4029.74        55.97 o                         
   2   4   2       9525.50      10020.97       105.91 o                         
   2   4   3       3322.89       3196.52        50.52 o                         
   2   4   4      14348.32      14627.64       149.43 o                         
  -2  -4  -5         65.32         43.46        47.72 o                         
  -2  -4  -6       9510.00       9746.50       160.78 o                         
  -2  -4  -7         48.76         71.13        77.26 o                         
  -2  -4  -8        507.60        372.45       132.62 o                         
  -2  -4  -9         78.76        104.00       141.39 o                         
   2  -4   9        142.12        242.38       568.38 o                         
  -2   5   9       2419.74       2454.74       120.83 o                         
   2   5  -9       4467.29       4116.16       891.13 o                         
   2  -5  -8       2343.04       2435.28       121.47 o                         
   2  -5  -7      11763.80      11617.10       137.54 o                         
   2  -5  -6       4648.82       4678.71       103.69 o                         
   2   5  -5       3423.62       3348.98        64.48 o                         
  -2   5   4      12890.96      13065.32       120.38 o                         
  -2   5   3       9217.47       9198.54        75.28 o                         
  -2  -5   2       6245.06       6540.93        92.25 o                         
  -2   5   1        335.89        338.06        25.61 o                         
   2   5   0       1305.21       1481.76        38.78 o                         
   2   5   1        513.37        447.33        31.32 o                         
  -2   5  -2       2638.75       2793.31        67.00 o                         
   2   5   3      10031.32       9731.07        81.15 o                         
   2  -5   4       9865.11      10106.48       141.06 o                         
  -2  -5  -5       4171.32       4156.02        92.11 o                         
   2  -5   6       3734.53       3778.55       117.73 o                         
   2   5   7       9090.62       9160.39       162.84 o                         
   2   5   8       1783.46       1951.12       149.78 o                         
  -2  -5  -9       1656.31       1732.79       169.64 o                         
  -2  -5  -9       4028.95       4795.14       659.18 o                         
  -2   6   9        461.17        597.49       102.81 o                         
   2   6  -9        851.40        404.28       453.76 o                         
   2   6  -8        266.03        194.38       103.47 o                         
  -2   6   7        313.41        453.95        72.82 o                         
  -2   6   6       8842.17       9113.45       132.51 o                         
  -2   6   5         40.96         37.97        40.20 o                         
  -2  -6   4      14934.97      14927.83       136.10 o                         
  -2  -6   3       6781.50       6462.93        62.10 o                         
   2   6  -2       9591.95       9771.39       109.00 o                         
  -2   6   1       8808.51       8617.21        77.40 o                         
   2   6   0      55012.99      58912.00       216.26 o                         
  -2  -6  -1      12247.42      12074.53        84.80 o                         
  -2  -6  -2       5549.11       5560.71        91.48 o                         
   2   6   3      13721.64      13383.28       107.35 o                         
  -2   6  -4       9738.69       9728.46       155.00 o                         
  -2   6  -5       1742.27       1666.92        73.68 o                         
  -2   6  -6       6919.44       7088.09       162.84 o                         
  -2   6  -7         37.29         69.74        78.24 o                         
  -2  -6  -8        254.27        229.66       123.87 o                         
   2   7  -9       2559.82       2431.96       135.30 o                         
   2  -7  -9       4239.36       3812.41       480.52 o                         
  -2   7   8       4920.99       5069.54       163.95 o                         
   2   7  -7      11581.80      11531.70       169.15 o                         
  -2   7   6       9137.83       9300.11       155.35 o                         
  -2   7   5       6288.47       6015.56        93.41 o                         
   2  -7  -4      23425.23      23793.58       195.17 o                         
   2   7  -3      10798.29      10521.46        89.67 o                         
   2   7  -2      11758.00      12305.13       118.62 o                         
  -2   7   1        192.73        174.79        30.34 o                         
  -2   7   0        473.47        532.36        39.83 o                         
  -2  -7  -1        674.02        705.60        35.20 o                         
  -2   7  -2       3340.71       3294.36        81.20 o                         
   2  -7   3       8381.12       8101.50        97.51 o                         
   2   7   4      13030.33      12948.16       183.66 o                         
  -2   7  -5       3804.06       3735.24        99.60 o                         
   2   7   6       5002.55       5251.48       144.09 o                         
  -2   7  -7       7249.83       7599.30       144.15 o                         
   2   7   8       2979.26       3246.32       163.15 o                         
  -2  -8   9        567.01        657.52       139.16 o                         
   2   8  -9       1046.80        461.73       422.64 o                         
  -2   8   8        338.87        353.48       109.35 o                         
   2  -8  -7        108.19        395.44        73.55 o                         
   2   8  -6       7413.48       7508.59       146.60 o                         
  -2   8   5        778.34        735.58        56.58 o                         
   2  -8  -4      10603.43      10355.61       152.35 o                         
  -2   8   3      14257.06      14178.28       112.35 o                         
  -2   8   2       8937.79       9328.06       112.81 o                         
   2   8  -1      12969.70      12886.84       106.44 o                         
  -2  -8   0      47195.73      50117.06       230.30 o                         
  -2   8  -1      10338.86      10225.98        97.02 o                         
  -2  -8  -2      13124.47      13624.07       167.59 o                         
  -2   8  -3       9795.14       9374.69       113.86 o                         
  -2  -8  -4       9466.21       9618.31       168.74 o                         
   2  -8   5        606.86        592.90        68.22 o                         
   2   8   6       4361.85       4424.03       142.77 o                         
   2  -8   7         18.53        127.05        76.52 o                         
   2   8   8        127.74         99.93       141.00 o                         
   2  -9  -9       1122.24       1096.07       151.04 o                         
   2  -9  -9       2071.84        676.12       889.61 o                         
   2   9  -8       5082.29       5520.51       194.77 o                         
  -2   9   7       5682.90       5591.60       138.37 o                         
   2  -9  -6       7284.59       7427.69       160.31 o                         
  -2  -9   5       3767.43       3480.89        95.28 o                         
   2   9  -4      15873.25      15921.52       201.10 o                         
   2   9  -3       7910.07       7715.77       111.68 o                         
   2  -9  -2       4465.53       4542.55       106.49 o                         
  -2  -9   1        934.46        923.90        46.61 o                         
  -2   9   0        266.43        284.35        42.06 o                         
   2   9   1        148.31        150.59        40.26 o                         
   2   9   2       7458.85       7880.64       151.96 o                         
  -2   9  -3       3559.91       3495.71        82.15 o                         
  -2   9  -4      15837.32      15927.80       227.95 o                         
  -2   9  -5       2648.22       2579.30        95.45 o                         
   2  -9   6       7477.89       7819.77       190.39 o                         
  -2   9  -7       4562.72       4599.38       136.16 o                         
  -2  -9  -8       4455.83       4832.45       204.19 o                         
   2  10  -9        139.57        191.55       142.47 o                         
   2 -10  -9        257.67        152.01       638.84 o                         
   2  10  -8        245.85        209.35       139.12 o                         
   2  10  -7         53.38        252.88        87.06 o                         
  -2  10   6       3155.17       3001.14       130.12 o                         
   2 -10  -5       1575.66       1479.74        77.95 o                         
  -2 -10   4       5544.37       5420.41       136.49 o                         
  -2  10   3      13389.96      12963.45       154.00 o                         
   2  10  -2       4603.68       4711.62       128.72 o                         
   2 -10  -1      10516.02       9800.56       110.88 o                         
   2  10   0      20777.55      21443.36       192.24 o                         
  -2  10  -1       8770.58       8576.10       112.80 o                         
   2 -10   2       5537.90       5661.02       154.97 o                         
  -2  10  -3       8446.10       8230.47       132.19 o                         
  -2  10  -4       4235.61       4057.31       144.91 o                         
  -2 -10  -5        264.62        260.67        79.35 o                         
  -2  10  -6       1722.26       1773.26       145.63 o                         
  -2 -10  -7        210.51        305.79        95.13 o                         
  -2  10  -8        163.72        103.56       147.76 o                         
   2 -11  -8       5294.15       5486.62       230.15 o                         
  -2  11   7       1715.86       1655.56       114.10 o                         
   2  11  -6       8145.59       8116.65       212.09 o                         
   2 -11  -5       1370.26       1311.47        82.31 o                         
  -2 -11   4      16033.59      16030.52       235.18 o                         
  -2  11   3       2727.07       2611.40        87.72 o                         
  -2 -11   2       5675.74       5651.07       143.40 o                         
  -2  11   1          6.53         -6.32        52.43 o                         
   2 -11   0        534.69        483.21        68.80 o                         
  -2 -11  -1         18.38          9.48        57.56 o                         
  -2 -11  -2       8795.41       9175.61       199.26 o                         
   2  11   3       1706.26       1587.05        85.69 o                         
  -2 -11  -4      13770.52      13992.67       257.63 o                         
   2 -11   5        886.79        771.30        89.72 o                         
  -2  11  -6       6356.80       6693.39       211.70 o                         
  -2 -11  -7       1263.06       1207.68       104.69 o                         
   2  12  -8        192.99        273.78       153.54 o                         
   2  12  -7         82.85        328.97       103.17 o                         
  -2  12   6        322.78        298.87       114.76 o                         
   2 -12  -5        631.33        500.98        77.60 o                         
   2 -12  -4       1227.34       1242.20       103.99 o                         
  -2  12   3      11856.92      11577.25       171.78 o                         
  -2 -12   2        235.18        199.00        78.12 o                         
   2  12  -1      13702.33      12918.95       156.93 o                         
  -2 -12   0        828.39        739.69        88.61 o                         
  -2 -12  -1      12701.76      12603.57       188.28 o                         
   2  12   2        159.05        154.73        89.19 o                         
  -2  12  -3      10171.98       9753.10       163.99 o                         
   2  12   4       1752.25       1741.52       135.65 o                         
   2 -12   5        605.78        522.03        95.34 o                         
   2 -12   6       1502.29       1325.48       162.33 o                         
  -2 -12  -7         59.43        230.57       114.11 o                         
   2  13  -8       6026.36       6501.29       267.95 o                         
   2  13  -7        102.97        103.44       107.21 o                         
   2 -13  -6       8401.93       8625.07       228.68 o                         
   2  13  -5         23.45         38.96        81.46 o                         
   2  13  -4      16631.27      17170.42       275.38 o                         
   2 -13  -3         53.77         61.00        75.28 o                         
   2 -13  -2       8270.74       8165.16       191.73 o                         
  -2  13   1       1366.94       1258.71        77.35 o                         
  -2  13   0        221.08        264.33        85.65 o                         
   2 -13   1          0.69          0.81        83.18 o                         
   2  13   2       5919.62       5998.00       206.90 o                         
  -2  13  -3        282.74        280.40        79.87 o                         
   2  13   4      15113.69      15367.14       294.04 o                         
  -2  13  -5         68.34        -28.27        97.77 o                         
  -2  13  -6       7183.35       7555.43       251.52 o                         
   2  13   7         74.53         58.51       120.76 o                         
  -2  14   7         42.82        396.56       116.70 o                         
   2  14  -6         88.43         52.39       142.05 o                         
  -2  14   5        908.14        762.76        98.83 o                         
  -2  14   4        832.17        640.89       121.63 o                         
   2  14  -3       9518.03       9317.70       173.17 o                         
   2  14  -2        807.06        684.18       109.18 o                         
  -2  14   1      10139.27      10194.33       160.89 o                         
   2  14   0        129.93        154.82        98.64 o                         
   2  14   1      10215.59      10266.05       195.26 o                         
  -2  14  -2         20.28         65.91       117.69 o                         
  -2  14  -3       9791.48       9979.19       204.01 o                         
  -2  14  -4        437.18        319.98       136.63 o                         
   2  14   5       1482.38       1411.20       121.51 o                         
   2  14   6        334.66        346.99       159.71 o                         
  -2 -15   7          0.58          8.35       127.35 o                         
   2 -15  -6       9915.47      10538.70       295.76 o                         
   2 -15  -5        200.48        170.12       107.31 o                         
  -2  15   4      19721.60      20258.78       344.34 o                         
   2  15  -3        435.14        336.71        84.20 o                         
  -2 -15   2      11051.36      11352.30       246.97 o                         
  -2  15   1         40.59         31.92        72.47 o                         
   2  15   0        116.76        135.67        93.46 o                         
  -2  15  -1        151.09        167.94        95.13 o                         
  -2  15  -2       6339.25       6455.46       234.20 o                         
  -2  15  -3        201.73        149.40       102.45 o                         
   2  15   4      13604.18      14073.75       331.56 o                         
  -2 -15  -5        154.53        110.15       123.18 o                         
  -2 -15  -6       6757.53       7056.68       278.80 o                         
   2  16  -7         68.67        199.47       150.75 o                         
   2 -16  -6        394.01        618.54       175.05 o                         
   2  16  -5        734.87        651.35       127.24 o                         
   2 -16  -4        130.36        189.60       133.24 o                         
   2  16  -3       9159.00       9267.86       182.81 o                         
  -2 -16   2         27.41         50.49       109.08 o                         
   2  16  -1      14060.70      13990.85       214.73 o                         
  -2  16   0         34.96         52.78       100.44 o                         
   2  16   1      14457.01      14389.22       260.07 o                         
   2 -16   2        419.16        343.29       138.33 o                         
  -2  16  -3       9859.96      10196.88       224.68 o                         
  -2 -16  -4        299.99        312.60       161.93 o                         
   2  16   5       1282.90       1253.85       140.87 o                         
  -2  16  -6         98.49        167.05       200.57 o                         
  -2 -17   6       6729.20       7002.86       290.61 o                         
   2 -17  -5         11.46        -22.20       127.47 o                         
  -2  17   4      10751.18      10926.29       305.79 o                         
  -2  17   3          5.90         28.03        94.34 o                         
   2  17  -2       6846.90       7032.14       229.72 o                         
   2  17  -1         67.07         50.83        92.64 o                         
  -2  17   0          0.22         50.04       105.03 o                         
  -2  17  -1        800.20        819.66       118.23 o                         
  -2 -17  -2       6068.05       6324.37       257.14 o                         
  -2  17  -3        243.22        185.04       111.64 o                         
  -2  17  -4       8485.01       8971.47       310.45 o                         
  -2 -17  -5         51.62        -30.52       147.40 o                         
   2 -18  -5       1081.44        964.14       141.31 o                         
  -2  18   4        279.32        393.19       153.30 o                         
   2  18  -3       5355.03       5102.14       177.71 o                         
   2  18  -2        624.12        477.48       124.69 o                         
  -2 -18   1       6382.86       6348.62       179.43 o                         
  -2  18   0       2657.56       2727.55       156.71 o                         
  -2  18  -1       5633.55       5905.65       180.96 o                         
  -2  18  -2        295.74        247.43       136.57 o                         
  -2 -18  -3       3477.21       3528.27       171.09 o                         
   2  18   4        193.71        159.14       169.31 o                         
   2 -19  -5        459.15        284.34       147.15 o                         
  -2  19   4       4195.55       4348.19       252.58 o                         
   2  19  -3        365.45        463.47       114.28 o                         
   2  19  -2       2685.37       2894.19       196.95 o                         
   2  19  -1        273.21        284.58       105.56 o                         
   2 -19   0         77.12        128.19       125.69 o                         
  -2  19  -1        491.49        440.76       110.95 o                         
  -2  19  -2       4693.39       5287.71       265.92 o                         
   2  19   3        541.53        581.51       130.90 o                         
  -2  19  -4       5382.91       5805.48       282.57 o                         
   2  20  -4        708.65        746.66       189.11 o                         
   2 -20  -3       2337.61       2545.08       160.02 o                         
   2  20  -2       1097.71       1184.39       185.40 o                         
  -2  20   1       3700.80       3759.56       168.34 o                         
   2  20   0       6927.25       7582.02       284.28 o                         
   2 -20   1       3464.64       3628.58       164.84 o                         
  -2  20  -2       1822.82       1927.63       210.71 o                         
  -2  20  -3       1704.23       1699.33       161.94 o                         
   2  21  -2       2371.44       2624.25       215.31 o                         
  -2  21   1        821.04        887.84       141.82 o                         
   2  21   0          3.74         96.83       150.55 o                         
  -2 -21  -1        165.16        173.41       120.90 o                         
  -3   0  10      10994.06      11529.74       469.64 o                         
   3   0  -8      14872.52      15122.44       276.74 o                         
  -3   0   6      19406.63      19221.85       251.33 o                         
   3   0  -4      47772.14      47943.72       290.55 o                         
  -3   0   2      26520.34      27472.24       230.95 o                         
  -3   0   0       2192.91       2420.38        57.22 o                         
  -3   0  -2      11168.36      12020.26       176.72 o                         
  -3   0  -4      29672.96      29776.47       299.26 o                         
  -3   0  -6      13324.74      13874.07       326.28 o                         
  -3   0  -8       6978.81       7303.33       322.50 o                         
  -3   1  10        170.68        326.34       204.58 o                         
  -3  -1   9       1508.50       1614.78        92.61 o                         
   3  -1  -9       2729.95       2322.49       701.62 o                         
  -3   1   8        102.81         89.96        82.99 o                         
  -3  -1   6        351.25        293.31        61.09 o                         
  -3  -1   5        813.76        748.76        43.83 o                         
  -3  -1   4        303.74        218.22        34.41 o                         
  -3   1   3      24968.25      24465.02       109.42 o                         
   3  -1  -2        179.18        155.14        34.41 o                         
   3  -1  -1      29954.80      30027.66       123.03 o                         
  -3   1   0       1868.16       2101.92        36.84 o                         
   3   1   1      30500.15      30387.43       113.74 o                         
   3   1   2        274.47        253.86        36.47 o                         
  -3  -1  -3      24164.29      23665.53       126.41 o                         
   3  -1   4        440.84        361.94        56.17 o                         
  -3   1  -5       2444.32       2430.61        83.06 o                         
   3   1   6        150.54        192.14        95.33 o                         
  -3  -1  -7          1.05        186.77        87.85 o                         
  -3   1  -8         77.28         18.24       145.34 o                         
   3  -2 -10       4362.18       5084.62       552.40 o                         
   3  -2 -10       7015.89       7607.82       268.55 o                         
  -3  -2   9        184.06        180.86        79.66 o                         
   3  -2  -9        324.64         82.44       598.57 o                         
  -3   2   8       9136.48       9398.77       159.42 o                         
  -3  -2   7        482.45        442.03        54.05 o                         
  -3  -2   6      16953.64      16993.81       178.32 o                         
  -3  -2   5         15.97         -1.32        35.63 o                         
  -3  -2   4      35256.24      35476.41       166.79 o                         
   3   2  -3         11.09          9.13        24.36 o                         
  -3  -2   2      13711.83      14038.67       116.25 o                         
  -3  -2   1        586.43        591.19        33.68 o                         
  -3  -2   0        191.62        275.80        25.39 o                         
  -3   2  -1       2092.16       2101.87        42.64 o                         
   3  -2   2      10137.56      10562.86       115.03 o                         
  -3  -2  -3       1937.55       1888.10        52.21 o                         
   3   2   4      21795.79      22248.68       176.56 o                         
   3   2   5        501.21        459.58        62.09 o                         
  -3  -2  -6       9431.78       9738.02       189.65 o                         
   3   2   7        468.10        404.35        90.74 o                         
  -3   2  -8       6723.79       7273.21       250.24 o                         
  -3  -3  10        505.02        455.25       168.05 o                         
  -3   3   9        747.19        780.63       109.18 o                         
   3   3  -9       1245.36        715.60       646.81 o                         
  -3  -3   8         19.41        -20.10        90.76 o                         
   3  -3  -7         10.60        379.02        57.89 o                         
  -3  -3   6       1252.55       1208.27        76.06 o                         
  -3  -3   5       2376.03       2304.49        58.82 o                         
  -3  -3   4       2132.72       2158.88        53.08 o                         
  -3   3   3      24633.40      24295.58       119.49 o                         
  -3  -3   2       2172.53       2251.49        65.25 o                         
  -3   3   1      19516.44      19441.31       115.82 o                         
  -3  -3   0       6364.73       6864.33        69.77 o                         
  -3   3  -1      14730.26      14214.75       108.19 o                         
   3  -3   2        359.64        389.68        44.08 o                         
   3   3   3      12177.03      11771.48       106.01 o                         
   3   3   4       1648.96       1629.35        73.98 o                         
  -3   3  -5        708.59        740.42        67.19 o                         
   3   3   6       1083.01       1037.43       116.06 o                         
   3  -3   7         88.25        302.11        90.49 o                         
  -3  -3  -8        184.45        183.94       153.58 o                         
   3   4 -10       6253.54       6707.03       234.88 o                         
   3  -4  -9        755.49        782.62       104.22 o                         
   3   4  -9       1075.59        486.76       796.24 o                         
  -3  -4   8       7025.54       7263.86       165.54 o                         
  -3  -4   7       3807.52       3740.23        99.68 o                         
  -3  -4   6      11407.57      11704.92       156.43 o                         
  -3   4   5       1151.53       1075.90        47.26 o                         
   3   4  -4      21633.29      21937.95       152.41 o                         
   3  -4  -3       1667.07       1598.08        39.05 o                         
  -3  -4   2       8629.05       8978.69       106.53 o                         
  -3  -4   1        146.52        141.05        26.76 o                         
   3  -4   0        231.94        255.25        28.21 o                         
  -3  -4  -1        519.78        518.32        37.26 o                         
   3   4   2      11569.26      11899.18       142.22 o                         
  -3   4  -3       1569.64       1524.99        50.97 o                         
  -3   4  -4      19778.03      20279.80       201.92 o                         
  -3   4  -5        610.74        596.10        60.34 o                         
  -3  -4  -6       8253.30       8460.37       185.75 o                         
  -3  -4  -7       1801.50       1742.79       113.47 o                         
   3   4   8       6114.56       6885.24       246.96 o                         
  -3  -5   9        506.59        540.57       101.61 o                         
   3   5  -9        885.23        722.36       591.42 o                         
   3  -5  -8        786.81        759.50       101.47 o                         
   3  -5  -7          4.08        328.31        65.65 o                         
   3  -5  -6       3475.60       3506.46       112.50 o                         
  -3  -5   5       1171.57       1079.10        55.61 o                         
  -3  -5   4       4136.60       4038.47        80.94 o                         
   3   5  -3      15373.10      14840.65        95.79 o                         
  -3   5   2       3084.93       3221.17        75.80 o                         
  -3   5   1      16651.67      16495.55       107.72 o                         
  -3  -5   0      29681.49      32234.16       154.61 o                         
   3   5   1      15130.73      14659.05        99.85 o                         
  -3  -5  -2       5391.21       5689.61       109.58 o                         
   3   5   3      10155.34       9896.89       102.14 o                         
  -3  -5  -4       2801.81       2728.27        94.80 o                         
  -3   5  -5        516.97        448.30        60.69 o                         
   3   5   6       2149.40       2308.61       130.72 o                         
   3   5   7        101.40        247.63        98.73 o                         
   3   5   8        287.77        182.19       150.72 o                         
  -3  -6   9        958.70        880.86       106.64 o                         
   3   6  -9       2368.56       2794.74       822.17 o                         
  -3  -6   8       6875.28       7056.09       185.00 o                         
  -3   6   7       6626.53       6409.70       125.04 o                         
  -3  -6   6       8877.62       9000.89       162.63 o                         
  -3   6   5       3831.06       3691.51        79.07 o                         
  -3  -6   4      15658.45      15551.67       167.94 o                         
  -3   6   3       9780.61       9421.32        91.75 o                         
  -3   6   2       4969.52       4961.31        88.41 o                         
  -3   6   1       5115.93       5116.45        62.56 o                         
  -3  -6   0        266.90        304.97        31.26 o                         
   3   6   1         22.12         42.30        28.69 o                         
  -3  -6  -2       7622.74       7776.22       123.12 o                         
  -3   6  -3       2226.94       2155.10        59.45 o                         
   3   6   4      13800.13      14201.77       199.40 o                         
  -3  -6  -5       1394.88       1469.93        77.79 o                         
   3   6   6       6516.03       6753.17       181.46 o                         
   3   6   7       3843.93       3753.21       132.02 o                         
  -3  -6  -8       4697.30       5040.50       214.15 o                         
  -3  -7   9        901.29        925.89       118.03 o                         
   3  -7  -9       1816.44       2375.69      1013.39 o                         
  -3  -7   8       1216.40       1088.42       142.44 o                         
  -3   7   7          4.11        331.55        75.32 o                         
  -3  -7   6       7281.60       7271.01       160.65 o                         
  -3  -7   5       1044.26        999.72        63.05 o                         
  -3   7   4       6732.22       6728.50       122.66 o                         
  -3   7   3      10699.67      10338.09       106.65 o                         
  -3   7   2       3835.47       3774.40        78.15 o                         
  -3   7   1      12361.80      12169.36        95.39 o                         
   3   7   0      34906.50      36770.22       171.98 o                         
  -3   7  -1      12092.22      11837.06        98.36 o                         
  -3  -7  -2       8610.30       8836.68       132.82 o                         
  -3   7  -3       8789.67       8524.30       116.19 o                         
  -3   7  -4       5577.27       5663.29       140.13 o                         
  -3   7  -5       1306.16       1276.17        77.63 o                         
  -3   7  -6       4194.77       4273.22       150.79 o                         
  -3  -7  -7          3.21         66.70        90.04 o                         
  -3  -7  -8        223.68        282.03       154.30 o                         
  -3  -8   9       2076.32       2258.56       144.74 o                         
   3  -8  -9       4042.07       4278.49      1001.73 o                         
   3   8  -8       5490.47       5837.00       211.42 o                         
  -3   8   7       9740.40       9492.34       181.58 o                         
  -3   8   6       7386.56       7410.41       175.34 o                         
   3   8  -5       3592.99       3474.17        96.88 o                         
  -3  -8   4      15153.58      15035.61       194.71 o                         
  -3   8   3       5904.62       5713.58        94.02 o                         
  -3  -8   2      12382.07      13033.32       146.89 o                         
  -3  -8   1        947.55        863.52        41.52 o                         
   3  -8   0        430.88        432.77        41.30 o                         
  -3   8  -1        760.42        753.63        47.99 o                         
   3   8   2       4785.64       5092.75       122.98 o                         
  -3   8  -3       4779.34       4549.12        97.10 o                         
   3  -8   4       7982.96       8152.53       173.74 o                         
  -3   8  -5       2850.42       2899.31       100.26 o                         
  -3   8  -6       4346.80       4499.49       155.60 o                         
  -3   8  -7       6491.97       6709.72       164.16 o                         
  -3  -8  -8       2742.37       2821.80       176.30 o                         
  -3  -9   9        897.01        885.37       125.16 o                         
   3  -9  -9       1465.75       1555.09       907.33 o                         
  -3  -9   8        316.28        254.49       136.91 o                         
  -3   9   7        115.79        275.02        89.39 o                         
  -3   9   6       6767.26       6768.15       174.51 o                         
  -3  -9   5        138.08        151.05        62.99 o                         
  -3  -9   4       7657.60       7414.53       163.33 o                         
  -3   9   3       4036.52       3916.03        83.99 o                         
   3  -9  -2       8277.11       8512.44       140.50 o                         
  -3   9   1       7596.55       7551.41        99.35 o                         
   3   9   0      44918.99      47365.39       265.77 o                         
  -3   9  -1       8656.81       8878.77       120.59 o                         
  -3  -9  -2       5688.98       5968.51       137.53 o                         
  -3  -9  -3       4968.79       4893.77       109.75 o                         
   3  -9   4       6975.56       7060.59       179.34 o                         
   3   9   5        872.85        799.00        85.82 o                         
  -3   9  -6       4413.14       4546.25       169.31 o                         
  -3   9  -7         35.23         24.07        94.33 o                         
  -3 -10   9       2406.94       2587.78       172.85 o                         
   3 -10  -9       3930.65       5013.84      1028.02 o                         
  -3 -10   8       3144.74       3301.03       191.26 o                         
   3  10  -7       9546.79       9466.80       195.95 o                         
   3  10  -6       4390.16       4383.93       170.32 o                         
  -3 -10   5       2902.42       2828.99       109.79 o                         
  -3  10   4       5890.58       5874.06       163.80 o                         
  -3  10   3       4630.32       4523.32       104.52 o                         
  -3 -10   2       5275.30       5473.74       132.24 o                         
  -3 -10   1        165.94        180.05        48.56 o                         
  -3 -10   0        381.16        417.41        58.28 o                         
  -3  10  -1       2266.29       2163.02        84.27 o                         
   3 -10   2        899.52        938.41        96.55 o                         
  -3 -10  -3       7369.25       7182.81       129.61 o                         
  -3  10  -4       2486.82       2518.79       130.50 o                         
  -3  10  -5       3060.67       2987.88       120.03 o                         
  -3  10  -6       1737.10       1779.63       144.65 o                         
  -3  10  -7       5269.73       5451.99       163.68 o                         
   3  11  -8        324.06        366.15       163.27 o                         
   3 -11  -7          0.75         38.99       108.89 o                         
   3  11  -6       7030.34       6998.46       204.00 o                         
  -3  11   5        264.03        271.22        77.28 o                         
   3 -11  -4       9974.33       9831.84       211.16 o                         
   3  11  -3       1573.45       1464.80        79.15 o                         
   3 -11  -2       9636.27      10033.39       180.89 o                         
   3  11  -1       2626.74       2459.97        86.72 o                         
  -3 -11   0      37916.86      39138.66       307.62 o                         
  -3  11  -1       2750.83       2754.86        94.15 o                         
   3 -11   2       4385.62       4556.86       165.94 o                         
  -3 -11  -3       1238.76       1203.59        84.01 o                         
   3 -11   4       5774.78       5793.58       176.69 o                         
   3  11   5        398.16        365.72        89.84 o                         
  -3  11  -6       5702.41       5765.83       218.35 o                         
   3  11   7         29.78         93.91       106.60 o                         
   3  12  -8        489.72        532.20       170.65 o                         
  -3  12   7      11180.93      10836.66       250.11 o                         
  -3  12   6        385.69        405.98       123.40 o                         
  -3  12   5       5008.69       4804.28       146.78 o                         
  -3  12   4         71.52        114.28        98.47 o                         
  -3  12   3       6976.61       6785.42       133.08 o                         
  -3 -12   2        162.70        147.43        79.32 o                         
  -3 -12   1        587.32        569.66        71.28 o                         
  -3 -12   0        295.08        332.48        80.07 o                         
   3  12   1       1021.93       1013.20        78.47 o                         
   3  12   2       2382.78       2462.04       145.11 o                         
  -3  12  -3       6098.91       6027.70       150.13 o                         
   3  12   4       1144.02        908.85       130.60 o                         
  -3 -12  -5       3395.31       3273.39       141.79 o                         
  -3  12  -6        669.86        724.97       149.75 o                         
  -3  12  -7       6463.94       6467.78       191.97 o                         
   3 -13  -8        628.19        579.84       182.17 o                         
  -3  13   7        378.20        366.56       123.41 o                         
  -3 -13   6       6534.32       6692.48       217.63 o                         
   3 -13  -5        375.01        351.40        89.06 o                         
  -3 -13   4       8028.16       8254.41       211.54 o                         
  -3 -13   3        124.15        101.08        74.35 o                         
  -3 -13   2       6685.80       6646.20       181.51 o                         
  -3 -13   1        273.37        232.87        70.70 o                         
  -3 -13   0      39600.62      40474.36       387.86 o                         
   3  13   1        280.69        210.31        75.73 o                         
  -3  13  -2       8877.86       8773.50       234.13 o                         
  -3  13  -3         17.58         53.69        87.98 o                         
  -3  13  -4       7335.81       7302.77       241.53 o                         
   3 -13   5          7.80         -1.58       109.17 o                         
  -3  13  -6       5341.21       5284.19       255.35 o                         
   3  14  -7       8582.48       8583.25       235.89 o                         
   3  14  -6        378.93        432.58       133.77 o                         
  -3 -14   5       4117.29       3924.58       147.36 o                         
   3 -14  -4         82.24         95.90       118.23 o                         
   3 -14  -3       7223.17       6999.44       155.33 o                         
  -3  14   2         22.51         47.08       101.87 o                         
   3 -14  -1       1430.05       1333.11        98.45 o                         
  -3  14   0        177.38        246.95        99.04 o                         
   3  14   1         88.30         36.70        92.30 o                         
   3  14   2        439.89        390.94       128.14 o                         
   3 -14   3       4352.08       4558.68       145.21 o                         
  -3 -14  -4         29.85         15.27       142.22 o                         
  -3  14  -5       3575.43       3708.85       174.25 o                         
  -3  14  -6         85.58         45.09       181.54 o                         
  -3 -15   7          0.00        -29.71       139.47 o                         
   3  15  -6       8541.63       8525.04       277.65 o                         
  -3  15   5         27.65         43.31       102.99 o                         
   3 -15  -4       8419.98       8146.04       235.41 o                         
   3 -15  -3          0.03         54.21        88.84 o                         
  -3  15   2       7064.92       7018.01       216.73 o                         
   3  15  -1        202.45        105.40        91.37 o                         
  -3 -15   0      34525.70      35446.04       424.83 o                         
  -3  15  -1        184.06         59.81       105.38 o                         
  -3  15  -2      10219.90      10625.19       289.80 o                         
   3  15   3         56.61          0.49       108.24 o                         
  -3  15  -4       7243.41       7521.61       257.21 o                         
  -3  15  -5         17.25         91.66       128.81 o                         
   3 -16  -6         80.17          7.20       172.15 o                         
  -3  16   5       6299.96       5937.48       189.39 o                         
   3  16  -4        126.99        178.77       132.49 o                         
   3  16  -3       8165.88       7884.10       181.68 o                         
  -3 -16   2        463.41        513.91       139.14 o                         
   3  16  -1       1007.08       1045.63       108.58 o                         
   3  16   0        192.52        225.94       100.72 o                         
  -3  16  -1        112.09         31.57       110.22 o                         
  -3  16  -2        153.53         90.05       147.96 o                         
  -3  16  -3       3817.25       3742.74       160.57 o                         
  -3  16  -4        582.38        543.68       166.48 o                         
  -3  16  -5       3038.46       3143.00       173.28 o                         
   3 -17  -6       5342.34       5460.16       283.28 o                         
  -3 -17   5        100.60         47.12       120.49 o                         
   3 -17  -4       7670.52       7543.91       248.35 o                         
   3  17  -3       1018.67        910.42       105.28 o                         
  -3  17   2       6653.42       6635.69       252.13 o                         
  -3  17   1        259.70        239.23       109.23 o                         
  -3  17   0      22426.52      22903.20       337.35 o                         
   3  17   1         25.80         66.53       118.72 o                         
   3  17   2       4862.16       5161.78       258.49 o                         
  -3  17  -3        162.66        140.66       124.28 o                         
  -3 -17  -4       4637.87       4755.60       249.63 o                         
  -3  18   5       2574.07       2261.96       164.36 o                         
   3  18  -4       1365.91       1364.55       179.45 o                         
   3  18  -3       2769.87       2813.15       137.51 o                         
  -3  18   2        282.73        223.84       136.97 o                         
   3  18  -1         17.92         27.74       106.01 o                         
  -3 -18   0        201.41        252.23       116.13 o                         
   3  18   1        457.96        407.78       122.23 o                         
  -3  18  -2        307.97        170.51       161.63 o                         
  -3 -18  -3       3749.92       3820.22       182.94 o                         
  -3  18  -4        866.72        845.27       197.55 o                         
   3 -19  -4       4552.47       4668.83       244.94 o                         
  -3 -19   3       1540.51       1453.49       136.86 o                         
   3  19  -2       5077.03       5292.84       253.82 o                         
   3 -19  -1        993.64       1044.03       123.20 o                         
   3  19   0      14559.12      15739.68       324.46 o                         
  -3  19  -1        651.74        681.55       131.10 o                         
  -3  19  -2       3202.06       3386.47       245.73 o                         
  -3  19  -3        946.49        899.78       142.81 o                         
  -3 -20   3       1807.61       1650.18       145.36 o                         
  -3  20   2       1609.67       1736.52       196.85 o                         
   3  20  -1         15.97         58.02       119.98 o                         
  -3  20   0          9.20        134.09       150.18 o                         
   3 -20   1        174.10        253.50       124.96 o                         
  -3 -20  -2       1028.59       1036.00       215.05 o                         
   3  21  -1       1586.19       1356.35       144.01 o                         
   4   0 -10       9548.57      10735.66       372.33 o                         
  -4   0   8       1878.75       1706.87       155.72 o                         
  -4   0   6      15400.72      15135.01       260.04 o                         
  -4   0   4      20920.01      20654.26       230.30 o                         
  -4   0   2      12792.50      13615.83       192.88 o                         
  -4   0   0     100692.88     107855.66       408.78 o                         
  -4   0  -2      19852.74      20631.12       242.12 o                         
   4   0   4      12036.35      12457.12       225.51 o                         
  -4   0  -6       6201.37       6642.64       268.43 o                         
  -4   0  -8        334.70        324.74       236.05 o                         
  -4  -1  10        176.06         93.98       157.00 o                         
   4  -1  -9       3189.82       3215.62       128.67 o                         
  -4  -1   8         66.90          3.43        96.65 o                         
   4  -1  -7      19123.76      18492.71       188.18 o                         
  -4  -1   6        180.46        202.95        67.05 o                         
  -4   1   5       9056.83       8605.10       109.99 o                         
  -4  -1   4        396.55        322.56        45.77 o                         
  -4   1   3      19005.21      18230.08       117.98 o                         
  -4  -1   2        233.93        240.43        40.83 o                         
  -4   1   1       2889.29       2780.79        44.88 o                         
   4   1   0        201.74        130.53        29.27 o                         
  -4   1  -1        288.85        264.67        26.89 o                         
   4   1   2        747.63        753.99        53.52 o                         
  -4  -1  -3       8617.15       8618.26        99.85 o                         
   4  -1   4        586.48        524.66        70.93 o                         
   4   1   5       4119.02       4148.76       115.69 o                         
  -4   1  -6        169.03        114.18       113.72 o                         
   4   1   7       9072.28       9411.90       200.45 o                         
   4   1   8         71.28         13.87       160.68 o                         
   4   2 -10       3610.27       4024.47       505.32 o                         
   4   2 -10       7489.80       8605.14       278.85 o                         
  -4  -2   9         20.09        -19.74        83.75 o                         
  -4  -2   8        539.66        589.90       101.33 o                         
  -4  -2   7        126.27        110.25        66.79 o                         
  -4  -2   6      13162.07      13037.51       182.69 o                         
   4   2  -5        702.19        638.73        43.98 o                         
  -4  -2   4      16613.78      16565.15       145.49 o                         
  -4   2   3       3542.98       3481.82        58.43 o                         
  -4  -2   2      11168.44      11350.56       118.47 o                         
  -4   2   1       2801.62       2771.95        50.69 o                         
  -4   2   0      67987.42      70821.93       232.61 o                         
  -4   2  -1        847.65        808.21        31.95 o                         
  -4  -2  -2       9692.56       9965.51       124.34 o                         
   4   2   3        176.07        154.31        41.57 o                         
  -4  -2  -4      11286.02      11731.58       167.56 o                         
  -4   2  -5        114.49        135.30        70.14 o                         
   4   2   6       7424.85       7657.27       209.22 o                         
  -4  -2  -7        191.13        206.52        98.22 o                         
  -4   2  -8        345.64        466.58       176.68 o                         
  -4  -3  10        888.37       1010.42       180.00 o                         
   4  -3  -9       3706.42       3589.77       122.86 o                         
  -4  -3   8        735.67        728.33       104.14 o                         
  -4   3   7      16234.63      15688.90       186.99 o                         
  -4  -3   6        871.25        835.67        88.33 o                         
  -4   3   5       4981.28       4834.61        79.39 o                         
   4   3  -4       2023.37       2033.78        67.57 o                         
  -4   3   3       9188.21       8973.04        85.22 o                         
  -4  -3   2        398.71        411.78        46.89 o                         
  -4  -3   1        344.20        313.75        31.31 o                         
  -4  -3   0       1695.76       1887.01        46.03 o                         
   4  -3   1       1034.78        956.21        39.37 o                         
  -4  -3  -2       2609.39       2618.67        80.24 o                         
   4   3   3       9662.35       9320.73       107.67 o                         
   4  -3   4       2703.93       2837.23       100.35 o                         
  -4   3  -5       4900.58       4916.39       126.72 o                         
   4   3   6       1298.63       1296.24       129.35 o                         
   4   3   7       9193.83       9356.86       206.58 o                         
  -4   3  -8        530.47        566.98       170.05 o                         
  -4   4   9         35.85        123.48        85.87 o                         
  -4  -4   8        298.83        224.35        97.21 o                         
  -4  -4   7         10.26         69.23        67.64 o                         
  -4  -4   6       8235.45       8277.79       167.58 o                         
  -4  -4   5        306.91        249.46        49.05 o                         
  -4  -4   4      14941.74      14822.85       158.83 o                         
   4   4  -3       3051.34       2892.78        58.40 o                         
  -4  -4   2      12657.83      12909.70       146.02 o                         
  -4   4   1       1903.42       1770.02        45.43 o                         
   4   4   0      59544.34      62031.88       205.29 o                         
   4   4   1       1840.39       1767.82        54.04 o                         
  -4  -4  -2       7881.50       7882.42       144.70 o                         
  -4   4  -3       2455.52       2374.85        68.28 o                         
   4  -4   4       9535.48       9979.09       157.31 o                         
  -4   4  -5        137.94        173.63        69.74 o                         
   4   4   6       8566.81       9423.31       254.81 o                         
  -4  -4  -7         41.41        101.60       104.08 o                         
  -4  -4  -8        622.68        821.28       202.80 o                         
   4   5  -9       2483.31       2478.68       119.58 o                         
  -4  -5   8       2177.75       2165.77       128.37 o                         
  -4   5   7      12714.86      12314.38       186.37 o                         
   4  -5  -6       4484.25       4335.90       138.31 o                         
  -4   5   5       5365.91       4902.71        97.42 o                         
  -4  -5   4      10131.27      10312.82       144.50 o                         
  -4   5   3       9044.53       8705.03        95.86 o                         
  -4  -5   2       4928.89       5134.84       102.26 o                         
   4  -5  -1        126.74        145.81        31.64 o                         
  -4  -5   0        283.33        264.85        35.40 o                         
   4   5   1       1387.15       1370.86        52.95 o                         
   4   5   2       1060.14        983.06        70.41 o                         
  -4   5  -3       8328.84       8195.42       109.25 o                         
   4   5   4       4842.83       5122.21       124.79 o                         
  -4   5  -5       3306.27       3312.22       113.24 o                         
   4   5   6       1806.33       1938.31       140.77 o                         
   4   5   7       5734.69       6056.15       177.56 o                         
  -4  -6   9        724.97        656.67       108.14 o                         
  -4  -6   8        207.67        288.83       111.66 o                         
  -4   6   7        650.90        810.93        84.55 o                         
  -4  -6   6       6712.32       6736.84       163.65 o                         
   4  -6  -5         28.67         30.08        58.20 o                         
  -4  -6   4      10066.47       9963.80       147.51 o                         
   4   6  -3       4572.84       4460.05        76.17 o                         
  -4  -6   2       8401.41       8493.45       129.18 o                         
  -4   6   1       5115.72       4994.40        71.54 o                         
  -4  -6   0      44722.82      46259.70       223.96 o                         
  -4   6  -1       5211.75       5102.14        83.03 o                         
  -4   6  -2       8564.50       8840.13       151.15 o                         
   4   6   3       6047.71       5815.85       101.34 o                         
  -4   6  -4       7872.34       8023.01       159.84 o                         
  -4   6  -5        935.53        922.07        83.05 o                         
  -4   6  -6       4113.07       4248.65       175.70 o                         
   4   6   7        108.91        218.18       114.45 o                         
  -4  -7   9       1780.47       1830.15       136.29 o                         
  -4  -7   8       4081.60       4185.26       179.28 o                         
  -4   7   7       8211.90       8065.45       171.67 o                         
  -4  -7   6       5887.87       5921.32       170.06 o                         
  -4   7   5       3814.45       3470.82       101.19 o                         
  -4  -7   4      13434.37      13007.70       179.61 o                         
   4   7  -3       7584.36       7281.45       100.08 o                         
  -4  -7   2       8064.60       8154.52       133.14 o                         
  -4  -7   1        741.18        691.57        40.93 o                         
  -4  -7   0       1870.09       2005.55        61.56 o                         
  -4   7  -1         35.14         52.20        46.16 o                         
  -4  -7  -2       1637.60       1620.28        87.23 o                         
  -4   7  -3       4741.52       4634.03        94.15 o                         
   4   7   4       6919.45       7174.86       162.50 o                         
  -4   7  -5       3121.95       3147.75       110.48 o                         
  -4   7  -6       3197.32       3345.06       165.77 o                         
   4   7   7       5064.31       4998.58       174.49 o                         
  -4  -8   9        339.32        376.94       123.73 o                         
  -4  -8   8        466.32        367.89       139.87 o                         
   4   8  -7         44.85        193.56        85.58 o                         
  -4  -8   6       6508.21       6424.50       178.66 o                         
  -4  -8   5        429.52        369.44        62.24 o                         
  -4  -8   4       8878.99       8835.49       164.67 o                         
  -4   8   3       8776.01       8598.47       115.52 o                         
  -4  -8   2       5286.24       5520.16       116.61 o                         
  -4   8   1       9547.97       9161.16       100.57 o                         
  -4  -8   0      25439.84      26519.11       213.75 o                         
  -4   8  -1       9625.00       9393.61       126.16 o                         
   4   8   2       4804.26       4970.31       139.70 o                         
  -4   8  -3       9072.95       8947.04       131.33 o                         
   4   8   4       4301.33       4410.00       151.78 o                         
  -4   8  -5        784.75        789.19        88.22 o                         
  -4   8  -6       2227.68       2297.50       163.47 o                         
   4   8   7         27.87         45.57       115.80 o                         
  -4  -9   9        802.35        824.95       135.98 o                         
  -4  -9   8       4637.91       4926.20       213.46 o                         
  -4   9   7       4627.30       4290.07       149.45 o                         
  -4  -9   6       7351.75       7634.79       203.58 o                         
  -4  -9   5       3034.23       2814.02       105.90 o                         
   4   9  -4      15705.06      15639.51       221.78 o                         
   4   9  -3       5238.33       5106.67        99.06 o                         
  -4  -9   2       4948.18       5147.51       127.53 o                         
  -4  -9   1        328.71        322.74        46.13 o                         
  -4  -9   0        959.80        900.18        68.74 o                         
  -4  -9  -1         48.32         28.87        59.91 o                         
  -4  -9  -2       7945.67       8329.31       182.29 o                         
  -4   9  -3       1394.24       1218.25        85.03 o                         
  -4   9  -4      10912.50      11305.67       225.57 o                         
  -4   9  -5        789.60        729.02        96.79 o                         
   4   9   6       4800.69       5224.29       202.94 o                         
   4   9   7       1994.19       2076.29       140.80 o                         
   4  10  -8         92.84        300.82       153.22 o                         
  -4  10   7         45.26        221.13        96.71 o                         
   4  10  -6       2852.96       2664.57       166.01 o                         
  -4 -10   5       1745.89       1630.96        96.22 o                         
  -4 -10   4       3902.27       3728.54       132.52 o                         
   4  10  -3      12869.20      12484.28       150.31 o                         
  -4 -10   2       1011.81       1093.20        87.33 o                         
  -4  10   1      10036.54       9567.56       130.02 o                         
  -4 -10   0       7882.32       8170.23       159.43 o                         
   4  10   1       6044.17       5933.29       129.49 o                         
   4  10   2       3729.85       3922.28       159.08 o                         
  -4  10  -3       4309.70       4156.68       122.55 o                         
  -4  10  -4       3146.61       3130.19       163.51 o                         
  -4  10  -5         71.93         77.39        93.85 o                         
   4  10   6       1901.20       1925.37       156.87 o                         
  -4  10  -7        207.74        338.64       119.52 o                         
   4 -11  -8       5881.20       6162.53       254.44 o                         
  -4 -11   7       1736.35       1768.10       133.28 o                         
   4 -11  -6       7233.77       7499.58       230.24 o                         
  -4 -11   5       1120.55       1073.64        95.93 o                         
  -4 -11   4      13460.03      13412.42       237.65 o                         
  -4 -11   3       2027.93       1876.40        90.36 o                         
  -4 -11   2       3828.65       4067.30       138.08 o                         
  -4 -11   1         35.93         21.73        62.51 o                         
  -4 -11   0        274.67        258.78        87.27 o                         
  -4 -11  -1         66.56         72.75        67.02 o                         
  -4 -11  -2       6215.24       6502.72       201.16 o                         
   4  11   3        991.12        907.30        90.87 o                         
   4 -11   4      12740.41      13179.14       270.96 o                         
  -4  11  -5        819.56        816.11       114.67 o                         
   4  11   6       5606.60       5926.42       238.35 o                         
   4  12  -8         85.72        210.23       175.55 o                         
  -4 -12   7          7.60        287.40       115.21 o                         
   4 -12  -6        182.59         75.22       130.79 o                         
   4 -12  -5       1025.33        920.05       102.08 o                         
  -4 -12   4       1958.56       1809.75       128.54 o                         
  -4  12   3      10186.77       9955.07       168.44 o                         
   4  12  -2       2481.54       2531.58       122.60 o                         
  -4  12   1      10320.03       9855.25       175.19 o                         
  -4 -12   0       4238.82       4466.40       146.41 o                         
  -4  12  -1       9361.92       9174.25       165.72 o                         
  -4 -12  -2        628.01        653.50       121.97 o                         
   4  12   3       7982.94       7842.18       170.94 o                         
  -4  12  -4       1359.18       1304.06       144.64 o                         
   4  12   5        770.21        753.99       119.87 o                         
  -4  12  -6        816.62        855.82       169.45 o                         
  -4 -13   8       5603.75       6429.04       308.77 o                         
  -4  13   7        189.17        200.42       119.83 o                         
   4  13  -6       8257.37       8378.10       262.20 o                         
   4  13  -5        108.82        127.00        95.29 o                         
  -4 -13   4      15389.44      15572.15       305.25 o                         
  -4 -13   3        102.72        100.53        80.74 o                         
  -4 -13   2       8095.04       8286.41       192.24 o                         
  -4 -13   1        682.78        644.77        88.11 o                         
  -4 -13   0         33.76         30.61        88.30 o                         
  -4  13  -1        135.49        133.44        83.97 o                         
  -4 -13  -2       5196.47       5442.68       206.36 o                         
  -4  13  -3        945.05        851.41        99.76 o                         
   4  13   4       9616.39       9921.39       272.90 o                         
   4  13   5        399.12        368.70       124.55 o                         
  -4  13  -6       4506.78       4967.00       269.04 o                         
   4  14  -7        139.46        465.47       127.55 o                         
   4 -14  -6         60.44         91.64       151.51 o                         
  -4  14   5        357.34        310.92       113.78 o                         
  -4  14   4        494.32        472.28       125.30 o                         
  -4  14   3       7175.43       6980.24       168.14 o                         
  -4 -14   2        418.39        297.80       115.93 o                         
  -4  14   1       9510.02       8808.02       180.29 o                         
  -4 -14   0        169.14        108.86       100.74 o                         
  -4  14  -1       9745.87       9419.47       207.31 o                         
   4  14   2         87.51        152.34       123.40 o                         
  -4  14  -3       7911.29       8204.50       189.81 o                         
  -4  14  -4        436.32        304.49       143.97 o                         
  -4  14  -5       1143.29       1055.45       142.97 o                         
   4 -15  -7          1.71         56.11       132.95 o                         
   4  15  -6       7414.32       8006.64       288.00 o                         
  -4  15   5         63.59         68.28       114.28 o                         
  -4  15   4      13884.75      13887.19       318.75 o                         
  -4  15   3         69.93        105.75        94.10 o                         
   4  15  -2       9501.66       9407.22       260.33 o                         
  -4 -15   1        126.63         69.19        90.05 o                         
  -4 -15   0        542.07        479.64       119.38 o                         
  -4  15  -1        181.25        264.70       102.52 o                         
   4  15   2       3892.85       4019.48       229.45 o                         
  -4  15  -3          5.32         23.92       109.18 o                         
  -4  15  -4       8373.88       8797.38       290.95 o                         
  -4  15  -5         15.80        -31.14       135.53 o                         
   4 -16  -6        407.97        296.20       172.30 o                         
  -4  16   5        447.78        292.33       129.99 o                         
   4  16  -4        265.30        250.25       151.50 o                         
  -4  16   3       5546.76       5274.17       174.85 o                         
  -4  16   2        179.21        120.49       129.83 o                         
  -4  16   1       7381.48       6968.31       186.42 o                         
  -4  16   0        862.05        828.81       145.13 o                         
  -4  16  -1       7448.09       7344.20       216.67 o                         
  -4  16  -2        147.90        145.26       152.54 o                         
  -4  16  -3       5482.74       5610.41       200.27 o                         
  -4 -16  -4        173.46        204.76       199.75 o                         
   4  17  -5        190.10         54.63       140.36 o                         
  -4  17   4       8374.80       8083.35       278.27 o                         
   4  17  -3          5.27         78.12       125.40 o                         
   4  17  -2       4403.16       4464.69       254.89 o                         
   4  17  -1          6.62         44.54       111.19 o                         
  -4  17   0          3.18         68.74       141.60 o                         
  -4  17  -1        836.21        799.26       131.44 o                         
  -4  17  -2       3697.30       3541.81       232.06 o                         
   4  17   3        429.23        399.15       140.30 o                         
   4  17   4       5634.06       5850.75       380.56 o                         
   4  18  -5       1141.17       1027.97       153.35 o                         
   4  18  -4        226.30        211.23       168.32 o                         
   4  18  -3       5128.21       4729.31       204.89 o                         
   4  18  -2        344.18        329.04       172.67 o                         
  -4  18   1       6024.04       5894.59       195.32 o                         
   4  18   0       1391.42       1405.34       165.47 o                         
  -4  18  -1       4993.71       5010.55       202.93 o                         
  -4  18  -2        169.97        137.92       182.70 o                         
  -4  18  -3       2702.01       2569.60       180.00 o                         
   4  19  -4       5314.31       5309.11       274.82 o                         
   4  19  -3        196.97        194.87       133.00 o                         
  -4  19   2       2873.86       2642.03       244.23 o                         
   4  19  -1        125.23        197.91       131.00 o                         
  -4  19   0        290.53        343.97       136.79 o                         
  -4  19  -1        400.01        401.06       144.63 o                         
   4  19   2       5165.55       5368.72       297.87 o                         
   4  20  -2       1161.83        986.23       196.34 o                         
   4  20  -1       4550.07       4310.07       206.68 o                         
   4  20   0       4779.39       4761.39       250.74 o                         
  -5   0   8      10373.26      10600.45       332.63 o                         
  -5   0   6      15580.50      15490.80       322.66 o                         
  -5   0   4      30085.85      30025.14       306.52 o                         
  -5   0   2      18343.75      18966.12       261.17 o                         
  -5   0   0       1049.65       1028.27        63.44 o                         
   5   0   2       3341.29       3511.80       137.46 o                         
  -5   0  -4      11492.46      12285.83       330.49 o                         
  -5   0  -6       5498.15       5872.18       331.91 o                         
  -5  -1   9       1393.99       1410.40       119.63 o                         
   5  -1  -8          5.37         22.61       109.47 o                         
  -5  -1   7        178.05        580.16        78.12 o                         
  -5  -1   6        258.76        251.16        78.66 o                         
  -5  -1   5        619.91        620.71        47.87 o                         
   5   1  -4        506.89        464.03        57.31 o                         
  -5   1   3      14536.06      14091.30       116.15 o                         
   5   1  -2        765.70        765.65        55.36 o                         
  -5   1   1      14120.87      13922.34       105.48 o                         
   5   1   0       1033.85       1076.61        47.18 o                         
  -5   1  -1      12686.66      12379.96       116.17 o                         
   5   1   2         53.99         40.95        53.17 o                         
  -5  -1  -3      10480.85      10308.56       125.41 o                         
  -5  -1  -4         79.68         33.97        93.02 o                         
   5   1   5       1216.73       1188.19       103.32 o                         
  -5   1  -6        203.05        218.10       133.78 o                         
   5   1   7          1.07         99.42       106.87 o                         
  -5  -2   9        459.97        432.48        89.79 o                         
  -5   2   8       8415.14       8445.99       184.18 o                         
  -5   2   7       1405.17       1373.45        87.20 o                         
  -5  -2   6      11542.88      11892.79       195.87 o                         
  -5  -2   5        339.79        351.07        44.18 o                         
  -5  -2   4      21815.74      21709.66       194.27 o                         
  -5  -2   3         60.82         49.83        39.11 o                         
   5  -2  -2       8790.27       8939.53       129.29 o                         
  -5  -2   1        246.97        246.35        34.31 o                         
  -5  -2   0         66.69         74.48        37.65 o                         
   5   2   1        953.20        899.08        48.99 o                         
  -5  -2  -2       8331.28       8578.65       151.50 o                         
  -5  -2  -3        891.06        823.12        57.46 o                         
  -5   2  -4      14117.06      14980.22       258.74 o                         
  -5   2  -5        208.18        212.06        82.72 o                         
   5   2   6       6331.14       6959.51       213.60 o                         
  -5  -2  -7        215.63        258.92       110.61 o                         
  -5  -3   9        604.76        657.28        90.30 o                         
  -5  -3   8        154.42        131.67       105.25 o                         
   5   3  -7          6.86        239.29        71.92 o                         
  -5  -3   6       1273.84       1164.88        98.33 o                         
  -5  -3   5       1264.80       1204.25        54.26 o                         
  -5  -3   4       1943.41       1835.07        82.01 o                         
  -5   3   3      15387.74      14661.63       139.95 o                         
  -5  -3   2       2749.26       2813.35        87.21 o                         
  -5   3   1      17254.47      16930.61       133.15 o                         
   5  -3   0       6717.17       7026.04        91.78 o                         
  -5   3  -1      16279.91      15733.26       141.23 o                         
  -5  -3  -2        466.34        415.66        63.27 o                         
  -5   3  -3      11238.20      11155.14       134.70 o                         
  -5   3  -4        951.25        995.04       112.87 o                         
  -5   3  -5        971.33        957.05        89.99 o                         
   5   3   6        610.57        651.45       147.89 o                         
  -5  -3  -7         66.25        253.18       117.81 o                         
  -5  -4   9        521.71        476.38        90.84 o                         
  -5  -4   8       7416.44       7447.51       187.38 o                         
  -5  -4   7       2220.55       2011.19        97.40 o                         
  -5  -4   6      11192.17      11121.95       199.37 o                         
  -5  -4   5        636.66        604.60        49.62 o                         
  -5  -4   4      19631.89      19839.58       212.88 o                         
  -5   4   3       1401.96       1290.63        62.00 o                         
  -5  -4   2       7124.76       7253.04       139.37 o                         
  -5  -4   1        313.73        276.54        43.59 o                         
  -5  -4   0        232.54        233.42        46.60 o                         
  -5  -4  -1        378.29        350.00        47.99 o                         
  -5  -4  -2       9625.36      10180.09       165.32 o                         
   5   4   3       1959.01       1856.30        68.87 o                         
  -5   4  -4      16645.87      17281.48       279.95 o                         
  -5   4  -5       1212.93       1189.08        99.52 o                         
   5   4   6       7089.83       7700.10       246.66 o                         
  -5  -4  -7       1670.28       1716.07       135.63 o                         
  -5  -5   9        819.58        838.03       100.22 o                         
  -5  -5   8        460.63        394.13       111.34 o                         
  -5   5   7         12.33        223.57        76.62 o                         
  -5  -5   6       3168.32       3235.15       129.47 o                         
  -5  -5   5       1798.88       1714.01        69.23 o                         
  -5  -5   4       2583.79       2499.69        94.19 o                         
  -5   5   3      13950.97      13407.15       140.70 o                         
  -5  -5   2       1234.80       1169.90        76.18 o                         
  -5   5   1      12559.88      12231.73       131.62 o                         
  -5  -5   0      12622.06      13274.18       155.07 o                         
  -5   5  -1       9345.47       9074.39       128.48 o                         
  -5  -5  -2       3581.55       3509.18       119.85 o                         
  -5   5  -3       5942.43       5837.87       103.68 o                         
  -5   5  -4       2397.62       2379.08       130.73 o                         
   5   5   5        550.03        551.75        86.15 o                         
   5   5   6       1930.72       2163.04       180.68 o                         
   5   5   7         15.77         67.60       116.64 o                         
   5  -6  -9        707.60        643.67       102.94 o                         
   5  -6  -8       5454.38       5788.20       176.65 o                         
  -5   6   7       4872.38       4567.02       130.36 o                         
  -5  -6   6       8140.44       8231.62       195.82 o                         
  -5   6   5       2172.11       2028.79        75.48 o                         
  -5  -6   4      13922.47      14060.20       183.95 o                         
  -5   6   3       4042.41       3808.92        83.40 o                         
  -5  -6   2       7853.39       7994.04       159.80 o                         
  -5   6   1       1638.77       1599.86        61.53 o                         
  -5  -6   0          9.20         21.44        59.66 o                         
  -5  -6  -1         36.28          9.92        53.50 o                         
  -5  -6  -2       5105.00       5185.13       144.86 o                         
  -5   6  -3        505.69        484.52        59.93 o                         
  -5   6  -4       7514.90       7486.36       212.20 o                         
  -5   6  -5        372.74        375.20        89.59 o                         
  -5   6  -6       3483.30       3813.45       200.07 o                         
  -5   6  -7       1861.00       1920.83       159.63 o                         
   5   7  -9        705.17        824.99       114.45 o                         
  -5  -7   8        757.81        667.69       133.06 o                         
  -5   7   7         31.00        185.53        85.72 o                         
  -5  -7   6       4234.73       4194.58       156.66 o                         
  -5  -7   5        372.37        336.06        58.03 o                         
   5  -7  -4       4969.83       4876.57       123.24 o                         
  -5   7   3       6386.48       6228.77       106.68 o                         
  -5  -7   2       1923.35       1864.29        91.71 o                         
  -5   7   1       8335.33       8009.71       114.15 o                         
  -5   7   0      19662.36      20346.91       211.88 o                         
  -5   7  -1       8208.94       7935.89       118.93 o                         
  -5  -7  -2       3982.28       4067.09       136.16 o                         
  -5   7  -3       4814.44       4573.90       113.01 o                         
   5   7   4       2496.39       2592.42       159.53 o                         
  -5   7  -5        476.04        483.09        94.26 o                         
  -5   7  -6       1599.26       1737.32       164.46 o                         
  -5  -8   9       1496.91       1627.03       144.02 o                         
  -5  -8   8       4860.90       5233.19       195.65 o                         
  -5   8   7       7515.63       7217.61       170.10 o                         
  -5  -8   6       5082.13       5057.85       173.41 o                         
   5   8  -5       3584.25       3535.39       100.00 o                         
  -5  -8   4       7863.75       7965.42       166.27 o                         
  -5   8   3       5945.50       5686.81       111.02 o                         
  -5  -8   2       4429.27       4537.04       126.46 o                         
  -5  -8   1       1346.27       1241.13        69.28 o                         
  -5  -8   0         26.39         44.62        64.43 o                         
  -5  -8  -1        378.59        318.80        59.42 o                         
  -5  -8  -2       1751.61       1751.38       110.26 o                         
  -5   8  -3       3254.18       3011.54       101.55 o                         
  -5   8  -4       3642.44       3741.42       182.83 o                         
  -5   8  -5       1755.67       1651.57       125.79 o                         
   5   8   6       2072.52       2381.62       403.48 o                         
  -5   8  -6       2074.53       2214.59       190.40 o                         
  -5  -9   8        480.83        436.43       143.83 o                         
  -5  -9   7         37.77        184.36        93.80 o                         
  -5  -9   6       6644.85       6436.47       192.99 o                         
  -5  -9   5        100.72         95.72        66.58 o                         
  -5  -9   4       7577.48       7528.10       175.35 o                         
  -5  -9   3       1782.50       1631.44        74.64 o                         
  -5  -9   2       8561.95       8790.01       167.41 o                         
  -5   9   1       2290.86       2162.14        90.43 o                         
  -5  -9   0      26713.62      27869.01       240.39 o                         
  -5   9  -1       3056.75       3019.94        96.61 o                         
  -5   9  -2       3299.96       3368.15       151.98 o                         
   5   9   3       2489.69       2359.97        99.35 o                         
  -5   9  -4       3442.06       3412.86       195.55 o                         
  -5   9  -5        836.25        764.57       113.67 o                         
  -5   9  -6       3109.24       3513.65       219.16 o                         
  -5 -10   8       2082.76       2082.42       176.15 o                         
  -5  10   7       9091.57       8500.33       196.26 o                         
  -5 -10   6       2001.21       2131.03       155.68 o                         
  -5 -10   5       2536.61       2367.62       100.96 o                         
  -5 -10   4       2633.80       2677.06       137.07 o                         
  -5  10   3       2409.46       2374.43        88.89 o                         
  -5 -10   2       3712.06       3767.77       136.74 o                         
  -5 -10   1         16.63         22.49        67.35 o                         
  -5 -10   0        755.34        677.27        82.45 o                         
  -5 -10  -1       1830.40       1700.94        86.35 o                         
  -5  10  -2       1046.24       1092.73       122.35 o                         
   5  10   3       5187.40       4926.30       146.51 o                         
  -5  10  -4       2059.78       2078.67       172.39 o                         
  -5  10  -5       2788.62       2699.14       147.53 o                         
  -5  10  -6       1170.53       1371.31       185.34 o                         
  -5 -11   8        377.60        399.49       170.99 o                         
  -5 -11   7          8.92         63.61       110.87 o                         
  -5 -11   6       5577.11       5617.85       197.54 o                         
  -5 -11   5         86.67         70.77        80.18 o                         
  -5 -11   4       6097.51       6160.96       187.46 o                         
  -5 -11   3       1119.63       1084.28        84.66 o                         
  -5 -11   2       6861.35       7196.99       212.09 o                         
   5  11  -1       2437.96       2123.80       112.09 o                         
  -5 -11   0      31150.78      31753.07       343.83 o                         
   5  11   1       2907.70       2789.27       108.42 o                         
  -5  11  -2       6447.97       6647.38       218.55 o                         
  -5  11  -3       1110.84       1036.48       103.53 o                         
  -5  11  -4       5497.28       5741.02       247.61 o                         
  -5  11  -5        239.51        265.30       111.82 o                         
  -5 -12   8       1045.34       1068.55       201.94 o                         
  -5  12   7       8958.55       8648.24       234.67 o                         
  -5 -12   6       1718.23       1741.68       166.04 o                         
  -5 -12   5       4352.50       4246.27       142.93 o                         
  -5 -12   4       1092.17        985.99       129.60 o                         
  -5  12   3       6182.88       5884.95       150.13 o                         
   5 -12  -2        577.03        604.86       120.07 o                         
  -5 -12   1        909.00        786.42       102.63 o                         
  -5 -12   0        307.51        296.34        90.64 o                         
   5  12   1        461.62        436.31        90.77 o                         
   5  12   2       1316.90       1273.44       142.97 o                         
  -5  12  -3       4282.33       4269.94       157.92 o                         
  -5  12  -4        685.63        854.73       161.21 o                         
  -5  12  -5       2930.20       2771.69       169.83 o                         
  -5 -13   7        228.35        236.00       126.44 o                         
  -5 -13   6       6132.59       6332.15       258.36 o                         
  -5 -13   5        671.88        628.51       102.17 o                         
  -5 -13   4       7253.07       7159.67       228.58 o                         
  -5 -13   3        819.83        786.53        97.56 o                         
  -5 -13   2       5824.59       5982.15       234.35 o                         
   5  13  -1        887.14        702.69       107.99 o                         
   5  13   0      24990.52      25487.09       366.92 o                         
   5  13   1        579.63        592.75        99.08 o                         
   5  13   2       5333.59       5743.74       226.64 o                         
   5  13   3         14.23         11.57        99.34 o                         
  -5  13  -4       4413.07       4721.29       244.28 o                         
  -5  13  -5          2.83         60.65       134.56 o                         
  -5  14   7       7849.93       7522.93       257.68 o                         
  -5 -14   6        323.15        406.02       173.02 o                         
   5 -14  -5       4271.01       4001.89       169.27 o                         
  -5 -14   4         29.41         54.75       133.55 o                         
  -5  14   3       5803.83       5533.59       172.63 o                         
  -5 -14   2         90.34        102.66       127.61 o                         
  -5 -14   1        969.50        888.60       114.33 o                         
  -5 -14   0        165.00        240.80       109.84 o                         
  -5  14  -1         56.36         23.47        99.76 o                         
  -5  14  -2        785.75        706.01       143.27 o                         
  -5  14  -3       2364.09       2269.02       147.14 o                         
  -5  14  -4        189.34        116.29       177.57 o                         
  -5 -15   6       5722.24       5642.98       272.55 o                         
  -5 -15   5          0.05         48.34       124.59 o                         
  -5 -15   4       6781.03       7192.76       268.54 o                         
  -5 -15   3         74.93         19.58       108.39 o                         
  -5 -15   2       4408.75       4611.21       229.21 o                         
  -5 -15   1          3.21         -9.84       100.91 o                         
  -5 -15   0      21631.63      22450.73       365.70 o                         
  -5  15  -1         63.85         38.85       108.87 o                         
  -5  15  -2       5642.43       5697.08       251.62 o                         
  -5  15  -3         30.51         64.98       125.08 o                         
  -5  15  -4       4002.27       4246.55       263.63 o                         
  -5 -16   6        105.76        157.35       201.24 o                         
  -5  16   5       3475.71       3630.01       192.75 o                         
  -5  16   4        580.48        637.81       186.58 o                         
   5  16  -3       4454.82       4061.36       203.76 o                         
  -5 -16   2        155.96        200.93       149.13 o                         
  -5 -16   1        444.02        463.35       113.70 o                         
   5  16   0        248.82        356.50       156.00 o                         
  -5  16  -1        129.61        182.71       125.82 o                         
  -5  16  -2        342.61        251.92       155.38 o                         
  -5  16  -3       2483.65       2530.16       181.29 o                         
  -5  17   5        187.95        248.18       147.38 o                         
  -5  17   4       4650.10       4319.46       269.65 o                         
   5  17  -3       1140.72        908.10       157.22 o                         
   5  17  -2       4066.70       3925.35       255.61 o                         
  -5  17   1        583.93        548.91       125.40 o                         
  -5  17   0      14420.84      15410.80       371.42 o                         
  -5  17  -1        125.61         85.25       130.92 o                         
  -5  17  -2       3799.19       3948.56       245.94 o                         
  -5  18   4        835.00        692.41       204.14 o                         
  -5  18   3       2511.81       2269.39       200.44 o                         
  -5  18   2        170.68        110.78       170.19 o                         
   5  18  -1         57.74         30.68       133.10 o                         
  -5  18   0        216.09        182.37       150.20 o                         
   5  18   1        205.58        171.06       138.36 o                         
   5  19  -2       5535.46       5302.82       299.42 o                         
   5  19  -1        589.44        514.74       148.33 o                         
  -5  19   0      12462.11      13134.99       336.68 o                         
  -6   0   8        840.80        743.54       186.92 o                         
  -6   0   6      11281.63      11099.54       290.87 o                         
   6   0  -4      11091.96      11059.55       227.09 o                         
  -6   0   2       3835.05       3875.93       156.32 o                         
  -6   0   0      32311.84      32806.90       495.65 o                         
   6   0   2       6417.93       6697.99       213.59 o                         
  -6   0  -4       5700.20       5982.89       268.05 o                         
  -6   0  -6       3696.99       3974.70       329.39 o                         
  -6  -1   9       2485.30       2765.96       141.69 o                         
  -6  -1   8        175.59        179.00       115.88 o                         
   6   1  -7      12367.71      12144.89       213.66 o                         
  -6  -1   6        175.15        130.88        92.81 o                         
   6   1  -5       4662.06       4459.42        92.25 o                         
  -6  -1   4        532.87        472.51        70.06 o                         
  -6   1   3       7843.49       7435.71       103.87 o                         
   6   1  -2         45.94         31.65        56.00 o                         
   6   1  -1        967.06        889.20        62.84 o                         
   6   1   0         75.66         26.98        66.48 o                         
   6   1   1        130.95        148.66        54.80 o                         
  -6  -1  -2        362.66        298.83        78.50 o                         
  -6   1  -3       3674.48       3747.77       100.40 o                         
  -6  -1  -4        488.32        367.06       117.85 o                         
   6   1   5       2000.11       2140.46       138.22 o                         
  -6  -1  -6        147.35        213.43       158.80 o                         
  -6  -2   9          2.26         27.21        98.14 o                         
  -6  -2   8        536.38        532.51       127.57 o                         
  -6  -2   7        124.11         95.14        78.54 o                         
  -6  -2   6       8109.75       8103.25       195.33 o                         
  -6  -2   5        534.31        470.51        53.93 o                         
  -6   2   4      11514.35      11440.05       162.68 o                         
  -6  -2   3       1353.87       1270.96        60.94 o                         
   6  -2  -2       9245.24       9247.12       156.52 o                         
  -6  -2   1        581.24        574.69        60.35 o                         
  -6  -2   0      40084.48      41298.39       332.22 o                         
  -6  -2  -1        192.11        177.66        51.20 o                         
  -6  -2  -2       6808.45       6986.98       157.82 o                         
  -6  -2  -3        137.05        131.80        59.48 o                         
  -6   2  -4       5862.97       6254.28       221.68 o                         
   6   2   5          4.41         14.27       103.27 o                         
  -6  -2  -6       4410.78       4717.38       243.45 o                         
  -6  -3   9       2855.18       2792.68       136.33 o                         
  -6  -3   8        814.21        805.08       127.60 o                         
   6  -3  -7      13396.86      12729.92       205.89 o                         
  -6  -3   6       1273.00       1255.92       109.69 o                         
  -6   3   5       6714.15       6439.86       104.91 o                         
  -6  -3   4       2555.62       2432.41       101.50 o                         
  -6   3   3       9924.48       9530.53       123.18 o                         
  -6  -3   2        402.59        344.74        69.19 o                         
  -6  -3   1        846.13        803.88        56.55 o                         
   6   3   0        810.61        796.49        76.44 o                         
   6  -3   1        821.56        762.73        71.17 o                         
  -6  -3  -2       1297.99       1309.80        99.46 o                         
  -6   3  -3       7162.52       7160.06       129.45 o                         
   6   3   4       1624.94       1792.89       156.15 o                         
  -6   3  -5       4197.59       4069.77       153.49 o                         
   6   3   6        563.13        554.06       175.10 o                         
  -6  -4   9         74.88         83.44        98.10 o                         
  -6  -4   8        493.96        464.90       124.22 o                         
  -6  -4   7         13.98         25.77        76.97 o                         
   6   4  -6       7100.86       7032.35       177.33 o                         
  -6  -4   5        187.41        142.86        51.38 o                         
  -6  -4   4       9956.62      10030.25       164.71 o                         
  -6   4   3       3323.53       3198.03        82.71 o                         
  -6  -4   2      10649.42      10796.35       187.55 o                         
  -6   4   1       3897.06       3803.16        89.29 o                         
  -6  -4   0      45172.01      47259.64       339.26 o                         
  -6   4  -1       2989.21       2837.24        92.62 o                         
  -6  -4  -2      10388.46      10637.30       212.45 o                         
  -6   4  -3       2009.50       2077.08        87.99 o                         
  -6   4  -4       7486.97       7778.35       229.00 o                         
  -6   4  -5        110.26         97.72        95.25 o                         
   6   4   6       4702.77       5281.04       246.12 o                         
  -6  -5   9       2803.94       2652.35       139.75 o                         
  -6  -5   8       1701.05       1720.67       144.19 o                         
  -6   5   7      10570.94      10422.62       181.81 o                         
  -6  -5   6       2402.12       2376.81       138.93 o                         
  -6   5   5       4118.71       3927.51        95.49 o                         
  -6  -5   4       5097.16       5187.79       131.43 o                         
  -6   5   3       5296.62       5013.17       107.35 o                         
  -6  -5   2       3367.36       3447.77       122.64 o                         
   6  -5  -1        228.89        212.39        62.67 o                         
  -6  -5   0        566.56        474.42        75.22 o                         
  -6  -5  -1        384.89        343.04        61.30 o                         
  -6  -5  -2       1177.59       1187.29        98.37 o                         
  -6   5  -3       4242.21       4256.88       112.70 o                         
  -6   5  -4       2910.53       2983.69       186.60 o                         
  -6   5  -5       2622.20       2606.39       136.76 o                         
   6   5   6       1525.31       1679.21       195.97 o                         
  -6  -6   9        311.44        293.20       107.98 o                         
  -6  -6   8        267.86        256.65       127.03 o                         
  -6  -6   7        174.46        291.99        87.96 o                         
  -6  -6   6       5556.89       5577.54       174.75 o                         
  -6  -6   5         18.84        -19.30        60.32 o                         
  -6  -6   4       7872.89       7889.54       156.63 o                         
  -6  -6   3       1735.50       1625.59        78.44 o                         
  -6  -6   2       5569.57       5807.26       148.21 o                         
  -6   6   1       1730.44       1724.28        87.71 o                         
  -6  -6   0      20292.50      20748.77       259.94 o                         
  -6  -6  -1       2033.33       1924.36        89.06 o                         
  -6  -6  -2       3099.62       3233.06       129.49 o                         
  -6   6  -3       2878.75       2811.15       102.70 o                         
  -6   6  -4       3369.48       3503.87       187.01 o                         
  -6   6  -5        475.89        491.60       116.47 o                         
   6   6   6       3089.86       3432.50       265.24 o                         
  -6  -7   8       2829.66       2883.77       168.43 o                         
  -6   7   7       6034.21       5710.20       158.82 o                         
  -6  -7   6       4491.23       4493.69       168.55 o                         
  -6   7   5       3055.66       3068.46        97.18 o                         
  -6  -7   4       7187.38       7354.99       169.60 o                         
  -6   7   3       4376.74       4134.97       101.72 o                         
  -6  -7   2       3604.99       3636.29       127.75 o                         
   6   7  -1        177.50        218.62        67.23 o                         
  -6  -7   0         97.78        113.77        77.90 o                         
   6  -7   1        140.15        156.01        71.06 o                         
  -6  -7  -2        857.68        797.80       101.87 o                         
  -6   7  -3       2386.52       2376.39       100.63 o                         
  -6   7  -4       2786.96       3094.70       184.78 o                         
   6   7   5       1315.41       1190.50       123.61 o                         
  -6   7  -6       1334.18       1504.52       210.59 o                         
   6  -8  -8        126.97        144.02       139.00 o                         
  -6   8   7         82.72        220.50        93.97 o                         
  -6  -8   6       3682.28       3789.82       164.59 o                         
  -6  -8   5        298.96        297.41        66.68 o                         
  -6  -8   4       4141.62       4128.02       141.32 o                         
  -6   8   3       5442.87       5252.60       110.94 o                         
  -6  -8   2       1951.04       1980.99       123.04 o                         
  -6   8   1       4955.44       4690.33       129.04 o                         
  -6  -8   0      10901.97      11337.19       186.62 o                         
  -6   8  -1       3602.55       3506.94       116.67 o                         
  -6   8  -2       3025.36       3240.36       157.31 o                         
  -6   8  -3       3114.76       3022.16       107.05 o                         
  -6   8  -4       2581.90       2493.93       178.26 o                         
  -6   8  -5        244.69        231.97       110.40 o                         
  -6  -9   8       4620.51       4570.09       203.53 o                         
  -6  -9   7       2211.14       2104.05       124.99 o                         
  -6  -9   6       5200.91       5400.34       192.81 o                         
  -6  -9   5       1095.64       1028.98        90.12 o                         
  -6  -9   4      10545.98      10872.40       220.11 o                         
  -6   9   3       2493.23       2370.75        88.20 o                         
  -6  -9   2       2876.55       2820.84       150.80 o                         
  -6  -9   1        337.76        320.32        74.61 o                         
  -6  -9   0        199.25        185.35        84.04 o                         
  -6  -9  -1        117.76        104.83        74.70 o                         
  -6   9  -2       3629.83       3829.26       172.02 o                         
  -6   9  -3        645.81        608.95        85.63 o                         
  -6   9  -4       6877.80       7379.21       269.31 o                         
  -6   9  -5        551.68        487.74       117.93 o                         
  -6 -10   8        185.13        189.62       151.88 o                         
  -6  10   7         85.94        272.71       106.23 o                         
   6 -10  -6       1530.93       1400.94       160.66 o                         
  -6 -10   5       1477.08       1293.51        99.32 o                         
  -6 -10   4       2827.29       2749.28       149.60 o                         
  -6  10   3       8870.96       8614.42       142.09 o                         
  -6 -10   2       1211.35       1163.72       124.93 o                         
  -6  10   1       8270.20       7811.19       166.04 o                         
  -6 -10   0       6984.79       7196.11       184.03 o                         
  -6  10  -1       6403.38       6469.56       156.05 o                         
  -6  10  -2       2030.08       2025.08       147.19 o                         
  -6  10  -3       4652.30       4374.54       145.21 o                         
  -6  10  -4       1634.77       1667.92       183.26 o                         
  -6  10  -5        288.64        275.86       120.57 o                         
  -6 -11   7       1664.83       1556.02       143.65 o                         
  -6 -11   6       6689.49       6868.31       238.58 o                         
  -6 -11   5       1457.30       1351.08       103.82 o                         
  -6 -11   4      12900.79      13315.26       263.33 o                         
  -6 -11   3       1876.51       1760.19       112.57 o                         
  -6 -11   2       5817.87       5801.22       215.84 o                         
  -6 -11   1         28.63          5.14        85.07 o                         
  -6 -11   0         73.76         97.23        88.48 o                         
  -6 -11  -1          1.38         19.59        95.95 o                         
  -6  11  -2       5978.67       6405.76       226.35 o                         
  -6  11  -3        742.70        655.31        99.91 o                         
  -6  11  -4       8424.12       8723.73       306.28 o                         
  -6  11  -5        581.14        650.29       135.21 o                         
  -6  12   7         81.10        247.92       136.27 o                         
  -6 -12   6        577.25        485.91       148.67 o                         
  -6 -12   5        598.39        543.71        95.06 o                         
  -6 -12   4       1494.99       1415.24       145.60 o                         
   6  12  -3       7496.58       7359.14       207.01 o                         
  -6 -12   2       1355.66       1216.34       159.27 o                         
  -6  12   1       8460.27       7877.08       192.68 o                         
  -6 -12   0       2055.59       2187.51       145.53 o                         
  -6  12  -1       7004.12       6821.51       209.17 o                         
  -6  12  -2        674.11        580.20       144.51 o                         
  -6  12  -3       5052.30       4844.74       164.75 o                         
   6  12   4        875.98        924.81       183.78 o                         
  -6 -13   7        441.67        514.91       161.96 o                         
  -6 -13   6       6181.70       6636.39       268.88 o                         
  -6 -13   5        237.50        209.72       104.65 o                         
  -6 -13   4       9721.21      10174.75       299.24 o                         
  -6 -13   3        170.19        133.86       114.42 o                         
  -6 -13   2       4849.31       5008.32       239.56 o                         
  -6 -13   1        211.53        119.40       110.62 o                         
  -6 -13   0         51.99         24.82       137.95 o                         
  -6  13  -1         40.89         28.21       114.07 o                         
  -6  13  -2       3084.28       3224.38       227.78 o                         
  -6  13  -3        560.07        517.91       112.44 o                         
  -6  13  -4       6197.46       6753.24       284.66 o                         
  -6 -14   6         74.99        149.44       184.45 o                         
  -6 -14   5        311.88        242.61       112.06 o                         
  -6 -14   4        483.86        477.92       163.28 o                         
  -6 -14   3       4120.58       3931.74       170.81 o                         
  -6 -14   2        775.97        748.50       166.21 o                         
  -6  14   1       4948.69       4530.79       184.11 o                         
  -6 -14   0        501.03        404.37       135.75 o                         
  -6  14  -1       4950.97       4746.14       204.23 o                         
   6  14   2        200.74        217.61       166.91 o                         
   6  14   3       3989.26       3805.60       182.78 o                         
  -6 -15   5         12.92        -42.61       135.02 o                         
  -6 -15   4       8459.64       8882.75       330.18 o                         
  -6 -15   3         34.13         16.21       124.95 o                         
  -6 -15   2       5158.43       4984.52       254.29 o                         
  -6 -15   1         72.27         -9.79       117.61 o                         
  -6  15   0         77.05        182.54       149.31 o                         
  -6  15  -1        120.02         85.17       133.18 o                         
  -6  15  -2       2303.41       2319.27       228.83 o                         
  -6  15  -3         11.80         70.83       139.48 o                         
  -6  16   5        452.84        355.28       170.93 o                         
  -6 -16   4        183.69        103.27       194.30 o                         
  -6 -16   3       3924.92       3523.14       195.35 o                         
  -6 -16   2        364.79        328.98       162.65 o                         
  -6 -16   1       4598.47       4362.04       181.75 o                         
  -6  16   0        728.09        690.20       167.86 o                         
  -6  16  -1       4089.30       4044.82       211.59 o                         
  -6  16  -2         75.00        167.06       190.06 o                         
   6  17  -4       5670.95       5828.55       327.42 o                         
  -6 -17   3          3.32        -31.91       147.58 o                         
  -6 -17   2       3479.00       3420.66       262.63 o                         
  -6 -17   1          0.26         -6.83       132.90 o                         
   6  17   0          3.45         51.41       161.52 o                         
  -6  17  -1        471.40        623.62       157.28 o                         
  -7   0   8       6521.27       7161.18       290.46 o                         
  -7   0   6       6981.34       7244.45       269.52 o                         
   7   0  -4      11700.30      12179.13       261.96 o                         
   7   0  -2       5902.07       5962.57       251.24 o                         
   7   0   0         13.36        -28.63       158.52 o                         
   7   0   2       3182.37       3208.70       211.50 o                         
  -7   0  -4       5915.94       6280.64       342.12 o                         
  -7  -1   9        694.94        759.69       118.68 o                         
  -7  -1   8         67.92        200.17       123.83 o                         
   7   1  -7         26.78        197.59        88.29 o                         
   7  -1  -6        144.11        149.64       109.46 o                         
   7  -1  -5        354.03        314.48        58.10 o                         
  -7  -1   4         93.45        125.28        74.03 o                         
  -7   1   3       6601.72       6447.54       113.12 o                         
   7   1  -2        381.86        226.26        80.29 o                         
   7   1  -1       6509.02       6384.33       144.43 o                         
   7   1   0        991.08        992.89       107.79 o                         
   7   1   1       6126.19       5952.87       158.27 o                         
   7  -1   2        146.40         81.08        97.01 o                         
   7   1   3       4986.39       5152.88       135.24 o                         
  -7   1  -4         46.56         35.80       149.54 o                         
   7   1   5        670.71        779.64       149.34 o                         
  -7  -2   8       6847.19       7329.51       218.49 o                         
  -7  -2   7        575.46        571.39        91.87 o                         
  -7  -2   6       8670.08       8962.88       225.78 o                         
   7  -2  -5        107.62         83.90        59.39 o                         
  -7  -2   4      14038.91      14486.95       217.61 o                         
  -7  -2   3         80.61         65.95        58.86 o                         
  -7  -2   2       6173.60       6227.44       175.73 o                         
  -7  -2   1          0.94         -5.08        76.71 o                         
  -7  -2   0          3.15        -36.45       114.19 o                         
  -7  -2  -1        143.81        133.89        82.42 o                         
  -7  -2  -2       3684.34       3793.56       159.49 o                         
   7  -2   3        379.20        331.90        84.03 o                         
  -7   2  -4       7626.93       8390.00       305.49 o                         
  -7   2  -5        248.53        267.22       131.51 o                         
  -7  -3   8        156.61        148.93       142.56 o                         
   7   3  -7         24.55        269.55        91.08 o                         
   7   3  -6       1217.87       1122.88       123.79 o                         
  -7  -3   5       1177.34       1133.70        72.62 o                         
  -7  -3   4       1111.36        998.91        92.87 o                         
  -7   3   3      11876.99      11725.89       153.13 o                         
  -7  -3   2       1352.54       1288.51       109.73 o                         
   7   3  -1      12551.90      11722.86       203.07 o                         
  -7  -3   0       3315.09       3327.87       167.16 o                         
  -7   3  -1       9892.31       9443.10       194.28 o                         
  -7  -3  -2        778.38        631.22       116.80 o                         
  -7   3  -3       5833.40       5862.48       151.26 o                         
  -7   3  -4        510.99        510.84       211.42 o                         
   7   3   5        590.15        433.86       177.74 o                         
  -7  -4   8       6373.50       6833.76       221.97 o                         
  -7  -4   7       2761.29       2524.89       125.18 o                         
  -7  -4   6      10089.63      10667.91       248.47 o                         
  -7  -4   5       1506.42       1429.51        74.91 o                         
  -7  -4   4      16934.18      17517.17       238.19 o                         
  -7  -4   3       1489.73       1373.84        75.99 o                         
   7  -4  -2       9542.51       9828.49       212.73 o                         
  -7  -4   1        195.31        153.80        74.94 o                         
  -7  -4   0         16.71         43.09        99.16 o                         
  -7  -4  -1        204.96        235.85        88.48 o                         
  -7  -4  -2       6485.22       6888.24       206.68 o                         
  -7   4  -3        857.59        825.22        98.65 o                         
  -7   4  -4       8814.39       9951.20       352.70 o                         
  -7   4  -5        491.21        584.14       158.21 o                         
  -7  -5   8        329.52        281.30       151.71 o                         
  -7   5   7          1.05         94.61        97.88 o                         
  -7  -5   6       1530.98       1557.72       134.19 o                         
  -7  -5   5        752.48        758.03        67.36 o                         
  -7  -5   4       2210.69       2227.82       115.66 o                         
  -7   5   3       6962.77       7010.54       133.00 o                         
  -7  -5   2       1377.39       1245.97       126.24 o                         
   7   5  -1       7636.54       7354.64       164.33 o                         
  -7  -5   0       8055.63       8168.86       185.27 o                         
  -7   5  -1       7040.04       7033.78       180.67 o                         
  -7  -5  -2       1330.80       1296.57       130.35 o                         
  -7   5  -3       4530.52       4442.11       151.04 o                         
  -7   5  -4        870.12        922.42       186.35 o                         
  -7   5  -5        572.68        479.66       139.25 o                         
  -7  -6   8       4657.41       4839.95       213.11 o                         
  -7  -6   7       2373.88       2341.44       128.77 o                         
  -7  -6   6       4826.05       5035.27       188.17 o                         
  -7  -6   5        827.35        759.90        75.21 o                         
  -7  -6   4       7336.61       7569.21       174.45 o                         
  -7   6   3       1577.92       1521.44        84.28 o                         
  -7  -6   2       2820.69       2926.63       157.59 o                         
  -7  -6   1        538.98        472.56        85.11 o                         
  -7  -6   0         16.44         54.16        89.73 o                         
  -7  -6  -1         18.20        -11.39        86.30 o                         
  -7  -6  -2       2799.29       2944.29       154.79 o                         
  -7   6  -3        590.21        474.60        84.31 o                         
  -7   6  -4       5043.17       5236.96       244.79 o                         
  -7   6  -5        373.74        328.86       134.17 o                         
  -7  -7   8        261.82        291.15       153.18 o                         
  -7   7   7          3.20        128.78        98.30 o                         
   7  -7  -6       2728.74       2652.83       169.19 o                         
  -7  -7   5        331.37        272.02        70.71 o                         
  -7  -7   4       2361.51       2261.84       125.85 o                         
  -7   7   3       3432.88       3221.79       106.39 o                         
  -7  -7   2        989.03       1069.09       127.40 o                         
  -7   7   1       3699.74       3607.01       141.51 o                         
  -7  -7   0       7215.23       7461.33       192.00 o                         
  -7   7  -1       3613.09       3614.79       121.90 o                         
  -7  -7  -2       1451.64       1516.65       135.68 o                         
   7   7   3       2407.78       2468.09       120.20 o                         
  -7   7  -4       1493.02       1564.41       182.57 o                         
  -7  -8   8       2622.13       2592.68       183.50 o                         
  -7   8   7       4638.22       4446.16       160.97 o                         
  -7  -8   6       2593.72       2559.55       175.65 o                         
  -7  -8   5       1650.04       1652.83        98.46 o                         
  -7  -8   4       3693.81       3875.65       149.86 o                         
  -7   8   3       2008.46       1962.29       104.65 o                         
  -7  -8   2       2848.82       3054.88       168.83 o                         
  -7  -8   1        315.97        291.82        92.33 o                         
  -7  -8   0        101.23        120.75       104.11 o                         
  -7  -8  -1        205.58        169.68        86.65 o                         
  -7   8  -2        952.13        932.68       125.21 o                         
  -7   8  -3       1479.92       1380.41       109.17 o                         
  -7   8  -4       1706.32       1693.41       197.52 o                         
  -7  -9   7         19.33         29.19       122.20 o                         
  -7  -9   6       4196.21       4282.71       213.38 o                         
  -7  -9   5         50.52         61.91        82.60 o                         
  -7  -9   4       3637.51       3577.52       152.94 o                         
  -7  -9   3       1157.03       1036.09       100.52 o                         
  -7  -9   2       3998.23       4143.17       194.54 o                         
   7   9  -1       1531.38       1457.01       112.51 o                         
  -7  -9   0      15908.35      16820.84       274.98 o                         
  -7  -9  -1       1607.09       1654.88       107.58 o                         
  -7   9  -2       3472.63       3753.00       195.80 o                         
  -7   9  -3        787.82        735.13       100.80 o                         
   7   9   4       2264.42       2256.21       216.84 o                         
  -7  10   7       7009.89       6902.97       222.81 o                         
  -7 -10   6       2186.39       2150.21       188.83 o                         
   7  10  -5       3306.88       3135.46       130.43 o                         
  -7 -10   4       2140.26       2259.39       160.01 o                         
   7  10  -3       3454.66       3246.86       138.03 o                         
  -7 -10   2       1913.77       1887.44       152.43 o                         
  -7 -10   1        327.83        323.89        96.21 o                         
  -7 -10   0         12.01          0.73       120.60 o                         
  -7 -10  -1        580.84        506.17        99.86 o                         
  -7  10  -2        678.23        674.60       143.80 o                         
  -7  10  -3       2712.88       2614.82       132.33 o                         
  -7  10  -4        772.78        707.64       187.76 o                         
  -7 -11   7          4.36       -102.46       133.57 o                         
  -7 -11   6       4834.10       5039.52       240.70 o                         
  -7 -11   5        142.03        172.95        93.58 o                         
  -7 -11   4       5712.23       5874.38       263.13 o                         
  -7 -11   3        924.98        846.83       109.07 o                         
  -7 -11   2       6564.62       6757.22       233.94 o                         
  -7 -11   1       1383.39       1286.20       120.03 o                         
  -7 -11   0      19734.58      20866.46       319.49 o                         
  -7  11  -1       1654.93       1708.33       132.17 o                         
  -7  11  -2       3830.27       4087.12       231.88 o                         
  -7  11  -3        768.17        745.71       123.80 o                         
  -7 -12   6        930.05        887.73       172.11 o                         
  -7 -12   5       3710.84       3733.21       156.12 o                         
  -7 -12   4        662.60        599.46       168.33 o                         
   7  12  -3       3827.83       3565.96       170.24 o                         
  -7 -12   2        657.41        595.70       156.65 o                         
  -7 -12   1        479.54        417.61       118.11 o                         
  -7 -12   0          2.88         70.71       135.74 o                         
  -7  12  -1        266.14        291.04       122.26 o                         
  -7  12  -2       1061.92       1116.77       186.93 o                         
   7  12   3       2393.30       2348.42       152.34 o                         
  -7 -13   6       3853.74       3995.12       233.51 o                         
  -7 -13   5        195.82        177.90       121.44 o                         
  -7 -13   4       4330.29       4363.54       251.32 o                         
  -7 -13   3        472.95        443.37       126.56 o                         
  -7 -13   2       3484.16       3524.43       231.82 o                         
  -7 -13   1        842.54        843.06       140.51 o                         
  -7 -13   0      15334.94      16524.18       360.50 o                         
  -7  13  -1        883.70        946.31       139.38 o                         
  -7  13  -2       4089.59       4446.33       265.62 o                         
  -7 -14   5       2457.94       2427.06       165.18 o                         
  -7 -14   4        167.09        155.60       177.93 o                         
  -7 -14   3       3030.87       2966.90       178.78 o                         
   7  14  -2        207.27        223.58       164.52 o                         
  -7 -14   1        355.76        303.38       130.95 o                         
  -7  14   0          0.48         28.00       189.35 o                         
  -7  14  -1        161.85        146.25       142.94 o                         
  -7  14  -2        101.17        178.52       192.24 o                         
  -7 -15   4       3847.72       3645.12       260.23 o                         
  -7 -15   3         90.78         39.44       133.16 o                         
  -7 -15   2       2587.15       2329.64       239.20 o                         
  -7 -15   1         48.33         56.30       141.95 o                         
  -7  15   0      10441.11      11429.65       391.97 o                         
  -7  15  -1          0.18         73.27       154.44 o                         
  -7 -16   3       2297.92       2266.73       193.15 o                         
  -7 -16   2         68.68         86.46       180.78 o                         
  -7 -16   1        310.94        455.59       143.57 o                         
  -8   0   8        380.97        449.41       199.26 o                         
  -8   0   6       4678.87       5226.88       254.18 o                         
  -8   0   4       5619.05       5876.89       280.68 o                         
   8   0  -2       3579.28       3794.08       271.73 o                         
   8   0   0      16048.92      16075.06       535.60 o                         
  -8   0  -2       2959.50       3005.79       298.15 o                         
   8   0   4       2643.11       2657.67       514.32 o                         
  -8  -1   8         78.57        150.32       145.13 o                         
   8   1  -7       6719.82       6532.45       188.06 o                         
  -8  -1   6        234.97        242.84       124.31 o                         
  -8  -1   5       2693.24       2644.56        99.46 o                         
   8  -1  -4        480.56        414.08       106.53 o                         
   8   1  -3       3900.61       3831.95       129.93 o                         
   8  -1  -2        130.63         93.34       105.52 o                         
   8  -1  -1        478.88        478.98       100.52 o                         
   8  -1   0          6.81        -18.06       129.17 o                         
   8  -1   1        121.01         68.76       104.10 o                         
   8  -1   2         48.30         36.91       150.00 o                         
   8   1   3       2103.47       2195.12       146.00 o                         
  -8   1  -4        101.93         46.20       214.53 o                         
  -8  -2   8        345.90        345.13       146.46 o                         
  -8  -2   7          0.03        -54.14        95.54 o                         
  -8  -2   6       5417.67       5590.21       194.75 o                         
   8  -2  -5         48.17         30.23        74.44 o                         
  -8  -2   4       5820.90       6152.65       176.63 o                         
  -8  -2   3        539.63        514.63        85.02 o                         
  -8  -2   2       4150.73       3991.00       201.50 o                         
  -8  -2   1        716.09        753.39       107.20 o                         
  -8  -2   0      19640.48      20413.96       381.19 o                         
  -8  -2  -1        642.43        623.25       111.11 o                         
   8  -2   2       4629.61       4768.06       226.63 o                         
   8  -2   3        444.91        319.30       116.20 o                         
  -8   2  -4       3543.22       3835.72       344.65 o                         
   8   3  -8        573.66        592.39       150.21 o                         
   8  -3  -7      10165.13      10065.12       214.98 o                         
  -8  -3   6        714.24        766.24       134.94 o                         
   8   3  -5       5149.30       4928.60       130.55 o                         
  -8  -3   4       1616.56       1567.77       122.89 o                         
   8   3  -3       5135.93       4998.44       133.32 o                         
  -8  -3   2        721.95        638.46       135.40 o                         
  -8  -3   1        387.16        351.11       100.26 o                         
  -8  -3   0         18.56         41.85       137.29 o                         
  -8  -3  -1        336.10        301.16        98.49 o                         
  -8  -3  -2        616.15        691.00       153.82 o                         
  -8   3  -3       2976.97       2882.66       171.37 o                         
  -8   3  -4       1097.11       1156.50       266.24 o                         
  -8  -4   8        661.67        696.66       173.94 o                         
  -8  -4   7          7.22         50.23       102.93 o                         
  -8  -4   6       6045.98       6399.72       214.77 o                         
  -8  -4   5        171.76        205.84        76.77 o                         
  -8  -4   4       7561.58       7761.04       197.58 o                         
  -8  -4   3       1553.06       1492.95       105.35 o                         
  -8  -4   2       7105.05       7151.54       255.72 o                         
  -8  -4   1       1396.63       1221.58       118.91 o                         
  -8  -4   0      21035.63      22174.38       403.24 o                         
  -8  -4  -1        957.51        855.53       109.91 o                         
  -8  -4  -2       4823.38       5233.51       238.49 o                         
   8  -4   3        764.84        680.80       132.12 o                         
  -8   4  -4       3004.63       3259.79       281.49 o                         
   8   5  -7       6490.72       6505.47       182.79 o                         
  -8  -5   6       2106.93       2203.02       177.08 o                         
  -8   5   5       3437.46       3559.19       116.48 o                         
   8   5  -4       2938.27       3119.42       148.19 o                         
   8   5  -3       4101.75       3832.34       142.50 o                         
  -8  -5   2       1161.42       1071.89       138.37 o                         
  -8  -5   1        397.82        339.54        97.36 o                         
  -8  -5   0         39.95         22.92       127.20 o                         
  -8  -5  -1        149.51        159.41       100.52 o                         
  -8  -5  -2        572.22        521.43       140.34 o                         
  -8   5  -3       2224.63       2345.20       142.70 o                         
  -8   5  -4        565.28       1185.70       240.06 o                         
  -8  -6   7         11.87         95.98       117.09 o                         
  -8  -6   6       2970.54       3022.12       191.65 o                         
  -8  -6   5         77.12         88.74        78.29 o                         
  -8  -6   4       3431.75       3770.49       154.43 o                         
  -8  -6   3       1404.59       1303.97       110.00 o                         
  -8  -6   2       3129.77       3206.44       185.03 o                         
  -8  -6   1       1197.19       1081.96       107.21 o                         
  -8  -6   0      13217.67      14499.37       306.82 o                         
  -8  -6  -1        875.94        838.37       123.63 o                         
  -8  -6  -2       3557.63       3777.29       216.21 o                         
  -8   6  -3        841.31        762.00       124.95 o                         
  -8  -7   7       3386.94       3165.09       170.86 o                         
  -8  -7   6       1767.71       1928.40       178.36 o                         
  -8  -7   5       1731.81       1695.16       102.71 o                         
  -8  -7   4       2866.42       2879.31       161.94 o                         
  -8  -7   3       2425.24       2353.21       126.80 o                         
  -8  -7   2       1306.63       1291.95       150.04 o                         
  -8  -7   1        250.51        236.90        95.15 o                         
  -8  -7   0          2.96         23.13       130.64 o                         
  -8  -7  -1         17.57          7.11       117.42 o                         
  -8   7  -2       1017.65        976.75       167.23 o                         
  -8   7  -3       1076.80       1077.84       125.42 o                         
  -8  -8   7         13.56        162.34       126.30 o                         
  -8  -8   6       1756.11       1917.93       186.39 o                         
  -8  -8   5        207.92        203.63        85.71 o                         
  -8  -8   4       2434.87       2470.78       153.57 o                         
  -8  -8   3       2883.92       2726.34       135.64 o                         
  -8  -8   2       1075.69        993.44       147.34 o                         
   8   8  -1       3223.95       3130.16       140.65 o                         
  -8  -8   0       4806.31       5340.76       215.08 o                         
   8   8   1       2760.92       2750.11       151.03 o                         
  -8   8  -2       1136.47       1157.27       175.76 o                         
  -8   8  -3       2161.74       1966.20       144.02 o                         
  -8  -9   6       3645.85       3763.93       227.63 o                         
  -8  -9   5        675.93        655.94        93.32 o                         
  -8  -9   4       6928.05       7318.13       255.79 o                         
  -8  -9   3        790.45        730.97       113.73 o                         
  -8  -9   2       3148.36       3400.55       210.29 o                         
  -8  -9   1          7.31         -9.84       110.01 o                         
  -8  -9   0          3.03         51.91       133.51 o                         
  -8  -9  -1         11.65        -60.60       113.87 o                         
  -8   9  -2       1998.02       2040.48       203.88 o                         
  -8   9  -3        399.05        351.12       117.53 o                         
  -8 -10   6        990.74       1023.19       182.90 o                         
  -8 -10   5        577.02        602.78       109.87 o                         
  -8 -10   4       1569.36       1617.73       185.93 o                         
  -8  10   3       4534.92       4622.20       167.05 o                         
  -8 -10   2        748.01        763.40       159.79 o                         
  -8  10   1       4429.25       4364.03       182.61 o                         
  -8 -10   0       2331.71       2481.54       186.69 o                         
  -8  10  -1       3229.35       3032.76       189.18 o                         
  -8  10  -2        522.67        397.16       184.15 o                         
  -8 -11   5        791.38        780.66       141.43 o                         
  -8 -11   4       8345.97       8781.32       325.75 o                         
  -8 -11   3       1048.52       1049.99       126.61 o                         
  -8 -11   2       3432.27       3740.19       229.50 o                         
  -8 -11   1         59.72         95.98       120.46 o                         
  -8 -11   0         16.18         29.78       143.58 o                         
  -8  11  -1          1.07        -43.94       138.43 o                         
   8 -11   2       2502.17       2665.54       264.70 o                         
  -8 -12   5        427.83        385.16       143.79 o                         
  -8 -12   4        889.71        719.32       198.18 o                         
   8  12  -3       4028.84       3905.32       189.91 o                         
  -8 -12   2       1157.90       1244.99       213.75 o                         
  -8  12   1       4869.93       4717.87       199.69 o                         
  -8 -12   0       2818.78       3298.14       232.56 o                         
  -8  12  -1       4328.22       4405.29       237.07 o                         
  -8 -13   4       6320.72       6547.04       316.95 o                         
  -8 -13   3        480.87        354.81       146.12 o                         
  -8 -13   2       3716.28       3453.88       273.51 o                         
  -8 -13   1          1.64         31.75       151.60 o                         
  -8  13   0          7.79         97.20       208.41 o                         
  -8 -14   2        103.86         91.06       188.70 o                         
  -9   0   6       4270.58       4572.67       347.04 o                         
  -9   0   4       5937.65       6444.99       319.69 o                         
  -9   0   2       2686.26       2633.84       295.80 o                         
  -9   0   0          0.30        -23.36       212.16 o                         
  -9   0  -2       1635.64       1604.01       300.03 o                         
  -9  -1   7          6.36        126.93       121.55 o                         
  -9  -1   6        126.04        100.10       155.06 o                         
  -9  -1   5        357.04        281.62        96.21 o                         
   9  -1  -4         51.17        -41.76       126.54 o                         
   9   1  -3       4036.52       4032.46       165.38 o                         
   9  -1  -2         52.10         19.68       151.45 o                         
   9   1  -1       4017.56       3917.46       177.83 o                         
   9  -1   0        195.36        158.48       135.60 o                         
   9   1   1       3265.62       3428.87       178.12 o                         
  -9  -1  -2        118.04        -15.77       184.34 o                         
   9   2  -7        481.31        419.04       125.67 o                         
  -9  -2   6       5113.89       5538.52       239.81 o                         
   9  -2  -5        403.67        304.78        89.99 o                         
   9  -2  -4       7753.90       7994.53       247.08 o                         
   9  -2  -3        450.38        293.94       116.16 o                         
  -9  -2   2       4223.63       4083.00       236.76 o                         
   9  -2  -1        133.48         36.89       117.23 o                         
   9  -2   0         10.69         45.65       149.60 o                         
   9  -2   1          2.53        -65.63       125.88 o                         
   9  -2   2       2855.09       3274.64       251.81 o                         
   9  -3  -6        477.69        537.01       172.92 o                         
   9  -3  -5        538.93        468.68        91.35 o                         
  -9  -3   4        505.94        393.69       137.68 o                         
   9   3  -3       4934.36       4842.54       181.37 o                         
  -9  -3   2        693.48        501.58       153.02 o                         
   9   3  -1       5529.98       5724.44       202.89 o                         
  -9  -3   0       2432.99       2766.08       199.56 o                         
   9   3   1       5023.72       5303.94       207.98 o                         
   9  -3   2        555.56        324.91       177.21 o                         
  -9  -4   6       5522.19       5855.50       253.72 o                         
  -9  -4   5        563.12        528.60        94.47 o                         
  -9  -4   4       8716.03       9384.78       303.40 o                         
  -9  -4   3        503.94        379.79       114.76 o                         
  -9  -4   2       4439.93       4680.52       259.96 o                         
  -9  -4   1         90.54         67.94       117.95 o                         
  -9  -4   0         48.34         68.05       145.99 o                         
  -9  -4  -1         41.56        -10.66       127.06 o                         
  -9  -4  -2       2342.08       2623.18       236.96 o                         
  -9  -5   6       1331.35       1297.13       178.65 o                         
  -9  -5   5        329.79        396.28        98.28 o                         
  -9  -5   4        893.28        768.93       166.00 o                         
  -9   5   3       3606.66       3498.99       169.68 o                         
  -9  -5   2        633.62        601.21       162.75 o                         
   9   5  -1       4284.98       4565.07       191.45 o                         
  -9  -5   0       2719.76       2971.74       207.48 o                         
   9   5   1       3835.64       3912.12       178.38 o                         
  -9  -5  -2        766.77        710.74       181.30 o                         
  -9  -6   6       3625.93       4083.91       229.18 o                         
  -9  -6   5        408.62        318.25       105.09 o                         
  -9  -6   4       5165.26       5421.14       243.16 o                         
  -9  -6   3        416.36        355.40       113.96 o                         
  -9  -6   2       3282.93       3285.84       226.01 o                         
  -9  -6   1         35.17         19.67       120.33 o                         
  -9  -6   0          1.41         -0.55       159.31 o                         
  -9  -6  -1        136.01         56.70       119.77 o                         
  -9   6  -2       1484.64       1664.82       229.17 o                         
  -9  -7   6       1163.32       1271.56       198.50 o                         
  -9  -7   5        180.14        135.89       109.10 o                         
  -9  -7   4       1504.93       1481.98       171.12 o                         
  -9  -7   3       1962.25       1969.26       136.46 o                         
  -9  -7   2       1152.74       1040.17       170.36 o                         
  -9  -7   1       2211.39       2103.55       160.22 o                         
  -9  -7   0       4149.78       4361.83       247.14 o                         
  -9  -7  -1       1956.11       2039.55       159.81 o                         
  -9  -8   5       1613.22       1681.95       129.77 o                         
  -9  -8   4       1714.15       1704.78       179.73 o                         
  -9  -8   3       1564.48       1447.00       130.44 o                         
  -9  -8   2       1056.62       1205.36       173.19 o                         
  -9  -8   1        224.29        197.81       125.01 o                         
  -9  -8   0          1.92         66.24       174.80 o                         
  -9  -8  -1        130.85         94.84       132.73 o                         
  -9   9   5        140.22        128.44       124.60 o                         
  -9  -9   4       2269.03       2341.36       192.13 o                         
  -9  -9   3        702.47        640.94       123.81 o                         
  -9  -9   2       2235.99       2533.06       201.04 o                         
  -9  -9   1        708.77        711.35       133.90 o                         
  -9  -9   0       8264.21       8873.81       314.36 o                         
  -9 -10   4        757.38        704.20       178.23 o                         
  -9 -10   3       1813.64       1723.48       143.41 o                         
  -9 -10   2        484.79        362.39       157.38 o                         
  -9 -10   1        304.51        213.79       127.55 o                         
  -9 -11   2       2763.39       3026.49       226.16 o                         
 -10   0   4       2647.87       2799.01       315.61 o                         
 -10   0   2       1842.50       1766.84       301.95 o                         
 -10   0   0       7133.80       8385.57       451.95 o                         
 -10  -1   5       1854.76       1716.39       138.05 o                         
 -10  -1   4        107.64         94.81       185.35 o                         
 -10  -1   3       1676.80       1688.86       156.98 o                         
 -10  -1   2        115.54         83.84       173.92 o                         
 -10  -1   1         96.01         67.43       131.80 o                         
 -10  -1   0         41.36          8.17       200.90 o                         
  10  -2  -4       3581.08       3325.39       269.27 o                         
  10  -2  -3        131.12          0.45       133.51 o                         
  10  -2  -2       3164.17       3114.13       245.71 o                         
  10  -2  -1        165.32        113.83       132.43 o                         
  10  -2   0       9258.83      10710.39       372.27 o                         
  10  -3  -4       1104.08        822.06       189.65 o                         
  10  -3  -3       3012.41       3056.32       189.68 o                         
  10  -3  -2        503.03        419.10       181.58 o                         
  10  -3  -1        560.31        546.94       138.99 o                         
  10  -3   0          6.36       -120.82       198.43 o                         
 -10  -4   4       2913.80       3139.68       237.16 o                         
 -10  -4   3        602.99        589.05       144.25 o                         
 -10  -4   2       2646.28       2778.52       242.18 o                         
 -10  -4   1        756.50        878.02       146.13 o                         
 -10  -5   3       2618.61       2158.86       178.33 o                         
 -10  -5   2        699.32        688.03       195.44 o                         
 -10  -5   1        227.04        213.12       137.19 o                         
 -10  -6   2       1638.93       1559.07       224.25 o                         
   0  -1   1       2685.23       2653.09        43.47 o                         
   0  -1   3      25323.33      24943.43        85.81 o                         
   0  -1  -5      10128.33       9492.83        89.43 o                         
   0  -1  -7      19996.28      19066.46       170.91 o                         
   0   1  -9       3847.47       3709.66       149.59 o                         
   0  -2   1       1266.02       1252.11        30.41 o                         
   0  -2  -3        985.97       1007.93        25.51 o                         
   0   2   5          7.50          3.31        32.07 o                         
   0   2   7          7.16        -15.63        54.45 o                         
   0   2   9          5.14         26.33        84.18 o                         
   0   3   1        593.84        582.69        31.17 o                         
   0  -3  -3      11548.59      11243.09        66.97 o                         
   0  -3   5       3684.15       3486.54        61.86 o                         
   0  -3  -7      11770.25      11253.11       159.80 o                         
   0  -3  -9       2045.07       2064.65       108.77 o                         
   0  -4   1       1368.80       1407.18        37.36 o                         
   0  -4   3       2779.90       2743.92        39.59 o                         
   0   4   5         41.70         45.15        33.65 o                         
   0  -4   7         55.52         68.82        62.86 o                         
   0   4   9         81.81        115.33        83.14 o                         
   0   5  -1        218.50        213.44        32.35 o                         
   0   5   3       7858.12       7389.19        62.51 o                         
   0  -5   5       2708.67       2611.35        63.24 o                         
   0  -5   7       8836.63       8475.86       143.85 o                         
   0   5   9       1683.30       1720.40       111.25 o                         
   0  -6   1       9402.14       9787.72        83.85 o                         
   0  -6   3      11063.97      10914.67        79.23 o                         
   0  -6   5        945.90        887.95        49.19 o                         
   0  -6   7          0.25         66.33        68.16 o                         
   0   6   9        140.07        216.41        91.51 o                         
   0  -7  -1        669.93        649.61        41.61 o                         
   0  -7   3      11971.53      11789.17        90.94 o                         
   0  -7   5       5869.75       5678.79        98.82 o                         
   0  -7   7       9005.18       8694.28       168.54 o                         
   0   7   9       1614.05       1579.00       128.64 o                         
   0  -8   1      17030.03      17369.88       122.22 o                         
   0  -8   3      14282.19      14265.46       124.37 o                         
   0  -8   5        715.02        666.34        57.61 o                         
   0  -8   7         96.52        156.99        82.45 o                         
   0   8   9        410.74        415.80       124.94 o                         
   0   9  -1         78.09         66.90        43.82 o                         
   0  -9   3       5288.16       5048.74        85.91 o                         
   0  -9   5       3021.68       2740.70        90.60 o                         
   0  -9   7       5124.81       4971.22       150.45 o                         
   0   9   9       1263.19       1258.94       147.26 o                         
   0 -10   1       7032.11       7215.06       100.87 o                         
   0 -10   3       7831.96       7673.64       113.69 o                         
   0 -10  -5        307.70        292.26        66.01 o                         
   0 -10   7         51.90         97.16        98.55 o                         
   0 -11   1         55.87         46.35        50.61 o                         
   0 -11   3       1252.36       1108.88        73.93 o                         
   0 -11   5        710.95        680.00        80.80 o                         
   0 -11  -7       1383.61       1270.53       120.77 o                         
   0 -12   1       9023.70       9545.88       139.67 o                         
   0 -12  -3       9933.80      10056.71       152.79 o                         
   0 -12   5        975.50        948.61        89.33 o                         
   0 -12  -7          2.32        165.05       108.54 o                         
   0 -13   1        124.10        143.20        64.05 o                         
   0 -13   3        294.82        248.80        70.91 o                         
   0  13  -5         33.00         26.16        82.48 o                         
   0 -13  -7         11.71        -44.33       121.18 o                         
   0 -14   1      14477.54      15660.60       187.44 o                         
   0 -14  -3      10396.13      10015.32       171.33 o                         
   0  14  -5        721.02        680.85       102.66 o                         
   0 -14  -7         48.37        119.25       122.50 o                         
   0 -15   1        271.60        297.38        69.66 o                         
   0  15  -3         29.00         -0.61        83.11 o                         
   0  15  -5        111.72         16.10       104.65 o                         
   0  15  -7         52.75         14.56       131.16 o                         
   0 -16  -1      10801.87      11262.15       182.81 o                         
   0 -16  -3       8716.40       8643.74       182.80 o                         
   0  16  -5       1303.88       1046.44       129.15 o                         
   0 -17  -1        171.46        199.51        79.62 o                         
   0  17  -3          6.15          8.72        95.43 o                         
   0  17  -5          7.18        -12.56       123.99 o                         
   0 -18  -1       5749.66       6123.40       165.11 o                         
   0 -18  -3       3632.48       3494.55       150.96 o                         
   0  18  -5        421.80        432.95       136.94 o                         
   0 -19  -1        433.56        422.57        97.76 o                         
   0 -19  -3        533.51        500.27       123.11 o                         
   0  19  -5        395.75        361.27       146.34 o                         
   0 -20  -1       3026.30       3098.23       153.55 o                         
   0 -20  -3       1930.82       1742.28       145.79 o                         
   0 -21   1        343.05        305.88       122.27 o                         
  -1   1   9       1221.45       1205.97        87.46 o                         
   1  -1  -7         79.49        278.15        52.19 o                         
   1   1  -5       2044.47       1927.35        45.32 o                         
  -1  -1   3      36226.90      36635.50       108.57 o                         
   1  -1  -1      43624.09      45232.19       129.99 o                         
   1  -1   1      40262.01      41776.55       115.46 o                         
   1  -1   3      31041.77      30425.92       114.23 o                         
   1  -1   5       2309.29       2199.95        61.12 o                         
  -1  -1  -7          8.53        114.28        65.86 o                         
   1   1   9        719.58        810.39       106.94 o                         
  -1   2   9        140.58        129.21        83.56 o                         
  -1   2   7        631.33        575.94        53.90 o                         
  -1  -2   5         55.35         59.32        30.69 o                         
  -1  -2   3         84.17         93.47        20.59 o                         
   1   2  -1         13.05         25.67        21.07 o                         
   1   2   1        307.70        329.95        24.40 o                         
   1  -2   3        380.42        354.81        23.48 o                         
   1   2   5         28.77         19.61        40.50 o                         
   1   2   7        224.66        245.36        71.63 o                         
   1   2   9         20.73        -19.11        93.39 o                         
  -1   3   9        498.17        472.83        86.44 o                         
   1  -3  -7         21.66        110.09        49.67 o                         
  -1  -3   5        742.73        704.96        36.66 o                         
   1  -3  -3      16714.32      16595.03        85.11 o                         
   1  -3  -1      16278.97      16702.10        87.98 o                         
   1  -3   1      17085.82      17383.04        86.50 o                         
   1  -3   3      16147.38      15684.16        91.67 o                         
   1  -3   5        766.81        756.52        45.37 o                         
   1  -3   7         71.69        186.68        66.70 o                         
   1   3   9        594.52        553.21        96.24 o                         
  -1   4   9        320.10        355.03        91.63 o                         
  -1   4   7       2076.27       1963.09        69.50 o                         
  -1  -4   5        516.42        464.00        36.29 o                         
  -1  -4   3       1626.96       1582.94        35.08 o                         
  -1  -4   1        138.69        146.38        26.86 o                         
   1  -4   1       1426.03       1508.02        33.87 o                         
   1  -4   3       3039.67       2941.21        43.01 o                         
   1   4   5        971.21        840.48        57.43 o                         
   1   4   7       2190.62       2152.10        96.56 o                         
   1   4   9        353.50        299.06        90.09 o                         
  -1   5   9        378.65        377.58        98.67 o                         
  -1  -5   7          8.28        135.04        56.34 o                         
  -1  -5   5       1116.58       1125.74        45.61 o                         
   1  -5  -3      12751.14      12519.53        84.52 o                         
   1  -5  -1      10782.06      10800.05        98.42 o                         
  -1  -5  -1      10507.25      10711.33        80.62 o                         
  -1  -5  -3      10728.08      10641.56        84.44 o                         
   1   5   5        781.13        764.02        55.24 o                         
   1  -5   7          8.25        118.11        73.12 o                         
   1   5   9        441.86        484.65        93.88 o                         
  -1   6   9       1409.87       1402.85       119.52 o                         
  -1  -6   7       6695.92       6593.74       122.54 o                         
   1  -6  -5       3103.75       3027.67        64.49 o                         
   1  -6  -3       7116.68       6869.88        75.58 o                         
   1  -6  -1       2942.33       3060.41        70.59 o                         
   1   6   1         63.05         53.96        28.98 o                         
   1  -6   3       3011.49       2784.26        51.99 o                         
   1  -6   5       2145.11       1992.79        74.69 o                         
   1  -6   7       6183.47       5872.46       140.80 o                         
   1   6   9       1654.94       1620.79       121.54 o                         
  -1   7   9        915.15        810.17       117.78 o                         
  -1  -7   7         37.74        120.29        67.27 o                         
   1  -7  -5       1093.72        989.22        53.27 o                         
   1  -7  -3      13942.93      14127.95       113.45 o                         
   1  -7  -1      20482.39      20900.04       156.75 o                         
   1  -7   1      18248.65      19189.60       120.89 o                         
   1  -7   3      10311.60       9984.50        98.18 o                         
   1   7   5        706.81        748.94        63.25 o                         
   1  -7   7         36.53         81.22        84.26 o                         
   1   7   9        579.20        576.89       115.44 o                         
  -1   8   9       1965.75       1992.30       140.83 o                         
  -1  -8   7       9793.50       9767.44       158.15 o                         
   1  -8  -5       4912.69       4696.37        86.90 o                         
   1  -8  -3       9026.76       8903.45       101.27 o                         
  -1  -8   1       1769.61       1746.99        66.41 o                         
   1  -8   1       1390.38       1427.36        48.78 o                         
   1  -8   3       7329.76       7165.68        93.57 o                         
   1  -8   5       3323.18       3100.85        93.05 o                         
   1  -8   7       6767.96       6760.12       169.13 o                         
  -1   9   9        568.74        528.86       118.74 o                         
  -1  -9   7          5.17         81.58        80.85 o                         
  -1  -9   5        551.96        504.57        59.06 o                         
   1  -9  -3       5281.63       5095.85        85.08 o                         
   1  -9  -1       8719.94       8563.71       115.87 o                         
   1  -9   1       9692.21       9410.54       100.11 o                         
   1  -9   3       6783.23       6398.57        98.76 o                         
   1  -9   5       1406.70       1316.18        76.60 o                         
   1  -9   7         56.83         93.51        91.71 o                         
  -1  10   9       1523.72       1552.76       153.56 o                         
   1 -10  -7       7093.63       6956.06       167.20 o                         
  -1 -10   5       1893.36       1751.90        79.88 o                         
   1 -10  -3       3649.77       3575.56        88.25 o                         
  -1 -10   1        141.82        113.40        52.12 o                         
   1 -10   1       1665.25       1610.16        56.27 o                         
   1 -10   3       6084.94       5848.55       112.29 o                         
   1 -10   5       2504.41       2305.58       104.24 o                         
   1 -10   7       6381.53       6211.91       179.88 o                         
   1 -11  -7         12.37         12.24        96.80 o                         
  -1 -11   5        182.80        189.86        65.07 o                         
   1  11  -3        920.09        815.11        73.14 o                         
   1 -11  -1       2342.49       2450.83        86.04 o                         
   1 -11   1       2968.80       2939.41        79.53 o                         
   1 -11   3       1422.66       1326.56        76.88 o                         
   1 -11   5        301.36        307.48        78.86 o                         
   1  11   7          4.76         85.86       109.52 o                         
   1 -12  -7       7889.80       7416.62       194.02 o                         
  -1 -12   5       3082.34       2993.20       105.73 o                         
   1 -12  -3       6409.35       6116.88       134.31 o                         
   1 -12  -1       1148.66       1190.45        79.32 o                         
   1 -12   1        451.81        407.27        61.42 o                         
   1 -12   3       5913.43       5499.15       133.35 o                         
   1 -12   5       3684.90       3591.41       133.55 o                         
   1 -12   7       7748.90       7482.38       217.89 o                         
   1  13  -7         36.02         15.19       101.94 o                         
   1  13  -5        144.44        127.72        82.89 o                         
   1  13  -3         79.78         82.72        75.98 o                         
   1 -13  -1        163.72        168.03        73.57 o                         
  -1 -13  -1         17.39         49.40        61.43 o                         
  -1  13  -3        309.26        269.29        81.35 o                         
   1 -13   5         39.93         27.69        92.47 o                         
   1 -13   7          0.00         98.97       123.56 o                         
   1 -14  -7       9597.43       9446.94       233.21 o                         
   1 -14  -5       5775.42       5633.90       156.52 o                         
   1 -14  -3       7813.37       7565.79       168.84 o                         
   1 -14  -1        651.31        670.02        80.06 o                         
   1 -14   1        635.54        610.29        66.45 o                         
   1 -14   3       5430.97       5157.81       142.29 o                         
   1 -14   5       3122.09       2872.28       133.62 o                         
   1 -14   7       6584.15       6656.28       227.48 o                         
   1  15  -7         39.07         -7.96       140.04 o                         
   1  15  -5         18.70         -1.87       113.09 o                         
   1  15  -3         90.35         93.67        92.43 o                         
   1 -15  -1        138.60        140.86        72.19 o                         
   1 -15   1        474.19        482.20        71.79 o                         
  -1  15  -3         36.26          4.95        85.38 o                         
  -1  15  -5        125.15         22.60       107.89 o                         
   1 -16  -5       4439.07       4052.81       175.19 o                         
   1 -16  -3       6421.93       6414.34       185.19 o                         
   1 -16  -1        803.20        688.30        82.84 o                         
  -1 -16  -1        241.54        262.38        76.91 o                         
  -1 -16  -3       6041.42       5893.05       159.31 o                         
  -1 -16  -5       5245.37       4805.68       178.35 o                         
   1  17  -5          2.35        -36.36       122.66 o                         
  -1 -17   3        277.78        302.85       106.26 o                         
   1 -17  -1         11.68          2.48        88.74 o                         
  -1 -17  -1         13.80         32.88        77.86 o                         
  -1 -17  -3        313.33        253.41       102.83 o                         
  -1  17  -5         29.86        -16.86       121.07 o                         
   1  18  -5       2490.29       2376.86       164.18 o                         
   1 -18  -3       3018.26       3072.77       146.83 o                         
   1 -18  -1         36.95         94.12        92.05 o                         
  -1 -18  -1        251.27        217.96        97.47 o                         
  -1 -18  -3       3110.98       3019.77       147.40 o                         
  -1 -18  -5       2070.25       1796.83       157.64 o                         
   1  19  -5         54.97         28.98       149.82 o                         
   1 -19  -3       1563.33       1626.48       135.65 o                         
   1 -19  -1       1007.68       1033.29       112.17 o                         
  -1 -19  -1        767.53        711.75       105.77 o                         
  -1 -19  -3       1168.59       1141.26       122.57 o                         
   1 -20  -3       1725.34       1626.37       154.95 o                         
   1 -20  -1         26.86         48.68       105.70 o                         
  -1 -20  -1         19.90         -7.64       119.63 o                         
  -1 -20  -3       1711.99       1675.53       148.92 o                         
   1 -21  -3       1751.47       1610.06       154.65 o                         
  -1 -21   1       1791.54       1833.18       138.78 o                         
  -1 -21  -1       1995.79       1945.20       158.83 o                         
  -2   1  10        161.30        125.11       426.23 o                         
   2   1  -9       3937.83       4274.79       130.11 o                         
   2  -1  -7      20873.31      20643.05       155.07 o                         
   2   1  -5       9609.56       9327.40        76.10 o                         
   2   1  -3      23212.73      23054.95        88.64 o                         
   2   1  -1       3515.72       3646.45        41.96 o                         
   2  -1   1        531.96        526.30        28.46 o                         
   2  -1   3      13987.11      13378.25        93.97 o                         
   2  -1   5       6491.99       6049.41        84.32 o                         
  -2  -1  -7      14355.85      13716.28       201.62 o                         
   2   1   9       3149.21       3276.93       151.30 o                         
  -2   2   9         21.80         57.14        83.20 o                         
  -2   2   7        109.67        104.21        47.87 o                         
  -2  -2   5        300.81        267.92        29.96 o                         
  -2  -2   3        965.71        987.52        25.00 o                         
   2   2  -1         19.85         39.13        23.27 o                         
   2   2   1         48.99         69.07        26.30 o                         
   2   2   3         72.86         76.31        25.08 o                         
   2   2   5         86.95         64.59        37.85 o                         
   2   2   7        134.83        122.89        75.58 o                         
   2   2   9         69.62         97.15       100.26 o                         
  -2   3   9       2163.10       2250.48       118.89 o                         
   2  -3  -7      13454.06      13171.60       126.67 o                         
  -2  -3   5       4759.98       4615.57        63.91 o                         
   2  -3  -3      12282.36      12217.03        68.43 o                         
   2  -3  -1        279.06        298.27        26.77 o                         
   2  -3   1       1805.48       1837.12        42.16 o                         
   2  -3   3      12358.23      11839.92        88.39 o                         
   2  -3   5       4103.38       3886.54        72.84 o                         
  -2  -3  -7       9291.33       8806.17       164.33 o                         
   2   3   9       1653.15       1674.62       125.24 o                         
  -2   4   9         60.43         39.42        96.33 o                         
   2   4  -7         13.44         32.25        52.64 o                         
  -2  -4   5        273.22        255.70        32.88 o                         
   2  -4  -3       5876.94       5913.19        55.57 o                         
   2  -4  -1       5308.56       5552.51        58.25 o                         
   2  -4   1       3366.73       3503.04        51.59 o                         
   2  -4   3       2811.78       2692.25        47.85 o                         
   2   4   5         55.27         54.78        43.22 o                         
   2   4   7         41.26         82.75        74.79 o                         
   2   4   9         66.65        107.02       101.34 o                         
  -2   5   9       2047.54       1949.45       118.46 o                         
  -2  -5   7       9954.32       9863.18       136.36 o                         
  -2  -5   5       2897.01       2786.67        58.71 o                         
   2  -5  -3       7799.66       7558.22        64.47 o                         
   2   5  -1        284.22        297.94        29.73 o                         
   2   5   1        434.40        405.32        28.40 o                         
  -2  -5  -3       8488.33       8045.49        83.73 o                         
   2  -5   5       3529.70       3297.04        79.76 o                         
   2  -5   7       7692.33       7140.03       153.78 o                         
   2   5   9       1401.54       1451.02       126.05 o                         
  -2   6   9        390.23        427.71       104.03 o                         
  -2  -6   7        265.20        309.58        59.94 o                         
  -2  -6   5         34.66         28.83        35.71 o                         
   2  -6  -3       5738.38       5544.80        61.33 o                         
  -2  -6   1       7453.63       7537.35        73.26 o                         
   2  -6   1      10363.58      10549.11        81.96 o                         
   2  -6   3      11611.02      11362.95       109.14 o                         
   2   6   5       1474.28       1396.41        67.05 o                         
   2  -6   7         31.56         24.72        83.94 o                         
  -2   7   9       1943.08       2078.65       131.88 o                         
  -2  -7   7       9800.32       9720.29       138.64 o                         
   2  -7  -5       5321.20       5107.44        84.21 o                         
   2  -7  -3       9137.35       8821.43        83.77 o                         
   2   7  -1        163.08        158.29        34.64 o                         
   2   7   1        570.34        583.35        35.79 o                         
   2  -7   3       7091.96       6671.22        96.77 o                         
  -2  -7  -5       3218.94       3021.45        89.37 o                         
   2  -7   7       6134.68       6045.61       157.94 o                         
  -2   8   9        479.79        439.93       112.35 o                         
  -2  -8   7         91.55        193.58        71.94 o                         
   2  -8  -5        658.61        654.48        59.49 o                         
   2  -8  -3      12064.07      12225.97       123.85 o                         
   2  -8  -1      10974.67      11702.82       117.98 o                         
  -2  -8  -1       8748.57       8939.25        93.28 o                         
   2  -8   3       8288.47       8183.24       108.69 o                         
   2   8   5        513.52        446.74        61.86 o                         
   2  -8   7         15.68         72.05        90.51 o                         
  -2   9   9        949.62        846.56       135.23 o                         
  -2  -9   8       2329.43       3127.57       402.69 o                         
  -2  -9   7       4808.77       4797.83       128.49 o                         
   2  -9  -5       3187.93       3068.58        84.62 o                         
   2  -9  -3       6693.37       6534.51       102.93 o                         
   2   9  -1        790.72        781.92        53.03 o                         
   2   9   1        125.50        140.24        39.39 o                         
   2  -9   3       3012.33       2854.55        77.08 o                         
   2   9   5       2240.88       2178.26        90.76 o                         
   2   9   7       3860.86       3707.07       141.80 o                         
  -2  10   9        118.10        131.16       135.67 o                         
   2 -10  -7         45.17        110.58        81.74 o                         
   2  10  -5       1333.30       1279.23        72.71 o                         
   2 -10  -3      11330.35      11148.55       141.72 o                         
   2 -10  -1       8898.47       8941.35       124.78 o                         
   2 -10   1       7421.51       7269.48       103.69 o                         
   2 -10   3       7146.94       6935.26       116.37 o                         
   2  10   5        223.92        231.89        68.99 o                         
   2 -10   7        178.12        238.80       106.63 o                         
   2  11  -7       1451.95       1316.35       102.36 o                         
   2  11  -5       1159.49       1187.44        87.02 o                         
  -2 -11   3       2307.60       2241.92        90.82 o                         
   2 -11  -1          5.53          0.15        56.35 o                         
  -2  11  -1         15.55         10.43        51.97 o                         
   2  11   3       1443.81       1316.42        77.35 o                         
   2  11   5        750.40        672.40        83.71 o                         
   2  11   7       1068.78        918.15       127.62 o                         
   2 -12  -7         70.10        195.30        95.38 o                         
   2  12  -5        534.21        475.97        90.73 o                         
   2 -12  -3      10033.12       9844.50       167.27 o                         
   2 -12  -1      11594.69      11749.91       171.63 o                         
   2 -12   1      10748.04      10365.94       140.10 o                         
   2 -12   3       8607.35       8568.74       146.71 o                         
   2 -12   5        512.60        546.80        86.06 o                         
   2 -12   7         50.29        128.38       123.30 o                         
   2  13  -7         87.13        105.08       107.07 o                         
   2  13  -5         19.84        -29.37        91.92 o                         
   2  13  -3         45.50         37.05        76.52 o                         
   2 -13  -1       1156.68       1100.06        94.92 o                         
   2 -13   1          0.59         33.69        68.22 o                         
  -2  13  -3        239.25        185.20        75.46 o                         
   2 -13   5         57.83        109.13       108.51 o                         
   2  13   7         63.07         92.04       141.46 o                         
   2 -14  -7         36.23         98.67       119.56 o                         
   2  14  -5        768.46        652.75       105.45 o                         
   2 -14  -3       8053.95       7834.85       172.45 o                         
   2 -14  -1       8579.68       8914.58       180.81 o                         
   2 -14   1       8644.25       8589.54       157.93 o                         
   2 -14   3       8285.38       8244.99       171.91 o                         
   2 -14   5       1254.38       1192.84       130.59 o                         
   2  15  -7          0.49         20.73       133.41 o                         
   2  15  -5        169.64        100.84       104.36 o                         
   2 -15  -3        368.21        313.70        92.80 o                         
   2 -15  -1         34.35        104.30        90.71 o                         
   2 -15   1        127.85        167.06        83.95 o                         
  -2 -15  -3        170.70        138.66        91.50 o                         
   2 -15   5        130.76         92.80       125.33 o                         
   2 -16  -7         58.11        141.16       147.20 o                         
  -2 -16   5        621.83        544.76       122.56 o                         
   2 -16  -3       7750.17       7713.29       202.11 o                         
   2 -16  -1      11897.92      12708.80       232.44 o                         
   2 -16   1      12233.28      11807.35       213.71 o                         
   2 -16   3       8343.32       7851.68       176.05 o                         
   2 -16   5       1085.57       1026.82       144.17 o                         
  -2 -17   5          9.69         41.77       122.45 o                         
   2 -17  -3          5.00        -10.34       112.06 o                         
   2 -17  -1         56.75         48.89        98.29 o                         
  -2 -17  -1        677.12        633.97       107.31 o                         
  -2 -17  -3        205.81        213.86       102.16 o                         
   2 -17   5         43.68         43.15       143.85 o                         
  -2 -18   5        915.10        661.24       147.08 o                         
   2 -18  -3       4531.32       4747.60       187.54 o                         
   2 -18  -1       5401.04       5647.58       167.08 o                         
  -2 -18  -1       4767.00       4787.78       166.02 o                         
  -2 -18  -3       2942.35       2897.07       158.53 o                         
  -2 -19   5        388.54        401.83       160.39 o                         
   2 -19  -3        309.24        289.99       125.11 o                         
   2 -19  -1        231.18        327.14       107.46 o                         
  -2 -19  -1        415.89        408.46       109.50 o                         
  -2 -19  -3        458.23        599.97       124.04 o                         
   2 -20  -3       1978.04       2015.47       167.44 o                         
   2 -20  -1       3131.55       3195.70       156.98 o                         
  -2 -20  -1       2931.72       2731.92       158.07 o                         
  -2 -20  -3       1442.05       1436.08       149.57 o                         
   2 -21  -1        694.75        660.61       124.52 o                         
  -2 -21  -1        139.76         73.44       121.70 o                         
   3   1  -9       1276.47       1395.60       112.67 o                         
   3  -1  -5        688.59        722.98        35.00 o                         
   3   1  -3      21127.70      21290.38        86.60 o                         
   3   1  -1      25347.24      26162.03       110.54 o                         
   3  -1   1      25808.69      25855.52       117.28 o                         
   3  -1   3      20447.41      19390.53       130.28 o                         
   3   1   5       2068.35       1954.92        64.73 o                         
  -3  -1  -7          0.89        130.52        85.44 o                         
   3   2  -9        155.75        195.48       100.05 o                         
  -3   2   7        408.25        355.05        56.92 o                         
  -3  -2   5         13.51         34.53        28.80 o                         
  -3  -2   3          9.39         15.50        18.81 o                         
   3  -2  -1        496.22        492.04        28.29 o                         
   3  -2   1       1770.34       1719.63        40.35 o                         
   3  -2   3       1639.52       1551.52        47.56 o                         
   3   2   5        424.11        356.30        49.88 o                         
   3   2   7        396.10        328.75        84.49 o                         
  -3   3   9        632.26        640.82       102.20 o                         
   3  -3  -7          8.97        177.33        54.01 o                         
   3  -3  -5       2010.56       1985.62        46.21 o                         
  -3  -3   3      20844.36      20865.83        90.94 o                         
   3  -3  -1      16514.47      16580.33       110.90 o                         
   3  -3   1      12464.49      12211.73        97.76 o                         
   3  -3   3      10304.00       9875.36       109.19 o                         
   3   3   5        599.60        568.89        51.30 o                         
  -3  -3  -7         74.68        157.48        84.25 o                         
  -3   4   9        639.28        607.53       103.23 o                         
   3   4  -7       3221.86       3165.09        84.29 o                         
   3  -4  -5        974.40        948.96        45.38 o                         
  -3  -4   3       1410.63       1340.86        35.98 o                         
   3   4  -1        123.98        126.20        28.77 o                         
   3   4   1        439.83        405.39        34.44 o                         
   3  -4   3       1328.20       1207.37        51.73 o                         
   3   4   5        516.80        488.55        50.44 o                         
   3   4   7       1524.40       1352.01       104.23 o                         
  -3   5   9        428.67        396.53        94.40 o                         
   3  -5  -7          3.46        127.80        55.76 o                         
   3  -5  -5        991.36        944.36        47.22 o                         
  -3  -5   3      13008.45      12686.53        85.51 o                         
   3  -5  -1      14090.35      14106.66        96.75 o                         
   3  -5   1      12803.36      12795.08        99.42 o                         
   3  -5   3       8593.30       8108.06       106.78 o                         
   3   5   5        437.45        356.32        53.38 o                         
   3  -5   7         85.81        120.00        89.04 o                         
  -3   6   9        811.23        788.78       114.98 o                         
  -3  -6   7       5607.23       5524.69       105.93 o                         
   3  -6  -5       3241.78       3165.89        69.81 o                         
   3  -6  -3       8276.18       8018.12        76.09 o                         
   3  -6  -1       4329.01       4391.60        60.00 o                         
   3  -6   1         18.72         28.03        30.58 o                         
   3  -6   3       1884.39       1740.02        62.04 o                         
   3   6   5       1180.32       1076.17        66.75 o                         
   3   6   7       3252.67       3193.96       131.28 o                         
  -3   7   9        762.66        748.82       123.27 o                         
   3  -7  -7          3.48        112.36        65.42 o                         
   3   7  -5        883.63        937.52        55.39 o                         
   3  -7  -3       9053.87       8955.31        95.15 o                         
   3  -7  -1      10460.33      10786.96        86.22 o                         
   3  -7   1      10232.23      10288.77        93.11 o                         
   3  -7   3       7437.67       7135.10       105.58 o                         
   3   7   5       1105.25       1049.88        69.29 o                         
   3  -7   7          2.71         46.59        92.32 o                         
   3   8  -9       1756.95       1692.19       144.09 o                         
   3  -8  -7       8242.16       8219.19       142.70 o                         
   3  -8  -5       3040.33       3007.64        84.80 o                         
   3  -8  -3       4996.39       4872.66        88.48 o                         
   3   8  -1        801.80        768.31        39.19 o                         
   3   8   1        643.46        625.05        40.34 o                         
   3  -8   3       4044.19       3729.44        83.80 o                         
  -3  -8  -5       2411.98       2291.46        90.64 o                         
   3  -8   7       5493.39       5262.30       162.50 o                         
   3  -9  -9        759.03        676.58       140.46 o                         
   3  -9  -7         97.98        186.65        78.06 o                         
   3   9  -5        116.84        126.40        60.48 o                         
   3  -9  -3       3415.64       3371.71        83.08 o                         
   3  -9  -1       6428.07       6901.65       105.92 o                         
  -3  -9  -1       7325.21       7464.72       103.75 o                         
   3  -9   3       4204.51       4132.18        94.43 o                         
   3   9   5        738.59        679.46        76.47 o                         
   3   9   7         29.81          1.37        99.38 o                         
   3  10  -9       2036.71       2061.28       161.34 o                         
   3 -10  -7       8078.34       8046.78       175.27 o                         
  -3 -10   5       2455.97       2414.85       100.32 o                         
   3 -10  -3       3918.09       3696.60       100.38 o                         
   3 -10  -1        140.41        163.16        50.66 o                         
   3  10   1       1917.72       1863.87        71.69 o                         
  -3 -10  -3       6235.73       6008.71       118.24 o                         
   3  10   5       2589.89       2357.25       107.20 o                         
   3 -10   7       4459.15       4399.46       181.52 o                         
  -3 -11   7          0.63         38.11        96.84 o                         
   3  11  -5        223.43        212.60        76.56 o                         
  -3 -11   3       1331.43       1215.53        80.28 o                         
   3 -11  -1       2222.71       2264.53        88.71 o                         
   3 -11   1       2327.70       2254.24        81.79 o                         
   3  11   3       1048.22       1010.36        79.23 o                         
   3  11   5        336.92        292.77        82.62 o                         
   3  11   7         25.20          4.16       122.71 o                         
   3 -12  -7       9461.11       9047.45       222.18 o                         
   3 -12  -5       4238.27       4143.56       145.67 o                         
   3 -12  -3       5903.49       5953.92       133.57 o                         
   3  12  -1        496.98        552.34        72.69 o                         
   3  12   1        864.74        792.81        81.19 o                         
   3 -12   3       5160.79       5057.43       130.43 o                         
   3 -12   5       2873.05       2580.40       121.18 o                         
   3 -12   7       5469.68       5283.63       216.59 o                         
  -3 -13   8        340.44        277.57       376.42 o                         
  -3 -13   7        320.03        360.90       119.77 o                         
   3  13  -5        317.33        295.33        96.80 o                         
   3 -13  -3        105.05         63.84        75.18 o                         
   3 -13  -1        231.32        289.96        81.06 o                         
   3  13   1        237.52        207.14        76.07 o                         
   3  13   3         14.87         47.42        79.56 o                         
   3  13   5          6.60         41.11        98.50 o                         
   3 -14  -7       7262.33       7456.66       222.39 o                         
   3 -14  -5       3483.99       3392.54       155.73 o                         
   3 -14  -3       6112.12       6314.77       154.71 o                         
   3 -14  -1       1210.08       1062.66       104.32 o                         
  -3 -14  -1         74.71         73.41        77.71 o                         
   3 -14   3       3682.66       3568.13       130.65 o                         
   3 -14   5       3025.47       2887.91       147.27 o                         
  -3 -15   7          0.00         17.82       130.88 o                         
   3  15  -5         23.40         26.97       112.73 o                         
   3 -15  -3          0.02        -16.36       102.55 o                         
   3 -15  -1        171.30        147.16        97.76 o                         
   3 -15   1        155.75         88.16        93.99 o                         
  -3 -15  -3         47.90         29.16       107.16 o                         
   3  15   5         14.60         66.35       131.21 o                         
   3 -16  -5       5330.91       5183.91       203.81 o                         
   3 -16  -3       6909.84       6893.13       208.08 o                         
   3 -16  -1        852.18        878.26       109.37 o                         
   3 -16   1         94.85         71.42        95.34 o                         
   3 -16   3       3230.09       2849.11       153.26 o                         
   3 -16   5       2571.10       2524.61       179.09 o                         
   3 -17  -5         85.13         24.35       139.88 o                         
   3 -17  -3        861.99        885.70       122.51 o                         
  -3 -17   1        219.75        170.45       112.02 o                         
  -3 -17  -1         21.83          9.25       107.19 o                         
  -3 -17  -3        137.63        115.80       128.41 o                         
   3 -18  -5       2178.13       2318.01       205.18 o                         
   3 -18  -3       2343.82       2592.55       162.74 o                         
   3 -18  -1         15.16        154.76       120.33 o                         
  -3 -18  -1        387.52        364.15       120.85 o                         
  -3 -18  -3       3173.12       2894.12       192.58 o                         
   3 -19  -3       1303.55       1380.77       153.46 o                         
   3 -19  -1        840.80        918.47       122.29 o                         
  -3 -19  -1        551.50        482.21       121.94 o                         
  -3 -19  -3        800.89        702.02       153.77 o                         
   3 -20  -3       1529.59       1550.46       160.47 o                         
   3 -20  -1         13.52          8.08       125.84 o                         
  -3 -20  -1        147.33        137.56       121.85 o                         
   3 -21  -1       1342.22       1435.85       152.95 o                         
   4   1  -9       2699.16       2851.20       140.41 o                         
   4   1  -7      16182.19      16087.17       178.26 o                         
   4  -1  -5       7663.73       7505.62        87.93 o                         
   4   1  -3      16081.88      15644.02        88.35 o                         
   4  -1  -1       2444.87       2431.41        41.55 o                         
   4  -1   1        244.42        243.36        24.71 o                         
   4  -1   3       7291.67       6893.72        95.05 o                         
  -4  -1  -5       3485.44       3268.36        86.17 o                         
  -4  -1  -7       7676.80       7840.86       186.46 o                         
   4   2  -9         17.00          4.58       102.14 o                         
  -4  -2   7        106.85        115.38        58.62 o                         
   4  -2  -5        594.18        542.60        41.59 o                         
   4   2  -3       2997.99       2908.25        45.95 o                         
   4  -2  -1       2370.68       2461.13        44.57 o                         
   4  -2   1        717.27        694.03        38.35 o                         
   4   2   3        148.98        119.69        41.32 o                         
   4   2   5         96.88         57.81        56.23 o                         
   4   2   7        161.73        168.09        90.49 o                         
   4   3  -9       3136.31       3139.46       164.21 o                         
   4  -3  -7      13737.46      14063.87       168.66 o                         
   4  -3  -5       4215.07       4118.71        71.66 o                         
   4  -3  -3       7774.90       7637.87        79.94 o                         
   4   3  -1        291.26        256.03        29.30 o                         
   4   3   1        875.62        811.39        37.60 o                         
   4  -3   3       8176.11       7664.78       110.60 o                         
   4  -3   5       4146.79       3893.17        93.94 o                         
  -4  -3  -7       7779.66       7492.36       172.25 o                         
   4   4  -9         30.33         46.01       130.86 o                         
  -4  -4   7          8.68         51.31        61.70 o                         
   4   4  -5        259.70        223.17        44.46 o                         
   4  -4  -3       2582.00       2582.87        54.59 o                         
   4  -4  -1       1610.64       1518.63        42.84 o                         
   4  -4   1       1557.31       1462.54        47.03 o                         
   4  -4   3       2077.82       1938.22        72.38 o                         
   4   4   5        116.72         96.10        56.41 o                         
   4   4   7         35.04         52.52       100.10 o                         
   4   5  -9       2101.33       2274.78       168.56 o                         
  -4  -5   7      10759.11      10773.25       149.53 o                         
   4  -5  -5       4540.54       4387.28        85.77 o                         
   4  -5  -3       7653.32       7401.27        86.42 o                         
  -4  -5   1        107.24        109.87        29.48 o                         
   4   5   1       1173.78       1134.67        45.16 o                         
   4  -5   3       7047.72       6797.85       109.51 o                         
   4  -5   5       2797.71       2706.09        84.89 o                         
   4  -5   7       4852.61       4870.04       167.26 o                         
   4   6  -9        613.45        631.96       115.90 o                         
   4  -6  -7        550.78        503.28        66.24 o                         
   4   6  -5         24.26         27.16        54.75 o                         
   4  -6  -3       3869.46       3864.03        68.99 o                         
   4  -6  -1       4328.83       4287.60        76.97 o                         
   4  -6   1       4410.09       4368.12        78.29 o                         
   4  -6   3       5117.47       5006.79        97.56 o                         
   4   6   5        791.63        706.13        68.07 o                         
   4   6   7         92.16        138.11       104.16 o                         
   4   7  -9       1506.60       1586.93       125.46 o                         
   4  -7  -7       6948.76       6989.28       130.79 o                         
   4  -7  -5       3227.72       3232.57        91.86 o                         
  -4  -7   3       6417.76       6031.26        98.61 o                         
   4   7  -1        627.17        549.39        43.19 o                         
   4   7   1         29.73         13.37        38.57 o                         
   4  -7   3       4012.19       3746.41        95.79 o                         
   4  -7   5       2641.74       2598.73        94.74 o                         
   4  -7   7       4285.35       4272.76       160.51 o                         
   4   8  -9        287.13        289.74       116.27 o                         
   4  -8  -7         37.96        107.45        70.70 o                         
   4   8  -5        363.45        328.07        61.43 o                         
   4  -8  -3       7426.11       7381.44       115.19 o                         
   4  -8  -1       8079.33       8061.92       117.17 o                         
   4  -8   1       8144.51       7992.47        98.30 o                         
   4  -8   3       7677.37       7429.01       126.66 o                         
   4   8   5        664.04        564.81        79.45 o                         
   4  -8   7         23.58        112.94       111.82 o                         
   4   9  -9        678.94        765.55       122.84 o                         
   4   9  -7       3915.54       3988.84       116.88 o                         
   4   9  -5       2567.51       2553.27        94.19 o                         
   4  -9  -3       4432.59       4393.56       100.73 o                         
   4   9  -1        278.15        310.69        58.01 o                         
   4   9   1         40.89         39.82        53.00 o                         
   4   9   3       1179.78       1046.52        69.00 o                         
   4   9   5        668.14        551.82        86.04 o                         
   4   9   7       1687.44       1680.36       151.63 o                         
   4 -10  -7         38.30        146.74        84.22 o                         
   4  10  -5       1477.34       1390.97        86.99 o                         
   4 -10  -3      10889.68      10834.39       152.14 o                         
  -4 -10   1       8492.75       8661.02       147.20 o                         
   4 -10   1       5114.50       4960.68       113.27 o                         
   4 -10   3       3646.79       3595.94       102.57 o                         
   4  10   5         60.87         44.76        84.15 o                         
   4 -10   7        175.79        338.35       133.13 o                         
   4  11  -7       1469.27       1328.55       109.05 o                         
   4  11  -5        948.19        864.48        92.71 o                         
   4 -11  -3       1716.01       1664.07        88.24 o                         
   4  11  -1         30.40         34.48        67.01 o                         
   4  11   1         56.32        119.74        74.32 o                         
   4  11   3        838.67        774.64        83.82 o                         
   4  11   5        693.50        640.37        94.49 o                         
   4 -12  -7          6.43        118.47       110.95 o                         
   4 -12  -5        867.62        793.43       100.16 o                         
   4 -12  -3       8619.86       8480.78       155.66 o                         
   4 -12  -1       8732.63       8828.51       160.24 o                         
   4 -12   1       7921.89       7325.91       175.39 o                         
   4 -12   3       6755.06       6590.70       179.48 o                         
   4  12   5        651.74        589.26        99.33 o                         
   4  13  -7        160.07        155.00       116.29 o                         
   4 -13  -5         92.08         41.53        97.06 o                         
   4 -13  -3         86.92        134.37        85.42 o                         
   4 -13  -1        577.75        578.88        89.19 o                         
   4  13   1        114.65         66.49        87.92 o                         
   4  13   3        799.68        738.41       103.50 o                         
   4  13   5        337.73        303.52       109.99 o                         
   4 -14  -7        118.01        175.76       125.83 o                         
   4 -14  -5        302.37        229.14       102.64 o                         
   4 -14  -3       6071.72       6049.62       159.30 o                         
   4 -14  -1       8047.21       8014.56       191.30 o                         
   4 -14   1       8246.79       7860.82       180.81 o                         
   4 -14   3       6694.40       6455.49       196.01 o                         
   4  14   5        967.42        954.11       136.92 o                         
   4  15  -7          1.45         55.61       133.25 o                         
   4 -15  -5         53.81         64.25       108.64 o                         
  -4 -15   3         59.17         77.23        97.78 o                         
   4 -15  -1        107.15        110.44       100.40 o                         
   4  15   1        153.37        148.92        92.25 o                         
   4  15   3          4.50         -1.94       118.45 o                         
   4  15   5         13.37         32.57       135.89 o                         
   4 -16  -5        378.90        229.31       138.76 o                         
   4 -16  -3       4693.57       4809.48       174.41 o                         
   4 -16  -1       6246.08       6219.42       187.92 o                         
   4 -16   1       6302.45       6069.16       173.55 o                         
  -4 -16  -3       4639.38       4553.55       202.39 o                         
   4 -17  -5         30.77         87.89       147.72 o                         
   4 -17  -3          4.46         30.84       116.80 o                         
   4 -17  -1          5.61         65.75       117.55 o                         
  -4 -17  -1        707.59        656.68       124.66 o                         
  -4 -17  -3        363.21        348.66       150.72 o                         
   4 -18  -5        965.65        982.46       160.62 o                         
   4 -18  -3       4339.38       4409.33       187.23 o                         
   4 -18  -1       5097.44       5039.52       196.30 o                         
   4 -18   1       4225.59       3907.20       182.69 o                         
  -4 -18  -3       2286.36       2110.17       202.44 o                         
   4 -19  -3        166.67         96.26       130.32 o                         
   4 -19  -1        105.97        230.59       131.69 o                         
  -4 -19  -1        338.49        412.85       144.41 o                         
   4 -20  -1       3850.18       3676.46       180.55 o                         
   5   1  -9       1179.57       1160.99       133.43 o                         
   5   1  -7        150.66        261.27        77.60 o                         
   5  -1  -5        524.56        527.58        53.65 o                         
   5   1  -3      12300.16      12371.65       111.06 o                         
   5  -1  -1      11948.83      11906.51       101.58 o                         
   5  -1   1      10735.23      10405.87       114.58 o                         
   5  -1   3       8868.71       8538.13       120.12 o                         
  -5   1  -5       1029.58        976.44        70.90 o                         
  -5  -1  -7          0.91         66.14       108.47 o                         
   5   2  -9        389.21        350.98       109.56 o                         
   5   2  -7       1189.02       1093.90        79.94 o                         
   5  -2  -5        287.53        237.14        55.24 o                         
   5   2  -3         51.46         46.40        36.64 o                         
   5   2  -1        208.98        205.32        35.23 o                         
   5   2   1        806.58        759.91        47.08 o                         
   5   2   3        754.00        686.47        58.84 o                         
   5   2   5        176.16        145.96        64.28 o                         
   5   2   7        182.46        173.82       100.08 o                         
   5   3  -9        511.73        574.90       116.31 o                         
   5   3  -7          5.80        149.33        70.56 o                         
   5  -3  -5       1070.25        963.08        60.50 o                         
   5  -3  -3      13020.83      12608.42       121.45 o                         
   5  -3  -1      14600.43      14620.13       119.48 o                         
   5  -3   1      13775.77      13496.78       132.56 o                         
   5  -3   3       9509.57       9272.25       126.93 o                         
   5   3   5        821.93        789.00        75.14 o                         
  -5  -3  -7         56.06        112.73       105.54 o                         
   5   4  -9        441.47        541.44       112.76 o                         
   5   4  -7       1878.99       1790.07        91.99 o                         
   5  -4  -5        538.73        476.70        57.51 o                         
   5  -4  -3       1186.31       1121.04        53.07 o                         
   5   4  -1        265.47        255.07        41.45 o                         
   5   4   1        320.11        270.90        47.32 o                         
   5  -4   3       1657.67       1525.93        72.66 o                         
   5   4   5       1026.36       1043.03        76.55 o                         
   5   4   7       1413.36       1438.96       134.19 o                         
   5   5  -9        693.51        614.65       124.78 o                         
   5   5  -7         10.44        132.07        68.28 o                         
   5  -5  -5       1522.18       1429.31        71.04 o                         
   5  -5  -3      11805.06      11702.79       115.55 o                         
   5  -5  -1      10627.95      10565.75       118.08 o                         
   5  -5   1       7907.98       7905.22       113.75 o                         
   5  -5   3       5028.38       4947.42       106.97 o                         
   5   5   5        465.43        437.53        70.06 o                         
  -5  -5  -7         13.35         66.68       118.27 o                         
   5   6  -9        598.76        555.75       126.26 o                         
   5   6  -7       4122.91       4233.99       113.22 o                         
   5  -6  -5       1838.00       1764.12        78.93 o                         
   5  -6  -3       3420.61       3286.14        75.00 o                         
   5   6  -1       1386.70       1313.21        62.39 o                         
   5  -6   1         30.70         12.47        60.43 o                         
   5   6   3        427.91        408.60        67.48 o                         
   5   6   5        315.41        305.25        72.59 o                         
   5   6   7       1574.75       1443.96       144.51 o                         
   5   7  -9        596.70        593.56       115.65 o                         
   5  -7  -7         26.23        119.34        71.75 o                         
   5  -7  -5        315.09        305.86        62.56 o                         
   5  -7  -3       5404.13       5405.96        96.97 o                         
   5  -7  -1       7053.21       7076.61       111.64 o                         
   5  -7   1       6946.26       6684.45       132.81 o                         
   5  -7   3       4073.89       4046.81       107.56 o                         
   5   7   5        402.81        365.35        76.02 o                         
   5   8  -9       1266.66       1215.08       125.27 o                         
   5  -8  -7       6359.60       6309.43       141.47 o                         
   5  -8  -5       3032.91       2953.55        98.05 o                         
   5  -8  -3       5030.98       4871.89       104.60 o                         
   5   8  -1       1139.19       1130.31        65.63 o                         
   5   8   1        320.36        235.77        67.02 o                         
   5  -8   3       2753.63       2549.64        90.87 o                         
   5   8   5       1485.62       1478.58        95.86 o                         
   5  -9  -7         31.96         67.19        80.35 o                         
  -5  -9   5         85.23         20.19        69.88 o                         
   5  -9  -3       1508.32       1406.22        75.58 o                         
   5  -9  -1       1938.49       1875.90        83.08 o                         
   5  -9   1       2586.57       2502.35        97.24 o                         
   5  -9   3       2106.74       2004.54        95.27 o                         
   5   9   5        707.62        552.78        90.63 o                         
   5 -10  -7       7693.13       7700.65       160.11 o                         
   5 -10  -5       2146.45       2061.09       106.78 o                         
   5 -10  -3       2038.84       1991.55        95.18 o                         
   5  10  -1         14.07         15.78        66.65 o                         
   5  10   1       1548.85       1423.56        89.80 o                         
   5 -10   3       4389.47       4133.26       137.22 o                         
  -5 -10  -5       2359.69       2332.41       125.42 o                         
   5  11  -7          7.54         66.96        90.69 o                         
   5 -11  -5         73.33         62.55        84.89 o                         
  -5 -11   3        947.41        834.87        81.83 o                         
  -5 -11   1       2062.96       1994.35        96.65 o                         
  -5 -11  -1       2460.44       2296.93       118.26 o                         
   5  11   3        939.97        896.04       110.89 o                         
   5  11   5        202.67         85.49       104.60 o                         
   5 -12  -7       7580.57       7515.74       197.63 o                         
   5 -12  -5       3682.99       3516.02       141.82 o                         
   5 -12  -3       5231.84       5179.76       144.15 o                         
  -5 -12   1        769.18        716.22        88.27 o                         
   5  12   1        390.61        316.90        94.38 o                         
  -5 -12  -3       3623.65       3330.24       161.38 o                         
   5  12   5       2479.49       2230.21       156.65 o                         
   5 -13  -7        193.22         83.65       118.90 o                         
   5 -13  -5        568.53        447.97       103.17 o                         
   5 -13  -3        693.73        644.47        94.95 o                         
   5 -13  -1        750.68        718.49        94.24 o                         
   5  13   1        490.48        377.07       108.15 o                         
   5  13   3         12.04         40.73       119.86 o                         
   5  13   5          2.40         -8.69       143.72 o                         
   5 -14  -7       6642.47       6516.68       215.69 o                         
   5 -14  -5       3614.06       3565.79       169.60 o                         
   5 -14  -3       4911.10       4952.13       156.02 o                         
   5 -14  -1        820.39        788.73       106.73 o                         
   5  14   1         47.70         57.63       100.68 o                         
   5  14   3       2000.46       1893.59       155.22 o                         
   5 -15  -5          0.04        -18.41       125.18 o                         
   5 -15  -3         63.40         58.38       108.04 o                         
   5 -15  -1          2.72          9.55       104.75 o                         
   5  15   1         54.02         17.93       106.06 o                         
   5  15   3         25.82        -24.05       127.69 o                         
   5 -16  -5       2941.08       2856.07       173.30 o                         
   5 -16  -3       3769.61       3977.49       168.42 o                         
   5 -16  -1        375.73        325.19       119.87 o                         
   5  16   1        109.67         49.22       111.08 o                         
   5  16   3       2101.63       1917.24       172.97 o                         
   5 -17  -5        159.04        186.85       144.48 o                         
  -5 -17   3        965.26       1091.33       138.55 o                         
   5 -17  -1        494.11        343.36       127.32 o                         
   5 -17   1        106.29         55.20       119.38 o                         
   5 -18  -3       2125.45       2133.08       170.64 o                         
   5 -18  -1         48.86          0.19       135.76 o                         
  -5 -18  -1        173.96        145.80       134.31 o                         
   5 -19  -1        498.79        400.46       147.18 o                         
   6   1  -9       2103.02       2069.52       164.36 o                         
   6   1  -7      10465.33      10303.81       193.04 o                         
   6  -1  -5       3944.95       3783.44       108.97 o                         
   6   1  -3       6637.02       6453.26        93.25 o                         
  -6  -1   1        818.31        741.84        54.30 o                         
  -6  -1  -1        110.81        117.08        58.48 o                         
  -6  -1  -3       3109.28       2933.54       107.27 o                         
   6   1   5       1692.46       1608.42        98.75 o                         
   6   2  -9          1.91         -9.98       136.25 o                         
   6   2  -7        105.02         80.44        83.51 o                         
   6  -2  -5        452.13        404.27        68.36 o                         
   6   2  -3       1145.62       1104.49        57.13 o                         
   6   2  -1        491.84        445.36        49.87 o                         
   6   2   1        162.56        137.87        65.57 o                         
   6   2   3        115.97         78.95        67.82 o                         
  -6   2  -5          3.73        -51.60        81.85 o                         
   6   3  -9       2416.00       2574.59       181.14 o                         
  -6  -3   7      11336.20      11287.67       190.75 o                         
   6  -3  -5       5681.40       5617.88       127.91 o                         
   6  -3  -3       8397.92       8102.45       107.23 o                         
   6   3  -1        715.98        680.79        57.27 o                         
   6   3   1        695.19        666.78        71.51 o                         
   6  -3   3       6060.80       5945.23       127.72 o                         
  -6  -3  -5       3551.93       3347.02       120.95 o                         
   6   4  -9         63.36         78.50       131.04 o                         
   6   4  -7         11.83         46.10        86.23 o                         
   6  -4  -5        158.59        155.30        67.71 o                         
   6  -4  -3       2812.31       2787.52        76.06 o                         
   6  -4  -1       3297.62       3313.94        85.14 o                         
  -6  -4  -1       2529.42       2355.73       101.73 o                         
   6   4   3       1700.40       1615.00        85.90 o                         
   6   4   5         93.30        102.05        82.09 o                         
   6   4   6         89.37       2556.80       888.17 o                         
   6   5  -9       2372.64       2390.80       162.42 o                         
   6   5  -7       8944.95       8936.22       172.32 o                         
   6  -5  -5       3485.18       3589.31       104.34 o                         
   6  -5  -3       4481.91       4291.68        93.77 o                         
   6   5  -1        193.68        146.47        56.17 o                         
   6   5   1        325.68        282.77        74.13 o                         
   6  -5   3       3589.68       3549.73       108.69 o                         
   6  -5   5       2218.86       2158.92       109.71 o                         
   6   6  -9        263.53        286.95       129.19 o                         
   6   6  -7        147.62        230.27        85.85 o                         
   6  -6  -5         15.94         -7.65        63.83 o                         
   6  -6  -3       1468.55       1440.87        70.06 o                         
   6   6  -1       1464.27       1429.29        75.14 o                         
   6   6   1       1720.57       1692.36        97.55 o                         
   6  -6   3       2435.95       2414.32       111.47 o                         
   6   6   5        402.69        313.22        87.50 o                         
   6  -7  -7       5106.04       5114.21       137.93 o                         
   6  -7  -5       2585.64       2456.67        94.94 o                         
   6  -7  -3       3703.52       3604.67        96.33 o                         
   6   7  -1        150.20        123.63        57.03 o                         
   6   7   1        118.60         46.44        70.83 o                         
   6  -7   3       2019.43       1859.40       107.49 o                         
   6   7   5       1113.07       1081.26       100.46 o                         
   6  -8  -7         69.99        154.54        83.00 o                         
   6  -8  -5        252.97        234.24        73.73 o                         
   6  -8  -3       4605.67       4497.43       113.56 o                         
   6  -8  -1       4193.21       4244.56       113.44 o                         
   6  -8   1       3048.41       3000.72       115.47 o                         
   6  -8   3       2635.66       2516.73       123.56 o                         
   6   8   5        207.05        210.21        90.29 o                         
   6  -9  -7       1871.03       1928.84       114.11 o                         
   6  -9  -5        927.12        918.80        90.00 o                         
  -6  -9   3       2109.73       2081.40        97.66 o                         
   6   9  -1        285.81        284.16        67.47 o                         
   6   9   1         99.65         98.90        80.85 o                         
   6   9   3        546.48        563.84        98.58 o                         
   6   9   5        466.82        409.53       104.83 o                         
   6 -10  -7         72.72        136.93        94.67 o                         
   6 -10  -5       1249.88       1145.07        97.93 o                         
  -6 -10   3       7506.45       7516.48       161.31 o                         
   6 -10  -1       6998.10       7092.18       148.64 o                         
   6 -10   1       5418.43       5239.58       152.15 o                         
  -6 -10  -3       3936.66       3918.61       149.57 o                         
   6  10   5        244.24        126.28       117.44 o                         
   6 -11  -7       1408.73       1349.87       115.84 o                         
   6 -11  -5       1233.14       1102.65       115.88 o                         
   6 -11  -3       1587.88       1532.08       106.67 o                         
   6  11  -1         24.22         19.95        76.80 o                         
   6  11   1          1.17         42.84        89.22 o                         
   6  11   3        628.46        602.53       112.01 o                         
   6 -11   5        491.75        505.10       154.34 o                         
   6 -12  -7         68.62        234.56       114.15 o                         
  -6 -12   5        506.35        471.27       108.61 o                         
   6 -12  -3       6343.49       6537.69       172.83 o                         
   6 -12  -1       7158.93       7293.80       183.87 o                         
   6 -12   1       5926.76       5317.24       171.51 o                         
  -6 -12  -3       4275.14       4268.78       193.23 o                         
   6 -13  -7        373.73        362.50       128.89 o                         
  -6 -13   5        200.97        149.34       119.21 o                         
   6 -13  -3        144.01        182.31        96.34 o                         
   6 -13  -1        178.99        127.17        95.99 o                         
   6  13   1         34.60          7.84       110.76 o                         
   6  13   3        473.92        437.21       133.08 o                         
   6 -14  -5        263.90        189.01       125.60 o                         
   6 -14  -3       3486.74       3705.82       155.28 o                         
   6 -14  -1       4187.49       4331.85       183.81 o                         
   6 -14   1       4189.42       4080.73       183.16 o                         
   6  14   3       3375.64       3377.46       188.76 o                         
   6 -15  -5         10.94        -33.10       131.07 o                         
   6 -15  -3         28.88         12.13       120.16 o                         
   6 -15  -1         61.15        143.73       125.40 o                         
   6  15   1        101.56         67.28       118.78 o                         
   6  15   3          9.98        -20.69       137.13 o                         
   6 -16  -5        383.18        436.85       141.72 o                         
   6 -16  -3       3321.19       3244.14       194.75 o                         
   6 -16  -1       3891.14       3852.75       194.55 o                         
   6  16   1       3460.28       3554.27       174.53 o                         
   6 -17  -3          2.81         26.99       135.62 o                         
   6 -17  -1          0.22         -3.12       142.88 o                         
   6 -17   1        398.89        403.08       146.72 o                         
   7   1  -9        588.05        605.01       152.29 o                         
   7   1  -7         22.66        183.66        93.55 o                         
  -7  -1   5        299.57        236.13        83.06 o                         
   7  -1  -3       5586.26       5619.94       102.93 o                         
  -7  -1   1       5507.82       5523.44       120.02 o                         
  -7  -1  -1       5183.87       5054.43       161.62 o                         
  -7  -1  -3       4219.40       4030.96       138.68 o                         
   7   1   5        567.54        537.93       111.11 o                         
   7   2  -7        486.95        514.60        96.56 o                         
   7  -2  -5         91.07         37.72        78.31 o                         
   7   2  -3         68.21         56.51        54.94 o                         
   7   2  -1          0.79        -14.26        64.27 o                         
   7   2   1        121.69         82.46        88.93 o                         
   7   2   3        320.88        316.47        92.97 o                         
  -7   2  -5        210.30        192.60       106.83 o                         
  -7  -3   7         20.77         95.85        97.46 o                         
   7  -3  -5        996.25        970.71        86.53 o                         
   7  -3  -3      10050.10       9976.85       135.28 o                         
   7  -3  -1      10621.20      10757.05       184.51 o                         
  -7  -3  -1       8370.69       8042.62       183.03 o                         
  -7  -3  -3       4936.12       4931.92       181.02 o                         
  -7   3  -5        499.38        519.88       105.81 o                         
  -7  -4   7       2336.55       2223.82       126.45 o                         
   7  -4  -5       1274.71       1219.53        96.20 o                         
   7  -4  -3       1260.59       1101.81        70.05 o                         
   7   4  -1        165.27        132.19        74.74 o                         
   7   4   1        173.43        168.18        86.00 o                         
   7   4   3        725.67        591.04       100.83 o                         
   7   4   5        415.66        320.63       104.42 o                         
  -7  -5   7          0.89         32.42       103.66 o                         
  -7  -5   5        636.73        651.55        82.47 o                         
   7  -5  -3       5891.78       5892.60       117.24 o                         
   7  -5  -1       6461.92       6710.66       146.06 o                         
  -7  -5  -1       5957.15       6028.61       160.78 o                         
  -7  -5  -3       3833.64       3761.48       156.43 o                         
   7   5   5        484.59        437.42       120.45 o                         
  -7  -6   7       2008.74       2056.27       125.41 o                         
   7  -6  -5        700.09        607.22        83.16 o                         
   7  -6  -3       1335.20       1255.83        79.10 o                         
   7   6  -1        456.08        392.16        71.40 o                         
   7   6   1         15.40        -19.86        86.42 o                         
   7   6   3        499.43        410.88       100.88 o                         
   7   6   5        316.25        273.52       121.70 o                         
   7   7  -7          2.71         68.57       101.15 o                         
   7  -7  -5        280.40        299.68        85.77 o                         
   7  -7  -3       2904.84       2743.29        98.66 o                         
   7  -7  -1       3130.65       3186.71       119.79 o                         
   7  -7   1       3057.33       2916.15       131.70 o                         
   7   7   3       2037.42       1832.71       124.51 o                         
   7  -8  -7       3924.78       4000.53       151.04 o                         
   7  -8  -5       1396.23       1408.47       106.85 o                         
   7  -8  -3       1699.53       1651.13        90.62 o                         
   7   8  -1        267.37        264.49        78.97 o                         
   7   8   1        173.96        188.35        98.02 o                         
   7   8   3       1252.27       1097.91       116.98 o                         
   7  -9  -7         16.36         59.09       103.94 o                         
   7  -9  -5         42.75         51.48        99.88 o                         
   7  -9  -3        979.07        936.69        86.22 o                         
   7   9  -1       1295.83       1335.45        98.57 o                         
   7   9   1       1359.89       1214.15       118.86 o                         
   7   9   3        666.64        596.39       110.76 o                         
   7 -10  -7       5931.65       6160.82       191.91 o                         
   7 -10  -5       2798.25       2758.72       143.82 o                         
   7 -10  -3       2923.28       2796.17       122.00 o                         
   7  10  -1        277.41        317.92        87.41 o                         
   7  10   1        491.50        409.87       111.40 o                         
  -7 -10  -3       2295.60       2240.66       149.65 o                         
   7 -11  -7          3.69         71.71       117.68 o                         
   7 -11  -5        120.18        115.29       111.77 o                         
   7 -11  -3        782.69        670.75        95.84 o                         
   7 -11  -1       1170.58       1213.49       119.26 o                         
   7  11   1       1400.38       1380.31       127.29 o                         
   7  11   3        650.00        674.70       138.47 o                         
   7 -12  -5       3140.05       3164.57       170.58 o                         
   7 -12  -3       3239.05       3211.05       143.00 o                         
   7 -12  -1        405.78        419.10       118.66 o                         
   7  12   1        225.20        172.01       121.52 o                         
  -7 -12  -3       2025.17       1782.36       174.65 o                         
   7 -13  -5        165.70        149.10       127.25 o                         
   7 -13  -3        400.20        359.41       105.69 o                         
   7 -13  -1        712.94        695.64       125.65 o                         
   7  13   1        747.76        708.96       142.04 o                         
   7 -14  -5       2079.86       2218.51       172.34 o                         
  -7 -14   3       2564.67       2591.54       152.06 o                         
   7 -14  -1        301.04        256.35       125.11 o                         
   7  14   1        136.96         89.46       148.86 o                         
   7 -15  -3         76.82        137.96       129.02 o                         
   7 -15  -1         40.89        101.68       150.88 o                         
   7  15   1          0.15          6.74       154.74 o                         
  -7 -16   3       1944.46       2028.20       195.10 o                         
  -7 -16   1        263.11        305.81       147.74 o                         
   8   1  -7       5686.20       6137.22       181.40 o                         
  -8  -1   5       2278.97       2320.12       135.95 o                         
  -8  -1   3       3300.63       3413.21       109.67 o                         
  -8   1   1        405.22        304.61        89.91 o                         
  -8   1  -1        102.40        103.92       104.72 o                         
  -8  -1  -3       1779.92       1650.33       153.87 o                         
   8   2  -7          0.02         81.72       106.30 o                         
   8  -2  -5         40.76         15.24        87.41 o                         
  -8   2   3        456.63        435.97        72.77 o                         
   8   2  -1        605.94        546.69        94.47 o                         
   8   2   1        543.61        473.80       108.94 o                         
  -8   2  -3        376.47        322.83       128.69 o                         
   8   3  -7       8601.57       9017.47       227.52 o                         
   8  -3  -5       4357.25       4404.83       145.66 o                         
   8  -3  -3       4345.94       4333.07       123.22 o                         
   8   3  -1        327.61        318.55        91.67 o                         
   8   3   1        284.40        230.98       107.15 o                         
  -8  -3  -3       2519.06       2330.67       167.40 o                         
  -8  -4   7          6.11         80.33       111.62 o                         
   8  -4  -5        145.34         90.42        92.79 o                         
   8   4  -3       1314.18       1304.52        90.72 o                         
   8   4  -1       1181.80       1042.96       106.23 o                         
   8   4   1        810.23        840.03       118.43 o                         
   8   4   3        647.19        560.23       124.20 o                         
  -8  -5   7       5492.34       5731.91       191.92 o                         
   8  -5  -5       2908.72       3021.31       134.63 o                         
   8  -5  -3       3470.84       3492.18       118.00 o                         
   8   5  -1        336.63        409.89       106.06 o                         
   8   5   1        126.51        118.41       110.18 o                         
   8  -5   3       1882.44       2019.84       151.34 o                         
  -8  -6   7         10.05         51.26       120.65 o                         
   8  -6  -5         65.26         19.43        94.73 o                         
   8  -6  -3       1188.54       1184.54        88.94 o                         
   8   6  -1       1013.04        964.72       113.05 o                         
   8   6   1        741.21        685.72       121.21 o                         
   8   6   3        711.90        651.48       127.08 o                         
  -8  -7   7       2865.97       2856.16       172.85 o                         
  -8  -7   5       1465.43       1421.94       127.14 o                         
  -8  -7   3       2052.20       2063.34       102.87 o                         
   8   7  -1        211.98        195.89        99.01 o                         
   8   7   1         14.87         69.10       102.70 o                         
   8   7   3        911.18        852.37       137.32 o                         
  -8  -8   7         11.48         29.28       123.26 o                         
   8  -8  -5        175.94        155.65       109.04 o                         
   8  -8  -3       2440.32       2432.38       110.11 o                         
  -8  -8   1       2728.05       2788.52       136.38 o                         
  -8  -8  -1       2336.24       2288.72       142.05 o                         
   8   8   3       1829.23       1810.12       147.02 o                         
   8  -9  -5        571.96        562.11       116.14 o                         
   8  -9  -3        668.87        589.85        92.58 o                         
   8   9  -1          6.18         30.16       109.86 o                         
   8   9   1          9.86        -41.46       109.32 o                         
   8   9   3        337.67        210.60       128.15 o                         
   8 -10  -5        488.25        397.24       117.49 o                         
   8 -10  -3       3837.37       3809.58       144.76 o                         
   8 -10  -1       3747.95       4052.50       169.95 o                         
   8 -10   1       2732.62       2893.25       169.08 o                         
   8 -11  -5        669.65        638.39       130.20 o                         
   8 -11  -3        887.24        784.00       114.95 o                         
   8 -11  -1         50.54         65.24       123.01 o                         
   8  11   1          0.91        -28.16       130.48 o                         
   8 -12  -5        362.02        381.50       126.79 o                         
  -8 -12   3       3409.13       3257.08       160.64 o                         
   8 -12  -1       4120.85       4421.44       200.19 o                         
   8 -12   1       3662.47       3889.99       197.88 o                         
   8 -13  -3        406.90        342.50       129.01 o                         
   8 -13  -1          1.39        -69.35       139.50 o                         
   9  -1  -7          5.38         78.14       123.91 o                         
  -9  -1   5        302.12        297.35       130.74 o                         
  -9  -1   3       3415.64       3500.31       137.40 o                         
  -9  -1   1       3399.59       3461.49       167.21 o                         
  -9  -1  -1       2763.31       2837.39       168.30 o                         
   9   2  -7        407.28        366.76       138.88 o                         
  -9  -2   5        341.58        314.13       111.54 o                         
  -9   2   3        381.11        279.77        93.56 o                         
  -9   2   1        112.95         61.32       116.71 o                         
  -9   2  -1          2.14        -76.90       122.92 o                         
   9  -3  -5        456.03        399.98       115.89 o                         
   9  -3  -3       4175.37       4219.57       150.75 o                         
  -9  -3   1       4679.37       4654.07       189.17 o                         
  -9  -3  -1       4250.98       4557.91       196.89 o                         
   9  -4  -5        476.50        510.57       133.91 o                         
  -9   4   3        426.43        420.88       102.59 o                         
   9   4  -1         76.61         50.89       109.02 o                         
   9   4   1         35.17         15.69       128.83 o                         
   9  -5  -5        279.07        237.79       123.16 o                         
   9  -5  -3       3051.90       3034.44       146.83 o                         
  -9  -5   1       3625.88       3832.61       167.68 o                         
  -9  -5  -1       3245.65       3465.70       186.20 o                         
   9  -6  -5        345.77        284.41       127.94 o                         
   9  -6  -3        352.32        353.50       100.27 o                         
   9   6  -1         29.76        -24.00       115.97 o                         
   9   6   1        115.09        138.66       130.26 o                         
   9  -7  -5        152.44         99.19       123.71 o                         
   9  -7  -3       1660.43       1584.39       127.27 o                         
   9   7  -1       1871.24       1879.82       158.37 o                         
   9   7   1       1655.23       1719.72       158.60 o                         
   9  -8  -5       1365.08       1272.42       134.50 o                         
   9  -8  -3       1323.84       1161.68       126.52 o                         
   9   8  -1        189.79        221.85       132.76 o                         
   9   8   1        110.73         38.47       142.22 o                         
   9  -9  -5        118.65        170.81       127.25 o                         
   9  -9  -3        594.42        576.80       106.60 o                         
   9   9  -1        599.75        492.26       137.29 o                         
   9 -10  -3       1534.68       1391.64       123.39 o                         
   9 -10  -1        257.67         66.40       142.69 o                         
  10  -1  -5       1569.47       1540.35       164.69 o                         
  10   1  -3       1418.88       1427.71       155.05 o                         
  10   1  -1         81.25         14.72       133.56 o                         
  10   2  -3        110.95         -6.28       137.02 o                         
  10   2  -1        139.89        141.56       136.99 o                         
  10  -3  -3       2549.05       2624.00       177.58 o                         
 -10   3   1        474.13        445.62       142.78 o                         
 -10   4   3        510.24        349.63       139.41 o                         
  10   4  -1        640.14        549.76       143.18 o                         
 -10   5   3       1811.07       1864.92       161.44 o                         
  10   5  -1        192.11        240.76       141.06 o                         
                                                                                
