# Supplementary material for: Crystal structures of seven gold(III) complexes of the form LAuX3 (L = substituted pyridine, X = Cl or Br)
Source: Acta Crystallogr E Crystallogr Commun. 2024 Jul 31;80(Pt 8):894–909. doi: 10.1107/S2056989024007266 (PMC11299753; doi:10.1107/S2056989024007266)
Supplement: Supplementary file 4 [file e-80-00894-2sup4.hkl]

data_2                                                                          
_shelx_title ' avignon_pgj_5 in P2(1)/n'                                        
_shelx_refln_list_code          4                                               
_shelx_F_calc_maximum      449.95                                               
_exptl_crystal_F_000       936.00                                               
_reflns_d_resolution_high  0.7501                                               
                                                                                
loop_                                                                           
 _space_group_symop_operation_xyz                                               
 'x, y, z'                                                                      
 '-x+1/2, y+1/2, -z+1/2'                                                        
 '-x, -y, -z'                                                                   
 'x-1/2, -y-1/2, z-1/2'                                                         
                                                                                
_cell_length_a     8.0776                                                       
_cell_length_b    14.7230                                                       
_cell_length_c     8.9682                                                       
_cell_angle_alpha  90.000                                                       
_cell_angle_beta   96.617                                                       
_cell_angle_gamma  90.000                                                       
                                                                                
_shelx_F_squared_multiplier     1.000                                           
                                                                                
loop_                                                                           
 _refln_index_h                                                                 
 _refln_index_k                                                                 
 _refln_index_l                                                                 
 _refln_F_squared_calc                                                          
 _refln_F_squared_meas                                                          
 _refln_F_squared_sigma                                                         
 _refln_observed_status                                                         
   0   0  -2      45494.02      49166.64       456.73 o                         
   0   0  -4     109163.42     118378.67       976.58 o                         
   0   0   6      57071.87      60754.72       877.73 o                         
   0   0   8        310.13         34.34       642.52 o                         
   0   0 -10        856.49       1060.95       663.64 o                         
   0   1  -2      28584.51      31045.45       306.64 o                         
   0   1  -3       8090.82       8681.71       174.70 o                         
   0   1   4      52253.35      54643.02       463.49 o                         
   0   1   5      60723.84      63827.66       584.18 o                         
   0  -1  -6        442.16        483.30       166.17 o                         
   0  -1  -7       4260.12       4334.32       312.89 o                         
   0  -1  -8      23286.47      25528.48      1100.15 o                         
   0   1  -9        449.96        137.53       429.62 o                         
   0   1  10       5158.87       5488.23       587.96 o                         
   0  -1 -11       3638.06       3291.21       695.10 o                         
   0   2  -1      48925.24      50304.81       333.95 o                         
   0   2   2        848.02       1099.92       123.96 o                         
   0   2  -3     172446.59     172701.97       776.20 o                         
   0   2   4        806.85        885.49       126.11 o                         
   0  -2   5      31366.30      32664.04       389.22 o                         
   0  -2  -6       6132.86       5917.06       249.10 o                         
   0  -2  -7      19224.88      20145.59       548.11 o                         
   0   2   8        207.19        155.72       371.73 o                         
   0   2  -9      30311.99      32968.91      1430.58 o                         
   0  -2  10       2399.67       2132.45       562.03 o                         
   0   2  11        535.95        396.65       610.39 o                         
   0  -3  -1      84814.86      88207.71       461.05 o                         
   0   3   2     182286.05     180761.50       774.24 o                         
   0   3  -3       6900.16       7521.91       187.48 o                         
   0   3  -4      43919.61      43714.33       406.80 o                         
   0  -3  -5      17639.87      17586.36       289.24 o                         
   0  -3   6      11731.95      12442.81       329.92 o                         
   0   3  -7       2211.23       2280.60       299.99 o                         
   0  -3  -8      15264.79      10218.82       880.21 o                         
   0  -3  -9        220.71        284.46       442.26 o                         
   0  -3 -10       2340.79       2031.31       541.58 o                         
   0  -3  11         32.41         19.98       610.57 o                         
   0   4   0     202455.62     202258.58      1069.39 o                         
   0  -4   1      34372.24      36412.13       313.17 o                         
   0  -4   2      41052.27      42414.28       412.67 o                         
   0  -4  -3      27704.16      28169.90       405.49 o                         
   0  -4  -4      43836.40      43482.44       592.86 o                         
   0   4  -5       8745.68       8920.13       269.72 o                         
   0  -4   6      57538.85      58717.98       757.96 o                         
   0  -4  -7       4685.97       4416.93       338.74 o                         
   0  -4  -8       3568.80       3942.10       393.87 o                         
   0   4   9        601.88       1021.06       452.27 o                         
   0  -4  10       5419.04       4611.32       579.48 o                         
   0  -4  11          3.14        316.11       668.96 o                         
   0  -5  -1      77596.20      78739.45       502.50 o                         
   0   5   2       8770.46       8937.35       230.37 o                         
   0  -5  -3        608.20        703.24       159.44 o                         
   0  -5  -4      17445.59      16770.45       358.36 o                         
   0   5  -5      52468.71      53623.91       667.41 o                         
   0   5   6       2723.05       2829.89       257.17 o                         
   0  -5   7      34062.27      33972.27       891.29 o                         
   0  -5  -8       4616.65       4408.01       435.19 o                         
   0  -5   9       2318.47       2118.05       492.07 o                         
   0  -5  10       3325.36       3818.35       618.34 o                         
   0   5  11      10959.92       8152.89      1096.84 o                         
   0  -6   0      24966.09      26033.58       424.59 o                         
   0  -6   1      53269.84      54341.13       476.56 o                         
   0   6   2       3969.00       4109.88       185.41 o                         
   0  -6  -3     106076.08     106360.41       851.29 o                         
   0   6   4       9180.15       9140.42       305.06 o                         
   0   6  -5       2230.74       2308.79       220.04 o                         
   0   6  -6      14026.35      13609.61       429.18 o                         
   0  -6  -7       8334.06       8319.27       436.76 o                         
   0  -6  -8        290.13        560.51       388.61 o                         
   0   6   9       5807.54       5747.19       544.04 o                         
   0  -6 -10       6816.12       6412.69       759.97 o                         
   0  -6  11       3060.83       3356.69       820.44 o                         
   0  -7  -1       2763.81       2784.68       179.88 o                         
   0   7   2     158649.88     151618.12       921.20 o                         
   0   7  -3       8105.33       8336.28       262.11 o                         
   0   7  -4      31217.23      31793.43       577.77 o                         
   0  -7  -5        212.91        295.37       222.12 o                         
   0  -7  -6      10289.18      10034.25       423.93 o                         
   0   7  -7      13176.44      12381.66       601.60 o                         
   0   7   8      13454.84      13693.66       654.67 o                         
   0  -7   9       1077.11       1436.90       509.54 o                         
   0   7 -10       3004.35       2935.82       617.38 o                         
   0  -7 -11       1444.12       1751.32       790.84 o                         
   0  -8   0      17373.14      16994.61       454.85 o                         
   0   8   1      12313.43      12735.45       303.83 o                         
   0   8  -2      20476.72      20508.73       371.99 o                         
   0   8   3      30468.23      30321.99       494.21 o                         
   0   8   4       1334.73       1179.26       222.41 o                         
   0  -8   5         63.90        167.41       261.77 o                         
   0   8   6      38627.71      37253.17       847.67 o                         
   0   8  -7       9999.14      10777.80       509.78 o                         
   0   8   8       9367.28       8135.10       629.78 o                         
   0   8   9       3109.50       2785.86       489.28 o                         
   0  -8 -10       6196.03       6720.12       747.06 o                         
   0   9  -1      61490.59      60982.45       646.27 o                         
   0   9   2       4597.70       4862.82       238.66 o                         
   0  -9   3        254.28        427.76       207.62 o                         
   0  -9   4       1323.44       1248.71       253.31 o                         
   0  -9   5      35623.67      35458.28       713.78 o                         
   0  -9  -6       1085.31       1099.75       301.05 o                         
   0   9   7      18602.62      19061.96       744.94 o                         
   0   9   8       2203.00       2198.12       431.11 o                         
   0   9   9       1210.80       1358.61       490.65 o                         
   0   9  10       1031.27       1494.23       662.54 o                         
   0 -10   0      67120.74      65821.14       990.17 o                         
   0 -10   1      10226.35       9942.94       304.02 o                         
   0 -10  -2       3348.70       3216.80       232.15 o                         
   0  10   3      20573.76      19604.82       495.33 o                         
   0  10   4      42044.52      42059.46       701.16 o                         
   0 -10  -5       2371.60       2075.99       275.37 o                         
   0 -10   6       6912.90       7135.04       461.24 o                         
   0 -10  -7       1218.87        933.34       373.44 o                         
   0 -10   8       1738.00       1721.36       469.67 o                         
   0 -10  -9       5151.43       3973.08       707.02 o                         
   0  10 -10       1912.14       1779.60       695.20 o                         
   0  11   1       2514.19       2522.51       236.27 o                         
   0 -11   2      27694.56      26809.06       524.04 o                         
   0 -11   3      12468.99      12786.49       441.25 o                         
   0 -11   4      35673.99      35250.92       696.33 o                         
   0 -11   5       1362.96       1568.40       328.15 o                         
   0  11  -6        124.42        438.51       364.71 o                         
   0  11   7       5652.49       5306.13       495.56 o                         
   0  11   8      16617.76      13889.22      1047.34 o                         
   0 -11   9       2438.40       2669.71       698.22 o                         
   0  12   0      13418.57      12984.21       551.71 o                         
   0 -12   1       2873.57       2998.80       272.20 o                         
   0 -12  -2       2472.47       2522.88       275.68 o                         
   0  12   3      13960.83      14029.05       464.98 o                         
   0 -12   4        266.39        348.60       318.48 o                         
   0 -12  -5       3272.68       3599.34       371.82 o                         
   0  12  -6       6580.75       6640.25       472.93 o                         
   0 -12   7      10753.26      11580.16       597.19 o                         
   0 -12   8       2730.96       3131.90       542.57 o                         
   0 -12  -9      12099.45      11208.52      1225.72 o                         
   0 -13   1      31392.44      31469.98       583.92 o                         
   0 -13  -2       4811.15       4653.71       349.02 o                         
   0 -13  -3       1758.94       1826.79       314.32 o                         
   0  13   4        285.29        237.17       343.57 o                         
   0  13   5      18659.78      18312.94       623.08 o                         
   0  13  -6       4352.74       4584.74       472.26 o                         
   0 -13  -7       2896.60       2642.33       547.27 o                         
   0 -13   8       1574.51       1965.30       597.48 o                         
   0  14   0      33451.66      32772.26       942.30 o                         
   0  14  -1        752.42        858.47       286.20 o                         
   0  14  -2       1438.69       1461.68       296.92 o                         
   0 -14   3       1250.49       1075.89       339.32 o                         
   0 -14   4      12514.66      12881.04       576.65 o                         
   0  14   5      11332.69      11910.05       565.11 o                         
   0 -14  -6       9454.43       9652.19       592.49 o                         
   0 -14  -7        170.23        490.04       498.35 o                         
   0 -14  -8          4.37        347.69       710.65 o                         
   0  15  -1        991.35        995.09       322.53 o                         
   0  15   2       3465.07       3201.54       386.37 o                         
   0  15   3         71.32        303.01       345.86 o                         
   0 -15   4      12256.39      12619.93       584.48 o                         
   0  15   5       3569.45       3675.36       438.88 o                         
   0  15  -6        498.66        920.22       471.91 o                         
   0 -15  -7        496.78       1271.82       715.18 o                         
   0 -16   0       2535.21       2618.53       504.45 o                         
   0  16   1       5240.80       5256.05       448.31 o                         
   0 -16  -2        496.78        569.65       388.94 o                         
   0 -16   3      13489.83      13938.42       594.71 o                         
   0  16  -4         91.33        130.10       430.63 o                         
   0 -16   5        332.07        447.78       480.46 o                         
   0 -16  -6         36.11        539.40       491.06 o                         
   0  17   1       3923.15       4134.60       450.87 o                         
   0 -17  -2      13204.46      14215.30       611.39 o                         
   0  17   3        100.96        396.48       437.11 o                         
   0 -17  -4        651.39       1010.48       476.65 o                         
   0 -17   5       2985.63       2848.41       552.75 o                         
   0  18   0       3322.39       3680.95       743.21 o                         
   0 -18  -1        443.76        633.60       452.91 o                         
   0  18  -2       1966.52       1738.93       475.56 o                         
   0 -18   3          8.80        376.83       510.84 o                         
   0 -18  -4        662.44       1140.76       553.41 o                         
   0 -19  -1       1994.43       2134.84       497.87 o                         
   0 -19  -2       2923.93       2763.94       584.45 o                         
   1   0 -11        552.47        637.31       736.84 o                         
  -1   0   9       8426.92       9455.01       627.39 o                         
   1   0  -7         22.58        150.16       269.57 o                         
   1   0  -5       2724.51       2795.20       177.03 o                         
   1   0  -3        186.15        396.11       120.49 o                         
  -1   0   1      29475.81      31561.99       488.13 o                         
  -1   0  -1        945.08       1111.25       137.66 o                         
   1   0   3      62012.74      61225.63       540.72 o                         
   1   0   5      47160.65      47251.34       567.11 o                         
   1   0   7      17339.31      17011.26       591.22 o                         
   1   0   9      39717.66      38821.97      1253.69 o                         
   1   0  11       1497.35       1386.47       615.36 o                         
  -1   1  11         60.05        162.19       490.20 o                         
  -1   1  10       1608.55       1794.97       380.48 o                         
  -1   1   9       1323.78       1354.25       325.71 o                         
   1   1  -8        291.48        506.22       223.36 o                         
   1   1  -7        190.86        338.66       192.59 o                         
  -1   1   6        284.47        429.67       157.77 o                         
   1  -1  -5       7316.98       7248.70       166.65 o                         
  -1  -1   4        732.30        869.89       104.16 o                         
   1   1  -3       1150.03       1173.32        94.57 o                         
   1  -1  -2       1239.16       1230.24        97.41 o                         
  -1   1   1      16849.98      17715.39       212.99 o                         
  -1  -1  -1       9941.70      10241.24       152.69 o                         
  -1  -1  -2       4328.20       4415.97       145.55 o                         
  -1  -1  -3        448.94        511.24       113.68 o                         
  -1   1  -4      45963.99      45573.29       375.49 o                         
  -1  -1  -5       4640.96       4883.52       170.25 o                         
   1  -1   6       1810.11       1913.20       177.36 o                         
  -1   1  -7       8122.01       8187.50       348.62 o                         
   1  -1   8      11719.33      11458.06       476.36 o                         
   1  -1   9       1472.11       1472.20       361.68 o                         
   1  -1  10       8921.67      10236.91       555.01 o                         
  -1   1 -11       4176.64       4033.04       478.26 o                         
   1  -2 -11         17.89        344.16       506.69 o                         
  -1   2  10        958.14        854.85       398.00 o                         
  -1  -2   9         11.48         59.02       311.94 o                         
  -1   2   8          6.70        113.25       223.11 o                         
   1   2  -7       2380.77       2312.56       208.16 o                         
  -1  -2   6       4287.10       4307.13       194.13 o                         
  -1  -2   5        839.60        845.38       105.23 o                         
   1  -2  -4       7401.23       7194.10       164.64 o                         
   1  -2  -3       1029.82       1075.34       102.38 o                         
   1   2  -2       4205.27       4340.53       122.14 o                         
   1   2  -1       4650.29       4895.18       115.82 o                         
   1   2   0      37049.95      37386.05       288.75 o                         
   1  -2   1       1627.50       1787.88        94.08 o                         
  -1   2  -2      12485.81      12671.69       187.93 o                         
   1   2   3        727.44        819.58       110.80 o                         
  -1  -2  -4       3807.60       3990.49       153.04 o                         
  -1   2  -5         80.36        168.18       119.48 o                         
  -1  -2  -6      30635.90      30626.27       463.03 o                         
  -1  -2  -7        298.13        382.35       219.78 o                         
   1   2   8      15177.50      15338.25       512.50 o                         
   1   2   9        479.82        739.92       357.76 o                         
  -1  -2 -10       2240.00       2151.13       398.36 o                         
   1   2  11        836.87        842.19       449.81 o                         
  -1  -3  11       3840.51       4274.37       574.26 o                         
  -1   3  10       1226.01       1073.21       463.95 o                         
  -1   3   9         13.88        103.78       329.68 o                         
  -1  -3   8        900.35       1118.98       235.69 o                         
  -1   3   7       1458.43       1789.69       209.96 o                         
  -1   3   6       2552.81       2573.66       178.30 o                         
   1   3  -5        556.36        525.50       113.05 o                         
   1  -3  -4         80.83        138.53       104.81 o                         
   1  -3  -3       1064.27       1059.60       113.23 o                         
  -1  -3   2        318.05        450.67        94.13 o                         
   1  -3  -1         27.39         70.36        78.58 o                         
   1   3   0       4066.86       4074.69       110.45 o                         
   1  -3   1      36146.61      36227.52       280.66 o                         
  -1   3  -2       2240.91       2343.67       117.58 o                         
   1   3   3      15482.50      15441.12       227.60 o                         
   1  -3   4      17978.90      17746.46       279.89 o                         
  -1   3  -5      20518.96      19955.18       303.45 o                         
   1   3   6          7.38         54.51       180.12 o                         
  -1   3  -7      31106.94      31217.88       565.50 o                         
  -1   3  -8      13946.63      13864.79       495.62 o                         
  -1   3  -9          3.32         17.06       343.57 o                         
  -1  -3 -10       1779.37       1736.92       402.05 o                         
   1   3  11       8968.48       9239.25       650.84 o                         
   1  -4 -11          6.16        359.26       515.13 o                         
   1  -4 -10        765.84        892.78       470.93 o                         
   1   4  -9       1804.06       2283.58       346.43 o                         
  -1  -4   8       3237.26       3131.45       302.69 o                         
   1  -4  -7       1194.27       1326.92       211.06 o                         
   1  -4  -6          8.98         71.57       179.63 o                         
  -1   4   5        397.38        419.80       135.28 o                         
   1  -4  -4        551.90        566.38       113.02 o                         
  -1   4   3      12248.36      11769.07       215.06 o                         
  -1   4   2      12025.46      12057.62       193.35 o                         
   1  -4  -1       9069.98       9274.97       153.67 o                         
  -1   4   0       1662.55       1831.62        94.57 o                         
   1   4   1       1770.52       1908.44       101.33 o                         
   1   4   2      26616.32      26718.53       270.35 o                         
   1  -4   3      46010.88      46123.42       358.43 o                         
  -1  -4  -4       1903.62       1923.41       133.21 o                         
   1  -4   5      17185.13      16974.10       294.52 o                         
   1   4   6      13776.58      13742.36       324.65 o                         
  -1   4  -7       4032.84       3877.84       283.86 o                         
   1  -4   8       1392.94       1520.73       307.87 o                         
   1   4   9      21524.97      21666.82       618.96 o                         
   1  -4  10       2508.49       2559.72       408.26 o                         
   1   4  11       3933.13       4457.19       544.12 o                         
  -1   5  11          3.23        279.64       524.45 o                         
   1   5 -10         28.19        255.88       425.46 o                         
  -1  -5   9        297.10        216.15       355.09 o                         
   1   5  -8       2712.89       2576.42       295.67 o                         
   1   5  -7         73.52        128.71       215.88 o                         
   1  -5  -6       4138.74       3860.87       222.49 o                         
  -1  -5   5       1430.72       1400.91       178.09 o                         
   1  -5  -4       2810.37       2752.34       167.73 o                         
  -1   5   3         50.45        166.61       129.50 o                         
   1  -5  -2      22281.29      21641.11       262.42 o                         
  -1  -5   1      11286.04      11721.52       173.59 o                         
  -1  -5   0        517.56        589.79        97.14 o                         
  -1  -5  -1       1955.47       2100.02       110.79 o                         
  -1   5  -2      13114.76      13048.34       205.16 o                         
  -1  -5  -3       3158.10       3117.21       147.74 o                         
   1  -5   4      15844.70      15446.62       261.19 o                         
  -1   5  -5       3891.97       3769.12       188.57 o                         
   1   5   6       3287.40       3518.66       229.66 o                         
  -1   5  -7       1713.47       1627.86       249.67 o                         
   1   5   8       6532.76       6429.00       370.82 o                         
   1   5   9         20.97         53.49       356.73 o                         
  -1   5 -10      15223.21      16260.75       702.46 o                         
  -1  -5 -11       1067.34       1187.93       552.70 o                         
  -1  -6  11         46.13        -86.41       528.23 o                         
   1  -6 -10       1820.37       1955.70       470.03 o                         
   1   6  -9        530.01        543.65       394.15 o                         
  -1  -6   8       1154.06       1129.64       299.66 o                         
  -1   6   7       2780.38       2922.42       267.27 o                         
  -1   6   6       1621.13       1642.90       215.88 o                         
   1  -6  -5       1193.43       1064.74       185.15 o                         
  -1  -6   4         56.84         92.56       156.94 o                         
   1  -6  -3       3607.52       3742.60       180.65 o                         
   1  -6  -2          7.56         85.92       114.24 o                         
  -1  -6   1      11165.92      11357.86       182.09 o                         
   1  -6   0       5946.43       5786.86       156.02 o                         
   1  -6   1        747.61        821.03       107.52 o                         
  -1  -6  -2      21458.08      20924.79       269.61 o                         
  -1  -6  -3       3294.61       3180.10       149.14 o                         
  -1  -6  -4       2304.49       2213.15       164.50 o                         
  -1  -6  -5       6766.49       6807.34       247.97 o                         
  -1  -6  -6      35642.23      34835.16       558.32 o                         
   1  -6   7        148.70        164.06       252.00 o                         
  -1   6  -8       4491.67       4395.93       352.48 o                         
  -1  -6  -9       4690.70       4907.33       427.93 o                         
  -1  -6 -10       4581.68       4749.54       494.65 o                         
  -1   6 -11       1837.69       2164.44       545.82 o                         
   1  -7 -10        674.08        785.40       439.84 o                         
  -1   7   9         68.66        107.63       377.24 o                         
  -1   7   8        180.76        117.38       321.09 o                         
  -1   7   7       4565.93       4766.41       294.84 o                         
  -1  -7   6        270.00        255.49       216.56 o                         
   1  -7  -5       1008.76       1039.89       201.05 o                         
  -1  -7   4       3993.81       3755.57       211.04 o                         
   1  -7  -3       1955.99       2010.20       167.58 o                         
   1   7  -2       2711.77       2506.23       154.98 o                         
   1  -7  -1        271.60        254.37       106.87 o                         
   1   7   0       9086.05       9158.21       201.54 o                         
   1   7   1      36862.03      35489.05       361.03 o                         
   1  -7   2      10132.55      10071.92       216.46 o                         
   1  -7   3      15537.11      15074.11       267.50 o                         
   1  -7   4        453.37        502.41       170.25 o                         
   1   7   5      21907.61      21703.69       391.31 o                         
   1  -7   6       1349.27       1333.81       228.54 o                         
  -1  -7  -7      32440.89      32122.68       613.99 o                         
   1  -7   8        260.01        327.22       297.65 o                         
   1   7   9        118.09        187.94       397.96 o                         
   1  -7  10        572.65        861.79       456.75 o                         
   1  -8  -5       5743.40        667.26       559.09 o                         
  -1   8   4       5257.35       5033.47       244.63 o                         
  -1  -8   3      19861.56      19022.72       338.07 o                         
  -1   8   2       2640.98       2498.28       167.06 o                         
  -1  -8   1       1769.42       1776.44       137.90 o                         
  -1  -8   0       1920.74       1813.09       134.90 o                         
  -1  -8  -1      12569.33      12205.85       240.50 o                         
  -1  -8  -2      14517.26      14151.65       269.80 o                         
   1   8   3      11603.33      11408.85       287.44 o                         
  -1  -8  -4        706.28        732.46       185.39 o                         
   1   8   5        604.97         -0.17      1650.38 o                         
   1  -8   6       8993.90       8638.62      1031.52 o                         
   1   8   7       4414.29       5580.26      1843.47 o                         
   1  -8   8       4488.06       5669.67      2227.45 o                         
  -1  -8  -9       5450.74       5703.59       453.45 o                         
   1  -8  10        553.23        986.84       500.48 o                         
  -1   9  10       9036.64      11475.26      3164.64 o                         
  -1  -9   7        718.29        764.93      1043.69 o                         
  -1  -9   6       3084.74       3752.00       599.74 o                         
  -1  -9   5       5328.24       5152.16       556.26 o                         
  -1  -9   4      18931.06      18596.41       829.90 o                         
  -1  -9   2      14960.37      14536.45       304.60 o                         
  -1  -9   1        107.37        100.65       140.84 o                         
  -1  -9   0       2964.15       2877.82       165.82 o                         
   1   9   1         35.10         80.19       147.21 o                         
  -1  -9  -2       8856.16       8573.13       243.94 o                         
   1   9   3       4737.31       4122.45      1430.58 o                         
   1   9   4      21181.12      18923.72       964.19 o                         
   1   9   5       5865.51       5935.92       921.24 o                         
   1  -9   6       3194.15       2800.02       710.39 o                         
   1  -9   8      14099.92      12683.12      1812.02 o                         
   1  -9   9       1735.42       1312.59      1360.07 o                         
   1  -9  10      10223.04      11112.97      1591.71 o                         
   1  10 -10       2468.52       2603.00      2975.97 o                         
   1  10  -9      12737.41      15347.47      2161.87 o                         
  -1  10   8        639.59       1084.60      1630.16 o                         
   1 -10  -7       1712.80       2286.22      1496.05 o                         
   1  10  -6       9706.17      11002.50      1496.43 o                         
  -1 -10   5      16452.73      17087.66       867.99 o                         
  -1 -10   4       2478.95       2036.39       899.71 o                         
  -1 -10   3      13941.27      13660.04       766.53 o                         
   1 -10  -2       1105.09        994.75       181.09 o                         
   1 -10  -1      11122.08      10896.21       265.66 o                         
  -1 -10   0       7250.90       7335.28       229.87 o                         
   1 -10   1      10735.85      10320.69       268.65 o                         
  -1  10  -2       2830.18       2665.68       196.63 o                         
   1  10   3      15993.82      15819.72      1059.65 o                         
   1  10   4       2845.53       2954.34       740.83 o                         
   1 -10   5      18969.14      18624.36       832.09 o                         
   1 -10   6      10805.36      10608.69       751.14 o                         
   1 -10   7       1768.05       1907.68       906.15 o                         
   1 -10   8        724.03       1019.30      1101.62 o                         
  -1 -10  -9      13212.59      12829.36      1287.24 o                         
   1 -10  10       2386.69       1901.10      1462.97 o                         
   1  11  -9       3266.30       4141.73      1592.08 o                         
  -1  11   8       1439.78       1505.94      1028.29 o                         
   1  11  -7       7709.75       7568.66      1079.19 o                         
  -1 -11   6       2679.31       2767.68       675.41 o                         
  -1 -11   5      20795.88      20122.10       951.34 o                         
  -1 -11   4       7113.36       7613.34       628.23 o                         
  -1  11   3       3240.36       3945.04      1098.48 o                         
   1  11  -2       4243.35       3845.48      1066.10 o                         
   1  11  -1      21316.41      19457.51      1406.21 o                         
  -1 -11   0      14868.12      14703.36       314.91 o                         
   1  11   1      21917.72      22551.56      1165.29 o                         
   1 -11   3       2835.94       3113.36       996.10 o                         
   1 -11   4       7332.55       7033.43       616.70 o                         
   1 -11   5      19745.56      20184.24       896.02 o                         
   1 -11   6       3025.59       2486.52       761.14 o                         
   1 -11   7       8730.66       6801.43       955.04 o                         
   1 -11   8       1481.28       1299.48       877.13 o                         
  -1 -11  -9       2983.39       3220.83      1006.19 o                         
  -1  12   9       1616.98       1913.27      1270.40 o                         
   1  12  -8       5845.70       6086.06      1074.72 o                         
  -1 -12   7       2193.37       2710.32      1003.19 o                         
  -1 -12   6       7156.39       7701.43       838.00 o                         
   1  12  -5        635.96        891.43       602.89 o                         
  -1 -12   4      11733.03      11469.67       679.30 o                         
   1  12  -3       4712.24       4309.24       993.21 o                         
  -1 -12   2       5265.71       4826.63       645.29 o                         
  -1 -12   1       4046.37       3238.91      1053.24 o                         
   1  12   0      22418.15      22562.86      1087.83 o                         
   1  12   1       4548.47       4568.61       516.30 o                         
  -1 -12  -2       6079.50       6108.34       752.88 o                         
   1 -12   3       4955.80       5125.47       544.36 o                         
   1 -12   4      10210.95      10725.82       827.59 o                         
   1 -12   5        611.11        837.43       648.78 o                         
   1 -12   6       7045.37       7449.74       980.15 o                         
   1 -12   7       2315.06       2366.55       819.78 o                         
   1 -12   8       6539.73       6269.93       927.30 o                         
   1 -12   9       1793.00       1856.21      1054.25 o                         
  -1  13   8      10167.77       9868.26      1129.16 o                         
  -1  13   7       1569.43       2075.09       788.46 o                         
  -1 -13   6        305.30        509.63       788.05 o                         
  -1  13   5       1432.66       1731.87       583.80 o                         
  -1 -13   4      17682.58      17784.66       739.37 o                         
  -1 -13   3       9775.08       9661.14       913.67 o                         
   1 -13  -2       7592.76       7392.91       505.95 o                         
   1  13  -1       3388.99       3151.74       766.45 o                         
  -1 -13   0       7393.70       7506.26       609.01 o                         
  -1 -13  -1       3501.58       3172.59       766.84 o                         
   1  13   2       7449.91       7118.75       632.42 o                         
   1 -13   3       9890.19      10459.29       675.16 o                         
  -1  13  -4      19925.90      19739.04       809.84 o                         
  -1 -13  -5       1246.75       1174.69       564.46 o                         
   1  13   6        286.87         41.74       806.97 o                         
   1 -13   7       1807.54       1968.46       829.61 o                         
  -1  13  -8      10494.96      11329.34       970.94 o                         
   1  14  -8       1244.06       1505.87      1110.00 o                         
   1  14  -7       4812.36       5547.86       964.70 o                         
   1  14  -6       1074.10       1123.27       742.22 o                         
   1 -14  -5       8266.66       8618.78       640.01 o                         
   1 -14  -4       5613.94       5446.60       501.84 o                         
  -1 -14   3      10607.17      10801.28       531.38 o                         
   1 -14  -2       6420.66       6673.68       685.77 o                         
  -1 -14   1      12203.55      12311.41       628.28 o                         
  -1 -14   0       9229.92       9519.92      1003.62 o                         
  -1  14  -1      10766.22      10879.45       912.20 o                         
   1  14   2       6105.96       5417.23       536.32 o                         
   1  14   3      11417.59      12132.04       793.34 o                         
   1 -14   4       5780.55       5895.85       764.81 o                         
  -1  14  -5       9540.69      10490.26       826.52 o                         
  -1 -14  -6        932.49        759.54       660.31 o                         
  -1 -14  -7       4327.26       4548.25       858.57 o                         
   1 -14   8       1080.44       1831.12       923.01 o                         
   1 -15  -7       2208.13       2970.18       837.31 o                         
  -1 -15   6       3931.52       4543.43       905.00 o                         
  -1  15   5      11964.46      12354.54       789.65 o                         
  -1 -15   4       1624.63       1322.45       586.98 o                         
  -1  15   3       1501.40       2299.35       568.74 o                         
  -1 -15   2       4387.12       4511.75       618.54 o                         
  -1 -15   1      14247.49      14286.05       640.80 o                         
   1 -15   0       5739.48       5602.82       476.32 o                         
  -1 -15  -1      13900.08      14078.29       713.69 o                         
   1  15   2       3805.19       4133.99       567.49 o                         
   1 -15   3       1350.84       1554.38       609.03 o                         
   1 -15   4       1837.31       2061.83       690.78 o                         
  -1  15  -5      10849.85      10780.24       747.10 o                         
  -1  15  -6       3754.16       3853.52       695.47 o                         
   1 -15   7       2497.38       1887.99       767.42 o                         
  -1  16   6       8090.46       8451.09       930.08 o                         
  -1  16   5        693.71        690.82       691.24 o                         
  -1 -16   4       5522.65       5986.24       605.98 o                         
   1 -16  -3       1065.64       1376.93       490.92 o                         
  -1 -16   2       7301.93       7467.15       630.98 o                         
  -1 -16   1        660.53        801.15       511.93 o                         
  -1  16   0       9021.48       9458.37       550.94 o                         
  -1 -16  -1        691.13        920.36       529.00 o                         
  -1 -16  -2       8336.96       8475.13       658.04 o                         
  -1 -16  -3       1223.69       1710.56       578.24 o                         
  -1 -16  -4       4785.44       4972.81       662.34 o                         
  -1  16  -5        607.30        368.84       656.27 o                         
   1 -16   6       8357.06       8587.83       773.21 o                         
  -1  17   5       3026.95       3828.85       907.05 o                         
  -1 -17   4       3450.75       3498.32       643.60 o                         
   1 -17  -3       7650.56       7506.41       621.40 o                         
   1 -17  -2       7565.07       7647.84       579.93 o                         
   1 -17  -1       5838.70       5394.91       624.26 o                         
  -1  17   0        102.55        613.67       594.42 o                         
   1  17   1       6592.23       6941.52       589.06 o                         
  -1 -17  -2       7327.71       6920.71       581.62 o                         
  -1 -17  -3       8152.79       7927.83       724.20 o                         
  -1 -17  -4       3519.00       3452.00       683.21 o                         
   1  17   5       2993.31       3133.46       708.79 o                         
   1 -18  -4       1010.79       1477.28       709.10 o                         
   1 -18  -3      12211.82      13235.53       780.46 o                         
  -1  18   2       2518.12       2624.99       589.62 o                         
  -1 -18   1       6911.48       8354.62       597.93 o                         
   1  18   0        846.61        996.68       613.97 o                         
   1 -18   1       6174.45       5938.09       717.73 o                         
  -1 -18  -2       2496.35       2500.67       654.00 o                         
   1 -18   3      11423.14      13149.35       783.00 o                         
   1  18   4       1161.56       1642.53       683.05 o                         
   1  19  -2       6584.56       7086.53       678.53 o                         
  -1 -19   1       2497.87       2487.67       722.60 o                         
  -1 -19   0       2313.44       2285.61       656.35 o                         
   1 -19   1       2674.96       3507.97       633.12 o                         
   1 -19   2       5834.79       6409.82       734.46 o                         
   2   0 -10      23657.40      25450.74      1195.63 o                         
   2   0  -8      14671.57      15139.81       560.34 o                         
   2   0  -6      17079.19      17204.20       441.04 o                         
   2   0  -4      15922.24      15906.08       295.35 o                         
  -2   0   2       3937.50       4068.63       180.08 o                         
   2   0   0      10169.90      10472.64       214.10 o                         
  -2   0  -2       1117.82       1604.67       206.95 o                         
  -2   0  -4       5714.80       5400.55       284.87 o                         
   2   0   6        254.05        317.08       282.39 o                         
  -2   0  -8      13833.96      13393.63       709.17 o                         
   2   0  10        503.61        878.34       607.10 o                         
   2   1 -11       5361.96       5702.46       721.26 o                         
  -2   1  10         26.43        257.39       458.94 o                         
   2  -1  -9      13883.60      14154.38       508.90 o                         
   2   1  -8       1415.80       1554.73       244.45 o                         
  -2   1   7        100.76        163.66       192.93 o                         
  -2   1   6       5843.77       5761.00       201.62 o                         
   2  -1  -5      17532.45      17492.42       242.55 o                         
  -2   1   4       6199.89       6503.69       160.46 o                         
   2  -1  -3       3143.05       3176.36       110.04 o                         
   2  -1  -2       2876.89       2985.12       101.15 o                         
  -2   1   1        108.40        218.54       101.54 o                         
   2   1   0      18289.30      18661.22       195.20 o                         
   2   1   1       2092.91       2326.18       114.89 o                         
  -2   1  -2        216.66        283.37       123.46 o                         
  -2   1  -3       1012.05       1173.78       149.70 o                         
   2  -1   4       4041.24       4195.44       179.41 o                         
  -2   1  -5       1160.65       1208.91       174.77 o                         
  -2   1  -6        129.10        222.70       204.06 o                         
  -2   1  -7        842.63       1028.07       251.32 o                         
  -2  -1  -8        479.84        522.73       296.75 o                         
   2  -1   9       3482.83       3969.59       446.55 o                         
   2  -1  10        225.09        374.23       447.49 o                         
   2   1  11        996.32       1024.99       506.68 o                         
  -2  -2  11       4884.01       5349.47       633.69 o                         
  -2  -2  10        157.12        220.57       539.54 o                         
   2  -2  -9       2348.94       2406.71       324.57 o                         
   2   2  -8        116.03         48.72       236.98 o                         
   2  -2  -7      11800.56      11805.00       330.05 o                         
   2   2  -6          0.29         -1.06       157.88 o                         
  -2   2   5       5844.51       6220.06       177.47 o                         
   2  -2  -4         24.78         73.85       103.35 o                         
  -2   2   3       1068.62       1211.85        96.52 o                         
  -2   2   2       2533.69       2559.08       112.99 o                         
   2   2  -1       9429.81       9810.87       156.57 o                         
   2  -2   0       7168.90       7471.44       130.17 o                         
   2   2   1        471.76        565.52        93.18 o                         
   2  -2   2       2755.09       2971.43       143.21 o                         
   2  -2   3       4521.62       4489.62       180.61 o                         
   2   2   4         81.01         91.89       144.67 o                         
  -2  -2  -5       2489.26       2595.70       192.86 o                         
   2   2   6        942.84       1000.54       211.85 o                         
  -2   2  -7          7.10        104.94       227.84 o                         
   2  -2   8          5.93         34.40       295.23 o                         
   2   2   9       1566.40       1743.86       359.35 o                         
   2   2  10        195.94         71.81       443.96 o                         
  -2   2 -11       3307.61       4025.74       525.82 o                         
  -2  -3  11        587.23        728.93       604.66 o                         
   2   3 -10       1277.98       1117.66       443.31 o                         
   2   3  -9      11587.36      12660.08       476.09 o                         
   2  -3  -8      15530.23      16344.73       483.83 o                         
  -2   3   7        307.09        344.95       205.66 o                         
   2  -3  -6      16273.72      16688.99       321.44 o                         
   2  -3  -5       5695.66       5808.39       177.14 o                         
   2  -3  -4       3029.06       2857.50       132.53 o                         
  -2  -3   3        328.83        378.98        86.75 o                         
  -2   3   2       7582.43       7690.29       146.07 o                         
  -2  -3   1        530.97        654.04        98.61 o                         
   2  -3   0        521.82        514.71        87.80 o                         
   2  -3   1       2259.56       2440.29       115.84 o                         
  -2   3  -2        423.69        504.72        99.86 o                         
  -2  -3  -3         46.10         65.39       128.27 o                         
  -2  -3  -4        164.71        230.51       116.79 o                         
   2   3   5       3223.53       3244.87       194.91 o                         
  -2   3  -6       4878.16       5027.79       248.32 o                         
   2   3   7       1959.89       2000.16       248.70 o                         
   2  -3   8         41.09        167.40       295.01 o                         
  -2  -3  -9       1530.46       1451.52       374.65 o                         
  -2  -3 -10       6480.59       6854.45       539.69 o                         
   2   3  11        893.84        996.52       493.16 o                         
  -2  -4  11       3241.33       3577.74       626.60 o                         
   2  -4 -10      13148.25      13759.36       665.07 o                         
  -2   4   9       2132.28       1802.47       335.35 o                         
   2  -4  -8       8292.10       7775.88       385.03 o                         
  -2  -4   7      11759.74      11406.20       346.46 o                         
   2  -4  -6       1884.45       1952.29       194.37 o                         
   2  -4  -5       1274.39       1280.17       142.50 o                         
   2  -4  -4      16848.80      16902.45       239.17 o                         
   2   4  -3      14735.78      14367.96       206.64 o                         
   2  -4  -2       2639.82       2812.43       102.51 o                         
  -2  -4   1       1215.00       1386.33        90.42 o                         
   2  -4   0        564.47        632.66        89.26 o                         
  -2  -4  -1       1593.80       1674.79       116.08 o                         
  -2   4  -2       4154.67       4278.20       139.89 o                         
   2   4   3       3206.70       3228.20       153.64 o                         
   2   4   4        180.18        154.13       122.88 o                         
  -2  -4  -5       1415.18       1569.08       175.39 o                         
   2   4   6       1480.67       1461.35       207.21 o                         
  -2   4  -7       6299.38       6469.63       304.44 o                         
  -2   4  -8       3389.40       3470.70       352.89 o                         
  -2  -4  -9        672.54        719.70       390.22 o                         
   2  -4  10          5.90         73.28       424.50 o                         
  -2  -4 -11       3071.32       3222.08       508.27 o                         
  -2  -5  11       6426.98       6996.12       792.86 o                         
   2  -5 -10        506.23        523.15       400.12 o                         
   2  -5  -9       5976.38       6096.98       434.06 o                         
   2  -5  -8         22.00         11.31       270.84 o                         
   2   5  -7          4.43         65.05       233.32 o                         
  -2  -5   6       2056.16       1995.86       210.72 o                         
  -2  -5   5       5029.56       5052.61       209.04 o                         
  -2   5   4       6333.38       6195.81       172.91 o                         
  -2   5   3      13145.66      13029.36       210.75 o                         
   2   5  -2         72.41         86.64        88.25 o                         
  -2  -5   1         78.86        131.08        92.64 o                         
   2   5   0       2769.95       2807.30       108.98 o                         
  -2   5  -1      13560.24      13530.43       208.56 o                         
   2  -5   2          0.52         41.40       106.15 o                         
  -2   5  -3       3241.30       3293.29       150.45 o                         
   2  -5   4        808.10        837.82       135.36 o                         
   2   5   5       1450.51       1376.78       182.75 o                         
  -2   5  -6        184.11        254.82       211.54 o                         
  -2   5  -7       2435.03       2182.97       278.71 o                         
  -2  -5  -8        880.00       1005.32       322.53 o                         
   2  -5   9       1104.54       1304.02       387.69 o                         
   2  -5  10         68.27         83.30       422.62 o                         
  -2  -5 -11          5.61          1.51       506.99 o                         
   2  -6 -11       8010.84       9048.97       862.69 o                         
   2  -6 -10       4353.11       4608.76       525.03 o                         
  -2  -6   9        304.09        290.82       376.23 o                         
  -2   6   8         95.99        224.04       291.94 o                         
   2   6  -7      20471.31      20835.01       497.77 o                         
   2  -6  -6       3231.33       3457.35       238.83 o                         
   2  -6  -5       2788.40       2710.00       187.94 o                         
   2  -6  -4       5293.85       5121.99       186.13 o                         
   2  -6  -3       4293.67       4306.30       153.76 o                         
  -2   6   2        397.79        430.61       108.30 o                         
   2  -6  -1        819.11        874.16       104.13 o                         
   2  -6   0       5999.87       6120.11       150.95 o                         
   2   6   1        491.16        500.73       107.36 o                         
   2   6   2       5525.35       5594.06       167.18 o                         
   2  -6   3        679.73        650.23       133.65 o                         
   2   6   4         25.10         98.89       147.24 o                         
  -2   6  -5       2284.07       2377.57       214.92 o                         
  -2  -6  -6        694.42        762.82       216.12 o                         
   2   6   7       2045.06       2132.95       281.69 o                         
  -2  -6  -8       1242.90       1416.51       335.17 o                         
  -2   6  -9       3265.82       3204.09       423.13 o                         
   2   6  10        930.98        854.09       449.81 o                         
  -2  -7  11          6.50          9.25       566.11 o                         
   2  -7 -10       1781.23       1561.03       475.37 o                         
  -2  -7   9         48.70        -66.81       408.11 o                         
  -2  -7   8      18718.08      19277.80       543.72 o                         
   2  -7  -7       3430.39       3662.05       310.90 o                         
   2   7  -6      16031.51      16339.53       442.89 o                         
   2   7  -5       2844.85       2975.37       213.69 o                         
   2  -7  -4       3663.80       3495.15       191.73 o                         
   2   7  -3       3631.16       3743.18       177.08 o                         
  -2  -7   2      11648.89      11713.02       222.38 o                         
   2  -7  -1       4209.90       4177.72       138.85 o                         
   2   7   0         90.12        151.81       107.21 o                         
  -2  -7  -1       1337.01       1260.48       121.67 o                         
  -2  -7  -2        214.03        139.08       124.74 o                         
  -2   7  -3         60.01        122.78       142.01 o                         
  -2  -7  -4        968.93       1020.88       171.13 o                         
   2  -7   5       2416.06       2415.80       220.42 o                         
   2  -7   6       8871.51       8951.12       345.89 o                         
   2   7   7         71.00        112.64       288.34 o                         
  -2  -7  -8         51.01         91.49       324.40 o                         
  -2  -7  -9       1728.92       1946.14       421.15 o                         
   2  -7  10       9735.26      10718.41       621.29 o                         
   2  -8 -10       2824.05       3254.93       525.31 o                         
  -2   8   9       2728.84       2981.69       431.24 o                         
  -2   8   8       2876.48       3003.03       347.26 o                         
  -2  -8   7       7952.46       8154.92       390.82 o                         
   2  -8  -6       1590.74       1563.55       266.62 o                         
   2  -8  -5         18.05         91.85       205.01 o                         
   2  -8  -4       7151.45       6765.22       247.35 o                         
  -2  -8   3       9046.87       8970.25       246.62 o                         
   2  -8  -2      17260.33      17115.90       265.99 o                         
   2  -8  -1       4783.54       4930.53       149.22 o                         
  -2   8   0        203.19        261.44       118.00 o                         
   2   8   1         39.36         79.60       129.22 o                         
  -2  -8  -2      12926.94      12837.17       258.85 o                         
   2   8   3       2104.96       2046.16       177.20 o                         
  -2  -8  -4        376.12        330.66       187.28 o                         
   2  -8   5       3959.64       4177.82       268.55 o                         
  -2  -8  -6       3667.62       3838.50       299.75 o                         
  -2  -8  -7       1944.34       2001.46       308.73 o                         
   2  -8   8         52.52        252.79       333.43 o                         
  -2  -8  -9        445.29        547.15       428.32 o                         
  -2  -8 -10        196.65        244.88       490.74 o                         
  -2  -9  10       1791.83       2078.07       522.68 o                         
  -2  -9   9       9044.33       9601.40       593.70 o                         
  -2   9   8        389.69        564.22       341.38 o                         
  -2  -9   7          2.26        138.57       298.10 o                         
  -2  -9   6        634.65        666.00       282.59 o                         
  -2   9   5       7854.01       7891.44       321.63 o                         
  -2   9   4        155.34        258.63       200.40 o                         
  -2   9   3       8078.79       8139.57       267.33 o                         
  -2  -9   2       1867.74       1862.45       169.44 o                         
  -2  -9   1        242.61        218.61       144.96 o                         
   2   9   0       1610.89       1596.42       152.13 o                         
   2  -9   1       9215.47       9294.93       235.31 o                         
  -2  -9  -2        691.90        778.50       163.51 o                         
   2  -9   3       3530.53       3390.70       208.85 o                         
   2  -9   4        827.70        962.13       228.12 o                         
   2  -9   5        204.81        338.21       229.76 o                         
   2  -9   6          3.14        -30.03       277.41 o                         
  -2   9  -7       5876.06       5767.30       392.77 o                         
   2  -9   8        246.24         98.51       357.49 o                         
  -2  -9  -9       2249.50       2127.32       443.90 o                         
   2  -9  10        284.69        480.44       490.24 o                         
   2 -10 -10       9486.87      10181.86       693.54 o                         
   2 -10  -9         38.15         80.57       448.28 o                         
   2 -10  -8       1960.92       2038.80       360.61 o                         
   2  10  -7       6385.28       6344.25       411.79 o                         
   2 -10  -6      13713.48      13957.24       488.91 o                         
   2  10  -5       5859.89       5630.52       350.45 o                         
   2 -10  -4      13909.78      14067.74       366.59 o                         
  -2  10   3         16.71        152.70       191.62 o                         
  -2  10   2       2701.43       2642.27       201.39 o                         
   2 -10  -1       2260.86       2320.68       178.84 o                         
   2 -10   0       2907.68       2941.21       185.34 o                         
  -2  10  -1       1692.98       1624.17       170.21 o                         
   2  10   2       2117.91       2189.72       194.81 o                         
   2 -10   3        172.42        185.54       200.26 o                         
   2 -10   4       2782.88       2772.38       265.63 o                         
   2  10   5       1261.85       1232.92       247.43 o                         
  -2  10  -6        137.20        255.51       296.24 o                         
  -2 -10  -7          5.42         19.94       336.93 o                         
  -2 -10  -8       9583.54       9671.94       495.56 o                         
  -2 -10  -9       2391.51       2449.72       416.36 o                         
  -2  11   9       1901.15       2163.20       485.32 o                         
   2  11  -8       2733.41       2934.51       409.67 o                         
   2 -11  -7       3460.16       3882.60       383.51 o                         
   2 -11  -6       7304.47       7398.31       419.87 o                         
  -2 -11   5       7635.75       7105.48       385.38 o                         
  -2 -11   4        478.08        418.13       222.86 o                         
   2 -11  -3        800.02        893.48       215.12 o                         
  -2 -11   2       9645.38       9509.24       302.35 o                         
   2  11  -1       5602.43       5452.92       234.90 o                         
  -2  11   0      11661.11      11649.04       293.00 o                         
   2 -11   1         57.28        117.65       189.50 o                         
   2 -11   2       1236.50       1282.83       209.78 o                         
  -2 -11  -3         94.12        182.47       235.75 o                         
   2 -11   4      13498.52      13379.17       414.79 o                         
  -2  11  -5       3902.53       3619.70       292.53 o                         
  -2  11  -6       1932.68       2002.49       315.86 o                         
  -2  11  -7        809.28        855.51       368.21 o                         
  -2 -11  -8       1024.16       1301.29       375.82 o                         
  -2 -11  -9       3424.55       3561.70       474.11 o                         
   2 -12  -9       2840.11       2867.29       496.54 o                         
  -2  12   8       3142.10       3125.58       440.70 o                         
   2  12  -7       4763.60       5165.47       422.53 o                         
   2 -12  -6        319.45        247.62       351.14 o                         
   2  12  -5       1166.46       1204.16       320.64 o                         
  -2 -12   4       1383.68       1396.51       278.42 o                         
   2 -12  -3       2451.97       2631.05       244.27 o                         
   2 -12  -2       4461.71       4609.24       278.77 o                         
   2  12  -1      16028.52      15917.97       358.91 o                         
  -2  12   0          2.89         40.25       195.93 o                         
  -2  12  -1       1366.43       1462.46       223.38 o                         
  -2 -12  -2        678.94        675.56       244.52 o                         
  -2 -12  -3       6408.83       6597.75       332.23 o                         
  -2  12  -4        273.85        198.76       285.51 o                         
  -2  12  -5       5200.02       5400.37       350.38 o                         
  -2  12  -6        886.23        968.77       346.47 o                         
   2 -12   7         48.32         37.00       379.78 o                         
   2  12   8        304.46        339.36       420.56 o                         
  -2  13   8       3129.85       3285.13       452.20 o                         
   2 -13  -7        198.02         73.91       392.67 o                         
  -2  13   6        314.71        384.64       382.15 o                         
   2 -13  -5      10670.73      10234.46       483.33 o                         
  -2 -13   4       3255.26       3260.79       323.50 o                         
  -2 -13   3       3409.51       3283.74       267.20 o                         
   2  13  -2       4590.31       4846.89       302.79 o                         
  -2 -13   1        459.01        389.50       220.32 o                         
  -2 -13   0        317.00        298.47       215.64 o                         
   2  13   1       2353.30       2164.82       255.18 o                         
  -2  13  -2        402.94        488.03       264.76 o                         
   2 -13   3       4165.44       4260.77       335.65 o                         
   2 -13   4       1799.43       1891.99       317.55 o                         
   2 -13   5          9.71        225.82       319.90 o                         
  -2 -13  -6       2247.20       2253.60       362.26 o                         
   2  13   7       5703.32       6002.50       465.62 o                         
  -2 -13  -8        549.79        867.88       447.21 o                         
   2 -14  -8       1844.99       2269.75       466.31 o                         
  -2 -14   7        230.85        377.72       405.16 o                         
   2  14  -6       5616.10       5646.62       451.99 o                         
   2 -14  -5       4814.78       4664.74       410.52 o                         
   2 -14  -4      10307.06      10397.69       455.25 o                         
   2  14  -3       2689.80       2678.19       281.97 o                         
   2 -14  -2        257.15        241.73       278.25 o                         
   2 -14  -1       3501.49       3907.66       279.62 o                         
   2 -14   0       5312.97       5216.35       294.58 o                         
  -2 -14  -1       2031.13       2117.38       277.74 o                         
   2  14   2       5998.53       6355.76       376.19 o                         
  -2  14  -3       2892.10       2876.43       343.63 o                         
   2  14   4       2153.01       2319.71       348.92 o                         
   2 -14   5        402.84        523.10       345.67 o                         
  -2 -14  -6       2515.78       2687.10       393.30 o                         
   2  14   7       1801.01       2033.07       450.20 o                         
   2  15  -7        650.88       1161.29       455.14 o                         
  -2  15   6       4132.83       4234.95       447.28 o                         
   2  15  -5       3288.05       3611.50       400.65 o                         
   2 -15  -4       1954.05       2107.25       346.03 o                         
   2  15  -3       1209.30       1302.01       323.47 o                         
  -2 -15   2       4590.93       4975.96       344.80 o                         
  -2  15   1        720.39        721.40       285.54 o                         
   2 -15   0      11319.83      11306.19       415.20 o                         
  -2 -15  -1       5688.47       5863.09       384.30 o                         
   2 -15   2        567.41        522.83       319.50 o                         
   2  15   3       2204.07       2443.92       361.03 o                         
  -2  15  -4       8174.48       8889.50       482.06 o                         
  -2 -15  -5        230.70        465.95       387.16 o                         
   2 -15   6        494.86        589.54       408.64 o                         
  -2  15  -7       1270.50       1355.09       462.52 o                         
   2 -16  -6        213.35        148.33       446.01 o                         
   2 -16  -5        701.90        852.01       430.69 o                         
  -2  16   4         77.00        168.55       365.34 o                         
   2 -16  -3       4562.09       4978.26       410.67 o                         
   2  16  -2         49.26        171.27       320.72 o                         
  -2  16   1       7437.96       7707.79       406.96 o                         
   2 -16   0        488.54        605.64       317.67 o                         
  -2 -16  -1        745.09        900.62       340.42 o                         
  -2  16  -2         86.72         32.89       359.80 o                         
  -2 -16  -3       2549.64       2871.89       401.02 o                         
  -2 -16  -4         63.33        362.97       410.04 o                         
  -2 -16  -5       6867.23       7183.12       500.29 o                         
  -2 -16  -6         39.13        296.10       465.62 o                         
  -2 -17   5       1403.87       1304.26       461.55 o                         
  -2  17   4       3708.92       4218.98       462.06 o                         
  -2 -17   3       4955.99       5241.68       455.22 o                         
   2 -17  -2       5246.36       5451.24       436.07 o                         
   2 -17  -1        122.83        305.78       363.34 o                         
  -2  17   0        307.52        289.73       368.58 o                         
   2 -17   1       4195.93       4460.52       398.68 o                         
   2 -17   2         74.16        187.07       372.61 o                         
  -2  17  -3       2987.17       3334.19       425.24 o                         
  -2  17  -4       1909.34       2412.82       468.44 o                         
  -2  17  -5        511.77        459.91       468.84 o                         
  -2  18   4       5990.14       5901.11       543.69 o                         
  -2  18   3       1288.39       1367.30       454.24 o                         
  -2 -18   2       4116.93       4828.56       486.02 o                         
   2 -18  -1         27.72        177.13       418.11 o                         
  -2 -18   0       4148.67       4293.26       459.07 o                         
  -2 -18  -1        131.08        344.38       403.50 o                         
  -2 -18  -2      12391.53      13924.71       598.88 o                         
  -2 -18  -3        259.01        250.23       450.77 o                         
   2 -19  -2       1468.28       2055.36       504.06 o                         
  -2  19   1        313.43        265.45       497.06 o                         
  -2 -19   0       1348.64       1508.47       464.38 o                         
  -2 -19  -1       6931.73       7995.40       540.42 o                         
   3   0 -11       4912.29       5375.53      1004.54 o                         
   3   0  -9       2617.85       3095.30       523.07 o                         
  -3   0   7      24895.94      23961.01       686.37 o                         
   3   0  -5      84210.77      80962.59       759.28 o                         
  -3   0   3        140.66        223.03       106.18 o                         
  -3   0   1     165719.28     156196.41       769.14 o                         
   3   0   1      21687.39      22068.02       298.45 o                         
   3   0   3       8868.72       8651.27       359.96 o                         
   3   0   5       6924.10       6346.13       405.97 o                         
   3   0   7        719.72        572.70       359.84 o                         
  -3   0  -9        243.99        405.56       515.23 o                         
   3   0  11       1482.45       1342.21       759.43 o                         
  -3   1  10       4320.90       4306.86       501.76 o                         
   3   1  -9      15408.19      15367.69       578.00 o                         
   3  -1  -8        448.30        525.98       285.21 o                         
  -3  -1   7       2008.10       2007.47       232.36 o                         
  -3  -1   6      38192.46      36945.03       449.36 o                         
  -3  -1   5       8583.64       8260.33       208.72 o                         
   3  -1  -4      14267.41      14255.75       206.60 o                         
   3  -1  -3      20785.24      20800.67       209.58 o                         
   3  -1  -2      24574.09      24258.60       223.48 o                         
   3   1  -1      14212.35      14348.05       182.10 o                         
  -3  -1   0      46663.45      46414.02       301.47 o                         
   3   1   1       2722.26       2859.67       125.45 o                         
  -3   1  -2        237.43        324.64       120.30 o                         
  -3  -1  -3      29482.55      27814.35       409.83 o                         
  -3  -1  -4      10388.27       9871.14       289.47 o                         
   3   1   5       3459.76       3599.74       244.60 o                         
   3  -1   6       2756.24       2702.37       254.32 o                         
  -3   1  -7       4949.37       5252.48       319.30 o                         
  -3   1  -8       1307.04       1162.17       298.10 o                         
  -3  -1  -9       1786.55       1907.56       391.91 o                         
  -3  -1 -10       1944.07       1200.38      2605.71 o                         
   3   2 -10      12844.94      13337.70       625.49 o                         
   3  -2  -9        221.47        349.17       359.48 o                         
   3  -2  -8      19674.38      19776.36       576.39 o                         
   3   2  -7       2217.48       2220.45       249.93 o                         
  -3   2   6        542.48        719.31       180.71 o                         
   3   2  -5          6.17         92.53       132.10 o                         
   3  -2  -4      46259.93      45960.21       350.92 o                         
   3   2  -3          7.99         71.89        87.06 o                         
   3  -2  -2      42234.61      41896.99       306.16 o                         
   3  -2  -1       1209.87       1284.87        92.06 o                         
   3   2   0        151.00        218.65        86.01 o                         
  -3   2  -1       1616.40       1591.63       109.68 o                         
   3  -2   2      41010.11      39385.33       348.79 o                         
  -3  -2  -3        453.70        629.45       148.38 o                         
  -3   2  -4      20203.14      19395.97       360.87 o                         
   3   2   5       3143.29       2857.09       230.66 o                         
  -3   2  -6       1406.07       1396.90       234.97 o                         
  -3  -2  -7         10.55        227.78       263.21 o                         
   3   2   8       6245.04       6601.47       389.25 o                         
  -3   2  -9       1166.45       1410.42       390.79 o                         
  -3  -2 -10       1314.82       -157.87      2846.27 o                         
   3   3 -11        291.97       -482.43      2664.63 o                         
   3  -3 -10       1042.55        755.63       440.90 o                         
   3  -3  -9      13543.44      13477.36       584.61 o                         
   3  -3  -8        440.89        430.89       324.88 o                         
   3  -3  -7      19292.69      19060.48       457.93 o                         
   3   3  -6      19737.31      19797.91      1958.49 o                         
   3   3  -5       9917.13      10891.65      1457.74 o                         
   3   3  -4      14561.86      14447.38       220.61 o                         
   3   3  -3      79017.05      77025.43       425.91 o                         
   3  -3  -2      16966.03      16953.88       228.98 o                         
   3  -3  -1       7908.49       8055.13       171.97 o                         
   3  -3   0      31484.50      31378.56       264.53 o                         
  -3  -3  -1      38934.56      38065.36       328.58 o                         
   3  -3   2        158.80        261.99       114.90 o                         
   3   3   3      17780.58      17225.90       287.12 o                         
  -3   3  -6        475.04        608.99       223.87 o                         
   3   3   7       1486.74       1884.09       274.02 o                         
   3   3   8       1574.45       1598.26       325.68 o                         
  -3  -3  -9       1744.88       1733.01       388.35 o                         
  -3   3 -10        298.03        826.75      1930.87 o                         
  -3  -4  11       7938.50       7934.46      1811.09 o                         
  -3  -4   9        418.81       1537.02      2018.36 o                         
   3   4  -8       6897.92       6062.09      1297.75 o                         
   3   4  -7      21871.65      22340.04      2284.96 o                         
   3   4  -6      15244.47      14928.88      1172.23 o                         
  -3   4   5      40740.19      36935.36      1545.91 o                         
  -3   4   4      16852.49      16463.65       243.14 o                         
   3   4  -3        461.84        494.66        81.77 o                         
   3  -4  -2      11238.20      11073.88       178.95 o                         
   3  -4  -1      55221.50      54388.84       331.04 o                         
   3  -4   0      16186.96      16228.64       208.44 o                         
   3   4   1      34258.11      33866.44       353.71 o                         
   3   4   2       8480.54       8367.83       199.75 o                         
  -3  -4  -3       2103.81       2027.27       147.48 o                         
   3   4   5      16756.42      14779.91      1734.50 o                         
  -3  -4  -9        283.13       1058.69      2595.57 o                         
  -3  -4 -10       7011.15       7427.39      3177.86 o                         
  -3  -5  11       3127.50       2946.67      1727.50 o                         
  -3  -5  10       5759.27       5426.80      1533.83 o                         
  -3   5   9       3814.84       3418.54      1283.17 o                         
  -3  -5   8       7746.42       7403.47      1042.94 o                         
  -3   5   7      12441.71      12074.50      1004.05 o                         
  -3   5   6      31355.30      29283.85      1168.65 o                         
  -3  -5   5      12016.06      11120.74       892.37 o                         
   3  -5  -4      13019.71      13399.19      1668.66 o                         
   3   5  -3       7514.43       7658.92       156.40 o                         
   3   5  -2       9268.17       9222.74       159.16 o                         
   3   5  -1       3866.10       3915.34       133.79 o                         
   3  -5   0      36623.83      35355.41       323.93 o                         
   3   5   1          8.43         56.01       120.07 o                         
   3   5   2       7777.80       8150.78       185.02 o                         
   3   5   4      13245.32      13921.77      1553.82 o                         
   3   5   5      28123.59      28304.13      1985.66 o                         
  -3   5  -7       6775.21       6992.93      2215.59 o                         
  -3  -5 -10       3265.45       3608.82      1704.66 o                         
  -3  -6  11       5465.65       5930.26      1356.55 o                         
  -3  -6  10       4963.72       5521.78      1223.09 o                         
  -3  -6   9       1101.14       1181.77       726.08 o                         
  -3   6   8      17588.76      17692.50       881.53 o                         
  -3   6   7       5396.39       5181.85       548.44 o                         
   3  -6  -6       8015.13       8076.58       958.71 o                         
   3  -6  -5       7490.83       6630.93       743.71 o                         
  -3  -6   4      43372.23      41962.40      1854.59 o                         
   3   6  -3       1013.05        957.46       114.77 o                         
  -3   6   2      44253.60      44458.75       346.00 o                         
   3  -6  -1      12228.37      12180.05       203.03 o                         
   3   6   0       2232.28       2046.74       128.37 o                         
   3  -6   1       4280.65       4447.64       159.08 o                         
  -3   6  -2      24686.32      24288.18       310.04 o                         
   3  -6   3      38360.60      36835.92      1461.96 o                         
   3   6   4       7420.18       7997.47      1298.42 o                         
   3  -6   5       8933.14       7808.02      1236.44 o                         
  -3   6  -7      15240.34      16021.28      1425.78 o                         
  -3  -6 -10       5463.34       5536.57      1391.14 o                         
  -3  -7  10       2476.15       2486.86      1009.40 o                         
   3  -7  -9      10005.82      11029.61       852.87 o                         
  -3  -7   8       4689.20       4855.99       664.47 o                         
  -3  -7   7      18359.87      18286.63       758.15 o                         
   3   7  -6        464.60        327.03       591.00 o                         
   3  -7  -5       6730.32       6236.81       744.63 o                         
  -3  -7   4      11579.63      10661.47       894.15 o                         
   3   7  -3      82275.90      76327.69      3058.46 o                         
  -3  -7   2        485.38        578.98       113.90 o                         
  -3  -7   1       1976.52       2006.78       124.27 o                         
   3  -7   0       1577.34       1624.47       130.33 o                         
  -3  -7  -1      36966.70      36211.61       372.78 o                         
   3  -7   3      13364.54      13697.76      1926.59 o                         
   3  -7   4       5942.75       6568.80       878.32 o                         
   3  -7   5        445.73        482.24       712.50 o                         
   3   7   6      16854.70      17397.88       975.06 o                         
   3  -7   7       4423.38       4114.41       862.67 o                         
  -3   7  -8       8767.26       8644.92      1559.01 o                         
   3   7   9       2644.96       2825.78      1139.44 o                         
  -3   7 -10        183.49        239.59      1260.69 o                         
   3   8 -10       1725.56       2390.19      1047.25 o                         
  -3  -8   9       2378.68       2755.88       739.98 o                         
   3   8  -8      11902.63      14032.32      1069.00 o                         
   3   8  -7      16803.15      16092.48       823.57 o                         
  -3   8   6      11517.41      11308.54       715.90 o                         
   3  -8  -5       7991.61       7548.71       795.45 o                         
  -3  -8   4      13884.24      12657.53       901.46 o                         
  -3   8   3      11483.66      11844.16      1373.11 o                         
  -3   8   2      32275.73      29641.49      1606.50 o                         
  -3  -8   1       5788.95       5713.27       179.75 o                         
  -3  -8   0       2973.41       3053.08       159.91 o                         
   3  -8   2      13252.11      11602.62       916.27 o                         
   3   8   3      12471.16      12347.42       852.51 o                         
   3  -8   4       7003.96       6556.40       843.73 o                         
   3  -8   5      13294.47      12653.48       889.32 o                         
   3  -8   6      15185.94      16407.61       992.21 o                         
   3  -8   7      11972.33      11175.70      1087.77 o                         
  -3   8  -8       2522.75       3168.98      1061.08 o                         
   3   8   9       1651.34       2335.47      1096.00 o                         
  -3  -9  10       3300.47       3735.51      1089.81 o                         
  -3   9   9        151.77        483.71       732.85 o                         
  -3  -9   8       6128.63       5058.43       803.54 o                         
   3  -9  -7       7691.65       7991.14       807.95 o                         
  -3  -9   6      20358.01      19351.38      1186.80 o                         
   3   9  -5       6431.34       6024.90       762.65 o                         
  -3  -9   4       4897.51       4607.59       597.69 o                         
   3  -9  -3       3305.92       3020.50       585.55 o                         
   3  -9  -2      11612.20      11689.50       661.54 o                         
  -3   9   1      25736.50      22815.85      2142.85 o                         
   3  -9   2       3297.85       3190.22       628.32 o                         
  -3   9  -3       4281.34       4329.84       530.77 o                         
   3  -9   4       7406.76       7658.50       655.45 o                         
   3  -9   5      17928.37      18157.76       979.34 o                         
   3   9   6       8844.94       8544.96       906.58 o                         
   3  -9   7       6043.38       7870.81       878.83 o                         
   3  -9   8        132.72        636.41       993.57 o                         
   3   9   9       2871.12       3461.61      1205.98 o                         
   3  10 -10       2815.35       2623.10       869.39 o                         
  -3 -10   9       3696.76       4571.57       786.00 o                         
   3  10  -8       4478.11       4435.77       745.75 o                         
  -3 -10   7       3782.18       3460.01       669.19 o                         
   3 -10  -6       2741.58       2297.86       592.67 o                         
  -3 -10   5      25620.44      25316.21       997.23 o                         
  -3  10   4      20700.70      19990.26       760.95 o                         
   3 -10  -3       6292.52       6685.57       557.96 o                         
   3 -10  -2      15356.93      15771.85       476.52 o                         
   3 -10  -1      28297.71      26385.42      1530.78 o                         
   3 -10   0      24511.93      23197.43       892.67 o                         
   3 -10   1      13764.64      12698.60      1319.91 o                         
  -3  10  -2       6920.40       6886.76       807.46 o                         
  -3 -10  -3      21173.17      21130.36       846.04 o                         
  -3  10  -4      23606.47      23147.33       907.25 o                         
  -3 -10  -5       3101.32       3136.07       627.01 o                         
  -3  10  -6       3430.45       3513.13       786.64 o                         
   3 -10   7       3883.50       3696.90       954.92 o                         
   3 -10   8       3557.65       3028.48      1098.00 o                         
  -3  10  -9       2459.55       2770.11      1072.79 o                         
  -3  11   9       9233.34       9331.22       938.60 o                         
   3 -11  -8       5610.88       5516.02       741.65 o                         
  -3 -11   7       2107.76       2244.57       683.02 o                         
   3  11  -6       2107.81       1629.70       587.72 o                         
   3 -11  -5       7779.02       7708.12       583.93 o                         
   3  11  -4      16709.66      15713.14       903.46 o                         
  -3 -11   3      22539.26      22457.17       680.40 o                         
  -3  11   2       9176.32       9254.64       477.22 o                         
  -3 -11   1       5470.20       5327.31       493.51 o                         
   3  11   0       5033.88       4533.43       634.50 o                         
   3 -11   1       9004.81       8453.84       511.50 o                         
  -3 -11  -2      21608.27      21378.01       803.63 o                         
  -3 -11  -3      18853.20      18423.54       743.49 o                         
   3 -11   4       7129.16       7443.66       622.88 o                         
   3 -11   5       2141.43       1885.19       708.60 o                         
   3 -11   6       2027.67       2042.39       697.47 o                         
   3 -11   7       6107.19       5651.06       981.01 o                         
   3  11   8       8068.63       8587.70       992.59 o                         
   3 -12  -9       5817.54       5252.82       888.52 o                         
   3  12  -8       6765.67       6959.64       789.24 o                         
   3 -12  -7       6396.54       6104.46       684.85 o                         
   3 -12  -6       1650.21       2459.80       715.23 o                         
   3 -12  -5       7051.15       7250.02       571.40 o                         
   3 -12  -4       5505.06       5245.07       638.24 o                         
   3 -12  -3       8752.95       9065.10       717.90 o                         
   3 -12  -2       7215.96       6767.24       659.81 o                         
   3 -12  -1       4411.40       4590.80       580.44 o                         
  -3 -12   0       3924.73       4192.08       442.39 o                         
  -3 -12  -1       7519.64       8191.12       598.62 o                         
   3 -12   2      10015.90       9873.80       612.07 o                         
  -3  12  -3       5128.48       4998.20       596.87 o                         
   3 -12   4       7212.02       7261.07       608.36 o                         
   3 -12   5       1807.40       2196.98       640.03 o                         
   3 -12   6       6391.13       6832.31       741.68 o                         
  -3 -12  -7       6489.37       6905.06       773.24 o                         
   3 -12   8       6673.72       7290.32      1028.45 o                         
  -3 -13   8       1353.11       1624.37       798.06 o                         
   3 -13  -7       3008.10       3411.96       751.88 o                         
   3 -13  -6      13291.63      14336.33       829.76 o                         
   3 -13  -5       3492.70       3496.76       594.64 o                         
   3 -13  -4       4485.15       4723.72       572.85 o                         
  -3 -13   3       2758.31       2182.11       623.99 o                         
  -3 -13   2      12170.32      11865.34       668.94 o                         
  -3 -13   1      13112.58      13771.62       511.14 o                         
  -3  13   0      15096.74      15036.65       642.79 o                         
  -3 -13  -1      11564.96      11387.77       556.76 o                         
   3 -13   2       2406.38       1968.32       593.25 o                         
   3 -13   3       4054.80       4400.81       639.04 o                         
   3 -13   4       3867.23       4228.82       708.47 o                         
   3 -13   5      11946.62      11957.35       729.65 o                         
   3 -13   6       3151.27       3721.01       779.26 o                         
  -3 -13  -7       1481.09       1452.36       774.98 o                         
   3 -14  -8        743.41       1769.03       799.54 o                         
   3 -14  -7       3466.80       3930.55       747.83 o                         
  -3 -14   6       5722.59       6454.50       760.39 o                         
   3 -14  -5      14788.77      13909.46       798.19 o                         
  -3 -14   4       2697.58       2890.66       719.94 o                         
  -3 -14   3        270.20        566.32       564.47 o                         
  -3  14   2       2195.58       2017.19       487.27 o                         
   3 -14  -1      18167.77      19170.48       747.83 o                         
   3 -14   0      16914.66      17405.46       597.17 o                         
  -3 -14  -1       2359.16       2185.11       536.20 o                         
  -3  14  -2        285.75        355.19       500.54 o                         
   3 -14   3       3077.24       3407.36       540.13 o                         
   3 -14   4      14762.02      15086.15       753.50 o                         
   3 -14   5       6294.89       6469.63       712.58 o                         
  -3  14  -6       3110.91       3894.45       752.72 o                         
   3  14   7        833.00       1697.68       843.01 o                         
  -3 -15   7       1008.16       1048.10       787.11 o                         
  -3 -15   6       2440.78       3007.66       774.25 o                         
   3 -15  -5       5120.13       4713.15       722.94 o                         
  -3 -15   4       7781.27       7351.25       751.65 o                         
  -3 -15   3       2507.28       2653.75       600.61 o                         
   3 -15  -2       1559.60       1760.85       600.13 o                         
  -3 -15   1       3115.93       3426.21       578.61 o                         
  -3 -15   0       3016.01       3291.47       521.90 o                         
   3 -15   1       1506.55       1502.10       483.89 o                         
  -3 -15  -2       2184.65       2403.22       542.25 o                         
   3 -15   3       8979.34       9717.56       834.55 o                         
  -3 -15  -4       5222.35       5257.31       646.51 o                         
   3  15   5       2523.34       2903.13       675.53 o                         
   3  15   6       1142.05       1334.16       788.28 o                         
   3 -16  -6        234.81        372.87       761.37 o                         
   3 -16  -5       1661.70       1553.48       707.40 o                         
   3  16  -4       5830.55       5617.29       709.05 o                         
   3  16  -3       5404.77       5767.90       671.10 o                         
   3 -16  -2       4387.10       4496.28       642.85 o                         
   3 -16  -1       1336.77       1295.97       559.85 o                         
   3 -16   0       1412.23       1731.78       569.04 o                         
   3 -16   1       3918.82       3952.73       563.45 o                         
  -3 -16  -2       6233.55       6298.40       610.32 o                         
  -3 -16  -3       5125.82       4533.14       633.75 o                         
  -3 -16  -4       1763.77       2439.40       693.72 o                         
  -3 -16  -5        243.33        991.23       687.07 o                         
  -3  17   5       1264.36        930.22       744.99 o                         
   3 -17  -4       1003.16       1596.15       740.76 o                         
   3  17  -3       6605.77       7708.71       720.30 o                         
   3  17  -2       6834.64       6733.27       753.68 o                         
   3 -17  -1       2687.11       3194.85       658.04 o                         
   3  17   0       3082.59       3729.66       699.57 o                         
  -3 -17  -1       7712.74       8659.40       665.74 o                         
   3 -17   2       6055.34       6290.70       645.74 o                         
  -3  17  -3       1001.82       1209.68       682.10 o                         
  -3 -17  -4       1270.23       1295.66       760.11 o                         
  -3 -18   3        124.20        878.18       712.06 o                         
   3 -18  -2       3033.05       3153.95       689.47 o                         
   3 -18  -1       2810.76       2682.38       776.66 o                         
   3  18   0       2705.05       2626.81       748.10 o                         
   3 -18   1       3498.07       3525.33       744.13 o                         
  -3 -18  -2         86.06        182.07       655.15 o                         
  -3 -18  -3         46.14        431.70       919.96 o                         
   4   0 -10       2596.68       2196.52       847.38 o                         
   4   0  -8        214.32        209.61       456.95 o                         
  -4   0   6        332.32        215.88       306.39 o                         
  -4   0   4         58.53          9.10       217.75 o                         
   4   0  -2      41792.61      40791.82       572.20 o                         
  -4   0   0       7958.22       8353.22       227.84 o                         
   4   0   2      52930.32      51592.97      1071.67 o                         
  -4   0  -4      61449.22      54628.01      1024.42 o                         
  -4   0  -6       3265.57       3302.36       419.02 o                         
   4   0   8      23341.18      23716.64       859.63 o                         
  -4   0 -10       3751.41       3888.14       770.19 o                         
   4  -1 -11       2481.70       2086.49       912.50 o                         
   4  -1 -10       8993.61       9497.75       991.26 o                         
   4   1  -9       6676.61       5892.85       680.91 o                         
   4   1  -8       3807.80       3667.75       503.08 o                         
  -4   1   7      13315.84      13019.66       610.76 o                         
  -4   1   6      18555.80      18036.91       546.03 o                         
   4  -1  -5        572.00        775.90       242.46 o                         
   4  -1  -4      45043.40      44759.60       493.58 o                         
   4  -1  -3      15234.84      15153.49       263.23 o                         
  -4  -1   2       9363.47       9425.16       210.30 o                         
  -4   1   1      43686.05      44935.75       382.99 o                         
  -4   1   0      42563.22      43759.82       420.78 o                         
  -4   1  -1       8327.23       8682.00       236.50 o                         
  -4   1  -2      14475.20      15267.50       342.51 o                         
  -4  -1  -3      51053.53      49998.90       748.73 o                         
  -4  -1  -4        643.99        632.25       270.67 o                         
   4   1   5      18180.26      17172.39       575.76 o                         
  -4   1  -6      15188.24      14753.86       593.94 o                         
  -4   1  -7       4393.68       4654.38       482.84 o                         
   4  -1   8       7455.67       7742.57       601.33 o                         
  -4   1  -9       9902.58      10516.08       869.04 o                         
  -4   1 -10       2603.51       3018.85       835.64 o                         
   4  -2 -11       2481.31       2763.48       918.56 o                         
   4   2 -10         63.81        735.84       653.89 o                         
  -4   2   9       1152.83       1250.96       550.87 o                         
   4  -2  -8      22224.72      21937.21       864.97 o                         
  -4   2   7       3881.07       3874.32       455.92 o                         
   4   2  -6      19411.93      19160.37       662.30 o                         
   4  -2  -5      14466.98      13982.79       443.17 o                         
  -4   2   4       1471.62       1411.44       170.90 o                         
  -4  -2   3        357.77        385.35       127.16 o                         
   4   2  -2      25240.43      25697.19       356.17 o                         
  -4  -2   1      21726.12      21991.76       323.62 o                         
   4  -2   0      19040.01      19539.56       303.74 o                         
   4   2   1      28983.49      29223.65       413.84 o                         
  -4   2  -2        367.62        413.21       140.10 o                         
  -4  -2  -3       1529.99       1636.14       241.09 o                         
  -4  -2  -4      12677.98      12783.89       448.01 o                         
  -4   2  -5      22278.97      21890.09       650.34 o                         
  -4   2  -6       3476.33       3638.33       394.33 o                         
   4   2   7      25272.45      26097.35       848.06 o                         
   4  -2   8       1205.37       1221.88       485.14 o                         
  -4   2  -9         55.58        168.69       623.82 o                         
  -4   2 -10       2426.53       2250.85       727.19 o                         
   4  -3 -11       3970.55       3891.31       973.82 o                         
   4   3 -10       2237.92       2104.22       683.63 o                         
   4  -3  -9       2177.45       1969.71       620.27 o                         
  -4  -3   8       5236.38       5008.32       589.95 o                         
  -4   3   7      27604.54      26864.95       888.43 o                         
   4   3  -6       3882.08       3586.07       420.12 o                         
  -4  -3   5       7567.12       7849.85       349.57 o                         
  -4  -3   4      33479.80      33299.65       503.25 o                         
  -4  -3   3      29337.43      29341.53       410.85 o                         
   4   3  -2       3689.37       3615.75       187.15 o                         
   4   3  -1      51280.20      52120.66       463.98 o                         
  -4  -3   0      56420.78      56550.44       518.16 o                         
   4  -3   1       4111.02       4203.00       192.85 o                         
   4   3   2      32930.27      33348.70       445.36 o                         
  -4   3  -3      35891.69      37100.51       621.67 o                         
  -4   3  -4       8736.44       8765.45       403.47 o                         
  -4  -3  -5       3904.67       3591.33       372.53 o                         
  -4  -3  -6      31732.85      30671.90       844.16 o                         
  -4   3  -7       6031.56       5891.72       521.64 o                         
  -4   3  -8       2310.96       2163.74       534.86 o                         
  -4   3  -9       2497.96       1793.58       605.61 o                         
   4  -3  10       4265.36       3813.57       847.89 o                         
   4   4 -11       5813.97       6277.87      1042.01 o                         
  -4   4  10       2286.75       2279.19       720.54 o                         
   4  -4  -9      13177.40      13003.13       901.73 o                         
  -4  -4   8       3811.19       3687.31       568.52 o                         
  -4   4   7        673.86        512.52       415.86 o                         
  -4  -4   6       9429.60       9516.80       519.07 o                         
  -4  -4   5      27802.65      27393.98       596.44 o                         
  -4   4   4      10243.51      10367.63       331.86 o                         
  -4  -4   3      37800.16      38073.24       507.61 o                         
  -4  -4   2      41773.73      42661.77       514.31 o                         
   4   4  -1       2029.85       2008.63       154.88 o                         
  -4  -4   0       2284.03       2434.76       175.30 o                         
  -4  -4  -1      40990.49      40917.12       503.71 o                         
   4   4   2      40402.52      40807.57       537.92 o                         
  -4  -4  -3       9074.31       8923.26       375.47 o                         
  -4   4  -4      32099.54      30816.83       675.70 o                         
   4  -4   5      10796.76      10454.86       507.69 o                         
   4  -4   6        591.12        812.15       373.15 o                         
  -4   4  -7       3443.43       3494.05       485.27 o                         
  -4   4  -8      14917.71      14043.72       801.02 o                         
   4  -4   9       2270.13       2231.55       669.48 o                         
  -4   4 -10       6641.82       7006.90       904.98 o                         
   4   5 -11        442.92        654.31       909.29 o                         
   4   5 -10      13753.01      13660.18      1010.79 o                         
   4   5  -9       3851.34       3687.47       700.55 o                         
  -4   5   8       2680.12       2440.98       546.52 o                         
  -4  -5   7       9801.73       9628.23       616.33 o                         
  -4   5   6      15722.05      15398.46       550.26 o                         
  -4   5   5       1730.65       1794.99       298.54 o                         
   4  -5  -4      18846.00      18558.06       446.20 o                         
  -4   5   3      20684.05      20194.05       400.46 o                         
   4  -5  -2      10175.98      10288.03       286.33 o                         
   4   5  -1      11602.62      11903.79       281.10 o                         
  -4  -5   0      11165.12      10892.01       292.86 o                         
   4   5   1       9361.15       9110.90       285.17 o                         
   4   5   2      17959.14      17950.25       406.32 o                         
  -4   5  -3      21696.29      21428.99       486.34 o                         
  -4   5  -4       1813.45       1915.04       307.66 o                         
  -4  -5  -5      17139.76      16497.39       644.76 o                         
  -4  -5  -6       9345.62       9203.47       566.70 o                         
   4  -5   7       2846.66       2331.25       480.55 o                         
  -4   5  -8       3684.26       3570.32       586.31 o                         
  -4  -5  -9      15830.73      15334.54      1024.33 o                         
  -4  -5 -10        430.30       1329.64       837.02 o                         
   4   6 -10        186.82        355.63       685.69 o                         
   4   6  -9       3819.34       4170.21       721.76 o                         
  -4  -6   8      11707.40      10961.43       797.33 o                         
  -4   6   7       2128.54       2151.27       447.76 o                         
  -4   6   6      24975.47      25048.95       683.09 o                         
  -4  -6   5       8703.13       8760.38       437.29 o                         
   4  -6  -4        764.36        756.42       258.82 o                         
   4   6  -3       3077.74       3104.02       243.84 o                         
   4   6  -2      43975.61      43888.84       606.41 o                         
   4  -6  -1      14094.06      13996.55       324.17 o                         
   4   6   0      12733.54      12611.09       324.79 o                         
   4   6   1      48842.00      46895.04       609.87 o                         
   4   6   2       2980.29       2736.40       262.48 o                         
  -4  -6  -3        676.58        772.33       238.88 o                         
  -4   6  -4       9256.91       8940.09       456.30 o                         
  -4   6  -5      28132.81      28055.30       829.31 o                         
  -4   6  -6       1947.15       1873.18       427.61 o                         
   4   6   7      12800.76      12326.52       695.92 o                         
  -4   6  -8       4359.57       4170.14       679.58 o                         
   4   6   9        207.81        402.83       686.46 o                         
   4   7 -10       1372.94       1805.39       841.28 o                         
   4   7  -9       1269.27       1742.48       711.73 o                         
   4   7  -8        392.82        531.30       568.57 o                         
  -4  -7   7      22437.22      22848.11       742.71 o                         
  -4  -7   6       1281.43       1292.08       347.84 o                         
   4   7  -5      14674.72      14955.49       550.78 o                         
  -4   7   4      12752.06      12798.01       484.25 o                         
   4  -7  -3      28029.72      27451.35       553.35 o                         
   4  -7  -2       5144.62       5060.81       273.89 o                         
  -4   7   1      33933.94      33487.39       485.26 o                         
  -4  -7   0      38343.91      37639.20       558.82 o                         
   4   7   1       5722.87       5717.56       298.54 o                         
   4   7   2      31182.27      31025.83       588.77 o                         
  -4  -7  -3      11049.54      10862.55       402.14 o                         
   4  -7   4      15283.05      14626.44       580.31 o                         
  -4   7  -5       1135.15       1030.74       383.99 o                         
  -4   7  -6      25875.41      24313.01       875.73 o                         
   4  -7   7        344.04        639.53       472.79 o                         
  -4  -7  -8       1213.13       1542.22       635.78 o                         
  -4  -7  -9       1415.94       1478.79       696.91 o                         
   4   8 -10        394.35        489.93       863.87 o                         
   4   8  -9       5004.56       5660.07       810.92 o                         
   4   8  -8      11280.03      10620.98       851.85 o                         
  -4  -8   7       1641.58       1740.35       426.11 o                         
  -4  -8   6       4556.23       4780.40       440.46 o                         
  -4  -8   5      10788.98      10507.75       531.10 o                         
   4   8  -4      21706.43      22914.40       641.00 o                         
  -4   8   3      12644.61      12155.12       439.82 o                         
   4   8  -2      18577.72      18825.62       464.25 o                         
  -4  -8   1       1850.62       1778.73       235.47 o                         
  -4  -8   0       1984.47       1846.77       229.55 o                         
   4   8   1      19116.27      18246.94       468.77 o                         
   4   8   2      13269.48      13231.49       447.94 o                         
  -4  -8  -3      19098.48      18553.60       515.97 o                         
  -4  -8  -4      11488.35      11313.67       528.54 o                         
  -4  -8  -5       5246.26       5395.85       486.74 o                         
  -4  -8  -6       1876.56       2139.30       480.22 o                         
  -4  -8  -7      11078.92      11059.96       711.70 o                         
  -4  -8  -8       5538.39       5572.72       741.43 o                         
  -4  -8  -9        370.73        594.91       708.99 o                         
   4   9 -10       8072.76       7535.56      1172.24 o                         
   4   9  -9       3531.32       3662.56       831.54 o                         
   4   9  -8       4292.84       4798.15       822.11 o                         
   4  -9  -7       4059.78       3832.03       582.21 o                         
  -4   9   6       6231.26       6361.70       534.15 o                         
   4   9  -5       2992.21       2766.70       415.33 o                         
   4  -9  -4      18028.98      16130.83       609.75 o                         
   4   9  -3      12751.26      12919.60       531.32 o                         
   4  -9  -2       2412.35       2380.90       311.68 o                         
  -4   9   1      10302.77      10101.53       423.71 o                         
   4   9   0       9177.39       9090.22       364.26 o                         
  -4  -9  -1       2557.27       2734.75       290.67 o                         
   4   9   2      11146.29      10899.46       433.17 o                         
   4   9   3      20228.18      20033.66       593.75 o                         
   4  -9   4       3437.04       3159.77       395.27 o                         
  -4   9  -5       7157.59       7237.76       537.21 o                         
  -4  -9  -6       3535.35       3812.32       505.04 o                         
  -4   9  -7       4632.14       4488.24       588.43 o                         
  -4  -9  -8       3108.34       2831.56       671.98 o                         
   4  -9   9       9117.26       8789.51       941.26 o                         
   4  10  -9       4707.62       5083.04       949.22 o                         
   4  10  -8       3196.54       3284.14       628.09 o                         
   4  10  -7       3243.36       3470.58       598.81 o                         
  -4 -10   6       8930.06       8912.87       632.44 o                         
   4 -10  -5      15478.98      15518.71       714.71 o                         
   4  10  -4        242.14        330.18       362.64 o                         
   4 -10  -3       8666.76       8196.65       490.04 o                         
   4 -10  -2      22415.83      22160.33       632.88 o                         
   4 -10  -1      21033.37      20405.87       545.16 o                         
  -4 -10   0      21437.26      21683.32       535.82 o                         
   4 -10   1      22255.58      22042.60       590.30 o                         
   4  10   2      10006.29      10100.52       448.83 o                         
   4 -10   3        210.05        304.25       297.74 o                         
  -4 -10  -4      17095.77      16338.64       662.54 o                         
   4  10   5       9494.80       9978.88       630.88 o                         
  -4  10  -6       2912.08       2499.53       514.10 o                         
  -4  10  -7       3524.08       3447.41       602.75 o                         
  -4  10  -8       5400.13       5230.13       753.72 o                         
   4  11  -9       2794.84       2802.04       909.68 o                         
   4 -11  -8       1088.75       1272.12       644.42 o                         
   4  11  -7       8499.46       8783.70       744.28 o                         
  -4 -11   6       9951.73      10608.51       708.48 o                         
   4  11  -5       7580.03       8031.46       636.92 o                         
  -4 -11   4       6749.23       6833.03       517.73 o                         
   4  11  -3       3200.83       3263.62       420.96 o                         
   4 -11  -2       4774.12       5008.99       424.43 o                         
   4  11  -1      19441.06      19869.85       598.05 o                         
  -4 -11   0      19723.72      19520.54       602.33 o                         
   4 -11   1       4738.58       4690.14       376.16 o                         
  -4 -11  -2       3524.14       3661.00       388.85 o                         
   4 -11   3       6423.46       6381.68       480.04 o                         
   4  11   4       7043.91       6741.18       523.01 o                         
   4 -11   5       8730.08       8780.61       631.19 o                         
   4  11   6       9812.16       9996.20       692.68 o                         
  -4  11  -7       1255.80       1453.56       549.51 o                         
   4  11   8       3226.12       3710.05       713.36 o                         
   4  12  -8       6235.24       6889.75       817.78 o                         
   4  12  -7       1196.13       1017.20       612.46 o                         
  -4 -12   6       1421.62       1647.18       570.51 o                         
   4 -12  -5      12133.99      11956.41       739.52 o                         
  -4 -12   4       5729.43       6215.47       558.08 o                         
   4  12  -3       5275.44       5494.52       517.54 o                         
   4 -12  -2       7970.18       7934.21       508.36 o                         
   4  12  -1       3746.20       3742.01       423.57 o                         
  -4  12   0       3480.96       3574.68       420.39 o                         
  -4  12  -1       8245.53       8094.01       485.62 o                         
   4 -12   2       5660.84       5983.98       451.01 o                         
  -4 -12  -3       5502.64       5694.58       494.11 o                         
   4  12   4      11255.42      11315.60       628.95 o                         
   4  12   5       1571.52       1851.27       549.52 o                         
   4  12   6       1036.49       1064.66       550.97 o                         
  -4  12  -7       6848.70       8742.55       781.60 o                         
   4  13  -8       2828.32       3081.49       741.95 o                         
   4  13  -7       2506.03       2449.33       667.73 o                         
   4  13  -6        955.50        899.86       537.47 o                         
   4 -13  -5         60.54        347.35       498.63 o                         
   4 -13  -4      17457.26      16813.71       806.54 o                         
   4  13  -3       7633.86       7792.34       589.79 o                         
   4  13  -2       3490.93       3329.36       456.41 o                         
   4  13  -1       8607.20       8647.20       553.99 o                         
   4  13   0       7596.42       8368.88       523.63 o                         
  -4 -13  -1       3342.97       3167.32       476.51 o                         
  -4 -13  -2       7420.80       7750.00       536.22 o                         
   4  13   3      19070.79      19507.31       749.57 o                         
   4  13   4         55.24        206.82       454.88 o                         
   4  13   5       1083.35       1131.71       500.66 o                         
  -4 -13  -6       2544.05       2633.80       603.04 o                         
  -4  13  -7       3075.15       3149.73       712.55 o                         
   4 -14  -7       2195.73       3055.12       717.65 o                         
   4  14  -6       2068.53       2175.21       608.43 o                         
   4  14  -5       9686.99      10106.95       764.84 o                         
   4 -14  -4        614.00        739.64       532.94 o                         
   4 -14  -3       7437.74       8199.08       622.70 o                         
   4 -14  -2      10781.82      10208.83       630.16 o                         
   4 -14  -1       7239.58       7462.67       604.91 o                         
  -4 -14   0       7034.17       7661.07       586.17 o                         
  -4 -14  -1       9379.52       9286.70       653.65 o                         
   4 -14   2       7528.15       7887.47       581.77 o                         
  -4 -14  -3        634.10       1086.66       476.05 o                         
   4  14   4      10488.74      10538.14       673.77 o                         
  -4 -14  -5       1796.57       1614.12       548.51 o                         
   4  14   6       1910.64       1990.97       628.10 o                         
  -4 -15   6       9100.63      10657.22       865.05 o                         
   4  15  -5        399.16        604.44       556.23 o                         
   4  15  -4       2363.11       2022.24       531.48 o                         
   4  15  -3       1251.20       1387.50       558.92 o                         
   4  15  -2       3642.26       3755.37       537.61 o                         
   4  15  -1       6457.29       6426.45       624.92 o                         
   4 -15   0       6821.33       6902.04       612.34 o                         
   4  15   1       3250.55       3258.84       531.55 o                         
  -4 -15  -2       1175.31       1382.86       569.33 o                         
  -4 -15  -3       2174.99       2284.34       515.74 o                         
   4 -15   4        383.90        598.46       539.64 o                         
   4  15   5       8109.12       8956.47       810.11 o                         
   4  16  -5       5116.48       5585.12       742.40 o                         
   4  16  -4        727.64        768.09       569.49 o                         
   4  16  -3       3497.81       3820.70       623.07 o                         
  -4 -16   2       6150.76       6447.84       696.91 o                         
   4 -16  -1       1729.82       1837.60       551.74 o                         
   4 -16   0       1545.60       1803.63       613.53 o                         
   4 -16   1       7089.03       7168.86       697.44 o                         
  -4 -16  -2       3398.09       3126.80       629.46 o                         
  -4 -16  -3        758.93        706.12       546.02 o                         
   4  16   4       4438.74       4256.23       652.41 o                         
   4 -17  -4       5286.46       5266.19       723.55 o                         
   4  17  -3       7343.51       7779.04       768.57 o                         
   4 -17  -2       3217.97       3278.62       614.71 o                         
   4 -17  -1       3337.56       3548.82       635.52 o                         
  -4 -17   0       3710.68       3899.69       691.30 o                         
   4 -17   1       3061.94       3110.03       653.80 o                         
  -4 -17  -2       7315.92       8009.06       874.70 o                         
  -4 -17  -3       5166.97       5528.41       823.90 o                         
   4 -18  -2       5072.34       5797.58       769.38 o                         
   4 -18  -1        470.76        984.19       663.29 o                         
  -4 -18   0        414.97        532.76       638.22 o                         
  -4 -18  -1       4529.02       4820.34       784.08 o                         
  -5   0  11       8855.83       9319.36      1155.57 o                         
   5   0  -9       6408.05       7683.06       750.73 o                         
  -5   0   7       3619.93       3487.01       512.56 o                         
  -5   0   5       1938.39       1907.71       310.83 o                         
   5   0  -3        678.34        738.19       194.47 o                         
  -5   0   1          5.78         45.73       136.21 o                         
  -5   0  -1         82.95        238.89       184.45 o                         
  -5   0  -3       9679.07       9461.43       475.80 o                         
  -5   0  -5        280.57        347.32       394.70 o                         
  -5   0  -7      15414.58      16565.02       757.46 o                         
  -5   0  -9       1146.13       1369.47       598.32 o                         
  -5  -1  11        262.03        274.87       652.11 o                         
   5   1 -10       6480.56       6870.35       624.35 o                         
  -5   1   9         12.13        138.63       414.48 o                         
  -5   1   8        216.62        176.01       373.72 o                         
   5  -1  -7       1946.28       1851.47       326.19 o                         
   5  -1  -6       3764.98       3807.15       284.08 o                         
   5  -1  -5       2435.17       2461.07       234.99 o                         
  -5  -1   4        200.22        206.28       166.79 o                         
  -5  -1   3       1441.15       1407.38       146.67 o                         
  -5  -1   2          2.63         63.13       133.08 o                         
  -5  -1   1       5416.01       5388.98       163.34 o                         
  -5   1   0        206.96        286.67       113.86 o                         
  -5   1  -1       1061.90       1139.49       134.20 o                         
  -5  -1  -2       1958.24       1997.76       202.37 o                         
  -5  -1  -3       3745.97       3601.70       252.14 o                         
  -5   1  -4        725.27        622.33       241.16 o                         
  -5   1  -5        198.33        324.62       253.83 o                         
  -5   1  -6       3526.89       3705.95       326.38 o                         
  -5   1  -7         66.96        110.88       328.14 o                         
  -5   1  -8       7095.04       7785.58       456.00 o                         
   5  -1   9       1300.27       1357.42       411.98 o                         
   5  -2 -11         19.68        139.83       635.66 o                         
   5  -2 -10         12.75        -40.21       536.63 o                         
  -5   2   9         23.93         42.63       434.67 o                         
  -5   2   8       1991.79       2065.87       398.39 o                         
  -5   2   7         17.29         88.61       311.66 o                         
   5  -2  -6       3459.12       3490.34       276.68 o                         
   5   2  -5        323.97        416.89       202.28 o                         
   5   2  -4          2.87         14.08       176.72 o                         
   5   2  -3       1642.15       1570.56       158.44 o                         
  -5  -2   2       3176.62       2997.48       143.93 o                         
  -5  -2   1       1626.18       1677.37       126.00 o                         
   5   2   0        314.35        341.92       118.11 o                         
  -5  -2  -1       1303.20       1200.26       137.76 o                         
  -5   2  -2       1829.18       1587.69       171.34 o                         
   5   2   3         14.05        151.75       207.08 o                         
  -5  -2  -4       3130.33       2949.17       250.75 o                         
  -5   2  -5         16.39         13.27       257.03 o                         
  -5   2  -6        751.77        700.72       291.15 o                         
  -5  -2  -7         35.53         68.87       320.66 o                         
  -5   2  -8        866.53        664.46       388.11 o                         
  -5   2  -9        383.40        539.14       452.50 o                         
   5   3 -11       1547.81       1885.10       611.12 o                         
   5   3 -10       3452.28       4085.90       578.65 o                         
  -5   3   9       5106.22       5140.87       525.79 o                         
  -5   3   8          8.65        181.34       387.72 o                         
  -5   3   7       6313.10       6130.47       395.08 o                         
  -5   3   6       1360.81       1441.93       280.16 o                         
   5   3  -5        444.51        438.67       220.96 o                         
   5   3  -4        269.73        202.79       184.92 o                         
  -5   3   3        788.90        674.02       165.29 o                         
   5  -3  -2        447.18        346.62       116.19 o                         
   5   3  -1       1044.09       1043.45       131.43 o                         
   5  -3   0        499.89        554.44       125.84 o                         
   5   3   1       1517.60       1469.23       148.18 o                         
  -5  -3  -2        708.77        788.23       165.35 o                         
  -5   3  -3        534.28        705.76       202.70 o                         
  -5  -3  -4       1023.74        997.77       231.97 o                         
  -5   3  -5       9345.27       9300.42       375.55 o                         
   5  -3   6       4334.91       4444.21       335.14 o                         
  -5   3  -7        226.21        198.03       338.63 o                         
  -5   3  -8       2055.05       2368.39       394.80 o                         
   5  -3   9       7611.44       7866.51       558.03 o                         
   5   4 -10       1216.40        952.06       536.20 o                         
  -5   4   9       5003.83       4529.65       477.46 o                         
  -5   4   8       4270.57       4536.22       407.45 o                         
  -5  -4   7          3.19         50.41       340.47 o                         
  -5   4   6        791.58        647.53       309.21 o                         
  -5   4   5       2757.68       2776.23       264.68 o                         
   5   4  -4       3311.55       3387.77       234.94 o                         
   5   4  -3        805.72        820.70       156.80 o                         
   5   4  -2       1308.64       1339.55       142.63 o                         
   5  -4  -1        132.67        136.40       141.81 o                         
  -5   4   0         22.93         41.16       144.96 o                         
   5   4   1       2765.70       2799.58       175.91 o                         
  -5  -4  -2       4083.74       4194.11       212.49 o                         
  -5   4  -3        666.24        655.40       205.36 o                         
  -5   4  -4       2381.42       2387.14       244.19 o                         
  -5   4  -5       1682.80       1711.98       277.97 o                         
  -5   4  -6       5623.66       5942.78       364.04 o                         
  -5   4  -7       7030.61       7236.51       446.30 o                         
   5   4   8        391.57        507.85       391.65 o                         
  -5   4  -9        775.03       1510.73       462.30 o                         
  -5  -5  10       3770.70       4250.84       572.56 o                         
   5   5  -9        417.88        498.08       476.12 o                         
  -5   5   8       1019.05       1016.45       405.46 o                         
  -5   5   7         44.52         21.81       362.18 o                         
  -5   5   6       1144.89       1112.17       305.35 o                         
   5   5  -5       1543.52       1602.81       276.61 o                         
   5   5  -4       8907.64       9015.69       290.64 o                         
  -5   5   3        123.40        129.86       163.45 o                         
   5  -5  -2        729.51        679.94       146.92 o                         
   5   5  -1         66.89        113.03       150.79 o                         
   5   5   0       5257.93       5153.95       219.80 o                         
  -5  -5  -1        942.53        884.89       160.25 o                         
  -5   5  -2       3403.26       3448.36       212.27 o                         
  -5   5  -3       2161.00       2015.33       212.77 o                         
  -5   5  -4          1.70         89.31       235.52 o                         
  -5   5  -5         35.89         94.25       279.14 o                         
  -5   5  -6       1723.19       1966.49       325.04 o                         
   5  -5   7        900.30       1048.33       352.72 o                         
  -5   5  -8       3824.60       4468.54       444.28 o                         
  -5   5  -9        565.55        855.14       521.92 o                         
   5   6 -10         11.52          8.39       549.57 o                         
   5   6  -9        394.54        390.91       475.22 o                         
  -5   6   8       6569.52       6381.18       520.71 o                         
  -5   6   7        433.46        380.99       366.06 o                         
  -5   6   6        524.57        422.72       325.19 o                         
   5   6  -5       6505.81       7271.01      1249.76 o                         
  -5  -6   4        621.56        711.85       218.17 o                         
   5   6  -3       1085.06       1000.71       176.54 o                         
   5   6  -2         71.60         80.30       164.26 o                         
  -5   6   1        864.07       1045.95       166.22 o                         
  -5  -6   0        826.78        827.33       182.62 o                         
   5   6   1       2800.22       2658.55       199.72 o                         
   5   6   2         79.09        118.28       198.56 o                         
  -5   6  -3        985.94        929.81       213.48 o                         
   5   6   4       6845.43       7483.51      1713.76 o                         
  -5   6  -5          9.98        -48.74       286.88 o                         
  -5   6  -6       2825.97       2975.88       349.48 o                         
   5  -6   7       1436.29       1487.37       369.32 o                         
  -5   6  -8       4175.90       4455.39       442.66 o                         
   5  -6   9       1961.38       2553.75       519.38 o                         
   5   7 -10        173.56        -13.05       582.32 o                         
   5   7  -9       6013.89       5625.73       606.49 o                         
  -5   7   8       1811.79       1724.46       425.85 o                         
   5   7  -7       7145.98       6272.77      2107.60 o                         
  -5   7   6       2333.26       2352.79       365.02 o                         
   5   7  -5       3718.66       4488.65      1738.00 o                         
   5   7  -4       1453.04       1690.08      1339.08 o                         
   5   7  -3       1722.11       1647.18       199.23 o                         
   5  -7  -2         70.64        119.36       173.40 o                         
   5   7  -1        396.09        425.93       175.16 o                         
   5  -7   0       1925.68       1829.39       197.76 o                         
  -5  -7  -1       2934.67       2903.53       217.45 o                         
  -5   7  -2        234.35        291.18       206.16 o                         
  -5   7  -5      12627.90      12856.33       487.44 o                         
  -5   7  -7         99.63        134.42       378.82 o                         
  -5   7  -8        746.54        699.64       418.83 o                         
   5   8  -9       2033.71       2172.26      2464.02 o                         
   5   8  -8       5772.78       5247.40      2265.46 o                         
  -5  -8   7       1971.06       2354.21       427.21 o                         
   5   8  -6       3501.96       3447.87      1863.86 o                         
  -5   8   5       3004.34       2914.84       302.87 o                         
   5  -8  -4       1408.69       1565.23       229.58 o                         
  -5   8   3       6722.46       7263.74       282.83 o                         
   5   8  -2       2819.40       2777.08       211.60 o                         
   5   8  -1       1283.45       1196.25       189.27 o                         
   5  -8   0       2255.42       2029.23       218.91 o                         
  -5   8  -1       8128.35       8033.99       328.79 o                         
   5   8   2         18.65        173.49       215.13 o                         
  -5  -8  -3        385.16        349.22       228.94 o                         
  -5  -8  -4       2438.72       2311.91       299.81 o                         
   5   8   6       4305.22       4385.57       420.66 o                         
   5   9  -9       4041.08       3861.12      2598.50 o                         
   5   9  -8       1905.97       2557.11      2346.17 o                         
   5   9  -7       3511.25       4592.63      2199.16 o                         
   5   9  -6       1705.37       2431.30      2022.14 o                         
   5  -9  -5        455.60        174.30      1333.84 o                         
  -5  -9   4       5256.49       3007.52      1604.76 o                         
  -5  -9   3       5325.03       6260.59      1611.18 o                         
   5   9  -2        423.95          6.92      1341.51 o                         
   5   9  -1       1814.35       1644.79       213.15 o                         
   5   9   0       3268.99       3266.54       261.98 o                         
   5  10  -9       2645.63       7230.55      2845.25 o                         
   5  10  -8       8766.90      10163.80      2729.16 o                         
   5  10  -7       3859.60       3155.13      2316.84 o                         
   5  10  -6       1924.96        711.05      1889.56 o                         
   5 -10  -5       9074.84      10883.82      1659.56 o                         
  -5 -10   4       6988.20       7360.26       968.81 o                         
  -5 -10   3        389.91        713.21      1102.85 o                         
   5 -10  -2        657.97        649.77       236.53 o                         
   5  10  -1        141.51        141.36       246.85 o                         
  -5 -10   0        327.37        348.24       258.17 o                         
   5 -10   1       1804.73       1837.20       281.18 o                         
  -5  10  -4       8741.66       8030.42      2166.88 o                         
  -5  10  -6       3351.63       2200.75      2296.54 o                         
   5  11  -8       1719.76       1199.17      2810.93 o                         
  -5  11   7       5842.35       4991.52      1860.04 o                         
   5 -11  -6       6976.24       7264.93      1716.24 o                         
   5 -11  -5       7360.91       8063.59      1051.86 o                         
   5 -11  -4       5378.16       4610.72       940.99 o                         
  -5 -11   3       5062.34       5840.81      1053.10 o                         
  -5 -11   2        206.83        884.30       973.49 o                         
   5  11  -1      10008.83       8769.99      1427.51 o                         
   5  11   1        179.52        121.63      1638.74 o                         
   5  11   2       4742.74       4953.42      1975.03 o                         
   5 -11   3       6207.15       5767.84      1265.51 o                         
   5 -11   4       7940.29       7025.90      1157.55 o                         
   5 -11   5       6756.69       7879.46      1439.72 o                         
   5  12  -8       3520.02       6087.42      2121.49 o                         
  -5  12   7       1674.28       2843.35      1518.71 o                         
   5 -12  -6       6249.19       6087.27      1743.30 o                         
   5  12  -5       3293.85       3649.66      1368.91 o                         
  -5 -12   4         75.63        922.06       826.08 o                         
  -5 -12   3       1986.30       2107.14      1868.59 o                         
  -5 -12   2      11040.17      10879.24      1270.06 o                         
  -5 -12   1       3548.36       2054.81      1855.81 o                         
  -5 -12  -2       1938.16       1460.43      1496.66 o                         
   5  12   3         75.35        -34.54       955.53 o                         
   5  12   4       3696.38       3603.59      1147.43 o                         
   5 -12   5       5929.83       5436.04      1218.91 o                         
   5  12   6       1840.31       2662.62      2582.59 o                         
  -5  13   7       5024.91       5087.37      1661.99 o                         
  -5 -13   6       5511.22       5099.39      1649.08 o                         
  -5 -13   5        619.26       1265.48      1173.71 o                         
  -5 -13   4       2199.27       2178.13       734.58 o                         
   5  13  -3       6672.66       6642.27       887.84 o                         
  -5 -13   2        929.46       1326.11       901.81 o                         
   5  13  -1       2388.59       3257.78      1922.59 o                         
  -5 -13   0       2268.01       2746.93      2081.94 o                         
   5  13   1       1028.42       1512.17      1155.36 o                         
   5 -13   2       7110.95       6208.97      1582.70 o                         
   5 -13   3       1959.07       2039.40       840.34 o                         
  -5  13  -4        633.56       1011.43      1181.77 o                         
  -5 -13  -5       5487.05       5576.01      1115.01 o                         
  -5 -13  -6       5501.88       5373.17      1071.90 o                         
  -5 -14   6       2744.57       3453.73      1553.43 o                         
   5  14  -5       7505.97       7989.21       960.86 o                         
  -5 -14   4       6040.71       6640.83      1011.81 o                         
  -5 -14   3       6410.34       6918.66      1142.70 o                         
   5 -14  -2       6812.39       7098.66       745.65 o                         
  -5 -14   1        357.88       1179.70      1039.74 o                         
  -5 -14   0        365.80        773.24      1095.39 o                         
  -5 -14  -1       7122.29       6433.11      1411.66 o                         
   5 -14   2       6438.56       6939.28      1185.61 o                         
   5 -14   3       6792.79       8420.13      1826.95 o                         
  -5  14  -4       6597.43       6717.69      1075.29 o                         
  -5 -14  -5       2449.46       3095.21       978.98 o                         
  -5 -15   5       2868.01       2824.54      1020.86 o                         
  -5 -15   4       6446.16       7268.90      1072.32 o                         
   5 -15  -3       4388.28       6052.71       951.37 o                         
  -5 -15   2        281.45        788.64      1338.30 o                         
  -5 -15   1       9742.87      10746.69       873.44 o                         
  -5 -15   0       8950.69       8351.22      1470.79 o                         
  -5 -15  -1        288.53        539.08       774.32 o                         
   5 -15   2       4466.98       4253.08      1617.84 o                         
  -5 -15  -3       6736.13       6835.97      1630.09 o                         
  -5 -15  -4       2592.63       3711.25      1024.13 o                         
   5 -16  -4        514.56        470.25       804.04 o                         
   5 -16  -3        130.28        242.06       953.04 o                         
  -5 -16   2       5802.65       7021.36       894.99 o                         
  -5 -16   1       3594.53       4260.14      1276.23 o                         
  -5 -16   0       4135.54       4763.41      1319.22 o                         
   5 -16   1       5026.62       4812.12      1008.71 o                         
  -5 -16  -2        129.35        186.47      1056.79 o                         
   5  16   3        448.87        643.04       944.04 o                         
  -5 -17   2       1430.40       1852.34      1034.84 o                         
  -5 -17   1       3648.51       4008.58      1263.18 o                         
  -5 -17   0       3742.06       4428.79       900.00 o                         
  -5 -17  -1       1541.48       2682.93       944.44 o                         
  -6   0  10       9895.57      10166.47      1073.94 o                         
   6   0  -8       7293.91       6649.14       775.96 o                         
   6   0  -6      53805.10      51943.62      1137.28 o                         
   6   0  -4       3486.20       3261.90       357.51 o                         
  -6   0   2      28580.63      29460.14       603.86 o                         
  -6   0   0       7157.59       7471.04       418.38 o                         
  -6   0  -2          1.56         26.32       327.90 o                         
  -6   0  -4         39.84          6.72       395.72 o                         
   6   0   6        806.59        954.23       461.73 o                         
  -6   0  -8       1258.44       1710.52       588.23 o                         
  -6   1  10       6481.11       6979.35       638.33 o                         
  -6   1   9        101.70        218.87       486.65 o                         
  -6   1   8       3872.77       3956.64       462.33 o                         
   6  -1  -7      18599.55      18547.80       630.51 o                         
  -6   1   6         90.65         37.39       304.85 o                         
   6   1  -5      12023.10      12071.36       414.19 o                         
  -6   1   4       5769.55       5806.87       309.28 o                         
   6  -1  -3       4182.80       4280.73       237.54 o                         
   6   1  -2      11051.20      11016.94       304.25 o                         
  -6   1   1      15377.72      15439.48       376.11 o                         
  -6   1   0          3.43        -13.92       187.05 o                         
  -6  -1  -1       1069.00       1181.08       214.79 o                         
  -6  -1  -2       9645.66       9616.54       347.76 o                         
  -6   1  -3        825.70       1115.14       263.25 o                         
   6   1   4       1578.32       1452.20       275.02 o                         
   6   1   5        677.74        666.26       304.90 o                         
  -6   1  -6       1510.05       1631.49       332.49 o                         
  -6   1  -7       1773.10       1791.38       370.87 o                         
  -6   1  -8        462.83        436.33       415.48 o                         
  -6   1  -9          3.50        142.78       452.32 o                         
  -6   2  10         26.17        231.50       582.06 o                         
  -6   2   9      17122.38      17661.73       805.24 o                         
  -6   2   8        381.94        271.60       469.62 o                         
   6   2  -7       3564.74       3509.01       422.11 o                         
   6   2  -6          8.42         63.74       296.42 o                         
   6   2  -5       8949.44       8587.61       359.32 o                         
   6   2  -4        183.61        247.92       240.14 o                         
   6   2  -3      26727.93      26453.05       491.31 o                         
   6   2  -2         97.53        160.85       191.90 o                         
  -6   2   1       4676.09       4633.48       248.18 o                         
  -6  -2   0        831.93        975.38       190.01 o                         
  -6   2  -1       6016.44       6318.37       327.23 o                         
  -6   2  -2         18.53         56.39       233.00 o                         
  -6  -2  -3       8624.82       8505.98       372.40 o                         
  -6   2  -4       1821.67       2039.44       300.35 o                         
  -6   2  -5         16.68         42.14       304.81 o                         
  -6   2  -6          7.23        215.04       347.49 o                         
  -6   2  -7        737.61       1083.87       381.98 o                         
   6  -2   8        565.56        710.35       427.08 o                         
  -6   2  -9        390.20        558.51       455.59 o                         
  -6   3  10       8877.29       8451.91       701.91 o                         
   6   3  -9        347.65        125.00       516.67 o                         
   6   3  -8      19396.81      18959.40       762.70 o                         
  -6   3   7       8345.24       7783.76       484.02 o                         
   6   3  -6       1055.07       1081.29       308.12 o                         
   6   3  -5       9913.29       9831.31       388.95 o                         
  -6   3   4      30762.61      29340.34       567.24 o                         
   6   3  -3       1369.98       1471.57       239.13 o                         
   6   3  -2       6876.91       6720.79       278.68 o                         
   6   3  -1       4071.98       4134.11       243.82 o                         
  -6  -3   0       7199.26       7228.54       264.37 o                         
   6  -3   1         71.16        223.74       232.05 o                         
   6   3   2       4653.61       4596.12       285.81 o                         
  -6   3  -3        442.55        458.88       246.04 o                         
  -6   3  -4        490.06        391.14       268.04 o                         
  -6   3  -5          9.22         84.77       325.61 o                         
  -6  -3  -6         13.41        102.26       342.62 o                         
  -6   3  -7        941.49       1274.78       386.94 o                         
  -6   3  -8       1420.43       1449.32       433.70 o                         
  -6   4  10       3519.28       4118.91       597.30 o                         
  -6   4   9       2455.05       3160.05       546.22 o                         
  -6   4   8       5744.23       5839.10       494.17 o                         
  -6   4   7       1382.67       1701.65       376.93 o                         
   6   4  -6      26099.40      25017.14       625.81 o                         
   6   4  -5       8879.21       9089.68       392.90 o                         
   6   4  -4       3466.19       3409.85       303.90 o                         
  -6   4   3       3881.87       3811.69       280.77 o                         
  -6  -4   2      10130.92      10325.60       339.83 o                         
   6   4  -1       5891.33       5948.05       242.85 o                         
   6   4   0      16801.77      16708.91       353.01 o                         
  -6  -4  -1       1744.14       1851.12       212.31 o                         
  -6   4  -2        544.73        621.00       232.47 o                         
  -6   4  -3        732.11        839.37       251.70 o                         
  -6  -4  -4       1852.04       1676.42       283.02 o                         
   6   4   5          7.45        198.78       326.81 o                         
  -6   4  -6       2164.61       2402.54       371.61 o                         
  -6   4  -7        168.85        300.50       427.99 o                         
  -6   4  -8        102.23        265.92       465.60 o                         
  -6   5  10       1368.26       1559.15       585.70 o                         
  -6   5   9        612.28        569.43       506.33 o                         
  -6  -5   8        717.75        885.10       439.96 o                         
  -6   5   7      13648.13      13969.83       583.51 o                         
  -6   5   6        203.57        174.81       359.62 o                         
   6   5  -5      10205.97      10246.93       444.89 o                         
   6   5  -4       1406.65       1384.47       266.10 o                         
   6   5  -3        299.24        308.52       239.57 o                         
   6   5  -2       4046.98       4344.39       272.86 o                         
   6   5  -1      16403.66      16570.97       364.19 o                         
  -6  -5   0       1914.76       2044.21       210.50 o                         
  -6   5  -1       7957.39       7978.34       300.94 o                         
  -6   5  -2       1580.48       1596.18       239.44 o                         
  -6   5  -3       2434.93       2685.08       269.40 o                         
  -6   5  -4       1328.17       1287.41       291.20 o                         
  -6   5  -5       5971.57       5966.38       397.46 o                         
  -6   5  -6          1.44         97.82       372.76 o                         
  -6   5  -7         96.95        231.95       432.53 o                         
  -6  -5  -8         48.80        132.62       472.82 o                         
  -6   6   9      15960.31      16088.32       762.95 o                         
  -6   6   8       2088.75       2374.92       491.08 o                         
  -6   6   7       5331.99       5056.45       520.16 o                         
   6   6  -6       2986.65       3195.00       390.29 o                         
  -6   6   5       9615.23       9642.35       445.89 o                         
   6   6  -4         13.45        156.51       276.71 o                         
   6   6  -3      19658.48      19489.77       466.16 o                         
   6   6  -2       5228.05       5375.17       278.79 o                         
  -6  -6   1        191.85        251.04       203.83 o                         
  -6  -6   0       3693.85       3728.22       242.02 o                         
  -6  -6  -1       3023.49       3000.17       250.61 o                         
  -6  -6  -2        697.31        682.39       248.82 o                         
  -6   6  -3       1355.78       1448.31       259.76 o                         
  -6   6  -4       3610.51       3861.13       324.85 o                         
  -6  -6  -5       1345.33       1498.49       354.14 o                         
  -6   6  -6        185.21        287.55       392.61 o                         
  -6   6  -7        273.42        300.05       438.30 o                         
  -6   6  -8        242.00        224.87       483.34 o                         
  -6   7   9        142.21        402.33       597.04 o                         
   6   7  -8      16541.99      17929.88       835.13 o                         
  -6   7   7          3.89        104.50       444.73 o                         
  -6   7   6        710.16        699.94       374.77 o                         
  -6   7   5        708.33        622.53       335.19 o                         
   6   7  -4      36913.57      36663.94       719.88 o                         
  -6   7   3       4099.84       4121.92       304.26 o                         
   6   7  -2       4432.81       4564.40       256.02 o                         
   6   7  -1         21.59        145.11       214.57 o                         
   6   7   0       5679.96       5508.51       276.47 o                         
  -6  -7  -1       5587.62       5358.33       291.10 o                         
  -6  -7  -2       5098.66       5007.49       305.18 o                         
  -6  -7  -3       1169.45       1073.10       277.15 o                         
  -6   7  -4        863.18        984.48       317.32 o                         
  -6   7  -5        489.54        574.80       346.41 o                         
  -6   7  -6         33.74        145.68       383.33 o                         
  -6   7  -7          1.03        154.20       424.09 o                         
  -6   7  -8       2083.11       2478.82       491.94 o                         
  -6   8   9       4793.02       5119.16       669.21 o                         
  -6   8   8       2523.48       2779.06       532.22 o                         
   6   8  -7        314.37        381.63       444.74 o                         
  -6   8   6       5457.82       5295.58       478.48 o                         
  -6   8   5       5286.07       5661.63       418.96 o                         
   6   8  -4       3969.66       4251.19       354.01 o                         
   6   8  -3       5262.31       5514.02       302.29 o                         
   6   8  -2        298.40        342.50       246.28 o                         
   6  -8  -1        611.76        824.94       222.76 o                         
   6   8   0      15175.08      15428.19       417.39 o                         
  -6  -8  -1       6131.60       6280.44       327.87 o                         
   6   8   2       2550.38       2438.82       289.68 o                         
  -6  -8  -3        661.43        743.45       281.96 o                         
  -6  -8  -4       4558.54       4514.22       361.70 o                         
  -6   8  -5        290.36        610.20       381.36 o                         
  -6   8  -6       2600.49       2706.12       430.18 o                         
  -6   8  -7       1167.26        966.79       464.98 o                         
   6   9  -8        939.00        836.36       537.72 o                         
   6   9  -7      11675.87      12662.39       714.67 o                         
   6   9  -6        538.68        762.52       462.02 o                         
   6   9  -5       8817.70       8920.57       605.87 o                         
   6   9  -4          4.03        112.88       362.68 o                         
   6   9  -3        948.41       1005.63       284.76 o                         
   6   9  -2        649.42        557.77       266.17 o                         
   6   9  -1      13410.51      13175.48       390.27 o                         
   6  -9   0       1843.13       1634.65       258.36 o                         
   6  -9   1       4289.21       4574.87       314.67 o                         
   6  -9   2       2063.18       2137.83       294.76 o                         
  -6   9  -3        688.27        692.19       323.23 o                         
  -6  -9  -4        396.23        383.19       365.19 o                         
  -6   9  -5       4278.34       4230.00       416.45 o                         
  -6   9  -6       1899.47       2394.70       449.05 o                         
  -6   9  -7        601.12        812.33       490.52 o                         
   6  10  -8       2200.38       2123.53       597.48 o                         
   6  10  -7       1801.07       1927.51       568.13 o                         
   6  10  -6      13500.37      13730.45       762.85 o                         
   6  10  -5       1979.36       2112.53       491.95 o                         
   6  10  -4        234.97        213.85       430.89 o                         
   6  10  -3       7133.30       7177.44       415.44 o                         
  -6 -10   2      14345.28      14392.20       454.03 o                         
  -6 -10   1        944.51        977.13       282.32 o                         
  -6 -10   0       2184.85       1951.61       285.19 o                         
   6 -10   1        588.21        629.83       291.78 o                         
   6 -10   2       2517.43       2826.77       317.37 o                         
   6 -10   3       3151.11       2958.72       356.82 o                         
  -6 -10  -4       1291.35       1240.39       385.30 o                         
  -6  10  -5       1061.62       1149.02       411.52 o                         
  -6  10  -6       1191.87       1121.69       439.01 o                         
  -6  10  -7        477.97        808.01       473.16 o                         
   6  11  -8       4107.16       3703.24       641.41 o                         
   6  11  -7       1474.37       1927.39       596.07 o                         
   6  11  -6        179.48        275.25       532.14 o                         
   6  11  -5         71.24        149.59       515.42 o                         
   6  11  -4       7533.05       7261.45       463.07 o                         
   6  11  -3       7302.32       7557.78       447.31 o                         
   6  11  -2       8183.30       8004.46       398.35 o                         
   6 -11  -1       1398.54       1709.43       309.39 o                         
  -6 -11   0        129.30         75.08       307.00 o                         
   6  11   1       4199.96       4188.57       338.44 o                         
   6 -11   2       9085.34       9934.81       468.03 o                         
  -6 -11  -3       1244.13       1359.99       366.46 o                         
  -6 -11  -4       2160.43       2385.58       423.22 o                         
  -6 -11  -5          0.84        -54.72       489.45 o                         
  -6  11  -6       1446.85       1521.70       472.25 o                         
   6  12  -7         12.28        -75.99       621.99 o                         
   6  12  -6       2423.86       2506.69       559.48 o                         
   6  12  -5       2747.68       2523.77       544.88 o                         
   6  12  -4       1733.93       1855.61       403.32 o                         
   6  12  -3       5148.50       5009.06       418.94 o                         
   6  12  -2        244.39        461.78       324.69 o                         
   6 -12  -1         80.12        142.11       327.61 o                         
  -6 -12   0       2373.90       2663.89       345.27 o                         
  -6 -12  -1       7270.65       7773.34       446.73 o                         
  -6 -12  -2       1820.38       2079.58       368.58 o                         
  -6 -12  -3       6309.16       6978.37       464.37 o                         
  -6 -12  -4        276.00        370.28       457.02 o                         
  -6 -12  -5        319.60        524.10       528.86 o                         
   6  13  -6        841.07       1123.15       591.79 o                         
   6  13  -5       5138.39       5037.81       604.44 o                         
   6  13  -4       2423.67       2003.10       440.74 o                         
   6  13  -3       1287.28       1215.29       372.32 o                         
  -6 -13   2        124.91        126.08       363.98 o                         
  -6 -13   1       6568.86       6795.63       444.19 o                         
  -6 -13   0       3533.19       3850.52       399.36 o                         
  -6 -13  -1       1201.18       1507.71       404.84 o                         
   6 -13   2       1375.78       1635.93       399.49 o                         
  -6 -13  -3        116.12        177.16       426.62 o                         
   6 -13   4        382.99        358.84       469.55 o                         
  -6 -13  -5       1577.61       1783.00       555.29 o                         
   6  14  -5        368.42        526.88       490.02 o                         
   6  14  -4         60.18        -14.34       477.82 o                         
   6  14  -3        644.23        650.89       420.12 o                         
  -6 -14   2       8257.64       8726.47       510.30 o                         
  -6 -14   1       5319.87       5688.21       474.29 o                         
  -6  14   0       3583.16       3464.13       459.02 o                         
  -6 -14  -1          6.69         75.12       435.87 o                         
   6 -14   2        147.23        234.70       441.74 o                         
  -6 -14  -3       3507.84       3864.97       465.93 o                         
  -6 -14  -4       3612.16       3694.98       507.36 o                         
   6  15  -4       1375.55       1871.74       521.84 o                         
   6  15  -3        995.12        998.31       479.62 o                         
  -6 -15   2       4395.28       4883.04       483.68 o                         
  -6 -15   1       2336.33       2316.46       468.39 o                         
  -6 -15   0          0.55        145.95       461.83 o                         
  -6 -15  -1         59.37        216.40       481.63 o                         
   6 -15   2       5824.19       6399.53       584.08 o                         
  -6 -15  -3       1910.71       2458.31       508.26 o                         
  -6 -16   2         12.90        114.53       488.46 o                         
  -6 -16   1         18.20         -6.60       503.11 o                         
  -6 -16   0        123.37        -38.83       528.55 o                         
   6 -16   1       3907.35       4668.07       560.56 o                         
  -7   0   9       5248.90       4428.27      1229.28 o                         
   7   0  -7       7137.25       6731.58      1177.24 o                         
  -7   0   5      35609.46      32525.80      2228.58 o                         
  -7   0   3      55888.88      54222.36      2108.84 o                         
   7   0  -1      41119.12      41165.06      1756.20 o                         
   7   0   1      52469.07      52668.87      3574.92 o                         
   7   0   3      41109.59      37559.97      3443.32 o                         
  -7   0  -5       6365.88       6382.86      1420.33 o                         
  -7   0  -7       5581.63       5319.06      1268.18 o                         
  -7  -1   9       8296.76       6121.33      1067.94 o                         
  -7   1   8       3476.81       3501.86       954.77 o                         
   7   1  -7      12707.77      12919.19       923.05 o                         
  -7   1   6       8053.37       8769.00       806.69 o                         
  -7   1   5       5906.94       5414.30      1013.15 o                         
  -7   1   4      24662.60      23985.99      1030.01 o                         
   7  -1  -3       8531.42       8491.21       961.46 o                         
   7   1  -2      24854.42      23409.69      1127.31 o                         
  -7   1   1      13873.71      13370.44       816.86 o                         
  -7   1   0      21589.75      20729.62      1162.27 o                         
  -7   1  -1       9808.29      10839.83      1266.12 o                         
   7   1   2      26521.95      25628.96      2015.79 o                         
  -7   1  -3       5277.20       4331.91      1197.62 o                         
   7  -1   4       8963.38       7689.51      1685.18 o                         
  -7   1  -5      12880.02      13247.93      1117.05 o                         
  -7   1  -6       3118.90       3253.19       792.67 o                         
  -7   1  -7       5870.67       6290.06       803.91 o                         
  -7   1  -8       3682.09       4620.56       806.85 o                         
  -7   2   9       2162.84        351.91      1053.97 o                         
  -7   2   8      16117.98      17071.76      1282.19 o                         
  -7  -2   7        612.32       1112.44      1131.19 o                         
  -7   2   6      19987.44      19425.26      1024.99 o                         
  -7  -2   5        755.46       1021.16       791.63 o                         
  -7   2   4      16901.81      16191.63       741.47 o                         
  -7  -2   3        185.59        674.76       641.31 o                         
  -7   2   2      27941.28      27740.17      1051.71 o                         
  -7   2   1         11.78        136.76       638.06 o                         
  -7   2   0      31119.79      30990.15      1279.07 o                         
   7  -2   1        190.80        389.01       873.37 o                         
  -7   2  -2      17486.73      16954.47      1253.78 o                         
  -7   2  -3        846.45       1015.33       873.89 o                         
  -7   2  -4      18557.00      18927.59      1405.37 o                         
  -7   2  -5        646.35       1089.91       870.43 o                         
  -7   2  -6      18332.71      20121.21      1031.68 o                         
  -7   2  -7        731.10        774.61       759.20 o                         
  -7   2  -8       1670.76       3488.70       865.11 o                         
  -7   3   9       2875.31       3533.12      1018.99 o                         
  -7  -3   8        550.78       1653.86      1160.22 o                         
  -7   3   7      14474.86      15383.89      1145.62 o                         
  -7   3   6       3205.83       3282.12       857.59 o                         
  -7   3   5      14959.10      14639.98       806.19 o                         
  -7   3   4      14095.18      13419.56       850.60 o                         
  -7  -3   3      26098.75      27351.76       989.89 o                         
  -7   3   2      12450.92      12223.07       896.08 o                         
  -7   3   1      48648.02      47026.74      1383.58 o                         
  -7   3   0      10804.44      11087.55       881.18 o                         
  -7   3  -1      29275.51      27934.90      1616.23 o                         
  -7   3  -2      15232.58      15441.86      1198.87 o                         
  -7   3  -3      13098.47      12637.65       866.44 o                         
  -7   3  -4       3542.00       3152.29       724.44 o                         
  -7   3  -5      16152.35      15359.07       876.25 o                         
  -7   3  -6        554.87        730.27       788.79 o                         
   7  -3   7       3197.70       3766.76       839.03 o                         
  -7   4   9       8024.27       7910.50      1067.40 o                         
  -7   4   8       2147.77       2004.17      1068.09 o                         
  -7  -4   7       7090.78       6774.10       992.28 o                         
  -7  -4   6       4037.57       3393.81       837.93 o                         
  -7   4   5      22493.13      21790.65       921.99 o                         
  -7   4   4       7400.55       7487.63       655.23 o                         
  -7   4   3      29683.95      28818.89       936.33 o                         
  -7   4   2       6615.06       6763.06       629.00 o                         
  -7   4   1      21243.90      20755.04       955.63 o                         
  -7   4   0       7612.54       6586.72       988.24 o                         
  -7   4  -1      27383.57      28108.36      1466.08 o                         
  -7   4  -2       6445.57       6562.85       858.26 o                         
   7   4   3      25442.34      26350.34      1092.19 o                         
  -7   4  -4       4651.90       4902.77       840.52 o                         
  -7   4  -5       6951.33       6870.78       786.46 o                         
  -7   4  -6       1887.55       2301.98       746.66 o                         
  -7   4  -7       7802.01       7756.77       833.54 o                         
  -7   5   9       1670.68       2455.04      1115.16 o                         
  -7   5   8       7309.03       6589.25      1175.22 o                         
  -7  -5   7       3311.10       2805.47       910.96 o                         
  -7   5   6      14862.84      15395.04       984.55 o                         
  -7   5   5       1757.10       1610.14       660.79 o                         
  -7   5   4      21982.99      21198.44       819.94 o                         
   7  -5  -3       2621.30       3706.66       649.73 o                         
   7  -5  -2      14399.68      13827.44      1021.17 o                         
  -7   5   1       2750.16       2428.54       742.79 o                         
  -7   5   0      12602.64      13499.45       945.72 o                         
  -7   5  -1       2806.76       3182.38       583.93 o                         
  -7   5  -2      22198.00      20981.87       917.80 o                         
  -7  -5  -3       1546.34       1096.98       844.84 o                         
  -7   5  -4      17136.13      18033.49       986.96 o                         
  -7   5  -5       3154.23       3300.38       727.35 o                         
   7  -5   6       6333.11       6308.01       856.29 o                         
   7   5   7       1900.40       2450.98       864.73 o                         
  -7   6   9       3055.15       3684.04      1035.22 o                         
  -7   6   8       6596.06       7268.01       978.72 o                         
  -7   6   7       2991.92       2958.03       881.82 o                         
  -7   6   6      11363.23      11000.89      1008.95 o                         
  -7   6   5       3816.61       4133.15       752.99 o                         
  -7   6   4      11395.26      11455.97       776.10 o                         
  -7  -6   3       2577.31       2809.29       677.45 o                         
  -7   6   2      32191.26      32731.08      1128.11 o                         
  -7   6   1       4364.96       4478.16       641.21 o                         
  -7   6   0      36017.95      36505.93      1084.41 o                         
  -7  -6  -1       2300.28       2598.93       545.92 o                         
  -7  -6  -2      10741.45      10223.73       931.49 o                         
  -7  -6  -3       4380.76       4298.89       727.16 o                         
  -7   6  -4      11275.99      11422.08       829.12 o                         
  -7   6  -5       2684.24       3545.56       757.54 o                         
  -7   6  -6       7476.82       7753.14       960.58 o                         
  -7   6  -7       3259.41       4254.72       873.05 o                         
  -7   7   8       2975.77       1154.48       993.05 o                         
  -7   7   7      11288.30      11455.95      1041.34 o                         
  -7   7   6       2605.30       3070.40       815.51 o                         
  -7   7   5      18928.64      18036.91      1015.02 o                         
  -7  -7   4       2002.79       1703.28       697.63 o                         
  -7   7   3      24396.77      24654.89      1020.10 o                         
  -7   7   2         94.02        416.72       622.37 o                         
  -7  -7   1      36510.17      37176.32      1184.30 o                         
  -7   7   0        102.00        516.83       457.57 o                         
  -7  -7  -1      27312.46      27808.99       935.34 o                         
  -7  -7  -2       1735.90       1842.25       629.55 o                         
  -7   7  -3      16746.00      16491.15       827.02 o                         
  -7   7  -4       2562.81       3156.84       737.78 o                         
  -7   7  -5      12756.58      12746.12      1029.32 o                         
  -7   7  -6       1306.30       1294.93       894.65 o                         
  -7   7  -7       1947.93       2291.44       993.11 o                         
  -7   8   8       3384.61       3512.80      1027.06 o                         
  -7   8   7       5145.90       5398.20       923.44 o                         
  -7   8   6       3279.39       3614.41       857.70 o                         
  -7   8   5      14805.96      15738.41       925.92 o                         
  -7   8   4       5613.84       5709.39       748.53 o                         
  -7   8   3       9091.87       9339.44       700.81 o                         
   7  -8  -2       6400.36       7539.06       860.27 o                         
  -7  -8   1       2122.93       2515.29       688.76 o                         
  -7  -8   0       7380.54       8285.50       614.89 o                         
  -7  -8  -1       8159.50       9250.01       615.62 o                         
  -7  -8  -2       5223.64       5183.21       683.20 o                         
  -7  -8  -3      15021.37      15653.08       763.47 o                         
  -7   8  -4       3366.60       2986.54       766.13 o                         
  -7  -8  -5       5708.76       6598.35       895.43 o                         
  -7   8  -6       3843.70       4884.73       946.47 o                         
  -7   9   8       5627.83       6104.64      1178.28 o                         
  -7   9   7        222.89        478.42      1123.87 o                         
   7  -9  -6       8773.68       9324.31      1251.19 o                         
  -7   9   5        100.58        268.19       904.84 o                         
   7   9  -4      15325.25      15808.87      1039.59 o                         
  -7   9   3        158.90        723.48       757.13 o                         
  -7   9   2      12796.71      13046.62      1036.31 o                         
  -7  -9   1       2594.09       2968.73       548.09 o                         
   7  -9   0      11113.00      12812.59       740.95 o                         
   7   9   1        154.99        553.00       580.44 o                         
  -7  -9  -2      15798.97      16365.69       851.58 o                         
  -7  -9  -3        113.22        248.81       686.00 o                         
  -7   9  -4       9942.23      10162.06       953.29 o                         
  -7   9  -5        210.21        860.62       800.26 o                         
  -7   9  -6       4913.97       4749.04       918.75 o                         
  -7  10   7       4183.27       4518.44      1132.56 o                         
   7 -10  -6       5091.86       5317.29      1063.93 o                         
   7 -10  -5       7907.75       8204.31      1100.63 o                         
   7  10  -4       2296.22       3055.15       961.25 o                         
  -7  10   3      12275.59      11834.43      1182.00 o                         
  -7  10   2       9942.01       9467.45      1094.69 o                         
  -7 -10   1      15396.28      16242.02       814.59 o                         
  -7 -10   0      10676.96      12072.94       728.35 o                         
  -7 -10  -1      11719.09      11759.13       745.98 o                         
   7  10   2       2275.54       2875.48       641.75 o                         
  -7 -10  -3       8911.77       8633.66       759.88 o                         
  -7 -10  -4       4750.43       5203.00       837.50 o                         
  -7  10  -5       3627.24       4431.69       905.52 o                         
   7 -11  -6       8290.27       3900.55      1108.06 o                         
  -7  11   5       5831.42       6997.43      1101.70 o                         
  -7  11   4       1745.23       1650.82      1022.24 o                         
  -7  11   3       6097.71       6534.46      1098.84 o                         
  -7  11   2       2179.55       1819.28      1134.87 o                         
  -7 -11   1      11205.89      12431.62       788.12 o                         
   7 -11   0       1903.63       2652.69       667.36 o                         
  -7 -11  -1       7040.47       8456.46       756.19 o                         
  -7 -11  -2       1829.50       1798.09       649.56 o                         
  -7 -11  -3       5064.89       5110.97       816.62 o                         
  -7 -11  -4       2997.47       3313.60       759.46 o                         
  -7  11  -5       5593.71       9425.92      1012.94 o                         
   7 -12  -6       5231.73       5684.43      1164.97 o                         
  -7  12   5       3948.90       2782.01      1082.69 o                         
  -7  12   4       4471.64       4065.36      1142.12 o                         
  -7  12   3       4350.65       4157.27      1081.54 o                         
  -7  12   2       3528.12       3996.15       745.21 o                         
  -7 -12   1        204.80        872.64       640.01 o                         
  -7 -12   0       3980.04       3952.73       680.54 o                         
  -7 -12  -1       4007.03       4120.64       714.12 o                         
  -7 -12  -2       4534.79       4909.20       738.85 o                         
  -7 -12  -3       4023.64       3984.49       733.54 o                         
  -7 -12  -4       4719.90       4979.30       807.91 o                         
  -7  13   5       1224.27       1839.54      1110.28 o                         
  -7  13   4       8813.82       8432.46      1152.97 o                         
  -7  13   3       1800.37       2140.43      1133.78 o                         
  -7  13   2       8436.05       8624.07       865.78 o                         
  -7 -13   1        249.76        783.59       717.22 o                         
  -7 -13   0       7306.62       7191.72       792.10 o                         
  -7 -13  -1       1790.18       2913.24       811.46 o                         
  -7 -13  -2       9405.68       9933.10       865.49 o                         
  -7 -13  -3       1123.73        815.20       752.29 o                         
  -7  14   4       1097.63       1505.94      1122.90 o                         
  -7  14   3       8441.46       8027.81      1214.16 o                         
   7 -14  -2       1339.26       1337.18       844.32 o                         
  -7 -14   1       5900.59       7302.42       831.42 o                         
  -7 -14   0       1169.30       1191.50       768.80 o                         
  -7 -14  -1       7776.37       7394.88       846.29 o                         
  -7 -14  -2       1041.09       1378.60       816.58 o                         
  -8   0   8      12969.75      15015.40      1978.81 o                         
  -8   0   6        540.16        748.31       845.15 o                         
  -8   0   4      11519.87      11907.11       982.65 o                         
  -8   0   2       1918.31       1844.06       749.94 o                         
  -8   0   0       2042.38       2034.80       672.62 o                         
  -8   0  -2      13282.96      14304.44      1340.42 o                         
  -8   0  -4        476.92        641.67      1001.60 o                         
  -8   0  -6      14736.60      16595.35      1256.91 o                         
   8   1  -8       1051.15       1511.72       830.72 o                         
   8   1  -7       3217.56       2877.36       795.22 o                         
   8   1  -6       2034.83       1900.96       583.23 o                         
  -8   1   5       1363.13       1300.93       574.07 o                         
  -8   1   4       2291.08       2230.76       511.96 o                         
   8   1  -3       3284.52       3777.40       559.45 o                         
  -8   1   2       2578.39       2457.58       457.32 o                         
  -8   1   1         28.49        277.09       466.37 o                         
  -8   1   0       2277.67       2286.62       507.64 o                         
  -8   1  -1       3768.07       3710.60       638.57 o                         
  -8   1  -2       2402.76       2580.96       642.18 o                         
  -8   1  -3       1555.80       1948.26       654.05 o                         
  -8   1  -4       2116.21       2642.39       671.85 o                         
  -8   1  -5       3515.25       3334.13       650.35 o                         
   8  -1   6        992.94       1323.19       629.95 o                         
   8   2  -8        273.57        482.30       841.69 o                         
   8   2  -7       5801.26       5505.54       796.12 o                         
   8   2  -6        302.89        495.83       663.52 o                         
   8   2  -5       4593.14       4241.19       578.55 o                         
   8   2  -4        926.46       1238.12       492.32 o                         
   8   2  -3       3139.11       3080.00       521.72 o                         
  -8   2   2         81.42        129.06       430.71 o                         
  -8   2   1       3207.64       3555.76       501.06 o                         
  -8   2   0         86.37        216.77       495.59 o                         
  -8   2  -1       2777.49       2741.17       582.26 o                         
  -8   2  -2        808.32        582.37       615.17 o                         
  -8   2  -3       5297.81       5372.19       728.98 o                         
  -8   2  -4        301.59        514.33       636.93 o                         
  -8   2  -5       6238.30       6239.81       706.69 o                         
  -8   2  -6        248.14       1300.56       710.13 o                         
  -8   3   8       2495.58       2629.82       850.67 o                         
   8   3  -7       3014.61       2937.57       702.16 o                         
   8   3  -6       8946.16       8687.00       771.50 o                         
   8   3  -5        688.57        509.87       545.00 o                         
   8   3  -4        576.61        802.77       477.28 o                         
   8   3  -3       1579.47       1881.34       490.33 o                         
  -8   3   2       3306.12       2967.66       456.87 o                         
  -8   3   1         75.82        129.79       517.27 o                         
  -8   3   0       3418.45       3360.59       551.38 o                         
  -8   3  -1       1822.71       2017.03       578.35 o                         
  -8   3  -2        659.72        592.84       650.84 o                         
  -8   3  -3        769.21        789.74       611.42 o                         
  -8   3  -4      10322.11      11186.06       751.50 o                         
  -8   3  -5       3405.22       3825.71       683.35 o                         
  -8  -3  -6       2373.44       2123.81       696.28 o                         
  -8   4   8       6920.45       7250.65       988.53 o                         
   8   4  -7       2763.48       3042.68       717.70 o                         
   8   4  -6       1278.99       1348.01       595.26 o                         
   8   4  -5       1113.16       1002.92       503.24 o                         
   8   4  -4       4080.87       3989.82       525.19 o                         
   8   4  -3       4466.56       4664.71       532.70 o                         
   8   4  -2       3647.67       3558.27       525.61 o                         
  -8   4   1       1742.17       1487.02       497.61 o                         
  -8   4   0       4193.62       3854.21       565.95 o                         
  -8   4  -1       4864.95       4695.93       647.51 o                         
  -8  -4  -2       4467.35       4150.67       606.40 o                         
  -8   4  -3       1278.64       1904.29       641.36 o                         
  -8   4  -4       1183.23       1091.13       570.37 o                         
  -8   4  -5       3164.50       3145.21       660.49 o                         
  -8   4  -6       7988.30       8631.99       838.35 o                         
  -8   5   8         30.09        128.28       855.96 o                         
  -8   5   7       1183.06        982.09       700.22 o                         
   8   5  -6        490.81        989.59       581.69 o                         
   8  -5  -5       4858.31       4516.27       587.89 o                         
   8   5  -4       2478.84       2283.70       531.14 o                         
   8   5  -3       3761.01       3464.56       511.21 o                         
   8   5  -2        539.60        976.68       523.36 o                         
  -8  -5   1       3303.79       3238.58       527.84 o                         
  -8   5   0        544.09        628.57       528.29 o                         
  -8   5  -1       4139.17       3887.19       616.60 o                         
  -8   5  -2       2666.44       2860.54       602.69 o                         
  -8   5  -3       4415.31       4549.30       603.70 o                         
  -8   5  -4        497.70        279.11       588.75 o                         
  -8   5  -5       1286.04       1326.77       644.57 o                         
  -8   5  -6         32.49        179.91       769.21 o                         
  -8   6   8        696.72       1040.07       893.53 o                         
  -8   6   7       3874.86       4205.11       746.26 o                         
   8   6  -6       1160.94       1520.95       633.54 o                         
   8   6  -5       5201.26       5340.47       620.02 o                         
   8   6  -4       3057.54       3342.79       526.58 o                         
   8   6  -3        231.14        274.79       515.36 o                         
   8   6  -2        589.48        391.09       520.16 o                         
  -8  -6   1       3541.37       3602.92       564.82 o                         
  -8   6   0        619.88        563.96       587.69 o                         
  -8  -6  -1        202.41        628.06       607.63 o                         
  -8   6  -2       3098.87       3235.22       613.45 o                         
  -8   6  -3       5994.08       6614.68       625.56 o                         
  -8   6  -4       1207.37       1695.34       643.55 o                         
  -8   6  -5       4429.75       5083.65       763.69 o                         
  -8   6  -6        775.03       1397.72       785.37 o                         
  -8   7   7        555.26        669.73       777.68 o                         
   8   7  -6      10975.13      11375.76       861.23 o                         
   8   7  -5       1514.99       1672.17       560.89 o                         
   8   7  -4       1456.89       1617.91       546.76 o                         
   8   7  -3        172.75        419.94       551.03 o                         
   8   7  -2       5481.00       5659.18       597.93 o                         
  -8  -7   1       5106.14       5803.14       613.17 o                         
  -8   7   0       5921.62       5905.30       661.18 o                         
  -8  -7  -1        156.22        218.13       573.12 o                         
  -8   7  -2       1607.93       1399.82       604.52 o                         
  -8   7  -3       1662.83       1675.60       543.80 o                         
  -8   7  -4      12653.22      13005.57       873.19 o                         
  -8   7  -5        589.11       1094.78       771.06 o                         
  -8   8   7       4328.65       5301.58       886.60 o                         
  -8   8   6       2507.05       1968.76       693.32 o                         
   8   8  -5        678.41        871.60       595.19 o                         
   8   8  -4       2682.50       2260.75       574.48 o                         
   8   8  -3       1476.32       1600.97       531.81 o                         
   8   8  -2       5251.52       5424.76       605.31 o                         
   8   8  -1       5313.71       5288.72       649.11 o                         
  -8   8   0       5739.11       6210.13       719.95 o                         
  -8  -8  -1       1606.11       1803.44       644.62 o                         
  -8  -8  -2       2335.41       2236.47       536.51 o                         
  -8   8  -3        733.64        993.93       554.08 o                         
  -8   8  -4       2458.88       2838.40       691.01 o                         
  -8   8  -5       4675.27       4849.54       799.37 o                         
   8   9  -6        573.48        556.70       813.53 o                         
   8   9  -5       4539.60       4378.21       757.22 o                         
   8   9  -4        513.36        816.51       675.11 o                         
   8   9  -3       5500.58       5735.86       700.30 o                         
   8   9  -2        309.51        585.51       604.96 o                         
   8   9  -1       2012.56       1960.07       699.33 o                         
  -8   9   0        323.36        250.13       646.53 o                         
  -8  -9  -1       6028.05       5914.47       722.90 o                         
  -8  -9  -2        583.72        886.01       525.49 o                         
  -8   9  -3       4358.23       4653.40       655.09 o                         
  -8   9  -4        515.20       1060.99       736.77 o                         
   8  10  -6       1413.18       1230.27       922.69 o                         
   8  10  -5       3564.23       3862.84       887.93 o                         
   8  10  -4       7551.76       7986.08       912.08 o                         
   8  10  -3       1222.21       1311.03       686.00 o                         
   8  10  -2       2685.49       2478.23       669.91 o                         
   8  10  -1        815.56        985.79       646.76 o                         
  -8  10   0       2480.57       2394.29       712.55 o                         
  -8 -10  -1       1199.83       1631.98       640.19 o                         
  -8 -10  -2       8414.74       9923.15       736.77 o                         
  -8 -10  -3       4107.53       4213.74       692.04 o                         
  -8  10  -4       1348.11       1146.18       774.57 o                         
   8  11  -5       3173.43       4379.07       983.67 o                         
   8  11  -4       2556.53       2882.17       870.29 o                         
   8  11  -3        818.54       1431.73       733.48 o                         
   8  11  -2       6521.82       5965.06       783.55 o                         
   8  11  -1       3952.01       4417.32       744.02 o                         
  -8  11   0       5811.01       6194.00       850.71 o                         
   8 -11   1        808.59       1086.07       591.32 o                         
  -8 -11  -2       2676.90       3057.87       665.30 o                         
  -8 -11  -3       3654.93       3946.44       718.65 o                         
   8  12  -4        504.16        304.17       933.51 o                         
   8  12  -3       3397.51       2741.03       791.74 o                         
   8  12  -2       1640.60       2413.51       787.98 o                         
   8 -12  -1       6137.97       7205.65       880.26 o                         
  -8  12   0       1773.56       2254.19       821.61 o                         
  -8 -12  -1       2952.06       3448.23       697.56 o                         
  -8 -12  -2        466.56       1312.47       685.97 o                         
  -8 -13   2       2481.71       3615.01       849.20 o                         
  -8  13   1        343.49        723.76       806.02 o                         
  -8  13   0       2709.37       3265.41       941.87 o                         
  -9   0   7      17066.20      15741.23      2443.47 o                         
  -9   0   5       2383.79       2643.61      2498.35 o                         
  -9   0   3       3272.75       2770.32      2398.58 o                         
  -9   0   1       1709.98       1541.02      2138.92 o                         
  -9   1   7        946.82       1159.13      1648.67 o                         
  -9   1   6       5034.95       4455.45      1927.57 o                         
  -9   1   5        884.01       1137.44      2523.15 o                         
  -9   1   4        153.78        -38.54      1726.74 o                         
  -9   1   3       5594.07       3827.20      2294.09 o                         
  -9   1   2       2230.17       2254.70      1631.59 o                         
  -9   1   1        164.81         94.52       444.72 o                         
  -9   2   7         94.96        175.87      2013.53 o                         
  -9  -2   6        486.99        721.38      1850.87 o                         
  -9   2   5        711.48        979.75      1431.84 o                         
  -9   2   4       8900.04      12448.06      1917.11 o                         
  -9   2   3         52.35       -408.31      1630.40 o                         
  -9   2   2       3330.18       3111.22      2282.33 o                         
  -9  -2   1       1258.75       1422.62      2251.17 o                         
  -9   3   7         86.81        181.35      2073.68 o                         
  -9   3   6       3044.17       4099.38      1352.06 o                         
  -9  -3   5       6663.67       6312.52      1543.15 o                         
  -9   3   4        478.84        279.45      1722.72 o                         
  -9   3   3       2666.65       1680.29      1574.08 o                         
  -9   3   2         76.15        -38.64      1580.17 o                         
  -9  -3   1       1415.07        978.43      1560.52 o                         
  -9  -4   7       8351.98       7834.14      2208.60 o                         
  -9  -4   6       3582.95       4089.45      2688.14 o                         
  -9   4   5       3884.49       3550.41      1473.93 o                         
  -9   4   4       1652.67       2862.61      1647.54 o                         
   9  -4  -3       1174.53       1132.58      1300.07 o                         
  -9  -4   2        629.16        554.31      2253.21 o                         
  -9  -4   1       6569.57       6120.29      1616.09 o                         
  -9   5   6       6564.60       6547.24      1984.86 o                         
  -9   5   5        108.17       -436.74      1760.41 o                         
  -9   5   4        460.18        592.91      1168.83 o                         
  -9   5   3       1380.50         82.33      1670.09 o                         
  -9   5   2       6586.93       4857.87      2317.11 o                         
  -9  -5   1       3086.18       2095.81      2306.20 o                         
  -9  -6   6       1643.28       1638.34      1930.96 o                         
  -9   6   5        952.73       1656.96      1285.35 o                         
  -9   6   4       4196.35       4536.92      1422.39 o                         
  -9   6   3       1345.47       1142.18      1646.71 o                         
  -9  -6   2        490.90       1443.89      2232.62 o                         
  -9  -6   1       2536.53       2425.52       480.42 o                         
  -9  -7   6        436.23        989.74      1650.14 o                         
  -9   7   5      10684.16      12216.24      1758.01 o                         
   9  -7  -4       3243.81       2467.04      1834.53 o                         
  -9   7   3       2934.42       3097.65      1744.92 o                         
  -9   7   2        127.53        454.60       467.34 o                         
  -9   7   1        315.93       2486.63      2278.95 o                         
  -9   7   0       1102.39       1276.00       509.58 o                         
  -9  -8   5       4766.06       5419.83      1680.67 o                         
  -9  -8   4       4278.26       4333.69      1862.72 o                         
  -9  -8   3       1068.39        373.65      1426.12 o                         
  -9  -8   2       1409.40       2800.88      2231.09 o                         
  -9   8   1       4050.70       4104.21       566.79 o                         
   9  -9  -4         65.78       -183.67      2842.85 o                         
   9  -9  -3       1080.20       1689.56      2755.33 o                         
   9  -9  -2       3511.76       3156.08       616.99 o                         
  -9   9   1        638.29        954.80       628.74 o                         
  -9   9   0       2703.16       2954.83       615.34 o                         
   9 -10  -3       4179.35       5205.27       799.90 o                         
   9  10  -2       1073.89       1189.17       618.50 o                         
  -9  10   1       1764.56       1754.83       650.38 o                         
  -9  10   0         53.02        206.11       648.10 o                         
  -9  10  -1          8.57        261.94       579.38 o                         
 -10   0   4      17814.31      18466.34      1232.38 o                         
  10   0  -2      17553.29      19446.06      1486.91 o                         
 -10   0   0       1224.12       1050.83       751.50 o                         
 -10   0  -2      12023.09      14295.91      1173.31 o                         
 -10  -1   5       3169.39       2650.40      2776.75 o                         
 -10  -1   4       4955.87       5344.24      2772.49 o                         
 -10   1   3      17870.86      15970.74      3108.10 o                         
 -10   1   2       2335.21       4391.35      2570.97 o                         
  10  -1   3       3587.80       4309.73       646.60 o                         
 -10   2   5      10231.46       7577.84      3025.85 o                         
 -10  -2   4       9129.15       7716.23      3043.57 o                         
 -10   2   3        112.25       -431.54      2613.79 o                         
 -10   2   2       9494.19      11046.08      2942.28 o                         
 -10  -3   5       1212.53       1649.74      2703.23 o                         
 -10   3   4       5068.50       5230.51       664.05 o                         
 -10   3   3      17589.82      14976.15      2223.60 o                         
 -10  -3   2       6676.91       6256.08      1959.34 o                         
 -10   3  -1       1605.87       2293.48       573.73 o                         
 -10   4   4      16781.10       8147.63      3087.12 o                         
 -10  -4   3         82.60        855.68      2664.82 o                         
 -10  -4   2      11038.70      11159.05       857.31 o                         
 -10   4   1       3431.28       3841.29       577.74 o                         
 -10   5   4       2588.25       2379.80      2875.20 o                         
 -10   5   3      10537.70       9738.52      2067.31 o                         
 -10  -5   2       2566.84       3498.60      1870.34 o                         
 -10   6   3       3626.97        104.03       646.59 o                         
 -10   6   2       2128.48       2051.23       586.22 o                         
 -10   6   1      10695.57      11695.90       766.09 o                         
 -10   6   0         85.38        548.83       649.12 o                         
 -10   7   2       4899.20       4592.97       704.44 o                         
 -10   7   1        484.03        390.66       630.54 o                         
   1   0 -11        478.47        932.92       588.58 o                         
   1   0  -9       7298.26       7368.77       699.74 o                         
   1   0  -7         19.56        176.66       314.38 o                         
   1   0  -5       2359.60       2453.43       186.99 o                         
   1   0  -3        161.22        371.56       146.76 o                         
   1   0  -1      25527.98      26516.53       395.27 o                         
  -1   0  -1        818.50       1088.25       165.83 o                         
  -1   0  -3      53707.09      52900.75       462.89 o                         
  -1   0  -5      40844.21      38981.91       488.52 o                         
  -1   0  -7      15016.98      14747.75       537.09 o                         
   1   0   9      34398.09      35481.91      1071.66 o                         
   1   0  11       1296.80       1289.40       817.67 o                         
   1  -1 -11         52.00        132.34       431.45 o                         
   1  -1 -10       1393.11       1560.64       407.82 o                         
   1  -1  -9       1146.48        984.70       388.06 o                         
   1   1  -8        252.44        431.35       329.81 o                         
   1  -1  -7        165.29        217.11       213.52 o                         
   1   1  -6        246.37        311.23       148.98 o                         
   1   1  -5       6336.97       6342.23       178.65 o                         
   1   1  -4        634.22        783.92       105.38 o                         
   1  -1  -3        996.00       1114.03       115.50 o                         
   1  -1  -2       1073.19       1024.90       105.08 o                         
   1  -1  -1      14593.18      15590.80       185.05 o                         
  -1   1  -1       8610.16       8964.76       170.75 o                         
   1  -1   2       3748.51       4034.96       115.59 o                         
   1  -1   3        388.81        468.06        90.05 o                         
  -1   1  -4      39807.82      38949.06       365.06 o                         
  -1   1  -5       4019.36       4057.96       139.82 o                         
  -1  -1  -6       1567.67       1577.99       183.43 o                         
  -1  -1  -7       7034.22       7062.10       284.06 o                         
  -1  -1  -8      10149.67       9948.87       367.18 o                         
  -1  -1  -9       1274.94       1257.30       350.01 o                         
  -1   1 -10       7726.75       8367.64       504.30 o                         
  -1   1 -11       3617.24       3941.52       597.77 o                         
   1  -2 -11         15.50        116.57       433.32 o                         
   1  -2 -10        829.81        927.68       391.76 o                         
  -1  -2   9          9.94         33.16       344.88 o                         
   1  -2  -8          5.80        198.19       292.57 o                         
   1  -2  -7       2061.90       2094.28       210.74 o                         
   1  -2  -6       3712.91       3518.76       210.23 o                         
   1   2  -5        727.15        760.35       119.49 o                         
   1  -2  -4       6409.95       6553.78       170.99 o                         
  -1  -2   3        891.89        903.95       104.68 o                         
   1   2  -2       3642.04       3929.36       123.04 o                         
   1   2  -1       4027.45       4332.12       111.79 o                         
  -1  -2   0      32087.68      33296.98       259.32 o                         
  -1  -2  -1       1409.53       1486.65        96.91 o                         
  -1   2  -2      10813.53      11204.36       171.40 o                         
   1  -2   3        630.02        683.45       102.93 o                         
   1  -2   4       3297.62       3385.19       139.22 o                         
  -1   2  -5         69.60        146.82       124.44 o                         
  -1   2  -6      26532.72      26001.77       410.67 o                         
  -1  -2  -7        258.20        301.29       208.24 o                         
  -1  -2  -8      13144.71      12875.37       403.49 o                         
  -1  -2  -9        415.56        299.99       347.47 o                         
  -1   2 -10       1939.99       1972.51       461.66 o                         
  -1   2 -11        724.79        722.19       528.75 o                         
   1  -3 -11       3326.13       3306.20       448.61 o                         
   1  -3 -10       1061.80        984.06       391.88 o                         
   1  -3  -9         12.02         87.87       329.61 o                         
   1  -3  -8        779.76        885.18       292.07 o                         
   1  -3  -7       1263.10       1531.58       236.48 o                         
   1  -3  -6       2210.90       2233.93       187.73 o                         
   1  -3  -5        481.84        432.96       130.29 o                         
   1  -3  -4         70.00        178.48       122.98 o                         
  -1   3   3        921.73        987.50       109.80 o                         
   1   3  -2        275.45        427.48        92.42 o                         
  -1   3   1         23.72         45.06        96.06 o                         
  -1  -3   0       3522.17       3708.04       106.11 o                         
  -1  -3  -1      31305.33      31315.24       254.95 o                         
   1  -3   2       1940.78       1882.37       115.89 o                         
  -1  -3  -3      13408.86      13455.42       227.27 o                         
  -1   3  -4      15570.91      15192.88       226.22 o                         
  -1   3  -5      17770.76      16769.41       312.82 o                         
  -1   3  -6          6.39         61.47       173.64 o                         
  -1  -3  -7      26940.58      26814.11       476.65 o                         
  -1  -3  -8      12078.70      12321.25       454.67 o                         
  -1   3  -9          2.88         51.91       341.21 o                         
  -1   3 -10       1541.03       1645.67       477.66 o                         
  -1   3 -11       7767.32       8374.52       700.64 o                         
   1  -4 -11          5.34         94.10       461.20 o                         
   1  -4 -10        663.27        848.41       379.18 o                         
   1  -4  -9       1562.43       1840.82       322.12 o                         
   1  -4  -8       2803.68       2885.56       300.25 o                         
   1   4  -7       1034.32       1153.38       240.66 o                         
   1  -4  -6          7.78         84.64       172.49 o                         
   1  -4  -5        344.16        471.55       135.39 o                         
  -1  -4   4        477.98        537.63       118.76 o                         
   1   4  -3      10607.91      10736.73       201.66 o                         
   1   4  -2      10414.83      10585.98       187.84 o                         
  -1  -4   1       7855.18       7653.56       144.61 o                         
  -1  -4   0       1439.89       1450.47        96.17 o                         
  -1  -4  -1       1533.39       1632.81       106.79 o                         
  -1  -4  -2      23051.47      22810.65       263.45 o                         
  -1  -4  -3      39848.45      38626.80       364.02 o                         
   1   4   4       1648.66       1611.14       135.47 o                         
  -1  -4  -5      14883.39      14562.70       309.58 o                         
  -1  -4  -6      11931.42      11568.66       318.98 o                         
  -1  -4  -7       3492.69       3531.35       253.16 o                         
  -1  -4  -8       1206.37       1521.21       292.97 o                         
   1   4   9      18642.03      18446.43       632.37 o                         
  -1   4 -10       2172.51       2418.21       494.48 o                         
   1   4  11       3406.35       3835.17       566.81 o                         
  -1   5  11          2.79        133.72       486.42 o                         
   1   5 -10         24.42        341.68       424.12 o                         
   1  -5  -9        257.31        207.45       338.02 o                         
   1  -5  -8       2349.54       2356.06       278.97 o                         
   1  -5  -7         63.67         35.72       231.37 o                         
  -1  -5   6       3584.42       3403.99       215.82 o                         
  -1  -5   5       1239.10       1187.89       157.70 o                         
   1  -5  -4       2433.97       2249.40       144.52 o                         
   1   5  -3         43.69         71.74       122.91 o                         
  -1  -5   2      19297.03      18836.17       241.64 o                         
  -1  -5   1       9774.45      10019.02       176.38 o                         
  -1  -5   0        448.24        507.88       101.76 o                         
  -1  -5  -1       1693.57       1730.54       118.10 o                         
  -1  -5  -2      11358.22      11354.86       217.02 o                         
  -1  -5  -3       2735.12       2717.50       173.09 o                         
  -1  -5  -4      13722.52      13008.60       271.18 o                         
   1  -5   5       3370.70       3347.80       214.77 o                         
   1  -5   6       2847.12       2808.95       220.72 o                         
   1  -5   7       1483.98       1534.49       229.47 o                         
  -1  -5  -8       5657.80       5953.69       355.86 o                         
  -1   5  -9         18.16        141.54       404.80 o                         
   1   5  10      13184.27      13140.79       689.93 o                         
   1   5  11        924.39        937.41       552.92 o                         
  -1   6  11         39.96        234.78       484.08 o                         
   1   6 -10       1576.55       1820.93       444.10 o                         
   1   6  -9        459.02        488.38       340.05 o                         
   1  -6  -8        999.49       1114.09       285.55 o                         
   1  -6  -7       2407.99       2297.68       266.54 o                         
   1  -6  -6       1404.01       1575.51       218.06 o                         
  -1  -6   5       1033.59        989.68       167.41 o                         
   1  -6  -4         49.23        167.66       136.38 o                         
  -1  -6   3       3124.32       3032.75       147.99 o                         
  -1  -6   2          6.55         99.23       116.89 o                         
  -1  -6   1       9670.41       9525.10       192.76 o                         
   1   6   0       5150.04       5003.77       155.69 o                         
   1  -6   1        647.48        676.04       107.62 o                         
  -1  -6  -2      18584.10      18527.29       266.55 o                         
  -1  -6  -3       2853.35       2810.30       180.27 o                         
  -1   6  -4       1995.86       2056.00       189.83 o                         
  -1  -6  -5       5860.22       5666.36       265.55 o                         
  -1  -6  -6      30868.50      30263.72       510.32 o                         
   1  -6   7        128.79        216.49       254.96 o                         
  -1  -6  -8       3890.07       4124.88       331.28 o                         
  -1  -6  -9       4062.46       4181.51       469.61 o                         
   1   6  10       3968.03       4056.20       531.32 o                         
   1   6  11       1591.57       1817.07       570.44 o                         
   1   7 -10        583.80        559.83       450.73 o                         
   1   7  -9         59.46         20.37       382.67 o                         
   1  -7  -8        156.55        152.31       293.08 o                         
   1  -7  -7       3954.40       4080.73       304.54 o                         
  -1  -7   6        233.84        347.08       228.65 o                         
   1  -7  -5        873.65        963.06       187.28 o                         
   1  -7  -4       3458.90       3431.82       196.41 o                         
  -1  -7   3       1694.02       1547.68       141.89 o                         
  -1  -7   2       2348.57       2301.09       146.34 o                         
  -1  -7   1        235.23        208.80       126.54 o                         
  -1  -7   0       7869.12       7626.44       188.47 o                         
  -1  -7  -1      31924.93      31483.51       312.69 o                         
   1   7   2       8775.45       8567.09       226.57 o                         
  -1  -7  -3      13456.10      13329.97       308.22 o                         
  -1  -7  -4        392.65        492.82       184.27 o                         
  -1  -7  -5      18973.42      18030.81       412.25 o                         
   1  -7   6       1168.55       1186.78       237.84 o                         
  -1  -7  -7      28095.93      27921.37       569.05 o                         
   1  -7   8        225.19        304.51       307.09 o                         
  -1  -7  -9        102.27        126.83       439.04 o                         
   1   7  10        495.94        602.14       510.80 o                         
   1   8 -10       1267.67       1267.35       475.24 o                         
   1  -8  -9         14.76        -20.63       389.85 o                         
   1  -8  -4       4553.21       4383.96       237.75 o                         
  -1  -8   3      17201.41      16190.88       302.07 o                         
  -1  -8   2       2287.27       2148.83       161.22 o                         
  -1  -8   1       1532.44       1453.06       148.03 o                         
  -1  -8   0       1663.49       1648.49       143.18 o                         
  -1   8  -1      10885.84      10470.30       232.33 o                         
   1   8   2      12572.89      11977.76       275.32 o                         
  -1  -8  -3      10049.24       9533.35       288.25 o                         
  -1  -8  -4        611.68        648.02       201.14 o                         
  -1  -8  -9       4720.70       4837.44       482.53 o                         
  -1  -8 -10        479.13        365.72       504.36 o                         
  -1  -9   2      12956.66      12161.90       282.06 o                         
  -1  -9   1         92.99        152.17       156.98 o                         
  -1   9   0       2567.16       2623.97       171.60 o                         
  -1  -9  -1         30.40         79.70       142.87 o                         
  -1  -9  -2       7670.01       7558.00       275.63 o                         
  -1 -10   2        957.08        844.56       183.26 o                         
  -1 -10   1       9632.41       9042.45       268.77 o                         
  -1 -10   0       6279.75       6309.60       229.86 o                         
  -1  10  -1       9297.94       9036.89       266.11 o                         
  -1 -10  -2       2451.07       2447.07       218.83 o                         
  -1 -11   0      12876.76      12398.42       306.27 o                         
   2   0 -10      20488.86      19352.42      1037.38 o                         
   2   0  -8      12706.54      13155.80       609.82 o                         
   2   0  -6      14791.70      14609.14       493.52 o                         
   2   0  -4      13789.70      13826.83       407.81 o                         
   2   0  -2       3410.13       3542.11       202.17 o                         
  -2   0   0       8807.80       9057.33       246.49 o                         
   2   0   2        968.10       1272.62       118.18 o                         
   2   0   4       4949.39       4720.59       214.27 o                         
  -2   0  -6        220.02        276.52       250.12 o                         
  -2   0  -8      11981.11      11892.17       552.06 o                         
   2   0  10        436.16        811.96       869.59 o                         
   2  -1 -11       4643.79       4266.15       552.43 o                         
   2  -1 -10         22.89         31.77       406.60 o                         
   2  -1  -9      12024.10      11566.99       556.32 o                         
   2  -1  -8       1226.18       1276.80       270.70 o                         
   2  -1  -7         87.26         94.20       240.22 o                         
   2  -1  -6       5061.08       4875.46       235.42 o                         
   2   1  -5      15184.26      14762.79       281.51 o                         
   2  -1  -4       5369.51       5395.94       199.81 o                         
   2  -1  -3       2722.08       2782.65       155.99 o                         
   2  -1  -2       2491.58       2532.50       123.74 o                         
   2   1  -1         93.88        225.95        87.35 o                         
  -2  -1   0      15839.73      16480.89       175.61 o                         
  -2   1  -1       1812.60       1993.39       110.25 o                         
  -2   1  -2        187.64        237.65        84.00 o                         
   2  -1   3        876.50        920.00        95.92 o                         
  -2   1  -4       3499.98       3610.59       138.86 o                         
   2  -1   5       1005.19        994.65       129.55 o                         
  -2   1  -6        111.81        126.81       172.79 o                         
  -2  -1  -7        729.77        920.83       217.80 o                         
  -2  -1  -8        415.57        388.41       256.85 o                         
   2   1   9       3016.36       2948.14       425.68 o                         
  -2   1 -10        194.95        283.35       527.32 o                         
   2   1  11        862.87       1443.65       663.92 o                         
   2  -2 -11       4229.88       4356.15       544.23 o                         
   2  -2 -10        136.08        -21.86       452.89 o                         
   2  -2  -9       2034.34       2327.32       364.34 o                         
   2  -2  -8        100.49         95.16       271.11 o                         
   2  -2  -7      10220.06      10254.92       358.43 o                         
   2  -2  -6          0.25         32.14       191.07 o                         
   2  -2  -5       5061.73       5106.93       209.56 o                         
   2  -2  -4         21.46         90.42       138.94 o                         
   2   2  -3        925.49       1052.28       126.90 o                         
   2   2  -2       2194.34       2299.90       116.00 o                         
  -2  -2   1       8166.83       8564.12       146.61 o                         
  -2  -2   0       6208.73       6571.16       135.53 o                         
  -2  -2  -1        408.57        503.12        87.43 o                         
  -2   2  -2       2386.09       2589.85       110.63 o                         
   2  -2   3       3916.02       3915.40       130.72 o                         
   2  -2   4         70.16         70.09       110.49 o                         
  -2  -2  -5       2155.86       2079.31       156.70 o                         
  -2   2  -6        816.56        859.87       185.83 o                         
  -2   2  -7          6.15        -59.97       219.24 o                         
  -2  -2  -8          5.14        -37.75       282.16 o                         
   2   2   9       1356.61       1501.52       356.79 o                         
  -2   2 -10        169.70        172.55       628.34 o                         
  -2   2 -11       2864.61       2649.59       700.12 o                         
   2  -3 -11        508.59        470.17       473.50 o                         
   2  -3 -10       1106.83       1279.19       449.46 o                         
   2  -3  -9      10035.41       9714.29       529.51 o                         
   2  -3  -8      13450.19      13497.68       432.45 o                         
   2  -3  -7        265.96        314.66       216.60 o                         
   2  -3  -6      14094.10      14382.24       316.21 o                         
   2  -3  -5       4932.81       4796.45       181.67 o                         
   2  -3  -4       2623.37       2541.06       139.93 o                         
  -2  -3   3        284.79        377.45       108.11 o                         
   2   3  -2       6566.88       6747.45       168.35 o                         
   2  -3  -1        459.85        571.03        99.25 o                         
  -2  -3   0        451.92        488.58        81.63 o                         
  -2  -3  -1       1956.93       2169.80       109.08 o                         
   2  -3   2        366.95        370.34        87.94 o                         
   2  -3   3         39.93         85.25       104.81 o                         
   2  -3   4        142.65        180.03       117.81 o                         
  -2   3  -5       2791.80       2689.54       166.67 o                         
  -2   3  -6       4224.81       4112.15       234.80 o                         
  -2  -3  -7       1697.39       1822.52       244.18 o                         
  -2  -3  -8         35.59        121.25       301.62 o                         
  -2  -3  -9       1325.47       1469.99       383.05 o                         
  -2   3 -10       5612.61       4893.50       721.93 o                         
  -2   3 -11        774.12        782.36       813.93 o                         
   2  -4 -11       2807.19       3613.03       507.60 o                         
   2  -4 -10      11387.25      11373.89       588.95 o                         
   2  -4  -9       1846.70       1868.47       367.35 o                         
   2  -4  -8       7181.50       7560.44       368.77 o                         
   2  -4  -7      10184.66      10451.14       330.11 o                         
   2  -4  -6       1632.06       1755.78       183.60 o                         
   2  -4  -5       1103.70       1174.52       151.12 o                         
  -2   4   4      14592.16      14930.07       242.36 o                         
   2   4  -3      12762.15      12772.19       219.42 o                         
  -2  -4   2       2286.26       2480.10       116.71 o                         
   2  -4  -1       1052.26       1256.88       106.23 o                         
  -2  -4   0        488.87        493.61        92.92 o                         
   2  -4   1       1380.34       1506.91        93.48 o                         
  -2  -4  -2       3598.22       3686.21       123.87 o                         
  -2  -4  -3       2777.21       2647.48       126.55 o                         
   2  -4   4        156.05        251.82       124.29 o                         
   2  -4   5       1225.64       1278.06       157.43 o                         
   2  -4   6       1282.36       1437.13       210.86 o                         
  -2  -4  -7       5455.67       5353.23       338.90 o                         
  -2  -4  -8       2935.44       2754.95       340.53 o                         
  -2  -4  -9        582.47        700.84       408.92 o                         
   2   4  10          5.11        295.88       598.00 o                         
   2   4  11       2659.97       2929.65       796.70 o                         
   2  -5 -11       5566.19       5903.50       542.63 o                         
   2  -5 -10        438.43        515.01       425.87 o                         
   2  -5  -9       5175.94       5079.86       431.36 o                         
   2  -5  -8         19.05         14.46       295.35 o                         
   2  -5  -7          3.84         61.59       219.04 o                         
   2  -5  -6       1780.76       1745.90       201.16 o                         
  -2  -5   5       4355.93       4314.32       213.34 o                         
  -2  -5   4       5485.13       5517.86       180.91 o                         
   2   5  -3      11384.97      11244.58       217.21 o                         
  -2  -5   2         62.71         90.79       105.64 o                         
   2  -5  -1         68.30        165.64        95.60 o                         
  -2  -5   0       2398.96       2399.21       117.48 o                         
   2  -5   1      11744.06      11823.87       185.42 o                         
  -2  -5  -2          0.45         53.25       102.33 o                         
   2  -5   3       2807.18       2702.89       139.57 o                         
   2  -5   4        699.87        727.51       149.55 o                         
  -2  -5  -5       1256.24       1211.03       175.91 o                         
   2  -5   6        159.45        199.16       206.92 o                         
  -2  -5  -7       2108.89       2007.10       274.13 o                         
  -2  -5  -8        762.14        899.00       305.95 o                         
  -2  -5  -9        956.60        950.95       406.82 o                         
   2   5  10         59.13         98.60       524.70 o                         
   2   5  11          4.86        143.88       738.65 o                         
   2   6 -11       6937.88       7239.27       585.41 o                         
   2   6 -10       3770.10       3958.38       463.46 o                         
   2   6  -9        263.36        360.45       352.00 o                         
   2  -6  -8         83.13         10.44       311.54 o                         
   2  -6  -7      17729.49      17629.47       444.83 o                         
  -2  -6   6       2798.55       2748.73       237.47 o                         
  -2  -6   5       2414.94       2420.69       205.37 o                         
  -2  -6   4       4584.80       4633.93       184.77 o                         
  -2  -6   3       3718.62       3696.60       151.85 o                         
  -2  -6   2        344.51        368.68       114.06 o                         
  -2  -6   1        709.40        736.22       109.41 o                         
  -2  -6   0       5196.24       5214.56       144.10 o                         
   2  -6   1        425.37        443.39       106.31 o                         
   2  -6   2       4785.31       4682.27       158.17 o                         
   2  -6   3        588.69        592.39       138.76 o                         
   2  -6   4         21.74         67.78       161.84 o                         
  -2  -6  -5       1978.16       1876.96       206.79 o                         
  -2  -6  -6        601.42        640.73       260.93 o                         
   2  -6   7       1771.13       1654.72       284.74 o                         
  -2  -6  -8       1076.43       1147.97       330.53 o                         
  -2  -6  -9       2828.40       3241.73       461.83 o                         
  -2  -6 -10        806.29        897.77       534.48 o                         
   2   7 -11          5.63        409.48       518.69 o                         
   2   7 -10       1542.66       1698.26       462.96 o                         
   2   7  -9         42.17         47.97       363.31 o                         
   2  -7  -8      16211.07      15841.42       515.83 o                         
   2  -7  -7       2970.94       3022.61       288.22 o                         
  -2   7   6      13884.36      13930.69       408.29 o                         
  -2  -7   5       2463.83       2396.43       204.41 o                         
  -2  -7   4       3173.11       3016.81       194.17 o                         
   2   7  -3       3144.82       2973.04       166.44 o                         
  -2  -7   2      10088.70      10077.91       221.30 o                         
  -2  -7   1       3646.05       3576.70       150.94 o                         
   2   7   0         78.05        130.83       107.05 o                         
  -2  -7  -1       1157.93       1104.40       122.25 o                         
   2  -7   2        185.37        181.41       125.77 o                         
   2  -7   3         51.98        106.95       159.30 o                         
  -2  -7  -4        839.16        880.05       173.17 o                         
  -2  -7  -5       2092.47       1973.98       239.98 o                         
   2  -7   6       7683.31       7365.68       358.04 o                         
   2  -7   7         61.49         67.35       307.46 o                         
   2  -7   8         44.18        104.44       347.90 o                         
  -2  -7  -9       1497.35       1510.74       470.19 o                         
  -2  -7 -10       8431.37       7891.46       689.66 o                         
   2   8 -10       2445.81       2512.54       492.32 o                         
   2  -8  -9       2363.35       2455.46       389.87 o                         
   2  -8  -8       2491.22       2416.06       341.60 o                         
  -2  -8   7       6887.35       6391.51       355.52 o                         
  -2  -8   6       1377.65       1316.56       257.88 o                         
  -2  -8   5         15.63         49.18       233.51 o                         
  -2   8   4       6193.62       5786.55       245.92 o                         
  -2   8   3       7835.19       7616.92       233.27 o                         
  -2  -8   2      14948.52      14033.62       272.98 o                         
  -2  -8   1       4142.86       3943.36       170.81 o                         
   2  -8   0        175.98        199.04       119.61 o                         
  -2  -8  -1         34.09         69.00       130.41 o                         
  -2  -8  -2      11195.57      10781.40       251.49 o                         
   2  -8   3       1823.03       1671.43       184.78 o                         
  -2   8  -4        325.75        318.23       203.23 o                         
  -2  -8  -5       3429.31       3438.83       265.10 o                         
  -2  -8  -6       3176.40       3201.27       333.51 o                         
   2  -8   7       1683.93       1654.58       332.12 o                         
   2  -8   8         45.48         56.87       414.57 o                         
  -2  -8  -9        385.65        592.74       475.44 o                         
  -2  -8 -10        170.31        192.35       583.61 o                         
   2   9 -10       1551.85       1586.12       484.52 o                         
   2  -9  -9       7832.98       7994.84       496.68 o                         
   2  -9  -8        337.50        194.89       344.47 o                         
  -2  -9   7          1.95         65.09       329.38 o                         
  -2  -9   6        549.65        574.37       267.03 o                         
  -2  -9   5       6802.07       6449.15       313.90 o                         
   2   9  -4        134.53        158.65       202.40 o                         
   2   9  -3       6996.74       6844.27       249.91 o                         
  -2  -9   2       1617.58       1507.95       165.03 o                         
  -2  -9   1        210.12        229.42       151.44 o                         
  -2  -9   0       1395.14       1311.79       150.41 o                         
   2   9   1       7981.23       7445.21       253.14 o                         
  -2  -9  -2        599.23        613.24       180.93 o                         
  -2  -9  -3       3057.66       3032.44       226.00 o                         
  -2  -9  -4        716.82        454.93       215.51 o                         
  -2  -9  -5        177.37        118.84       294.54 o                         
  -2  -9  -6          2.72         28.15       321.10 o                         
   2  -9   7       5089.05       4807.66       390.22 o                         
   2  -9   8        213.26        293.55       420.84 o                         
  -2  -9  -9       1948.22       1990.29       503.60 o                         
  -2  -9 -10        246.57        170.50       593.03 o                         
   2  10 -10       8216.24       8784.22       600.74 o                         
   2 -10  -9         33.04        204.77       410.92 o                         
  -2 -10   8       1698.29       1785.87       382.34 o                         
  -2 -10   7       5530.07       5493.38       403.44 o                         
  -2  10   6      11876.77      11561.49       417.48 o                         
   2  10  -5       5075.05       5089.95       322.14 o                         
  -2  10   4      12046.78      11350.04       390.08 o                         
   2  10  -3         14.47         89.37       201.78 o                         
  -2 -10   2       2339.62       2368.99       193.98 o                         
  -2 -10   1       1958.04       2004.21       181.38 o                         
  -2 -10   0       2518.26       2373.67       185.84 o                         
  -2 -10  -1       1466.23       1341.35       193.14 o                         
  -2  10  -2       1834.27       1593.18       206.36 o                         
  -2 -10  -3        149.33        198.59       215.01 o                         
  -2 -10  -4       2410.15       2155.21       248.22 o                         
  -2 -10  -5       1092.85       1259.61       330.57 o                         
  -2 -10  -6        118.83        151.93       353.58 o                         
   2 -10   7          4.69        188.55       369.26 o                         
   2 -10   8       8299.99       8749.38       557.63 o                         
   2 -10   9       2071.21       2258.74       531.48 o                         
   2 -11  -9       1646.52       1855.55       419.78 o                         
  -2 -11   8       2367.31       2657.41       402.22 o                         
  -2 -11   7       2996.73       3086.35       376.21 o                         
  -2 -11   6       6326.12       6601.51       366.08 o                         
   2  11  -5       6613.06       6693.32       351.16 o                         
   2  11  -4        414.05        382.29       260.28 o                         
   2  11  -3        692.86        800.62       242.96 o                         
   2  11  -2       8353.53       8103.48       286.79 o                         
  -2 -11   1       4852.07       4680.82       239.65 o                         
  -2 -11   0      10099.30       9709.98       289.31 o                         
  -2 -11  -1         49.62         -0.79       207.02 o                         
  -2  11  -2       1070.89        958.58       222.96 o                         
  -2 -11  -3         81.52         26.88       227.88 o                         
   2  11   4      11690.58      11247.00       466.34 o                         
  -2  11  -5       3379.84       3125.83       364.49 o                         
  -2 -11  -6       1673.81       1642.78       368.52 o                         
  -2 -11  -7        700.89        711.77       424.30 o                         
   2 -11   8        886.98       1103.82       494.76 o                         
   2 -11   9       2965.88       3719.50       618.51 o                         
  -2 -12   9       2459.72       2557.71       467.23 o                         
  -2 -12   8       2721.26       2754.86       416.21 o                         
  -2 -12   7       4125.59       4034.10       390.04 o                         
  -2 -12   6        276.66        323.26       314.23 o                         
   2 -12  -5       1010.21        975.46       304.98 o                         
  -2  12   4       1198.37       1273.61       271.04 o                         
   2  12  -3       2123.57       1901.59       266.18 o                         
   2  12  -2       3864.14       3787.36       266.13 o                         
  -2 -12   1      13881.75      13833.95       355.07 o                         
  -2 -12   0          2.50        100.44       214.71 o                         
  -2 -12  -1       1183.42       1098.13       228.21 o                         
  -2 -12  -2        588.01        400.71       236.61 o                         
  -2 -12  -3       5550.47       5109.87       305.23 o                         
  -2 -12  -4        237.18        333.95       329.99 o                         
  -2  12  -5       4503.56       4667.25       410.68 o                         
  -2 -12  -6        767.54        819.57       398.65 o                         
  -2 -12  -7         41.85        200.30       455.28 o                         
   2 -12   8        263.69        384.64       508.55 o                         
  -2 -13   8       2710.65       2916.70       444.01 o                         
  -2 -13   7        171.50        208.83       395.63 o                         
  -2 -13   6        272.56        335.17       329.13 o                         
   2 -13  -5       9241.55       9326.21       437.65 o                         
   2  13  -4       2819.27       2786.52       334.71 o                         
   2  13  -3       2952.86       2767.91       301.54 o                         
   2  13  -2       3975.51       3785.53       310.06 o                         
  -2 -13   1        397.53        516.18       230.74 o                         
  -2 -13   0        274.54        253.47       233.25 o                         
  -2 -13  -1       2038.12       1921.17       262.57 o                         
  -2 -13  -2        348.98        236.52       259.41 o                         
  -2  13  -3       3607.55       3178.73       293.17 o                         
  -2 -13  -4       1558.43       1511.22       350.82 o                         
  -2  13  -5          8.41        195.87       373.87 o                         
  -2 -13  -6       1946.22       2072.38       447.19 o                         
  -2 -13  -7       4939.45       4843.68       518.81 o                         
   2 -13   8        476.17        678.12       539.71 o                         
  -2 -14   8       1597.87       1917.76       463.94 o                         
  -2 -14   7        199.93        396.48       411.93 o                         
   2 -14  -6       4863.89       4743.08       427.62 o                         
   2 -14  -5       4169.91       4376.46       393.68 o                         
   2  14  -4       8926.59       9173.65       475.87 o                         
   2  14  -3       2329.54       2239.33       331.93 o                         
   2  14  -2        222.70        196.38       288.88 o                         
  -2  14   1       3032.52       2761.75       286.48 o                         
  -2 -14   0       4601.41       4697.80       302.48 o                         
  -2 -14  -1       1759.09       1711.84       294.00 o                         
  -2 -14  -2       5195.12       5233.43       339.15 o                         
  -2 -14  -3       2504.74       2232.64       333.72 o                         
  -2 -14  -4       1864.65       1721.42       387.40 o                         
  -2 -14  -5        348.90        427.23       406.32 o                         
  -2 -14  -6       2178.83       2410.58       479.61 o                         
  -2 -14  -7       1559.79       1339.20       497.96 o                         
  -2 -15   7        563.70        339.37       447.55 o                         
   2 -15  -6       3579.30       3724.07       443.08 o                         
   2 -15  -5       2847.66       2769.51       386.73 o                         
   2 -15  -4       1692.34       1876.94       399.32 o                         
   2  15  -3       1047.33       1172.45       374.47 o                         
   2  15  -2       3976.04       3968.63       376.46 o                         
  -2  15   1        623.90        622.30       318.74 o                         
  -2 -15   0       9803.72      10271.80       411.09 o                         
  -2 -15  -1       4926.58       4898.66       359.27 o                         
  -2 -15  -2        491.41        525.74       312.27 o                         
  -2  15  -3       1908.86       1890.04       369.62 o                         
  -2 -15  -4       7079.56       6968.34       500.42 o                         
  -2 -15  -5        199.80        171.70       453.95 o                         
  -2 -15  -6        428.58        538.42       481.70 o                         
  -2 -15  -7       1100.33       1406.06       531.58 o                         
   2 -16  -6        184.78        495.93       455.02 o                         
   2 -16  -5        607.89        774.61       425.47 o                         
   2 -16  -4         66.69        341.30       441.07 o                         
   2  16  -3       3951.07       3945.09       425.07 o                         
   2  16  -2         42.66        131.84       364.39 o                         
   2  16  -1       6441.76       6342.88       431.16 o                         
  -2  16   0        423.11        524.89       346.89 o                         
  -2 -16  -1        645.30        627.45       341.38 o                         
  -2 -16  -2         75.11        237.73       387.72 o                         
  -2  16  -3       2208.11       2187.45       410.68 o                         
  -2 -16  -4         54.85         83.16       441.79 o                         
  -2 -16  -5       5947.47       6207.42       549.83 o                         
  -2  16  -6         33.89        269.71       517.77 o                         
   2 -17  -5       1215.81       1349.80       486.26 o                         
   2 -17  -4       3212.16       3530.01       453.16 o                         
   2 -17  -3       4292.22       4439.60       444.13 o                         
   2  17  -2       4543.69       4157.04       426.92 o                         
   2  17  -1        106.38         27.77       390.07 o                         
  -2  17   0        266.33        268.22       390.28 o                         
  -2 -17  -1       3633.96       3307.09       386.97 o                         
  -2 -17  -2         64.23        -53.50       431.60 o                         
  -2 -17  -3       2587.08       2601.25       455.14 o                         
  -2 -17  -4       1653.63       2074.75       531.29 o                         
  -2 -17  -5        443.23        424.66       535.99 o                         
   2 -18  -4       5187.85       5325.96       529.96 o                         
   2 -18  -3       1115.83       1079.59       450.98 o                         
   2 -18  -2       3565.55       3773.69       448.81 o                         
   2  18  -1         24.00       -217.11       451.80 o                         
  -2  18   0       3593.02       4021.06       447.74 o                         
  -2  18  -1        113.53        254.62       470.21 o                         
  -2 -18  -2      10731.88      11106.24       637.53 o                         
  -2 -18  -3        224.32        269.76       502.84 o                         
   2 -19  -2       1271.63       1242.59       457.28 o                         
   2 -19  -1        271.45        334.60       474.35 o                         
  -2  19   0       1168.01       1230.65       525.39 o                         
  -2  19  -1       6003.37       6584.85       597.48 o                         
   3   0 -11       4254.36       4310.71       759.94 o                         
   3   0  -9       2267.23       2441.08       459.47 o                         
   3   0  -7      21561.51      20359.34       637.68 o                         
   3   0  -5      72932.03      68611.07      1042.14 o                         
   3   0  -3        121.82        195.80       193.82 o                         
   3   0  -1     143523.73     140687.94       722.12 o                         
  -3   0  -1      18782.70      18876.75       319.88 o                         
  -3   0  -3       7680.89       7448.57       224.14 o                         
   3   0   5       5996.72       6145.83       279.64 o                         
  -3   0  -7        623.33        834.42       406.57 o                         
  -3   0  -9        211.31        322.04       618.67 o                         
   3   0  11       1283.90       1353.14      1035.80 o                         
   3  -1 -10       3695.65       3360.39       481.01 o                         
   3  -1  -9      13344.49      13215.56       538.83 o                         
   3  -1  -8        388.26        472.10       295.63 o                         
   3  -1  -7       1739.15       1695.19       252.18 o                         
   3  -1  -6      33077.18      31906.10       518.31 o                         
   3  -1  -5       7433.99       7129.87       248.75 o                         
   3  -1  -4      12356.51      11939.45       288.67 o                         
  -3   1   3      18001.38      18606.07       273.65 o                         
   3  -1  -2      21282.77      21628.47       238.73 o                         
  -3  -1   1      12308.83      12702.06       170.49 o                         
  -3  -1   0      40413.60      41282.20       273.03 o                         
  -3   1  -1       2357.65       2512.68        98.32 o                         
  -3   1  -2        205.63        211.26        81.61 o                         
  -3   1  -3      25533.82      25234.16       252.94 o                         
  -3   1  -4       8996.92       8962.28       199.84 o                         
  -3   1  -5       2996.37       3025.87       178.42 o                         
   3  -1   6       2387.08       2321.11       216.33 o                         
  -3   1  -7       4286.48       4105.85       332.58 o                         
  -3  -1  -8       1131.98       1052.90       352.38 o                         
  -3   1  -9       1547.27       1421.44       445.00 o                         
   3  -2 -10      11124.53      11145.11       625.65 o                         
   3  -2  -9        191.81        263.43       353.09 o                         
   3  -2  -8      17039.30      16122.51       487.13 o                         
   3  -2  -7       1920.46       1983.88       252.47 o                         
   3  -2  -6        469.82        498.23       210.56 o                         
   3  -2  -5          5.34         72.32       175.93 o                         
  -3   2   4      40064.13      39826.81       443.62 o                         
  -3  -2   3          6.92         67.94       118.69 o                         
  -3  -2   2      36577.92      37364.65       329.98 o                         
  -3  -2   1       1047.82       1125.21        94.95 o                         
  -3  -2   0        130.78        241.81        85.38 o                         
  -3  -2  -1       1399.91       1407.73       101.63 o                         
  -3  -2  -2      35517.45      34944.11       294.67 o                         
  -3   2  -3        392.94        426.64       100.53 o                         
  -3   2  -4      17497.24      17090.48       270.39 o                         
   3  -2   5       2722.31       2704.47       201.48 o                         
   3  -2   6       1217.75       1208.15       232.50 o                         
  -3   2  -7          9.14        241.50       319.24 o                         
  -3  -2  -8       5408.62       5628.70       474.27 o                         
  -3  -2  -9       1010.22       1411.15       406.68 o                         
   3  -3 -10        902.91       1143.49       443.51 o                         
   3  -3  -9      11729.51      11804.91       505.24 o                         
   3  -3  -8        381.84        288.97       278.89 o                         
  -3   3   7      16708.73      16402.85       423.78 o                         
  -3   3   4      12611.53      12533.87       253.92 o                         
   3   3  -3      68433.93      66993.81       486.12 o                         
  -3  -3   2      14693.67      14912.53       217.92 o                         
  -3  -3   1       6849.29       7053.04       144.50 o                         
  -3  -3   0      27267.63      28154.44       253.69 o                         
  -3  -3  -1      33719.88      33145.36       325.27 o                         
  -3  -3  -2        137.53        205.69        98.71 o                         
  -3  -3  -3      15399.15      15320.27       218.75 o                         
   3  -3   6        411.41        576.59       238.96 o                         
  -3   3  -7       1287.62       1478.60       295.12 o                         
  -3  -3  -8       1363.57       1161.10       383.46 o                         
  -3  -3  -9       1511.18       1573.92       466.29 o                         
  -3   4   4      14595.36      14473.02       266.30 o                         
   3   4  -3        399.99        518.28       127.43 o                         
  -3  -4   2       9733.02       9754.20       209.41 o                         
  -3  -4   1      47825.43      48298.70       359.62 o                         
  -3  -4   0      14018.95      14081.88       191.99 o                         
  -3  -4  -1      29669.77      29420.90       286.70 o                         
  -3  -4  -2       7344.70       7368.06       141.55 o                         
  -3  -4  -3       1822.04       1905.26       115.75 o                         
  -3  -5   3       6507.98       6435.15       172.67 o                         
  -3  -5   2       8026.84       8200.25       204.63 o                         
  -3  -5   1       3348.29       3401.37       142.00 o                         
  -3  -5   0      31718.62      31041.29       299.50 o                         
  -3  -5  -1          7.30         62.66        94.08 o                         
   3   5   2       6736.08       6595.63       151.32 o                         
   3   6  -3        877.37        935.00       154.21 o                         
  -3  -6   2      38326.44      36871.89       362.84 o                         
  -3  -6   1      10590.53      10452.57       218.43 o                         
  -3  -6   0       1933.30       1974.83       117.49 o                         
   3  -6   1       3707.32       3726.68       137.26 o                         
  -3  -6  -2      21379.88      21455.15       258.42 o                         
  -3  -7   2        420.37        474.07       132.93 o                         
  -3  -7   1       1711.80       1586.92       138.06 o                         
  -3  -7   0       1366.07       1412.68       120.61 o                         
   3   7   1      32015.58      31231.55       318.66 o                         
  -3  -8   1       5013.61       4837.47       177.42 o                         
  -3  -8   0       2575.17       2444.01       151.60 o                         
   4   0 -10       2248.90       1776.09       652.33 o                         
   4   0  -8        185.61        282.25       424.93 o                         
   4   0  -6        287.81        336.90       327.96 o                         
   4   0  -4         50.69        236.25       264.12 o                         
   4   0  -2      36195.13      37126.52       492.35 o                         
   4   0   0       6892.34       6387.64       205.60 o                         
  -4   0  -2      45841.12      47716.45       654.91 o                         
   4   0   4      53219.04      54851.42       820.31 o                         
   4   0   6       2828.20       3015.27       435.27 o                         
  -4   0  -8      20214.99      20278.33      1018.53 o                         
   4   0  10       3248.96       3514.09       904.24 o                         
   5   0 -11       7669.73       7347.00       918.41 o                         
   5   0  -9       5549.79       5334.62       592.42 o                         
   5   0  -7       3135.10       3339.43       411.95 o                         
   5   0  -5       1678.77       1731.84       331.12 o                         
   5   0  -3        587.48        757.52       246.18 o                         
   5   0  -1          5.01         32.91       145.49 o                         
  -5   0  -1         71.84        125.55       200.01 o                         
  -5   0  -3       8382.70       8036.40       394.42 o                         
   5   0   5        242.99        174.83       383.10 o                         
   5   0   7      13350.04      13615.95       790.19 o                         
  -5   0  -9        992.63       1342.70       815.21 o                         
   5  -1 -11        226.93        231.04       552.23 o                         
   5  -1 -10       5612.58       5644.82       467.53 o                         
   5  -1  -9         10.50         59.25       349.32 o                         
   5  -1  -8        187.60        176.14       298.39 o                         
   5  -1  -7       1685.61       1725.12       277.37 o                         
   5  -1  -6       3260.72       3341.40       266.89 o                         
   5  -1  -5       2109.01       2276.38       240.17 o                         
   5  -1  -4        173.41        258.79       198.33 o                         
   5  -1  -3       1248.13       1232.49       174.30 o                         
   5  -1  -2          2.28         10.46       119.86 o                         
   5   1  -1       4690.62       4544.16       148.84 o                         
  -5  -1   0        179.24        266.25       114.92 o                         
   5   1   1        919.68        819.00       139.34 o                         
   5   1   2       1695.97       1629.58       151.08 o                         
  -5   1  -3       3244.26       3004.51       215.90 o                         
  -5   1  -4        628.13        536.87       223.62 o                         
  -5   1  -5        171.77        241.03       253.85 o                         
   5  -1   6       3054.52       2942.48       353.84 o                         
   5  -1   7         57.99        115.06       368.02 o                         
   5  -1   8       6144.77       6121.22       502.07 o                         
  -5  -1  -9       1126.12       1289.78       525.85 o                         
   5  -2 -11         17.04         81.40       507.95 o                         
   5  -2 -10         11.04        148.83       393.24 o                         
   5  -2  -9         20.72        312.10       366.79 o                         
   5  -2  -8       1725.02       1758.84       299.25 o                         
   5  -2  -7         14.97         -3.39       266.72 o                         
   5  -2  -6       2995.82       2877.73       260.90 o                         
   5  -2  -5        280.58        368.26       220.14 o                         
   5  -2  -4          2.49         56.51       193.17 o                         
   5  -2  -3       1422.21       1520.89       158.40 o                         
   5  -2  -2       2751.17       2663.17       154.42 o                         
  -5  -2   1       1408.38       1370.79       122.03 o                         
  -5  -2   0        272.25        349.64       114.72 o                         
  -5  -2  -1       1128.65       1042.98       122.66 o                         
  -5  -2  -2       1584.19       1542.02       172.97 o                         
  -5  -2  -3         12.17         58.77       192.14 o                         
  -5   2  -4       2711.06       2727.25       244.08 o                         
  -5   2  -5         14.20         35.48       260.56 o                         
   5  -2   6        651.08        634.33       324.14 o                         
   5  -2   7         30.77         27.86       381.22 o                         
   5  -2   8        750.47        707.31       423.41 o                         
  -5  -2  -9        332.05        171.62       514.08 o                         
   5  -3 -11       1340.50       1892.51       624.02 o                         
   5  -3 -10       2989.90       3262.75       421.77 o                         
   5  -3  -9       4422.32       4239.54       413.34 o                         
   5  -3  -8          7.50        171.15       305.96 o                         
   5  -3  -7       5467.55       5722.38       333.74 o                         
   5  -3  -6       1178.55       1182.66       246.92 o                         
   5  -3  -5        384.97        399.75       212.03 o                         
   5  -3  -4        233.61        315.40       184.62 o                         
  -5  -3   3        683.24        798.17       152.33 o                         
   5  -3  -2        387.28        405.37       133.66 o                         
  -5  -3   1        904.25        928.41       138.27 o                         
  -5  -3   0        432.94        443.64       132.96 o                         
  -5   3  -1       1314.34       1225.83       140.21 o                         
  -5  -3  -2        613.84        608.68       177.39 o                         
  -5  -3  -3        462.72        506.59       206.09 o                         
   5  -3   4        886.62        930.91       236.13 o                         
   5  -3   5       8093.62       7883.22       367.82 o                         
   5  -3   6       3754.32       3840.96       361.89 o                         
   5  -3   7        195.91        371.76       386.36 o                         
   5  -3   8       1779.81       1669.90       428.82 o                         
  -5  -3  -9       6592.00       6983.25       629.39 o                         
   5  -4 -10       1053.49       1088.21       479.82 o                         
   5  -4  -9       4333.64       4154.38       429.95 o                         
   5  -4  -8       3698.59       4200.03       385.61 o                         
   5  -4  -7          2.76         29.02       284.14 o                         
   5  -4  -6        685.56        777.49       247.03 o                         
   5  -4  -5       2388.33       2403.31       236.13 o                         
   5  -4  -4       2868.01       2890.21       210.42 o                         
   5   4  -3        697.81        686.85       164.95 o                         
  -5  -4   2       1133.37       1037.91       142.72 o                         
  -5  -4   1        114.90        186.68       159.39 o                         
  -5  -4   0         19.86         13.49       146.67 o                         
  -5  -4  -1       2395.28       2334.13       151.18 o                         
  -5  -4  -2       3536.79       3554.24       214.96 o                         
  -5  -4  -3        577.01        692.93       229.31 o                         
   5  -4   4       2062.47       2220.57       287.60 o                         
   5  -4   5       1457.42       1474.74       304.66 o                         
   5  -4   6       4870.46       4909.08       424.16 o                         
   5  -4   7       6088.97       6124.47       443.16 o                         
   5  -4   8        339.13        583.29       421.77 o                         
  -5  -4  -9        671.23        712.77       501.59 o                         
   5  -5 -10       3265.67       3559.58       501.14 o                         
   5  -5  -9        361.92        500.20       403.92 o                         
   5  -5  -8        882.57       1056.77       346.59 o                         
   5  -5  -7         38.56        184.16       297.12 o                         
   5  -5  -6        991.55        847.18       258.99 o                         
   5  -5  -5       1336.79       1321.92       228.59 o                         
   5  -5  -4       7714.60       7366.38       281.22 o                         
   5  -5  -3        106.87        154.98       173.83 o                         
   5  -5  -2        631.80        645.06       164.68 o                         
  -5  -5   1         57.93        191.41       168.44 o                         
   5   5   0       4553.71       4474.30       195.14 o                         
  -5  -5  -1        816.30        912.81       160.49 o                         
  -5  -5  -2       2947.46       2886.99       203.45 o                         
  -5  -5  -3       1871.57       1705.94       251.29 o                         
   5  -5   4          1.47        128.96       284.96 o                         
   5  -5   5         31.08         93.24       310.62 o                         
   5  -5   6       1492.40       1495.77       375.71 o                         
   5  -5   7        779.72        888.64       407.27 o                         
  -5  -5  -8       3312.36       3404.82       527.84 o                         
  -5  -5  -9        489.80        685.86       516.37 o                         
   5  -6 -10          9.98        -91.40       484.39 o                         
   5  -6  -9        341.70        671.25       375.80 o                         
   5  -6  -8       5689.63       6227.82       434.02 o                         
   5  -6  -7        375.41        433.72       303.59 o                         
   5  -6  -6        454.31        589.77       286.97 o                         
   5  -6  -4        538.32        544.73       212.34 o                         
   5   6  -3        939.73        956.19       185.93 o                         
   5  -6  -2         62.01        134.75       170.67 o                         
   5   6  -1        748.34        783.05       177.06 o                         
   5   6   0        716.04        732.91       161.12 o                         
  -5  -6  -1       2425.17       2155.12       189.11 o                         
  -5  -6  -2         68.50         94.55       188.39 o                         
   5  -6   3        853.89        959.99       237.81 o                         
   5  -6   5          8.65        -39.62       329.36 o                         
   5  -6   6       2447.47       2450.22       391.42 o                         
   5  -6   7       1243.92       1416.55       439.13 o                         
  -5  -6  -8       3616.61       4082.32       573.93 o                         
  -5  -6  -9       1698.69       1751.31       576.98 o                         
   5   7 -10        150.31        331.07       513.13 o                         
   5  -7  -9       5208.44       5565.40       464.31 o                         
   5  -7  -8       1569.13       1815.00       363.75 o                         
   5   7  -6       2020.73       1933.93       319.77 o                         
   5   7  -3       1491.46       1402.52       198.65 o                         
  -5  -7   2         61.18        115.96       204.62 o                         
   5   7  -1        343.04        430.56       189.68 o                         
  -5  -7   0       1667.76       1576.95       185.58 o                         
  -5  -7  -1       2541.61       2499.90       201.59 o                         
  -5  -7  -2        202.96        258.27       206.42 o                         
   5  -7   5      10936.58      10838.26       523.32 o                         
   5  -7   7         86.28         36.36       480.77 o                         
  -5  -7  -8        646.55       1310.04       621.07 o                         
   5  -8  -7       1707.06       1860.37       379.37 o                         
   5   8  -5       2601.95       2441.63       299.57 o                         
   5   8  -4       1220.04       1264.93       235.37 o                         
  -5  -8   3       5822.08       5695.13       276.18 o                         
   5   8  -2       2441.78       2273.81       243.10 o                         
  -5  -8   1       1111.55       1074.19       213.35 o                         
  -5  -8   0       1953.34       2061.81       203.99 o                         
  -5  -8  -1       7039.71       6775.26       264.61 o                         
   5  -8   2         16.15         65.24       221.59 o                         
   5  -8   3        333.58        346.09       258.30 o                         
   5  -8   4       2112.11       2260.05       325.16 o                         
   5  -8   6       3728.61       3639.41       454.86 o                         
  -5  -9   1       1571.35       1619.53       245.96 o                         
  -5  -9   0       2831.16       2785.75       237.00 o                         
   5  10  -2        569.85        653.94       275.63 o                         
   5  10  -1        122.56        245.16       268.57 o                         
  -5 -10   0        283.52        389.83       248.60 o                         
  -5 -10  -1       1562.99       1418.77       257.39 o                         
   6   0 -10       8570.21       9280.68       758.48 o                         
   6   0  -8       6317.01       6370.47       561.62 o                         
   6   0  -6      46598.73      47413.81      1054.40 o                         
   6   0  -4       3019.27       3121.00       358.04 o                         
   6   0  -2      24752.69      25581.70       547.62 o                         
   6   0   0       6198.94       5998.25       379.11 o                         
  -6   0  -2          1.35          8.35       304.95 o                         
  -6   0  -4         34.50        -84.61       371.75 o                         
   6   0   6        698.56        914.95       539.00 o                         
   6   0   8       1089.89        830.27       646.45 o                         
   6  -1 -10       5613.07       5774.33       485.09 o                         
   6  -1  -9         88.08        103.62       371.41 o                         
   6  -1  -8       3354.07       3247.30       334.91 o                         
   6  -1  -7      16108.43      16162.20       492.64 o                         
   6  -1  -6         78.51        172.74       268.30 o                         
   6  -1  -5      10412.77      10434.20       385.55 o                         
   6   1  -4       4996.78       5267.65       289.03 o                         
   6  -1  -3       3622.57       3487.78       258.39 o                         
   6  -1  -2       9571.06       9432.68       324.49 o                         
   6   1  -1      13318.11      13847.54       344.84 o                         
  -6  -1   0          2.97         65.19       186.57 o                         
  -6  -1  -1        925.82       1009.80       188.55 o                         
  -6  -1  -2       8353.77       8018.93       314.72 o                         
  -6  -1  -3        715.11        715.55       250.99 o                         
  -6   1  -4       1366.93       1174.38       275.55 o                         
  -6   1  -5        586.97        460.72       318.50 o                         
   6  -1   6       1307.80       1535.36       381.39 o                         
   6  -1   7       1535.62       1634.03       417.09 o                         
   6  -1   8        400.84        387.40       480.66 o                         
  -6  -1  -9          3.03        425.14       587.83 o                         
   6  -2 -10         22.66         71.11       430.62 o                         
   6  -2  -9      14829.10      14881.17       570.94 o                         
   6  -2  -8        330.78        362.09       322.85 o                         
   6  -2  -7       3087.31       2903.44       312.37 o                         
   6  -2  -6          7.29         27.71       266.29 o                         
   6  -2  -5       7750.79       8046.67       349.20 o                         
   6  -2  -4        159.02        161.62       232.23 o                         
   6  -2  -3      23148.15      23354.54       453.83 o                         
   6   2  -2         84.47        151.89       211.92 o                         
   6   2  -1       4049.77       4136.56       242.46 o                         
  -6  -2   0        720.50        782.08       191.57 o                         
  -6  -2  -1       5210.62       5312.30       250.22 o                         
  -6  -2  -2         16.05         13.28       232.86 o                         
  -6  -2  -3       7469.65       7153.15       324.23 o                         
  -6  -2  -4       1577.69       1521.99       269.49 o                         
   6  -2   5         14.45         81.07       325.95 o                         
   6  -2   6          6.26        163.65       404.99 o                         
  -6  -2  -7        638.83        744.43       445.57 o                         
   6  -2   8        489.81        469.90       501.56 o                         
  -6  -2  -9        337.94        550.89       582.00 o                         
   6  -3 -10       7688.32       8608.74       546.87 o                         
   6  -3  -9        301.08        417.88       379.78 o                         
   6  -3  -8      16798.89      16741.46       534.38 o                         
   6  -3  -7       7227.52       7803.35       403.45 o                         
   6  -3  -6        913.76        884.86       272.15 o                         
   6  -3  -5       8585.57       8588.93       348.32 o                         
   6  -3  -4      26642.44      26681.22       517.93 o                         
   6   3  -3       1186.49       1204.83       252.86 o                         
   6   3  -2       5955.85       5762.75       280.13 o                         
  -6  -3   1       3526.60       3782.90       219.56 o                         
  -6  -3   0       6235.03       5788.02       279.21 o                         
  -6  -3  -1         61.63        182.40       221.10 o                         
   6  -3   2       4030.33       4184.13       295.21 o                         
  -6  -3  -3        383.28        408.48       250.07 o                         
  -6  -3  -4        424.42        431.49       277.79 o                         
  -6  -3  -5          7.99        133.92       303.24 o                         
  -6  -3  -6         11.61        308.92       372.82 o                         
   6  -3   7        815.40        765.93       427.33 o                         
   6  -3   8       1230.18       1052.72       471.22 o                         
   6  -4 -10       3047.92       3066.60       447.47 o                         
   6  -4  -9       2126.23       2208.15       399.10 o                         
   6  -4  -8       4974.88       4963.13       424.69 o                         
   6  -4  -7       1197.48       1141.56       317.09 o                         
   6  -4  -6      22603.79      22575.49       544.41 o                         
   6  -4  -5       7689.97       7775.14       345.77 o                         
   6  -4  -4       3001.95       3061.18       262.97 o                         
   6   4  -3       3361.94       3258.72       281.20 o                         
   6   4  -2       8774.04       8964.38       298.18 o                         
  -6  -4   1       5102.28       5033.29       238.37 o                         
  -6  -4   0      14551.43      14676.57       384.46 o                         
  -6  -4  -1       1510.54       1479.49       254.09 o                         
  -6  -4  -2        471.77        564.08       233.69 o                         
  -6  -4  -3        634.06        480.56       271.68 o                         
  -6  -4  -4       1603.99       1642.95       296.50 o                         
   6  -4   5          6.46         74.37       312.51 o                         
   6  -4   6       1874.69       1971.87       384.81 o                         
   6  -4   7        146.23        246.81       428.77 o                         
   6  -4   8         88.54        242.97       482.38 o                         
   6  -5 -10       1185.00       1471.07       464.36 o                         
   6  -5  -9        530.27        606.83       403.36 o                         
   6  -5  -8        621.63        715.45       367.48 o                         
   6  -5  -7      11820.18      12153.44       472.30 o                         
   6  -5  -6        176.31        175.71       289.98 o                         
   6  -5  -5       8839.03       8766.07       357.84 o                         
   6  -5  -4       1218.29       1438.30       240.35 o                         
   6  -5  -3        259.16        288.53       237.11 o                         
  -6  -5   2       3504.95       3492.08       238.50 o                         
  -6  -5   1      14206.64      14234.33       350.36 o                         
  -6  -5   0       1658.31       1626.31       202.45 o                         
  -6  -5  -1       6891.62       6617.15       337.18 o                         
  -6  -5  -2       1368.79       1429.64       246.58 o                         
  -6  -5  -3       2108.82       2160.22       290.55 o                         
   6  -5   4       1150.29       1085.17       318.15 o                         
   6  -5   5       5171.77       4941.58       391.38 o                         
   6  -5   6          1.25        -63.39       385.77 o                         
   6  -5   7         83.96        111.49       427.99 o                         
   6  -5   8         42.26        122.55       483.88 o                         
   6  -6  -9      13822.67      14047.42       612.06 o                         
   6  -6  -8       1808.99       2013.79       392.56 o                         
   6  -6  -7       4617.85       4959.99       384.14 o                         
   6  -6  -6       2586.63       2706.96       309.41 o                         
   6  -6  -5       8327.42       8289.41       360.32 o                         
   6  -6  -4         11.65        134.87       261.98 o                         
   6   6  -3      17025.53      17096.73       435.47 o                         
  -6  -6   2       4527.83       4456.83       262.03 o                         
  -6  -6   1        166.16        148.57       207.12 o                         
  -6  -6   0       3199.11       3087.84       245.55 o                         
  -6  -6  -1       2618.54       2498.53       280.16 o                         
  -6  -6  -2        603.92        624.80       277.07 o                         
   6  -6   3       1174.19       1131.96       320.40 o                         
   6  -6   4       3126.94       3186.28       359.21 o                         
   6  -6   5       1165.14        891.33       389.32 o                         
   6  -6   6        160.40        145.03       427.79 o                         
   6  -6   7        236.80        190.37       425.10 o                         
  -6  -6  -8        209.59        339.03       485.92 o                         
   6  -7  -9        123.16        170.18       430.51 o                         
   6  -7  -8      14326.43      14351.70       582.18 o                         
   6  -7  -7          3.37         12.85       344.72 o                         
   6  -7  -6        615.05        665.12       330.05 o                         
   6   7  -5        613.45        556.13       275.93 o                         
   6   7  -4      31969.57      32406.29       605.98 o                         
   6   7  -3       3550.73       3479.21       280.50 o                         
   6  -7  -2       3839.13       3943.81       268.51 o                         
  -6  -7   1         18.70         47.32       216.50 o                         
  -6  -7   0       4919.22       5162.40       270.78 o                         
  -6  -7  -1       4839.24       4657.34       288.25 o                         
  -6  -7  -2       4415.77       4352.48       348.60 o                         
   6  -7   3       1012.82       1048.49       333.89 o                         
   6  -7   4        747.57        802.67       370.66 o                         
   6  -7   5        423.97        464.03       401.92 o                         
  -6  -7  -6         29.22         95.60       476.24 o                         
   6  -7   7          0.89       -109.56       526.00 o                         
  -6  -7  -8       1804.11       1948.00       546.02 o                         
   6  -8  -9       4151.07       4155.66       492.28 o                         
   6  -8  -8       2185.50       2268.68       410.80 o                         
   6  -8  -7        272.27        554.86       359.57 o                         
   6   8  -6       4726.85       4538.05       397.02 o                         
   6   8  -5       4578.11       4528.10       348.50 o                         
   6   8  -4       3437.98       3173.13       297.78 o                         
   6   8  -3       4557.50       4665.30       305.12 o                         
  -6  -8   2        258.44        334.22       252.72 o                         
  -6   8   1        529.82        431.86       231.22 o                         
  -6  -8   0      13142.61      13241.06       372.07 o                         
  -6  -8  -1       5310.37       5309.64       319.27 o                         
  -6  -8  -2       2208.79       1990.95       320.98 o                         
   6  -8   3        572.85        621.73       347.94 o                         
   6  -8   4       3947.97       3685.72       438.71 o                         
   6  -8   5        251.47        174.53       414.01 o                         
   6  -8   6       2252.19       2177.27       472.20 o                         
   6  -8   7       1010.93       1517.44       572.82 o                         
   6  -9  -8        813.23        989.90       430.51 o                         
   6  -9  -7      10112.09       9508.42       509.14 o                         
   6   9  -6        466.54        408.00       361.01 o                         
   6   9  -5       7636.70       7438.65       425.23 o                         
   6   9  -4          3.49          1.83       288.31 o                         
   6   9  -3        821.39        838.78       279.41 o                         
   6   9  -2        562.44        642.93       261.35 o                         
   6   9  -1      11614.38      11214.57       384.73 o                         
  -6  -9   0       1596.26       1532.58       254.16 o                         
  -6  -9  -1       3714.74       3811.16       322.39 o                         
  -6  -9  -2       1786.84       1855.63       340.13 o                         
  -6  -9  -3        596.09        570.82       459.80 o                         
  -6  -9  -4        343.16        257.99       469.24 o                         
  -6  -9  -5       3705.32       4016.02       517.59 o                         
  -6  -9  -6       1645.06       1724.51       535.19 o                         
  -6  -9  -7        520.61        364.91       661.45 o                         
   6 -10  -8       1905.67       1605.19       440.16 o                         
   6 -10  -7       1559.86       1583.53       439.19 o                         
   6  10  -6      11692.21      10950.35       555.48 o                         
   6  10  -5       1714.26       1660.99       351.77 o                         
   6  10  -4        203.50        242.90       316.28 o                         
   6  10  -3       6177.91       6104.96       358.33 o                         
   6  10  -2      12423.95      12745.11       431.32 o                         
   6  10  -1        818.00        865.43       288.23 o                         
  -6 -10   0       1892.22       1879.01       284.70 o                         
  -6 -10  -1        509.43        513.90       311.79 o                         
  -6 -10  -2       2180.26       2150.39       373.51 o                         
  -6 -10  -3       2729.07       2622.03       496.15 o                         
  -6 -10  -4       1118.39       1054.31       505.52 o                         
  -6 -10  -5        919.43        817.11       542.66 o                         
  -6 -10  -6       1032.24        915.80       570.62 o                         
  -6 -10  -7        413.96        454.57       642.69 o                         
   6 -11  -8       3557.08       3472.93       511.38 o                         
   6  11  -7       1276.90       1488.86       448.73 o                         
   6  11  -6        155.44        353.60       407.53 o                         
   6  11  -5         61.70        185.23       362.35 o                         
   6  11  -4       6524.12       6506.93       426.04 o                         
   6  11  -3       6324.29       6563.83       401.41 o                         
   6  11  -2       7087.27       6838.27       379.83 o                         
   6  11  -1       1211.24       1231.02       318.46 o                         
  -6 -11   0        111.99        160.14       312.18 o                         
  -6 -11  -1       3637.44       3552.90       349.06 o                         
  -6 -11  -2       7868.49       8231.85       515.86 o                         
  -6 -11  -3       1077.49       1142.17       499.44 o                         
  -6 -11  -4       1871.07       2027.22       546.33 o                         
  -6 -11  -5          0.73        -71.87       548.12 o                         
  -6 -11  -6       1253.10       1594.92       601.94 o                         
   6  12  -7         10.64       -107.91       525.14 o                         
   6  12  -6       2099.23       2076.44       451.72 o                         
   6  12  -5       2379.67       2249.82       401.15 o                         
   6  12  -4       1501.70       1411.13       382.63 o                         
   6  12  -3       4458.94       4275.07       392.63 o                         
  -6  12   2        211.65        372.41       345.12 o                         
   6  12  -1         69.39         28.74       349.01 o                         
   6  12   0       2055.95       2348.51       360.65 o                         
  -6 -12  -1       6296.86       6119.74       440.65 o                         
  -6 -12  -2       1576.56       1825.01       433.57 o                         
  -6 -12  -3       5464.14       5725.98       524.73 o                         
  -6 -12  -4        239.03        382.02       568.05 o                         
  -6 -12  -5        276.80        270.68       632.28 o                         
   6  13  -6        728.43        738.39       463.12 o                         
   6  13  -5       4450.18       4732.45       459.63 o                         
   6  13  -4       2099.05       1735.92       417.88 o                         
   6  13  -3       1114.86       1285.40       385.23 o                         
   6  13  -2        108.18         46.96       383.22 o                         
   6  13  -1       5689.07       5952.57       435.64 o                         
   6  13   0       3059.98       2661.05       405.88 o                         
  -6 -13  -1       1040.30       1213.25       401.92 o                         
  -6 -13  -2       1191.49       1561.37       474.71 o                         
  -6 -13  -3        100.57        127.75       477.40 o                         
  -6 -13  -4        331.69        713.85       596.21 o                         
  -6 -13  -5       1366.31       1729.58       658.94 o                         
   6  14  -5        319.07        353.36       440.53 o                         
   6  14  -4         52.12         36.43       458.08 o                         
   6  14  -3        557.95        126.85       445.99 o                         
   6  14  -2       7151.66       7645.31       537.73 o                         
   6  14  -1       4607.35       4261.48       450.27 o                         
   6  14   0       3103.25       2738.91       426.67 o                         
  -6  14  -1          5.79         -4.78       442.07 o                         
  -6 -14  -2        127.52        314.73       469.39 o                         
  -6 -14  -3       3038.02       3579.42       546.25 o                         
  -6 -14  -4       3128.37       3818.64       684.63 o                         
   6  15  -4       1191.32       1322.88       495.06 o                         
   6  15  -3        861.84        842.13       505.48 o                         
   6  15  -2       3806.60       3749.32       520.53 o                         
   6  15  -1       2023.41       2251.63       494.43 o                         
   6  15   0          0.47        -30.93       476.74 o                         
   6  15   1         51.42        283.69       498.94 o                         
  -6 -15  -2       5044.12       5178.00       544.69 o                         
  -6 -15  -3       1654.80       1800.49       580.01 o                         
   6  16  -2         11.17        197.87       537.79 o                         
   6  16  -1         15.76         -3.50       517.93 o                         
   6  16   0        106.85        109.21       511.32 o                         
   6  16   1       3384.02       3868.58       572.91 o                         
   9  -1  -1        142.74         77.73       477.99 o                         
   9   6  -1       2196.80       2108.87       493.01 o                         
   9  -7  -2        110.45         -8.40       543.78 o                         
  -9  -7   0        954.74       1186.06       512.21 o                         
   9  -8  -1       3508.17       3169.52       588.70 o                         
   9  -9  -2       3041.41       2899.64       607.77 o                         
   9  -9  -1        552.80        696.35       630.31 o                         
  -9   9   0       2341.11       2650.73       636.79 o                         
   9 -10  -3       3619.59       3765.42       602.70 o                         
   9 -10  -2        930.06       1078.08       654.87 o                         
   9 -10  -1       1528.22       1876.97       666.39 o                         
  -9 -10   0         45.91        125.06       618.90 o                         
  -9  10  -1          7.42        252.46       747.03 o                         
  10   0  -4      15428.36      15308.82      1141.78 o                         
  10   0  -2      15202.29      15019.86      1118.34 o                         
  10   0   0       1060.17       1428.45       942.73 o                         
  10   0   2      10412.79      10511.54      1075.01 o                         
  10  -1   3       3107.27       3681.70       637.06 o                         
  10  -3  -4       4389.65       5050.82       638.78 o                         
  10  -3   1       1390.79       1580.40       638.24 o                         
  10  -4  -2       9560.25       9817.45       711.93 o                         
  10   4  -1       2971.71       3609.46       614.14 o                         
  10  -6  -3          3.89        205.52       584.91 o                         
  10  -6  -2       1843.40       1430.64       621.19 o                         
  10  -6  -1       9263.07       8702.12       715.29 o                         
  10  -6   0         73.94        419.51       673.42 o                         
  10  -7  -2       4243.03       4851.08       673.21 o                         
  10  -7  -1        419.20        251.90       656.56 o                         
                                                                                
