# Supplementary material for: Crystal structures of seven gold(III) complexes of the form LAuX3 (L = substituted pyridine, X = Cl or Br)
Source: Acta Crystallogr E Crystallogr Commun. 2024 Jul 31;80(Pt 8):894–909. doi: 10.1107/S2056989024007266 (PMC11299753; doi:10.1107/S2056989024007266)
Supplement: Supplementary file 5 [file e-80-00894-3sup5.hkl]

data_3                                                                          
_shelx_title ' Cordoba in C2/c'                                                 
_shelx_refln_list_code          4                                               
_shelx_F_calc_maximum     1113.68                                               
_exptl_crystal_F_000      1872.00                                               
_reflns_d_resolution_high  0.6902                                               
                                                                                
loop_                                                                           
 _space_group_symop_operation_xyz                                               
 'x, y, z'                                                                      
 '-x, y, -z+1/2'                                                                
 'x+1/2, y+1/2, z'                                                              
 '-x+1/2, y+1/2, -z+1/2'                                                        
 '-x, -y, -z'                                                                   
 'x, -y, z-1/2'                                                                 
 '-x+1/2, -y+1/2, -z'                                                           
 'x+1/2, -y+1/2, z-1/2'                                                         
                                                                                
_cell_length_a    18.6763                                                       
_cell_length_b     6.7841                                                       
_cell_length_c    18.4807                                                       
_cell_angle_alpha  90.000                                                       
_cell_angle_beta  118.887                                                       
_cell_angle_gamma  90.000                                                       
                                                                                
_shelx_F_squared_multiplier     1.000                                           
                                                                                
loop_                                                                           
 _refln_index_h                                                                 
 _refln_index_k                                                                 
 _refln_index_l                                                                 
 _refln_F_squared_calc                                                          
 _refln_F_squared_meas                                                          
 _refln_F_squared_sigma                                                         
 _refln_observed_status                                                         
   2   0   0     694959.50     703502.12     13720.70 o                         
   4   0   0     742608.56     761858.69      8737.85 o                         
   6   0   0    1240283.62    1281337.50     14278.39 o                         
   8   0   0     974386.75     997536.00     12550.32 o                         
  10   0   0     309040.34     317912.47      6210.26 o                         
  12   0   0     426296.72     431709.38      6430.11 o                         
  14   0   0     506862.84     530934.94      6847.06 o                         
  16   0   0     224599.64     234499.77      4018.34 o                         
  18   0   0     117089.79     124597.60      4002.78 o                         
  20   0   0     212982.81     213342.06      5662.67 o                         
  22   0   0     117058.61     110409.30      4548.27 o                         
   1   1   0         19.86         56.87        39.88 o                         
   3   1   0       1402.49       1744.35        84.17 o                         
   5   1   0       5821.18       6057.56       161.55 o                         
   7   1   0       6306.82       6485.68       227.04 o                         
   9   1   0       5274.82       5128.87       217.19 o                         
  11   1   0       9651.26       9755.36       382.01 o                         
  13   1   0      10533.21      10917.85       433.32 o                         
  15   1   0       7011.21       7082.23       560.50 o                         
  17   1   0       7180.91       6646.56       603.96 o                         
  19   1   0       7880.01       7923.86       747.27 o                         
  21   1   0       5265.96       6098.40       803.80 o                         
  23   1   0       3609.55       6295.69      2417.20 o                         
   0   2   0     392562.94     385761.66      2529.11 o                         
   2   2   0       8176.82      10362.01       180.50 o                         
   4   2   0       1436.30       2243.43       108.07 o                         
   6   2   0      78941.39      78866.26       738.47 o                         
   8   2   0      70058.79      72297.39       874.32 o                         
  10   2   0       1422.24       1747.11       217.78 o                         
  12   2   0      18302.46      18301.43       661.91 o                         
  14   2   0      66249.19      68726.11      1950.09 o                         
  16   2   0      12090.26      11971.30       804.20 o                         
  18   2   0       2521.75       2819.41       530.02 o                         
  20   2   0      43116.68      42539.46      1831.43 o                         
  22   2   0      20277.83      20006.88      1970.39 o                         
   1   3   0       1743.92       1689.30       113.35 o                         
   3   3   0        574.18        599.86       103.04 o                         
   5   3   0        127.54        248.01       100.54 o                         
   7   3   0        568.58        710.48       148.45 o                         
   9   3   0       3526.09       3430.67       239.80 o                         
  11   3   0        396.51        370.32       242.09 o                         
  13   3   0         62.00         99.52       291.64 o                         
  15   3   0       2645.01       2323.18       456.75 o                         
  17   3   0       1204.93        746.32       425.05 o                         
  19   3   0         27.37        416.14       471.03 o                         
  21   3   0        518.80        409.82       676.31 o                         
   0   4   0     749701.50     718525.00      5193.44 o                         
   2   4   0     221729.78     213720.17      1724.93 o                         
   4   4   0     202600.38     199000.98      1620.42 o                         
   6   4   0     400275.28     388316.12      2614.08 o                         
   8   4   0     344781.62     336921.72      2680.34 o                         
  10   4   0     116262.50     115185.24      1648.94 o                         
  12   4   0     178950.72     174442.08      3329.80 o                         
  14   4   0     220689.48     218348.06      4606.33 o                         
  16   4   0     107460.81     105308.22      3026.56 o                         
  18   4   0      59863.54      57542.65      1956.87 o                         
  20   4   0     110857.17     108772.57      5021.19 o                         
   1   5   0       1144.79       1358.36       166.01 o                         
   3   5   0         59.70        182.68       128.66 o                         
   5   5   0       1784.97       1998.49       219.21 o                         
   7   5   0        124.92        270.83       189.36 o                         
   9   5   0        291.46        304.30       248.77 o                         
  11   5   0        661.80        111.13       307.31 o                         
  13   5   0       2127.26       1973.72       617.30 o                         
  15   5   0         39.70        560.79       572.88 o                         
  17   5   0        168.49        231.39       547.30 o                         
  19   5   0       1992.49       3583.82      1055.87 o                         
   0   6   0     160910.03     163778.97      2307.15 o                         
   2   6   0      30445.96      30619.88       644.37 o                         
   4   6   0      28846.78      30119.49       687.51 o                         
   6   6   0      79697.33      79592.87      1439.47 o                         
   8   6   0      70169.73      70611.27      1444.01 o                         
  10   6   0      15592.60      14482.37       780.34 o                         
  12   6   0      35678.06      34722.54      1496.32 o                         
  14   6   0      48822.07      47399.60      1719.70 o                         
  16   6   0      22113.56      19774.75      1183.72 o                         
   1   7   0        467.97        589.90       281.90 o                         
   3   7   0         21.63        -51.49       198.66 o                         
   5   7   0       2467.19       2032.58       292.02 o                         
   7   7   0        985.93        873.70       387.84 o                         
   9   7   0        163.02       -163.59       375.18 o                         
  11   7   0       2398.59       1699.33       449.59 o                         
  13   7   0       4544.00       3002.80       612.73 o                         
  15   7   0        565.98       -941.15       941.15 o                         
   0   8   0      64866.76      67767.88      2451.53 o                         
   2   8   0      15142.89      16781.77       894.81 o                         
   4   8   0      17120.08      17574.97       946.06 o                         
   6   8   0      35820.95      38237.71      1251.43 o                         
   8   8   0      33886.16      33130.81      1448.91 o                         
  10   8   0      12393.96      11692.46       909.44 o                         
  12   8   0      22890.58      18623.64      2310.53 o                         
   1   9   0        292.72        687.56       420.15 o                         
   3   9   0         69.53        567.62       508.42 o                         
   5   9   0        130.91        229.40       676.97 o                         
   7   9   0         16.47       2980.77      1790.15 o                         
   9   9   0        441.19        643.98      1766.25 o                         
 -23   1   1      39938.20      38179.32      2649.83 o                         
 -21   1   1      25753.11      27306.51      1614.24 o                         
 -19   1   1        685.38        435.90       486.91 o                         
 -17   1   1      36842.45      38139.29      1344.10 o                         
 -15   1   1      92716.20     100533.88      1831.58 o                         
 -13   1   1      22597.11      24262.94       708.36 o                         
 -11   1   1      14814.87      15681.70       524.78 o                         
  -9   1   1     129604.59     130421.00      1510.35 o                         
  -7   1   1     212286.36     222883.55      1939.76 o                         
  -5   1   1       3015.47       3079.14       145.88 o                         
  -3   1   1     117387.09     121552.94       612.22 o                         
  -1   1   1     319325.53     317319.81      1393.67 o                         
   1   1   1     105863.16     109245.09       549.57 o                         
   3   1   1      18703.17      19029.51       225.84 o                         
   5   1   1     203663.03     209155.67      1451.81 o                         
   7   1   1     183867.88     188463.11      1798.32 o                         
   9   1   1       5036.88       4621.29       263.20 o                         
  11   1   1     101228.28      99645.81      1665.50 o                         
  13   1   1     130492.16     136232.38      2190.02 o                         
  15   1   1      15567.46      16913.60       811.02 o                         
  17   1   1      29408.21      28182.64      1194.00 o                         
  19   1   1      79233.22      80754.55      2905.46 o                         
  21   1   1      30538.31      28254.37      1590.52 o                         
 -22   2   1         67.47       -782.50       782.50 o                         
 -20   2   1        106.16        586.65       525.36 o                         
 -18   2   1        458.88        678.49       464.51 o                         
 -16   2   1        523.70        786.25       413.37 o                         
 -14   2   1         38.36        -53.85       301.43 o                         
 -12   2   1       1205.30        839.32       197.24 o                         
 -10   2   1       3863.09       4111.05       259.93 o                         
  -8   2   1       1826.83       1784.28       177.72 o                         
  -6   2   1       1251.60       1290.17       128.73 o                         
  -4   2   1       9983.00      10190.56       208.02 o                         
  -2   2   1       4161.80       4372.03       115.89 o                         
   0   2   1       3144.30       3279.26        97.92 o                         
   2   2   1       2817.41       2798.04       124.69 o                         
   4   2   1       6281.46       6384.58       188.03 o                         
   6   2   1        731.38        847.15       121.78 o                         
   8   2   1        164.46        362.43       117.87 o                         
  10   2   1        951.97        824.54       182.70 o                         
  12   2   1        454.39        241.51       314.43 o                         
  14   2   1        283.50        786.34       380.93 o                         
  16   2   1         30.36       -174.30       386.15 o                         
  18   2   1         21.02        372.00       440.72 o                         
  20   2   1        223.01        311.33       481.94 o                         
  22   2   1        751.50       1314.66      1234.79 o                         
 -21   3   1      16625.62      15199.47       996.98 o                         
 -19   3   1        486.98        489.35       499.94 o                         
 -17   3   1      27813.13      27019.21      1195.60 o                         
 -15   3   1      71177.05      71947.16      1783.46 o                         
 -13   3   1      24209.40      24209.82       818.13 o                         
 -11   3   1      21961.58      21393.81       644.67 o                         
  -9   3   1     129572.02     126678.20      1592.72 o                         
  -7   3   1     200080.48     197251.62      1738.73 o                         
  -5   3   1      34547.74      33396.98       487.94 o                         
  -3   3   1     163304.30     160781.38      1127.38 o                         
  -1   3   1     375899.59     362428.25      2064.91 o                         
   1   3   1     183817.80     183729.83      1408.45 o                         
   3   3   1     111686.73     109126.25       992.06 o                         
   5   3   1     330931.94     322161.53      2655.21 o                         
   7   3   1     301983.00     301222.78      2261.91 o                         
   9   3   1      72323.14      69206.31       966.03 o                         
  11   3   1     209582.67     210385.27      3660.62 o                         
  13   3   1     231468.17     232529.66      4198.25 o                         
  15   3   1      72763.06      74937.30      1994.03 o                         
  17   3   1      87097.81      89115.31      2161.45 o                         
  19   3   1     133697.16     142235.59      3407.73 o                         
  21   3   1      65938.62      63834.22      3370.36 o                         
 -22   4   1       6458.20       7228.59      2438.32 o                         
 -20   4   1      11150.62       9469.99       887.52 o                         
 -18   4   1       6752.19       4827.71       672.19 o                         
 -16   4   1      11711.88      11741.20       883.55 o                         
 -14   4   1      25828.95      24965.60      1152.15 o                         
 -12   4   1      23248.57      22237.46       775.52 o                         
 -10   4   1      18161.27      18833.61       661.11 o                         
  -8   4   1      37699.06      34700.04       840.27 o                         
  -6   4   1      51063.78      49384.56       671.52 o                         
  -4   4   1      24021.81      23631.37       442.69 o                         
  -2   4   1      38614.20      37785.18       551.40 o                         
   0   4   1      45585.98      45093.72       583.39 o                         
   2   4   1      34614.64      33192.73       549.88 o                         
   4   4   1      14734.61      13602.43       375.49 o                         
   6   4   1      23085.58      21771.51       438.79 o                         
   8   4   1      21066.10      20689.45       630.81 o                         
  10   4   1       5311.40       4331.54       395.23 o                         
  12   4   1       3302.24       3440.95       440.87 o                         
  14   4   1       7172.34       7304.03       666.03 o                         
  16   4   1       1702.53       1233.21       428.47 o                         
  18   4   1         35.89        405.91       517.36 o                         
  20   4   1        395.54        939.25       882.36 o                         
 -19   5   1        724.58        554.95       724.02 o                         
 -17   5   1      14832.11      13884.30      1012.87 o                         
 -15   5   1      30493.70      29373.62      1363.16 o                         
 -13   5   1       7410.99       7402.05       606.46 o                         
 -11   5   1       3709.00       3779.69       431.57 o                         
  -9   5   1      29571.96      27920.22       794.02 o                         
  -7   5   1      40409.45      39628.47       707.43 o                         
  -5   5   1        215.64        332.86       136.52 o                         
  -3   5   1      12371.91      11717.05       336.20 o                         
  -1   5   1      47039.13      45382.34       635.69 o                         
   1   5   1       5847.85       5936.14       253.42 o                         
   3   5   1        334.70        550.67       198.14 o                         
   5   5   1      25451.34      24315.87       637.34 o                         
   7   5   1      20994.49      20565.45       666.27 o                         
   9   5   1       1184.26       1064.52       282.93 o                         
  11   5   1      12007.93      11268.92       629.82 o                         
  13   5   1      20389.04      20561.51      1075.60 o                         
  15   5   1        413.22        377.80       503.32 o                         
  17   5   1       3794.08       2808.85       553.93 o                         
 -16   6   1        271.81       -327.28       520.00 o                         
 -14   6   1       2091.25       2657.40       528.24 o                         
 -12   6   1        367.20        -23.58       345.93 o                         
 -10   6   1        369.52        530.75       376.15 o                         
  -8   6   1        451.24        651.93       282.92 o                         
  -6   6   1       1409.68       1599.06       269.18 o                         
  -4   6   1       1197.67        741.39       180.42 o                         
  -2   6   1          5.74       -119.98       146.45 o                         
   0   6   1        715.05        805.74       177.50 o                         
   2   6   1        157.87       -101.83       169.90 o                         
   4   6   1        751.36        639.77       210.36 o                         
   6   6   1        512.36        750.13       271.01 o                         
   8   6   1       1850.94       1659.35       300.83 o                         
  10   6   1         13.25       -249.68       326.84 o                         
  12   6   1         37.40         17.27       501.92 o                         
  14   6   1       2868.33       2067.05       610.14 o                         
  16   6   1        761.82         35.05       519.33 o                         
 -15   7   1      28432.22      28617.36      1948.48 o                         
 -13   7   1      18307.66      20494.26      1519.64 o                         
 -11   7   1      19202.89      20052.50      1127.55 o                         
  -9   7   1      44734.64      46320.68      1571.36 o                         
  -7   7   1      65916.83      66908.64      1543.24 o                         
  -5   7   1      27007.07      26941.30       839.75 o                         
  -3   7   1      55939.62      58604.50      1206.96 o                         
  -1   7   1      95997.71      97499.99      1839.18 o                         
   1   7   1      63182.42      65612.74      1268.24 o                         
   3   7   1      47969.89      51104.22       974.03 o                         
   5   7   1      91319.56      93987.36      1576.93 o                         
   7   7   1      90531.50      94183.78      1875.48 o                         
   9   7   1      37706.07      37702.44      1292.40 o                         
  11   7   1      69546.38      70325.89      2192.70 o                         
  13   7   1      73398.61      72004.46      2209.12 o                         
  15   7   1      32820.92      31554.70      3051.22 o                         
 -12   8   1       6655.55       4921.49      1737.48 o                         
 -10   8   1       3860.74       2984.00       550.45 o                         
  -8   8   1       8870.88       9161.23       755.42 o                         
  -6   8   1      11819.68      13528.08       854.24 o                         
  -4   8   1       3354.76       3402.43       467.42 o                         
  -2   8   1       6746.80       7425.55       606.66 o                         
   0   8   1       8859.73       9673.22       701.57 o                         
   2   8   1       6367.71       6875.67       566.41 o                         
   4   8   1       1898.36        924.97       390.73 o                         
   6   8   1       4896.83       4525.65       493.53 o                         
   8   8   1       5361.51       5172.52       640.16 o                         
  10   8   1       1119.49        580.03       467.81 o                         
  12   8   1        685.39       2063.94      1248.23 o                         
  -9   9   1       1600.11       1934.69      2226.27 o                         
  -7   9   1       4246.81       5168.85      2328.87 o                         
  -5   9   1        129.73       -588.33       588.33 o                         
  -3   9   1       1317.62       1356.89       495.79 o                         
  -1   9   1       4862.38       5110.31       728.70 o                         
   1   9   1       2051.43       2078.31       482.73 o                         
   3   9   1        611.06       1164.85      1105.69 o                         
   5   9   1       3853.47       6384.69      1415.18 o                         
 -24   0   2       1864.79       -950.46      1771.59 o                         
 -22   0   2       3863.50       5121.90       953.23 o                         
 -20   0   2      26935.58      26738.17      2200.22 o                         
 -18   0   2       4128.21       7909.74      1017.66 o                         
 -16   0   2       4352.98       4563.85       493.22 o                         
 -14   0   2      44597.98      47129.55      1245.18 o                         
 -12   0   2      21651.06      24171.43       850.96 o                         
 -10   0   2       5709.82       5875.56       453.12 o                         
  -8   0   2       8430.10       8008.63       377.74 o                         
  -6   0   2      48900.94      52926.47      1106.22 o                         
  -4   0   2       5506.43       6629.41       271.96 o                         
  -2   0   2        139.13        484.59        95.42 o                         
   0   0   2        872.27       1459.09       111.65 o                         
   2   0   2      12245.32      14766.08       273.97 o                         
   4   0   2      86914.91      93342.72      1056.54 o                         
   6   0   2        374.87        777.22       139.63 o                         
   8   0   2        689.26       1084.27       240.51 o                         
  10   0   2      42173.69      46504.86      1907.67 o                         
  12   0   2      50567.82      55716.31      1955.99 o                         
  14   0   2         27.77         41.66       344.73 o                         
  16   0   2      13938.84      14963.03      1054.52 o                         
  18   0   2      62777.41      63757.30      2604.34 o                         
  20   0   2      10238.16      11487.23      1480.19 o                         
 -23   1   2       1957.43       2029.28       897.34 o                         
 -21   1   2       2423.55       2839.26       624.49 o                         
 -19   1   2       3883.63       3995.06       579.42 o                         
 -17   1   2       3444.98       3191.97       422.92 o                         
 -15   1   2       2088.14       2408.13       277.82 o                         
 -13   1   2       2771.57       2943.16       307.47 o                         
 -11   1   2       3437.21       3553.03       264.36 o                         
  -9   1   2        414.65        353.32       111.32 o                         
  -7   1   2        250.48        607.54       117.44 o                         
  -5   1   2        339.53        974.61        96.92 o                         
  -3   1   2         70.03        310.74        56.21 o                         
  -1   1   2       3387.07       4070.16        81.95 o                         
   1   1   2       1622.44       1746.07        71.53 o                         
   3   1   2       2393.03       2593.76        92.46 o                         
   5   1   2       6231.49       6530.31       183.01 o                         
   7   1   2       5773.15       5427.30       182.71 o                         
   9   1   2       3335.90       3249.94       168.13 o                         
  11   1   2       3745.96       3374.97       291.31 o                         
  13   1   2       4633.56       3882.14       388.25 o                         
  15   1   2       2508.31       3366.86       428.78 o                         
  17   1   2       1291.65        908.65       403.86 o                         
  19   1   2       1687.66       2679.99       700.48 o                         
  21   1   2       1103.69       1045.65       825.00 o                         
 -22   2   2       7395.01       7704.38       935.44 o                         
 -20   2   2      30306.05      31842.77      1453.77 o                         
 -18   2   2       6213.76       5335.35       678.40 o                         
 -16   2   2       2251.19       1737.32       352.90 o                         
 -14   2   2      39291.09      40227.24      1073.24 o                         
 -12   2   2      18106.66      17886.13       460.40 o                         
 -10   2   2       4442.60       4000.10       179.81 o                         
  -8   2   2       6099.27       6500.20       236.17 o                         
  -6   2   2      41934.55      41581.43       518.37 o                         
  -4   2   2       2792.90       3030.66       118.04 o                         
  -2   2   2        684.46        975.68        83.12 o                         
   0   2   2       7436.84       7322.56       157.84 o                         
   2   2   2      23001.91      23150.69       296.57 o                         
   4   2   2      25333.40      25164.86       350.37 o                         
   6   2   2       7193.02       7651.13       280.36 o                         
   8   2   2      19861.23      19353.02       523.60 o                         
  10   2   2       3418.41       3379.74       237.54 o                         
  12   2   2       4826.31       5397.47       524.85 o                         
  14   2   2      17558.24      16425.71       812.50 o                         
  16   2   2        599.34        826.82       427.63 o                         
  18   2   2       9947.46      10702.15       773.20 o                         
  20   2   2        782.44        632.27       636.24 o                         
 -23   3   2       7003.56       7033.99      2505.94 o                         
 -21   3   2       8318.76       8123.08       703.00 o                         
 -19   3   2       5632.62       5238.20       674.53 o                         
 -17   3   2       8896.72       9330.38       654.60 o                         
 -15   3   2      17856.45      17674.25       790.97 o                         
 -13   3   2      12035.92      11826.72       513.98 o                         
 -11   3   2       7694.34       7547.02       382.47 o                         
  -9   3   2      24903.05      25101.05       667.72 o                         
  -7   3   2      19774.92      19016.22       407.43 o                         
  -5   3   2       9624.17       9511.17       235.96 o                         
  -3   3   2      13460.80      13868.91       290.81 o                         
  -1   3   2      28836.26      27566.23       376.23 o                         
   1   3   2       8622.58       8482.36       252.67 o                         
   3   3   2       5110.46       4729.12       205.78 o                         
   5   3   2      14762.67      14305.62       367.04 o                         
   7   3   2       8737.85       8273.12       296.79 o                         
   9   3   2       2628.57       2877.74       304.46 o                         
  11   3   2       3355.41       3216.42       289.89 o                         
  13   3   2       6738.92       6043.06       496.96 o                         
  15   3   2       2487.69       2326.94       506.84 o                         
  17   3   2        766.14       1781.98       528.01 o                         
  19   3   2       3038.37       2486.40       532.60 o                         
  21   3   2       2511.66       4597.88      1625.72 o                         
 -22   4   2        461.63        912.20       862.00 o                         
 -20   4   2       6968.60       6479.15       785.70 o                         
 -18   4   2        105.14        209.97       547.90 o                         
 -16   4   2       8879.80       8462.41       736.26 o                         
 -14   4   2       7400.95       6696.43       493.10 o                         
 -12   4   2        998.63        655.21       270.85 o                         
 -10   4   2      14468.81      14270.12       566.41 o                         
  -8   4   2        704.83        754.37       135.09 o                         
  -6   4   2       3806.98       3967.84       209.52 o                         
  -4   4   2      18272.52      17189.20       408.53 o                         
  -2   4   2       8871.17       8479.54       250.53 o                         
   0   4   2       1734.85       2001.98       146.90 o                         
   2   4   2        480.57        566.50       139.30 o                         
   4   4   2      50787.07      49540.27       784.50 o                         
   6   4   2       3975.50       3423.24       162.05 o                         
   8   4   2        393.36        655.06       265.27 o                         
  10   4   2      26643.36      26136.96       830.11 o                         
  12   4   2      27400.54      28280.82       913.64 o                         
  14   4   2        147.03        -65.86       402.72 o                         
  16   4   2       7940.24       6576.17       660.23 o                         
  18   4   2      29398.66      28330.18      1419.19 o                         
  20   4   2       4556.92       3541.84      1919.08 o                         
 -21   5   2       2076.57       4508.23      2251.69 o                         
 -19   5   2        340.84       1128.40       582.61 o                         
 -17   5   2        980.74        771.76       461.45 o                         
 -15   5   2       5062.99       4704.28       616.54 o                         
 -13   5   2       1127.60        947.12       337.76 o                         
 -11   5   2         48.89         70.32       298.56 o                         
  -9   5   2       5890.49       5985.88       407.26 o                         
  -7   5   2       2981.22       2773.01       201.84 o                         
  -5   5   2         45.51         80.66       133.21 o                         
  -3   5   2        882.51       1070.87       134.85 o                         
  -1   5   2       7106.58       7203.87       276.30 o                         
   1   5   2        224.31        122.30       123.55 o                         
   3   5   2         33.83        151.04       175.58 o                         
   5   5   2       3999.53       4488.41       282.36 o                         
   7   5   2       1347.64       1641.68       253.71 o                         
   9   5   2         28.46       -200.99       265.67 o                         
  11   5   2        271.77        152.38       278.14 o                         
  13   5   2       2544.05       2134.84       524.91 o                         
  15   5   2        447.85        262.80       433.03 o                         
  17   5   2         17.97       -569.10       569.10 o                         
 -18   6   2      10924.05      10312.54      2955.13 o                         
 -16   6   2       1953.59       2088.01       540.12 o                         
 -14   6   2      29129.78      28640.00      1318.98 o                         
 -12   6   2      21508.08      21420.46       985.28 o                         
 -10   6   2       4373.78       4064.49       469.97 o                         
  -8   6   2      16636.59      16793.36       758.82 o                         
  -6   6   2      34607.18      35046.90       841.65 o                         
  -4   6   2       5248.04       5286.47       304.86 o                         
  -2   6   2       9935.57      10409.59       390.00 o                         
   0   6   2      14843.97      14782.45       444.74 o                         
   2   6   2      16354.10      16486.17       479.96 o                         
   4   6   2          2.62         28.47       217.75 o                         
   6   6   2       6818.94       5870.68       412.00 o                         
   8   6   2       8605.96       8445.49       525.11 o                         
  10   6   2         53.82        190.37       322.32 o                         
  12   6   2        359.71        583.75       456.29 o                         
  14   6   2       3878.99       4052.60       624.92 o                         
  16   6   2          4.01       -710.70       935.56 o                         
 -17   7   2       4528.02       2869.03      1753.58 o                         
 -15   7   2      12367.81      12218.37      1270.53 o                         
 -13   7   2       8361.30       9772.71       951.70 o                         
 -11   7   2       6050.19       5191.58       704.01 o                         
  -9   7   2      22985.31      24274.00      1095.58 o                         
  -7   7   2      21371.28      21690.48       918.40 o                         
  -5   7   2      13629.21      13478.33       574.60 o                         
  -3   7   2      22551.75      22592.18       795.19 o                         
  -1   7   2      40310.84      41983.68      1132.23 o                         
   1   7   2      22683.87      23695.69       704.04 o                         
   3   7   2      20498.39      21901.65       715.95 o                         
   5   7   2      37550.39      39518.45      1125.25 o                         
   7   7   2      27991.88      29916.94      1021.62 o                         
   9   7   2      19251.35      20207.26       990.01 o                         
  11   7   2      18807.30      19420.67       996.34 o                         
  13   7   2      24001.53      26088.05      1528.58 o                         
 -12   8   2       1017.73        730.55       610.05 o                         
 -10   8   2       6509.10       4667.19       619.13 o                         
  -8   8   2       3475.54       3119.71       534.81 o                         
  -6   8   2       1367.52       1343.79       479.88 o                         
  -4   8   2       9212.97       8722.89       662.41 o                         
  -2   8   2       4950.68       4569.12       556.99 o                         
   0   8   2       5147.15       4322.08       584.87 o                         
   2   8   2       2556.02       2074.47       593.22 o                         
   4   8   2      11186.71      12067.83       818.12 o                         
   6   8   2       2730.83       3251.94       462.43 o                         
   8   8   2       1435.30        518.33       423.29 o                         
  10   8   2       5744.56       4853.39       760.73 o                         
  12   8   2       4344.83       6347.03      2845.19 o                         
  -9   9   2       6730.67       6891.35      1595.42 o                         
  -7   9   2       4491.00       4582.26      1821.40 o                         
  -5   9   2       1281.44       1866.90       767.77 o                         
  -3   9   2       2384.90       2510.42       593.43 o                         
  -1   9   2       5162.60       5551.98      1017.12 o                         
   1   9   2        935.13        959.57       534.18 o                         
   3   9   2        578.30       1003.97      1083.21 o                         
   5   9   2       2722.44       3374.52      1328.62 o                         
 -23   1   3      46028.43      44769.69      2046.51 o                         
 -21   1   3     113959.81     120530.76      2972.53 o                         
 -19   1   3      40255.17      43770.91      1535.23 o                         
 -17   1   3      42917.62      46459.77      1271.11 o                         
 -15   1   3     187873.77     205266.25      2179.23 o                         
 -13   1   3     111974.70     115509.02      1342.21 o                         
 -11   1   3      31088.20      31283.89       520.12 o                         
  -9   1   3     205582.41     213336.16      1695.58 o                         
  -7   1   3     283776.97     282322.41      2535.03 o                         
  -5   1   3      31165.88      30701.50       343.94 o                         
  -3   1   3      96096.34      96607.95       583.67 o                         
  -1   1   3     446949.16     442467.22      1974.29 o                         
   1   1   3      75321.52      76893.21       476.47 o                         
   3   1   3      11715.86      12179.02       228.18 o                         
   5   1   3     170946.36     179104.09      1344.17 o                         
   7   1   3     148562.77     150046.64      1170.74 o                         
   9   1   3       4991.83       5311.15       238.25 o                         
  11   1   3      21344.52      22052.89       713.91 o                         
  13   1   3      99431.66     102292.00      1935.94 o                         
  15   1   3      18439.04      18803.16       853.05 o                         
  17   1   3        676.93        233.61       412.36 o                         
  19   1   3      29827.62      30191.25      1463.13 o                         
  21   1   3      26431.05      20744.22      3899.37 o                         
 -24   2   3       3585.70       5646.50      1665.31 o                         
 -22   2   3       4666.52       5185.91       925.81 o                         
 -20   2   3       3679.73       3542.57       681.53 o                         
 -18   2   3       9370.20       9841.20       720.39 o                         
 -16   2   3      14252.55      14418.89       675.64 o                         
 -14   2   3      12180.14      13049.54       562.46 o                         
 -12   2   3      14143.40      13929.18       407.68 o                         
 -10   2   3      28787.46      27627.99       583.21 o                         
  -8   2   3      28927.41      27958.33       519.91 o                         
  -6   2   3      19159.89      18452.04       327.18 o                         
  -4   2   3      29715.68      29477.02       360.54 o                         
  -2   2   3      48276.93      47558.00       430.63 o                         
   0   2   3      14963.73      14980.32       245.42 o                         
   2   2   3      17921.31      18397.99       287.48 o                         
   4   2   3      21647.99      21003.90       351.35 o                         
   6   2   3      12651.13      13332.99       383.54 o                         
   8   2   3       3332.19       3156.04       207.82 o                         
  10   2   3       6749.04       6758.87       371.75 o                         
  12   2   3       4624.65       4628.09       433.32 o                         
  14   2   3       1263.41       1618.79       353.29 o                         
  16   2   3        742.24        468.79       432.05 o                         
  18   2   3       1473.79       1483.17       469.92 o                         
  20   2   3        566.57       1072.07       779.32 o                         
 -23   3   3      22796.18      19525.06      2230.14 o                         
 -21   3   3      65998.87      67093.81      2148.56 o                         
 -19   3   3      22661.82      22980.10      1091.59 o                         
 -17   3   3      25203.07      24914.35      1017.18 o                         
 -15   3   3     124908.69     123421.30      2174.31 o                         
 -13   3   3      82019.17      80002.91      1287.77 o                         
 -11   3   3      29439.14      27415.65       621.66 o                         
  -9   3   3     169184.52     166257.77      1677.28 o                         
  -7   3   3     227341.72     220576.56      1681.24 o                         
  -5   3   3      62016.88      62475.57       730.19 o                         
  -3   3   3     118957.34     117963.15      1013.06 o                         
  -1   3   3     380335.50     373900.16      2219.33 o                         
   1   3   3     133001.33     129566.23      1077.22 o                         
   3   3   3      52289.45      50550.52       610.59 o                         
   5   3   3     219044.12     214139.19      2125.05 o                         
   7   3   3     193477.80     186828.97      1891.69 o                         
   9   3   3      33371.20      32564.65       757.62 o                         
  11   3   3      54301.71      54077.41      1057.02 o                         
  13   3   3     127543.12     125935.81      2660.29 o                         
  15   3   3      39259.96      40324.65      1422.42 o                         
  17   3   3       7971.02       8596.35       762.84 o                         
  19   3   3      40873.38      43115.15      2596.89 o                         
 -22   4   3       2773.15       2131.79      2245.39 o                         
 -20   4   3       9274.89       8375.88       917.48 o                         
 -18   4   3       5281.59       4370.42       583.33 o                         
 -16   4   3       5645.12       5774.20       649.25 o                         
 -14   4   3      13479.25      12217.65       631.38 o                         
 -12   4   3      18513.33      17098.61       693.08 o                         
 -10   4   3       7793.09       7201.19       332.78 o                         
  -8   4   3      10833.15       9854.57       336.41 o                         
  -6   4   3      25616.52      24659.29       513.52 o                         
  -4   4   3      12662.93      12517.37       324.44 o                         
  -2   4   3       1641.02       1303.36       128.08 o                         
   0   4   3      16978.88      16073.30       356.86 o                         
   2   4   3       6221.09       5792.29       240.80 o                         
   4   4   3        362.49        374.22       169.14 o                         
   6   4   3        149.52       -115.09       158.81 o                         
   8   4   3       2940.15       2668.78       293.47 o                         
  10   4   3        549.69        267.92       249.65 o                         
  12   4   3       1250.89       1526.30       384.22 o                         
  14   4   3        197.53        -38.97       397.46 o                         
  16   4   3        535.13        294.11       477.75 o                         
  18   4   3       3090.13       3658.65       608.20 o                         
 -21   5   3      65301.10      57733.27      4587.06 o                         
 -19   5   3      33995.60      33306.29      1840.78 o                         
 -17   5   3      31928.00      32460.57      1475.66 o                         
 -15   5   3      90791.27      87945.53      1967.81 o                         
 -13   5   3      59408.26      58932.17      1402.28 o                         
 -11   5   3      21661.74      21648.07       841.37 o                         
  -9   5   3      82328.97      83290.23      1178.10 o                         
  -7   5   3      88521.36      89070.96      1130.20 o                         
  -5   5   3      18821.96      19158.20       484.23 o                         
  -3   5   3      28459.57      27599.56       511.26 o                         
  -1   5   3     101465.20     100244.91      1090.78 o                         
   1   5   3      23597.87      21782.44       471.96 o                         
   3   5   3       3363.37       3433.08       260.75 o                         
   5   5   3      45560.03      44575.80       893.59 o                         
   7   5   3      37709.23      36558.22       936.07 o                         
   9   5   3       1231.30       1091.89       268.16 o                         
  11   5   3       6292.48       5881.61       470.17 o                         
  13   5   3      29773.47      26709.80      1207.14 o                         
  15   5   3       6249.18       5613.08       686.66 o                         
  17   5   3        205.96        539.30       508.22 o                         
 -18   6   3      15666.99      13985.79      1602.02 o                         
 -16   6   3      21644.55      22541.98      1221.88 o                         
 -14   6   3      19456.65      18133.57       936.46 o                         
 -12   6   3      19457.09      19043.04       882.11 o                         
 -10   6   3      41532.50      41852.49      1246.24 o                         
  -8   6   3      41335.61      42278.42      1119.39 o                         
  -6   6   3      25328.33      25554.57       645.46 o                         
  -4   6   3      38609.52      38836.06       789.13 o                         
  -2   6   3      63564.50      63762.36      1023.80 o                         
   0   6   3      23668.77      24451.32       629.30 o                         
   2   6   3      30306.55      30860.11       766.58 o                         
   4   6   3      39075.38      38986.91       872.10 o                         
   6   6   3      31028.06      31605.36       912.66 o                         
   8   6   3      10379.42      10410.64       567.39 o                         
  10   6   3      22283.61      21886.53       951.60 o                         
  12   6   3      16683.19      16555.79       989.06 o                         
  14   6   3       7840.85       7801.77       871.75 o                         
  16   6   3       5963.72       5302.33       973.50 o                         
 -17   7   3       7040.91       6288.77      1706.27 o                         
 -15   7   3      25177.36      25467.34      1458.54 o                         
 -13   7   3      17980.27      18134.18      1033.74 o                         
 -11   7   3       7477.04       8527.92       710.56 o                         
  -9   7   3      31912.03      32906.21      1251.05 o                         
  -7   7   3      34723.14      35648.20      1088.78 o                         
  -5   7   3      13171.11      13676.42       614.23 o                         
  -3   7   3      20326.62      21836.78       858.36 o                         
  -1   7   3      55126.50      58458.67      1356.04 o                         
   1   7   3      22136.10      22709.88       704.09 o                         
   3   7   3      10820.31      10136.23       514.66 o                         
   5   7   3      39637.52      41210.45      1160.53 o                         
   7   7   3      32997.18      33609.98      1113.41 o                         
   9   7   3       8448.61       7982.20       573.81 o                         
  11   7   3      13527.90      12652.69       909.28 o                         
  13   7   3      26096.42      24523.59      1755.77 o                         
 -14   8   3        655.22        610.26      1463.65 o                         
 -12   8   3       1865.84        908.80       911.52 o                         
 -10   8   3         30.36       -468.50       468.50 o                         
  -8   8   3        135.22       1105.74       585.69 o                         
  -6   8   3       2089.21       1941.26       438.17 o                         
  -4   8   3        608.03         -4.41       358.90 o                         
  -2   8   3        689.27        -21.55       326.19 o                         
   0   8   3       1743.58       1834.12       396.09 o                         
   2   8   3        156.05        776.02       463.86 o                         
   4   8   3        283.67        382.74       557.14 o                         
   6   8   3        321.70         86.61       475.72 o                         
   8   8   3        553.82        964.70       547.79 o                         
  10   8   3       1104.63       1420.02       897.34 o                         
  -9   9   3      25560.86      22705.41      3699.54 o                         
  -7   9   3      23130.98      22179.18      2156.77 o                         
  -5   9   3      14974.56      18078.90      1508.74 o                         
  -3   9   3      17408.95      17729.66      1130.42 o                         
  -1   9   3      29924.28      32391.74      1935.62 o                         
   1   9   3      15155.62      14590.56      1459.98 o                         
   3   9   3       9804.04       8946.73      1274.63 o                         
   5   9   3      21517.61      23255.92      2238.42 o                         
 -24   0   4      28647.98      29383.30      4466.92 o                         
 -22   0   4      35580.98      36349.79      2258.95 o                         
 -20   0   4       1562.95       1178.38       874.79 o                         
 -18   0   4      20856.04      23034.82      1162.28 o                         
 -16   0   4      91064.13     103019.72      2200.78 o                         
 -14   0   4      23016.76      24434.79       887.22 o                         
 -12   0   4       3482.24       3653.83       379.84 o                         
 -10   0   4     163086.73     173057.95      3212.46 o                         
  -8   0   4     157100.86     164755.11      2851.77 o                         
  -6   0   4       6995.75       6956.02       311.32 o                         
  -4   0   4     104682.05     105701.26       917.75 o                         
  -2   0   4     441305.72     449761.31      3728.66 o                         
   0   0   4     117092.80     124566.80      1133.74 o                         
   2   0   4      32151.55      32912.16       580.51 o                         
   4   0   4     359747.53     373034.88      4290.34 o                         
   6   0   4     241060.23     252622.69      2887.96 o                         
   8   0   4      60230.80      57820.93      1201.38 o                         
  10   0   4     118575.19     109457.45      2971.95 o                         
  12   0   4     249617.98     252858.36      3739.55 o                         
  14   0   4      75535.09      82537.57      2735.82 o                         
  16   0   4      47602.19      52117.94      2094.81 o                         
  18   0   4     130587.64     130542.71      4343.73 o                         
  20   0   4      80782.32      75553.49      5688.39 o                         
 -25   1   4       2968.78        997.69      1726.30 o                         
 -23   1   4       6850.95       8431.03       894.62 o                         
 -21   1   4      11170.23      12396.00       954.00 o                         
 -19   1   4      14382.15      16478.60       888.31 o                         
 -17   1   4      22033.82      22968.14       880.99 o                         
 -15   1   4      37483.43      40391.82       857.18 o                         
 -13   1   4      49803.75      50775.93       660.29 o                         
 -11   1   4      63766.22      67352.74       916.08 o                         
  -9   1   4      92251.98      95854.57      1161.96 o                         
  -7   1   4     130488.46     132992.39      1421.36 o                         
  -5   1   4     149157.81     152954.55       958.81 o                         
  -3   1   4     172529.95     175418.78       932.58 o                         
  -1   1   4     190800.81     193789.83      1059.21 o                         
   1   1   4     184843.28     191990.08      1250.35 o                         
   3   1   4     138000.08     141172.70      1040.52 o                         
   5   1   4     122993.81     126580.12      1135.25 o                         
   7   1   4     106571.38     106894.33      1081.95 o                         
   9   1   4      72136.98      72051.62       929.11 o                         
  11   1   4      54081.88      53086.12      1072.61 o                         
  13   1   4      45685.98      46183.78      1249.92 o                         
  15   1   4      30692.56      29843.91      1137.51 o                         
  17   1   4      18017.36      19323.87      1071.63 o                         
  19   1   4      14010.88      14896.71      1389.87 o                         
 -24   2   4     107753.41     110930.90      6323.94 o                         
 -22   2   4     141841.47     151170.77      4358.06 o                         
 -20   2   4      71958.58      77475.12      2230.85 o                         
 -18   2   4     158100.94     165895.52      2771.48 o                         
 -16   2   4     323584.31     344895.75      3749.71 o                         
 -14   2   4     209640.33     212444.19      2234.11 o                         
 -12   2   4     156921.62     160470.11      1855.25 o                         
 -10   2   4     513182.22     503110.94      3916.40 o                         
  -8   2   4     525683.31     517588.88      3408.70 o                         
  -6   2   4     197838.48     194813.47      1468.23 o                         
  -4   2   4     408864.12     406651.88      2159.06 o                         
  -2   2   4     803186.00     785036.69      3774.78 o                         
   0   2   4     323073.91     321182.66      1957.70 o                         
   2   2   4     155347.58     154791.89      1060.27 o                         
   4   2   4     481563.84     485297.91      2892.65 o                         
   6   2   4     312735.12     311515.03      2270.78 o                         
   8   2   4      90140.20      88918.02      1151.23 o                         
  10   2   4     126367.36     126840.70      1626.91 o                         
  12   2   4     222845.45     225222.56      2827.03 o                         
  14   2   4      61214.63      62974.32      1572.52 o                         
  16   2   4      33734.78      34483.41      1370.13 o                         
  18   2   4      92764.81      97191.51      2440.55 o                         
  20   2   4      52808.67      46787.74      3441.42 o                         
 -23   3   4       1070.95         18.18      1362.03 o                         
 -21   3   4       1752.16       1237.03       513.68 o                         
 -19   3   4       6885.98       7163.16       628.23 o                         
 -17   3   4      10482.17      10023.83       664.86 o                         
 -15   3   4       8080.39       7806.90       476.14 o                         
 -13   3   4      16339.14      15496.71       619.35 o                         
 -11   3   4      32238.61      30502.67       634.82 o                         
  -9   3   4      31959.96      31178.15       572.55 o                         
  -7   3   4      31675.90      30859.45       489.45 o                         
  -5   3   4      57638.18      57039.07       702.51 o                         
  -3   3   4      67946.12      67089.33       727.91 o                         
  -1   3   4      55564.92      53296.66       578.69 o                         
   1   3   4      49554.59      48191.04       597.29 o                         
   3   3   4      79701.91      79936.05       780.12 o                         
   5   3   4      51131.66      48835.02       667.64 o                         
   7   3   4      32473.66      32160.49       685.17 o                         
   9   3   4      45843.83      45119.40       926.70 o                         
  11   3   4      36764.34      36084.81       929.53 o                         
  13   3   4      18202.47      18140.56       817.24 o                         
  15   3   4      16954.86      18528.34       959.77 o                         
  17   3   4      19573.93      19132.95      1134.37 o                         
  19   3   4       8986.57      10171.33      1317.00 o                         
 -22   4   4      38242.93      37892.81      3831.04 o                         
 -20   4   4       9446.74       8949.85       816.90 o                         
 -18   4   4      32305.21      28990.53      1317.99 o                         
 -16   4   4      84420.66      82136.79      1844.56 o                         
 -14   4   4      36772.12      36112.21      1042.37 o                         
 -12   4   4      18703.52      18902.63       731.07 o                         
 -10   4   4     122390.50     118996.94      1471.24 o                         
  -8   4   4     125493.22     121947.12      1233.03 o                         
  -6   4   4      22767.90      22347.46       489.28 o                         
  -4   4   4      81964.49      81132.77       904.41 o                         
  -2   4   4     224473.41     217362.17      1686.23 o                         
   0   4   4      69632.59      67761.53       863.70 o                         
   2   4   4      34424.44      32421.35       552.55 o                         
   4   4   4     168551.80     163435.02      1566.71 o                         
   6   4   4     120412.55     120443.82      1608.12 o                         
   8   4   4      34042.96      33007.16       860.12 o                         
  10   4   4      57853.91      58172.61      1226.53 o                         
  12   4   4     122133.10     118969.85      2095.47 o                         
  14   4   4      36594.93      34962.08      1331.76 o                         
  16   4   4      23935.80      24268.88      1263.15 o                         
  18   4   4      62806.43      61160.43      2583.30 o                         
 -21   5   4       6848.47       6092.09      2528.47 o                         
 -19   5   4       3655.84       3747.68       631.00 o                         
 -17   5   4       4088.08       4316.56       698.88 o                         
 -15   5   4      11668.57      11245.81       748.94 o                         
 -13   5   4       8813.21       8999.35       574.01 o                         
 -11   5   4       4238.79       3759.65       409.21 o                         
  -9   5   4       9643.32       9197.74       380.69 o                         
  -7   5   4      15509.39      16119.69       471.59 o                         
  -5   5   4       6280.60       5800.81       288.48 o                         
  -3   5   4       5128.13       4819.83       225.33 o                         
  -1   5   4      11526.45      11406.90       340.51 o                         
   1   5   4      12813.74      12100.63       413.22 o                         
   3   5   4        975.92       1234.49       206.00 o                         
   5   5   4       5880.77       5991.69       375.05 o                         
   7   5   4      10248.79      10339.38       519.08 o                         
   9   5   4       1024.74        964.93       270.37 o                         
  11   5   4        977.38        398.57       415.98 o                         
  13   5   4       4325.63       3401.03       516.52 o                         
  15   5   4       1711.48       1624.86       500.70 o                         
  17   5   4          3.81        -10.94       773.06 o                         
 -18   6   4      35163.23      32086.01      1778.32 o                         
 -16   6   4      67947.44      66399.62      1971.53 o                         
 -14   6   4      41273.35      40242.10      1329.21 o                         
 -12   6   4      31843.13      31308.81      1085.41 o                         
 -10   6   4      95434.88      94068.27      1822.60 o                         
  -8   6   4     101867.94     102824.65      1531.86 o                         
  -6   6   4      39996.55      40547.20       855.85 o                         
  -4   6   4      78741.64      78399.77      1357.50 o                         
  -2   6   4     158036.09     156866.12      1785.12 o                         
   0   6   4      73683.70      74179.12      1196.46 o                         
   2   6   4      51836.96      50829.66       982.36 o                         
   4   6   4     128624.57     131467.41      1861.69 o                         
   6   6   4     102024.25     101990.74      1640.16 o                         
   8   6   4      48568.88      49712.01      1263.44 o                         
  10   6   4      57870.86      58056.75      1500.46 o                         
  12   6   4      96613.33      94096.34      2385.11 o                         
  14   6   4      40558.57      41244.37      1672.61 o                         
  16   6   4      29666.08      23858.84      2929.90 o                         
 -17   7   4         18.59        541.19      1938.14 o                         
 -15   7   4        822.18       1486.73       519.21 o                         
 -13   7   4        157.34        879.08       481.68 o                         
 -11   7   4         78.29       -107.00       385.02 o                         
  -9   7   4        182.11        962.99       441.70 o                         
  -7   7   4       1184.27       1177.60       300.16 o                         
  -5   7   4          0.06       -135.04       288.80 o                         
  -3   7   4         38.13        317.53       286.21 o                         
  -1   7   4        479.79        515.79       280.96 o                         
   1   7   4        943.54       1146.98       264.52 o                         
   3   7   4       1319.79       1818.93       318.08 o                         
   5   7   4          8.05       -304.47       304.47 o                         
   7   7   4        638.45       1198.29       389.74 o                         
   9   7   4       1037.63        767.96       356.04 o                         
  11   7   4        876.62        328.52       380.31 o                         
  13   7   4          4.91        322.45       867.70 o                         
 -14   8   4      24558.40      26048.61      4297.10 o                         
 -12   8   4      21955.05      23267.96      1566.99 o                         
 -10   8   4      44121.80      44502.94      1601.79 o                         
  -8   8   4      46158.29      45902.78      1576.57 o                         
  -6   8   4      21249.27      21518.53      1024.34 o                         
  -4   8   4      31921.98      31924.98      1269.63 o                         
  -2   8   4      56179.10      58270.25      1694.97 o                         
   0   8   4      25701.54      26543.56      1120.10 o                         
   2   8   4      17392.60      18309.52       932.11 o                         
   4   8   4      36615.36      41114.81      1654.16 o                         
   6   8   4      27940.33      28336.23      1124.99 o                         
   8   8   4      13210.46      15143.43      1000.89 o                         
  10   8   4      12579.61      11932.92      1353.30 o                         
  -9   9   4         11.08         75.71      3495.88 o                         
  -7   9   4         15.36       -499.64      1053.43 o                         
  -5   9   4        473.76        437.97       593.11 o                         
  -3   9   4       1033.49       1410.22       599.55 o                         
  -1   9   4        490.21       -843.94       843.94 o                         
   1   9   4        171.47       -186.55       670.12 o                         
   3   9   4       3646.74       3340.45       870.81 o                         
   5   9   4       1141.46        -41.98       895.78 o                         
 -25   1   5      28891.61      26672.43      4250.64 o                         
 -23   1   5      23825.70      25499.25      1357.43 o                         
 -21   1   5        681.30        881.33       481.55 o                         
 -19   1   5      32873.79      36589.48      1283.85 o                         
 -17   1   5     106255.98     117025.51      1886.88 o                         
 -15   1   5      20177.90      22353.61       542.95 o                         
 -13   1   5      19494.90      21261.83       505.71 o                         
 -11   1   5     209142.42     218368.31      2523.71 o                         
  -9   1   5     166976.09     173865.08      2051.19 o                         
  -7   1   5      21402.80      20528.72       359.68 o                         
  -5   1   5     202425.36     202449.12      1264.59 o                         
  -3   1   5     448782.78     454258.03      2177.50 o                         
  -1   1   5      59298.32      59204.74       489.91 o                         
   1   1   5     146887.81     150321.02      1073.55 o                         
   3   1   5     297723.03     301943.19      2053.76 o                         
   5   1   5     169258.66     174212.61      1489.54 o                         
   7   1   5      51963.65      51303.25       784.32 o                         
   9   1   5     147475.50     148086.48      1530.10 o                         
  11   1   5     165040.22     169831.94      2049.85 o                         
  13   1   5      34884.95      33830.69      1053.82 o                         
  15   1   5      53235.92      54937.14      1569.16 o                         
  17   1   5      95940.53      93726.36      2544.55 o                         
  19   1   5      43629.16      41197.16      2477.23 o                         
 -24   2   5       1975.99       1178.90      1315.31 o                         
 -22   2   5       2699.43       2054.29       524.45 o                         
 -20   2   5       1194.06       1671.01       455.88 o                         
 -18   2   5       1387.79       1526.16       359.41 o                         
 -16   2   5       5340.76       4863.77       392.14 o                         
 -14   2   5       1374.11       1047.43       301.20 o                         
 -12   2   5        686.40        434.20       189.73 o                         
 -10   2   5       2459.27       2475.50       234.66 o                         
  -8   2   5       2043.16       1806.44       132.47 o                         
  -6   2   5         73.52        207.75        92.88 o                         
  -4   2   5         15.45         -7.51        76.67 o                         
  -2   2   5        158.95        178.42        72.47 o                         
   0   2   5        686.47        703.16        69.34 o                         
   2   2   5       4307.75       4290.69       163.29 o                         
   4   2   5       1107.15       1286.99       119.25 o                         
   6   2   5       1474.86       1500.72       190.61 o                         
   8   2   5       4880.05       4692.16       238.36 o                         
  10   2   5       5289.02       5260.86       356.06 o                         
  12   2   5       1164.86       1534.35       332.55 o                         
  14   2   5       3389.87       2896.22       470.62 o                         
  16   2   5       4152.81       4246.45       542.07 o                         
  18   2   5       1546.97       1679.15       740.99 o                         
 -23   3   5      10162.78       9254.37      1511.50 o                         
 -21   3   5        532.39       1242.16       492.77 o                         
 -19   3   5       8825.72       7845.77       633.36 o                         
 -17   3   5      37807.33      37822.47      1165.81 o                         
 -15   3   5        725.54        462.32       278.12 o                         
 -13   3   5        155.59        310.10       220.27 o                         
 -11   3   5      53540.19      50804.96       954.59 o                         
  -9   3   5      27762.61      27062.64       535.24 o                         
  -7   3   5       3099.43       3437.21       195.87 o                         
  -5   3   5      26657.86      26113.16       446.71 o                         
  -3   3   5      88557.40      86507.34       934.63 o                         
  -1   3   5        488.49        561.90        98.93 o                         
   1   3   5      10953.33      11029.20       272.14 o                         
   3   3   5      69854.24      68929.04       767.46 o                         
   5   3   5      33042.24      32207.61       518.49 o                         
   7   3   5       3719.15       3631.50       285.83 o                         
   9   3   5      44089.41      42904.32       922.21 o                         
  11   3   5      62278.52      63761.54      1447.27 o                         
  13   3   5       8923.04       9701.63       644.16 o                         
  15   3   5      22549.04      22484.00      1144.43 o                         
  17   3   5      51421.85      49262.90      1823.81 o                         
  19   3   5      25220.96      24735.10      2893.85 o                         
 -22   4   5       2530.22       1478.80       778.15 o                         
 -20   4   5        524.04        840.22       513.80 o                         
 -18   4   5        886.06        654.39       441.95 o                         
 -16   4   5       8500.14       7470.84       572.33 o                         
 -14   4   5       2070.76       1498.67       322.11 o                         
 -12   4   5       2697.07       2533.59       348.68 o                         
 -10   4   5      10781.05      10772.79       424.44 o                         
  -8   4   5      16338.46      15501.61       389.85 o                         
  -6   4   5       6970.65       6996.04       289.23 o                         
  -4   4   5      16221.68      15437.81       387.72 o                         
  -2   4   5      32631.53      30289.48       488.64 o                         
   0   4   5      24478.90      24476.70       562.54 o                         
   2   4   5      16611.88      15470.39       385.31 o                         
   4   4   5      34707.71      34331.21       598.40 o                         
   6   4   5      34297.87      33105.65       723.96 o                         
   8   4   5      21098.83      21190.78       707.73 o                         
  10   4   5      16494.76      15920.86       656.18 o                         
  12   4   5      32126.23      32352.56      1127.04 o                         
  14   4   5      15373.82      14674.96       979.46 o                         
  16   4   5       9108.46       9541.86      1096.84 o                         
  18   4   5      12575.59       8749.68      1559.64 o                         
 -21   5   5       3740.52       2576.77      1021.16 o                         
 -19   5   5      26303.25      27944.13      1445.74 o                         
 -17   5   5      64128.79      61655.82      1858.52 o                         
 -15   5   5      27457.49      26519.64       996.03 o                         
 -13   5   5      27899.05      27033.83       967.63 o                         
 -11   5   5     121034.76     118164.77      1921.05 o                         
  -9   5   5     110026.19     110937.98      1403.80 o                         
  -7   5   5      41883.61      42386.39       732.82 o                         
  -5   5   5     129541.48     128525.33      1425.03 o                         
  -3   5   5     198560.56     196881.95      1778.46 o                         
  -1   5   5      77586.93      72938.51       936.09 o                         
   1   5   5     101946.84     102642.89      1335.65 o                         
   3   5   5     166016.55     166159.00      2185.97 o                         
   5   5   5     115705.03     116133.80      1554.71 o                         
   7   5   5      56485.84      56896.75      1304.44 o                         
   9   5   5      97219.09      97734.67      1773.18 o                         
  11   5   5      97025.23      97069.48      2044.39 o                         
  13   5   5      34858.82      35208.30      1371.71 o                         
  15   5   5      42120.88      41051.51      1550.97 o                         
  17   5   5      53260.76      41603.04      4320.46 o                         
 -18   6   5       1473.23        519.09       498.77 o                         
 -16   6   5       8747.81       9198.82       720.28 o                         
 -14   6   5       1039.01       1095.22       375.32 o                         
 -12   6   5        767.64        742.56       373.71 o                         
 -10   6   5       2971.87       3310.46       410.40 o                         
  -8   6   5       2872.28       2433.25       261.75 o                         
  -6   6   5        171.94        330.11       205.66 o                         
  -4   6   5         47.40        106.14       189.76 o                         
  -2   6   5        619.50        281.70       205.68 o                         
   0   6   5        228.15        301.52       197.65 o                         
   2   6   5       3247.98       3682.52       299.04 o                         
   4   6   5        279.59        439.73       249.54 o                         
   6   6   5        638.19        677.96       265.12 o                         
   8   6   5       3311.58       2757.75       347.04 o                         
  10   6   5       5644.37       5844.65       500.69 o                         
  12   6   5        140.20          7.36       450.40 o                         
  14   6   5       3021.40       2498.02       792.21 o                         
 -17   7   5       9134.55       7774.17      1800.37 o                         
 -15   7   5       1282.00       1063.60       479.29 o                         
 -13   7   5        332.91        239.30       396.63 o                         
 -11   7   5      11587.70      11935.09       729.97 o                         
  -9   7   5       8591.84       7624.67       567.57 o                         
  -7   7   5        108.68        119.38       278.65 o                         
  -5   7   5       7526.15       8225.87       520.57 o                         
  -3   7   5      16497.71      17699.41       743.86 o                         
  -1   7   5       1740.86       1653.88       316.12 o                         
   1   7   5       4850.26       4578.59       373.61 o                         
   3   7   5      14119.00      14508.55       708.08 o                         
   5   7   5      10267.40      10917.32       646.30 o                         
   7   7   5       3364.67       3027.86       409.07 o                         
   9   7   5      12461.67      13230.01       814.06 o                         
  11   7   5      15086.76      14136.61      1309.10 o                         
  13   7   5       5010.43       4673.61      1742.53 o                         
 -14   8   5       7717.79       9019.43      1641.50 o                         
 -12   8   5       9961.69      10543.92       949.81 o                         
 -10   8   5      16397.88      18394.24      1032.94 o                         
  -8   8   5      18750.66      19288.94      1003.01 o                         
  -6   8   5      10242.58       9099.37       671.07 o                         
  -4   8   5      16712.12      16436.74       818.82 o                         
  -2   8   5      20581.97      24430.87      1059.79 o                         
   0   8   5      16696.64      18233.36      1020.71 o                         
   2   8   5      10423.01      11117.39       686.37 o                         
   4   8   5      17803.60      18169.46       945.61 o                         
   6   8   5      15646.95      17607.54       898.12 o                         
   8   8   5      10530.84      10463.15       948.76 o                         
  10   8   5       6141.70       3660.77      1454.36 o                         
  -9   9   5      13428.98       9295.98      2965.30 o                         
  -7   9   5       4882.78       3822.38       952.64 o                         
  -5   9   5      13244.44      12908.25      1108.78 o                         
  -3   9   5      17954.08      18315.23      1702.11 o                         
  -1   9   5       9490.16       9362.61      1197.55 o                         
   1   9   5      12099.04      14019.26      1391.95 o                         
   3   9   5      15212.09      16366.15      2552.15 o                         
   5   9   5      14405.85      14880.44      2771.18 o                         
 -24   0   6        834.59        945.05       933.13 o                         
 -22   0   6      15362.16      16213.72      1515.96 o                         
 -20   0   6        390.91        600.31       577.64 o                         
 -18   0   6       2521.15       3455.61       462.64 o                         
 -16   0   6       8271.99      10215.67       691.39 o                         
 -14   0   6      15708.00      17508.39       757.17 o                         
 -12   0   6      21711.33      22160.26       884.12 o                         
 -10   0   6       3091.73       3534.96       495.78 o                         
  -8   0   6      41268.29      40768.98       675.83 o                         
  -6   0   6       2577.57       2655.36       145.58 o                         
  -4   0   6       7198.45       7890.80       230.75 o                         
  -2   0   6      69011.59      70085.81       953.13 o                         
   0   0   6       7123.36       7450.07       302.83 o                         
   2   0   6      16275.53      17063.34       543.80 o                         
   4   0   6      13688.15      13967.42       662.84 o                         
   6   0   6      57579.03      59231.69      1290.47 o                         
   8   0   6      21576.78      21722.87       749.71 o                         
  10   0   6       1712.46       1980.57       450.56 o                         
  12   0   6      16126.94      16606.56       953.10 o                         
  14   0   6        563.61       1087.66       571.19 o                         
  16   0   6       8856.63       7989.36       943.52 o                         
  18   0   6       2466.14       2599.83       797.76 o                         
 -25   1   6       2489.07       1631.25      1436.57 o                         
 -23   1   6       2734.13       2139.41       740.23 o                         
 -21   1   6       1590.78       2295.90       542.93 o                         
 -19   1   6       2491.01       2633.25       457.97 o                         
 -17   1   6       3073.28       2673.08       324.73 o                         
 -15   1   6       1767.48       2001.09       246.09 o                         
 -13   1   6       1120.03       1160.71       229.08 o                         
 -11   1   6       2739.17       2760.38       240.54 o                         
  -9   1   6       2342.21       2253.51       221.14 o                         
  -7   1   6        420.77        447.01        92.14 o                         
  -5   1   6       2318.84       2505.38       128.35 o                         
  -3   1   6       3092.67       3132.57       116.27 o                         
  -1   1   6       1487.64       1557.35       103.66 o                         
   1   1   6       1856.83       2118.03       146.75 o                         
   3   1   6       4066.70       4170.23       211.52 o                         
   5   1   6       4051.74       4464.12       235.79 o                         
   7   1   6       2825.36       2935.26       204.34 o                         
   9   1   6       4294.64       4866.23       310.14 o                         
  11   1   6       5774.22       5449.92       367.21 o                         
  13   1   6       4331.91       3974.90       426.68 o                         
  15   1   6       3836.16       3991.44       584.25 o                         
  17   1   6       4837.63       5437.33       773.32 o                         
  19   1   6       4421.85       1663.94       704.13 o                         
 -24   2   6      11862.01      13558.54      2309.95 o                         
 -22   2   6      42110.73      45611.53      1876.17 o                         
 -20   2   6       6957.96       6475.71       578.74 o                         
 -18   2   6       3408.41       2986.97       399.41 o                         
 -16   2   6      33789.76      35024.23       994.84 o                         
 -14   2   6      45178.63      44887.02      1031.98 o                         
 -12   2   6       1749.74       1159.37       216.89 o                         
 -10   2   6      14831.42      13997.53       392.90 o                         
  -8   2   6      52093.42      50420.57       621.88 o                         
  -6   2   6        201.73        368.41        94.04 o                         
  -4   2   6       7163.87       7232.91       190.12 o                         
  -2   2   6      36960.61      35634.54       412.47 o                         
   0   2   6         25.73        440.41        93.72 o                         
   2   2   6      39845.07      39738.82       553.86 o                         
   4   2   6          6.52        126.26       104.01 o                         
   6   2   6       9625.13      10355.64       345.67 o                         
   8   2   6      64156.98      65019.60      1055.78 o                         
  10   2   6       6714.45       7058.24       496.14 o                         
  12   2   6          1.23        194.84       322.27 o                         
  14   2   6       7115.15       7703.86       704.74 o                         
  16   2   6      32597.75      32519.91      1779.18 o                         
  18   2   6       1319.39        307.92       628.65 o                         
 -23   3   6         10.67       -257.13      1065.64 o                         
 -21   3   6        878.80       1398.36       488.36 o                         
 -19   3   6         10.35       -230.48       388.82 o                         
 -17   3   6        242.38        -74.52       538.62 o                         
 -15   3   6         79.00       -209.39       258.33 o                         
 -13   3   6        710.70        439.46       243.68 o                         
 -11   3   6       1011.28        742.20       182.68 o                         
  -9   3   6        585.13        515.73       124.39 o                         
  -7   3   6       1202.74       1191.52       131.22 o                         
  -5   3   6        532.42        610.22       103.59 o                         
  -3   3   6       1650.65       1585.00       144.29 o                         
  -1   3   6         58.63         72.25        80.53 o                         
   1   3   6        114.21        140.00        94.31 o                         
   3   3   6        802.78        881.88       175.46 o                         
   5   3   6        368.86        539.95       134.51 o                         
   7   3   6        617.36        797.87       159.27 o                         
   9   3   6          9.56        212.84       197.30 o                         
  11   3   6        286.79        -78.42       354.11 o                         
  13   3   6        127.35        471.02       382.03 o                         
  15   3   6        432.16        443.68       427.17 o                         
  17   3   6         19.53        642.80       574.83 o                         
  19   3   6         17.75        199.67      1579.62 o                         
 -22   4   6      13934.45      13088.75      1600.46 o                         
 -20   4   6        649.52        840.62       535.70 o                         
 -18   4   6          4.52        -19.06       421.92 o                         
 -16   4   6       7470.36       6525.81       491.92 o                         
 -14   4   6      13120.61      12082.79       652.85 o                         
 -12   4   6       5423.74       5122.30       353.04 o                         
 -10   4   6       2292.74       2283.30       221.95 o                         
  -8   4   6      15963.80      14927.05       432.62 o                         
  -6   4   6        905.66        947.05       168.79 o                         
  -4   4   6       5915.32       5264.71       213.09 o                         
  -2   4   6      17179.18      16692.69       383.29 o                         
   0   4   6         68.97        252.32       149.97 o                         
   2   4   6      15719.00      14936.44       382.42 o                         
   4   4   6        454.79        862.26       198.74 o                         
   6   4   6       9959.06       9272.60       464.46 o                         
   8   4   6      25743.32      25579.27       787.60 o                         
  10   4   6        546.77        613.07       303.66 o                         
  12   4   6        878.43        648.53       398.98 o                         
  14   4   6       1200.66       1000.58       436.91 o                         
  16   4   6      12185.87      10668.16       879.01 o                         
 -21   5   6       6884.57       6858.36      1212.06 o                         
 -19   5   6      16215.66      14853.47      1008.21 o                         
 -17   5   6      25295.31      25752.96      1136.57 o                         
 -15   5   6      21351.56      22043.85       920.02 o                         
 -13   5   6      17158.22      17666.78       810.01 o                         
 -11   5   6      44463.11      44387.30      1071.17 o                         
  -9   5   6      42477.81      43586.89       863.63 o                         
  -7   5   6      22548.58      22047.91       576.30 o                         
  -5   5   6      44523.77      43593.85       706.44 o                         
  -3   5   6      55480.80      53463.27       837.25 o                         
  -1   5   6      32039.31      31011.85       696.31 o                         
   1   5   6      28596.92      28740.49       688.02 o                         
   3   5   6      41822.74      42276.60       909.14 o                         
   5   5   6      35317.36      35246.77       878.33 o                         
   7   5   6      15404.57      16172.89       688.58 o                         
   9   5   6      21116.19      20220.40       800.15 o                         
  11   5   6      22563.66      22775.98       971.47 o                         
  13   5   6      11674.74      10170.00       721.92 o                         
  15   5   6       7048.98       6157.45       858.65 o                         
 -18   6   6         93.69       1047.20       657.32 o                         
 -16   6   6       3464.62       2076.13       470.15 o                         
 -14   6   6       8304.05       7076.68       590.94 o                         
 -12   6   6        718.82        -38.58       328.57 o                         
 -10   6   6       2755.60       2487.20       342.80 o                         
  -8   6   6       9995.36      10223.12       474.80 o                         
  -6   6   6        300.40        441.22       214.46 o                         
  -4   6   6         88.99        151.89       194.87 o                         
  -2   6   6      13514.38      13614.82       501.79 o                         
   0   6   6       2120.95       1781.71       263.97 o                         
   2   6   6       1031.52       1433.81       234.83 o                         
   4   6   6       3284.15       3505.55       363.60 o                         
   6   6   6      10703.58       9907.70       563.11 o                         
   8   6   6       4662.87       4202.20       414.67 o                         
  10   6   6       1081.16       1247.11       385.42 o                         
  12   6   6       2205.15       2475.98       478.67 o                         
  14   6   6         19.92      -1093.52      1305.65 o                         
 -17   7   6        485.08        -13.68       738.84 o                         
 -15   7   6         15.97        287.08       378.38 o                         
 -13   7   6       1165.29        826.86       398.14 o                         
 -11   7   6        532.70        764.79       359.28 o                         
  -9   7   6         60.93       -339.17       339.17 o                         
  -7   7   6       2191.81       1824.70       303.42 o                         
  -5   7   6         21.14       -266.63       266.63 o                         
  -3   7   6        492.86        238.08       266.15 o                         
  -1   7   6        512.70        702.45       276.57 o                         
   1   7   6        306.33        262.26       340.48 o                         
   3   7   6        534.62        663.12       368.97 o                         
   5   7   6        618.71        416.33       399.01 o                         
   7   7   6        149.36        800.50       350.97 o                         
   9   7   6        541.99        672.40       339.14 o                         
  11   7   6       1796.97       1892.55      1416.53 o                         
 -14   8   6       5381.25       3902.80       991.67 o                         
 -12   8   6          5.54         30.21       558.04 o                         
 -10   8   6       1115.93       1811.92       542.64 o                         
  -8   8   6       1888.20       1901.95       456.40 o                         
  -6   8   6          0.61         85.58       361.89 o                         
  -4   8   6        786.00       1031.65       404.54 o                         
  -2   8   6        648.63        837.89       698.29 o                         
   0   8   6        401.77        421.10       392.96 o                         
   2   8   6       4188.28       3076.31       568.35 o                         
   4   8   6        523.85        974.76       417.34 o                         
   6   8   6         15.27        478.95       424.55 o                         
   8   8   6      10642.31       9403.36      1021.75 o                         
  -9   9   6      21670.93      15979.89      3717.48 o                         
  -7   9   6      14168.31      10589.19      1508.96 o                         
  -5   9   6      23333.39      24122.38      1527.32 o                         
  -3   9   6      27821.83      32396.13      1916.56 o                         
  -1   9   6      17529.54      18136.38      2233.54 o                         
   1   9   6      17709.60      19758.20      1684.05 o                         
   3   9   6      21270.52      20813.67      2152.29 o                         
 -25   1   7      70322.70      72524.27      5041.00 o                         
 -23   1   7      87257.71      93318.22      2721.30 o                         
 -21   1   7      47047.67      50300.39      1780.50 o                         
 -19   1   7      58796.46      62977.52      1492.25 o                         
 -17   1   7     219480.27     234976.95      2918.70 o                         
 -15   1   7      94148.20     100317.97      1693.47 o                         
 -13   1   7      81398.62      83872.84      1862.65 o                         
 -11   1   7     248702.11     255947.78      3227.57 o                         
  -9   1   7     263147.62     256078.81      2338.00 o                         
  -7   1   7     114951.23     116767.93       969.99 o                         
  -5   1   7     137314.77     137205.61      1082.25 o                         
  -3   1   7     426519.34     423900.69      3306.16 o                         
  -1   1   7     196706.02     200069.83      1778.61 o                         
   1   1   7      19704.67      18127.07       395.60 o                         
   3   1   7     277594.00     286209.06      2106.39 o                         
   5   1   7     183418.23     188808.94      1763.16 o                         
   7   1   7      20114.08      19418.55       519.69 o                         
   9   1   7      39639.99      41501.83       910.56 o                         
  11   1   7     144588.42     144375.50      2249.72 o                         
  13   1   7      23424.63      22889.54       962.29 o                         
  15   1   7       2592.69       2254.97       513.96 o                         
  17   1   7      53112.50      52240.78      2122.26 o                         
  19   1   7      22373.51      12661.03      5673.20 o                         
 -24   2   7        849.22        271.31       660.34 o                         
 -22   2   7       1537.74       1037.76       509.87 o                         
 -20   2   7        543.16        272.15       392.34 o                         
 -18   2   7        149.97        300.57       344.07 o                         
 -16   2   7        841.51        314.22       279.51 o                         
 -14   2   7        744.11       1042.19       236.15 o                         
 -12   2   7        458.60        491.69       202.18 o                         
 -10   2   7         37.97         53.94       111.05 o                         
  -8   2   7         24.30        145.45        93.79 o                         
  -6   2   7       1327.47       1324.11        99.11 o                         
  -4   2   7       5982.00       5913.08       179.72 o                         
  -2   2   7       1820.99       1901.45       154.59 o                         
   0   2   7       3363.74       3609.02       178.27 o                         
   2   2   7      10320.17      10658.12       302.25 o                         
   4   2   7       6703.26       6569.88       247.13 o                         
   6   2   7       3611.76       4388.84       274.08 o                         
   8   2   7       7423.61       7688.48       383.40 o                         
  10   2   7       7538.95       7954.85       517.67 o                         
  12   2   7       3418.35       3672.67       428.84 o                         
  14   2   7       2879.05       2361.70       464.92 o                         
  16   2   7       4692.91       5509.46       742.07 o                         
  18   2   7       2285.60        764.30       803.64 o                         
 -23   3   7      34133.66      33183.36      1587.87 o                         
 -21   3   7      11220.12      10283.76       800.35 o                         
 -19   3   7      11449.88      10604.41       738.16 o                         
 -17   3   7      74354.65      72940.24      2209.27 o                         
 -15   3   7      14128.85      14339.09       679.94 o                         
 -13   3   7       7121.24       6998.57       462.82 o                         
 -11   3   7      55276.58      52197.94       887.64 o                         
  -9   3   7      55720.76      52696.41       736.18 o                         
  -7   3   7       5632.52       5777.02       223.74 o                         
  -5   3   7      14200.31      13296.51       321.52 o                         
  -3   3   7     103750.66      99065.46       936.31 o                         
  -1   3   7      32811.71      32166.38       504.90 o                         
   1   3   7       1206.12       1431.72       140.77 o                         
   3   3   7      87216.45      84769.45       974.77 o                         
   5   3   7      59323.43      58642.02       887.14 o                         
   7   3   7       1522.42       1195.06       228.79 o                         
   9   3   7      11233.98      11241.00       512.73 o                         
  11   3   7      75917.41      75277.51      1763.23 o                         
  13   3   7      10440.83      10069.18       718.23 o                         
  15   3   7        989.93        999.33       524.60 o                         
  17   3   7      36724.17      31643.21      2027.31 o                         
 -24   4   7       4237.56       4195.08      2083.81 o                         
 -22   4   7       3259.89       3627.16       625.89 o                         
 -20   4   7       7246.54       5654.40       659.46 o                         
 -18   4   7      10702.26       9565.48       757.53 o                         
 -16   4   7       4983.08       5004.36       466.53 o                         
 -14   4   7       4351.79       3784.52       425.01 o                         
 -12   4   7      14197.45      14243.35       584.26 o                         
 -10   4   7       5965.13       6087.24       320.84 o                         
  -8   4   7       2071.30       2085.70       226.18 o                         
  -6   4   7       4508.89       4316.02       230.07 o                         
  -4   4   7       8301.73       8256.62       328.39 o                         
  -2   4   7        187.40        261.59       115.93 o                         
   0   4   7        180.06        108.53       129.64 o                         
   2   4   7       3678.74       3881.01       264.32 o                         
   4   4   7        209.62        305.98       194.04 o                         
   6   4   7        255.61        279.41       228.52 o                         
   8   4   7        360.99        250.80       265.72 o                         
  10   4   7        740.20        599.08       386.05 o                         
  12   4   7         62.46        275.28       365.85 o                         
  14   4   7         20.53         86.90       404.24 o                         
  16   4   7       1012.36       1305.65       664.02 o                         
 -21   5   7      46344.71      43094.16      2570.58 o                         
 -19   5   7      55945.57      50909.89      1852.13 o                         
 -17   5   7     139598.52     134814.09      2647.69 o                         
 -15   5   7      82337.63      83565.44      1895.54 o                         
 -13   5   7      86459.90      85727.98      1691.04 o                         
 -11   5   7     164481.22     163934.69      1976.29 o                         
  -9   5   7     175272.36     175557.03      1953.76 o                         
  -7   5   7     102592.05     103427.88      1308.01 o                         
  -5   5   7     123908.16     122667.10      1485.50 o                         
  -3   5   7     221201.77     216405.94      2004.05 o                         
  -1   5   7     135354.61     135247.95      1626.82 o                         
   1   5   7      45479.80      45079.32       872.96 o                         
   3   5   7     160565.66     159224.91      1919.36 o                         
   5   5   7     115076.02     114840.72      1744.57 o                         
   7   5   7      30589.82      30575.50       919.07 o                         
   9   5   7      37368.27      37615.09      1083.52 o                         
  11   5   7      83855.30      82619.93      1942.27 o                         
  13   5   7      21030.35      20993.54      1075.92 o                         
  15   5   7       5627.94       6791.38      1507.38 o                         
 -20   6   7        807.29        950.27      1262.40 o                         
 -18   6   7        148.44       -117.28       463.11 o                         
 -16   6   7       1741.73       1126.43       413.65 o                         
 -14   6   7       1695.76       1061.05       388.17 o                         
 -12   6   7        390.09        396.10       401.23 o                         
 -10   6   7         32.44         64.93       274.18 o                         
  -8   6   7        346.53        297.81       224.16 o                         
  -6   6   7        607.28        472.59       221.51 o                         
  -4   6   7       4547.63       4210.10       336.67 o                         
  -2   6   7        281.57        261.36       206.90 o                         
   0   6   7       1400.38       1244.76       236.19 o                         
   2   6   7       9775.34      10649.42       514.41 o                         
   4   6   7       4382.06       4802.11       407.79 o                         
   6   6   7       2524.92       2843.05       385.35 o                         
   8   6   7       7338.90       8112.52       524.41 o                         
  10   6   7       8936.30       8500.96       633.50 o                         
  12   6   7       3585.38       3542.97       702.15 o                         
 -17   7   7      17859.39      18557.26      2242.07 o                         
 -15   7   7       4232.39       4086.35       577.04 o                         
 -13   7   7       4349.67       4085.95       460.00 o                         
 -11   7   7      11738.89      12585.56       674.95 o                         
  -9   7   7      10615.16      11067.78       670.44 o                         
  -7   7   7       2477.50       2153.39       441.05 o                         
  -5   7   7       3700.85       3551.86       350.53 o                         
  -3   7   7      16206.81      17329.10       769.34 o                         
  -1   7   7       6535.91       6262.40       480.76 o                         
   1   7   7        175.88        401.19       297.70 o                         
   3   7   7      15171.00      15086.43       737.30 o                         
   5   7   7      10241.07      10688.59       660.24 o                         
   7   7   7        579.76        353.22       415.63 o                         
   9   7   7       2296.13       1528.78       563.90 o                         
 -14   8   7       5098.32       6010.23      1418.35 o                         
 -12   8   7      13735.17      14268.10      1448.92 o                         
 -10   8   7       9548.73       9145.24       694.87 o                         
  -8   8   7       6809.82       5072.94       663.98 o                         
  -6   8   7      11166.25      13569.32       837.19 o                         
  -4   8   7      16973.93      18309.93       942.04 o                         
  -2   8   7       6868.31       7236.64       633.95 o                         
   0   8   7       7972.18       7484.43       643.39 o                         
   2   8   7      15190.25      15637.22       934.21 o                         
   4   8   7       8268.31       7681.59       647.14 o                         
   6   8   7       5229.51       4337.03       698.19 o                         
   8   8   7       8316.93       9523.55      1472.77 o                         
  -9   9   7      21007.53      20491.60      4234.95 o                         
  -7   9   7      16980.58      17530.37      1872.50 o                         
  -5   9   7      18162.05      16794.98      1550.04 o                         
  -3   9   7      27505.12      24569.97      2356.32 o                         
  -1   9   7      21278.11      21276.19      1856.43 o                         
   1   9   7       9549.65       7528.85      2643.25 o                         
 -24   0   8      62986.18      66106.45      4173.80 o                         
 -22   0   8       7619.28       7985.18      1130.82 o                         
 -20   0   8      44001.93      51349.71      1986.44 o                         
 -18   0   8     148769.83     160057.31      3233.32 o                         
 -16   0   8      13911.43      14430.07       750.80 o                         
 -14   0   8      22660.64      23256.62       937.84 o                         
 -12   0   8     129257.49     132473.02      2252.81 o                         
 -10   0   8     127957.16     123168.66      1586.98 o                         
  -8   0   8       2945.59       4248.88       233.67 o                         
  -6   0   8      96813.73     100110.49      1450.60 o                         
  -4   0   8     143937.97     140615.86      1597.24 o                         
  -2   0   8      11665.47      11608.32       324.81 o                         
   0   0   8       3013.79       3071.41       241.48 o                         
   2   0   8      86378.52      89006.22      1486.57 o                         
   4   0   8      49620.82      51843.67      1280.25 o                         
   6   0   8       1389.64       1648.41       253.36 o                         
   8   0   8       8972.02       9911.67       656.05 o                         
  10   0   8      86708.24      84415.73      2158.47 o                         
  12   0   8       2020.03       1961.53       858.90 o                         
  14   0   8       5103.24       4896.69       723.23 o                         
  16   0   8      34739.33      32933.20      2031.98 o                         
  18   0   8      21938.78      21790.09      4339.44 o                         
 -25   1   8      10266.99       5088.35      1499.17 o                         
 -23   1   8      13660.88      13436.19      1142.60 o                         
 -21   1   8      22763.09      23620.01      1040.26 o                         
 -19   1   8      29852.97      31329.40      1046.88 o                         
 -17   1   8      32969.36      34673.30      1115.73 o                         
 -15   1   8      45924.73      49089.37      1551.92 o                         
 -13   1   8      58893.31      59260.25      1320.10 o                         
 -11   1   8      62390.40      61311.21       970.15 o                         
  -9   1   8      63401.53      61683.77       761.51 o                         
  -7   1   8      79826.73      79107.44       869.03 o                         
  -5   1   8      76245.59      74746.24       726.39 o                         
  -3   1   8      57215.68      57570.99       625.75 o                         
  -1   1   8      54449.65      55443.76       769.47 o                         
   1   1   8      47353.66      47787.54       696.51 o                         
   3   1   8      28308.83      29962.49       570.95 o                         
   5   1   8      18526.09      18215.54       491.08 o                         
   7   1   8      15442.81      15815.18       489.65 o                         
   9   1   8       9410.83       9552.97       465.43 o                         
  11   1   8       3856.15       4917.68       453.45 o                         
  13   1   8       2725.26       2695.98       398.68 o                         
  15   1   8       1898.88       2309.85       492.04 o                         
  17   1   8        604.70       2183.01      1162.12 o                         
 -24   2   8      90121.84      91018.97      3528.00 o                         
 -22   2   8      30010.53      31655.79      1425.36 o                         
 -20   2   8      99049.67     103307.19      2414.06 o                         
 -18   2   8     260326.80     265093.44      4641.10 o                         
 -16   2   8      92796.87      95421.34      1804.41 o                         
 -14   2   8     145720.81     149328.98      2563.63 o                         
 -12   2   8     382992.03     385781.03      4321.98 o                         
 -10   2   8     439175.59     430398.56      4340.48 o                         
  -8   2   8     139719.06     133347.67      1146.84 o                         
  -6   2   8     505309.50     505118.44      3081.80 o                         
  -4   2   8     667823.06     644906.75      4717.93 o                         
  -2   2   8     352214.22     347573.09      2048.69 o                         
   0   2   8     297711.75     296506.34      2233.78 o                         
   2   2   8     558592.88     565163.00      3859.07 o                         
   4   2   8     435353.88     434003.00      2891.61 o                         
   6   2   8     213872.36     214266.53      2110.77 o                         
   8   2   8     223991.67     222605.89      2503.46 o                         
  10   2   8     384108.59     381348.88      5011.27 o                         
  12   2   8     121099.03     120245.12      2324.38 o                         
  14   2   8     110448.00     107836.18      2724.21 o                         
  16   2   8     157829.30     157796.58      3810.22 o                         
 -23   3   8      15071.40      15160.84      1104.64 o                         
 -21   3   8      11447.05      11708.99       897.96 o                         
 -19   3   8      15783.25      16204.03       897.59 o                         
 -17   3   8      30045.02      29747.12      1146.55 o                         
 -15   3   8      26737.75      26374.83       858.77 o                         
 -13   3   8      23804.57      24196.60       778.15 o                         
 -11   3   8      35967.14      33577.49       670.38 o                         
  -9   3   8      48824.66      46855.84       713.46 o                         
  -7   3   8      27853.00      27656.69       462.00 o                         
  -5   3   8      28957.50      27561.99       493.58 o                         
  -3   3   8      46084.47      44810.32       614.34 o                         
  -1   3   8      26367.52      25114.47       421.09 o                         
   1   3   8      14128.26      13489.74       374.58 o                         
   3   3   8      18884.70      18185.76       440.64 o                         
   5   3   8      17198.65      17034.27       437.91 o                         
   7   3   8       4811.06       4356.31       345.79 o                         
   9   3   8       3454.64       3246.29       346.56 o                         
  11   3   8       5672.86       6003.16       532.87 o                         
  13   3   8       1635.54        718.33       447.97 o                         
  15   3   8        171.64       -287.61       463.93 o                         
  17   3   8        466.15      -1572.66      1572.66 o                         
 -24   4   8      39582.74      39333.34      5124.39 o                         
 -22   4   8       7870.73       7532.41       808.96 o                         
 -20   4   8      32449.09      30271.84      1414.87 o                         
 -18   4   8      96706.41      94002.24      2268.20 o                         
 -16   4   8      17094.85      16914.68       833.60 o                         
 -14   4   8      28192.33      29205.59       983.66 o                         
 -12   4   8      98522.79      95629.80      1465.02 o                         
 -10   4   8      98865.99      97274.41      1433.78 o                         
  -8   4   8       9062.79       9199.06       377.69 o                         
  -6   4   8      87662.63      85714.38       994.49 o                         
  -4   4   8     131211.19     126756.41      1306.35 o                         
  -2   4   8      39109.81      38180.98       603.80 o                         
   0   4   8      26588.03      24928.26       561.24 o                         
   2   4   8      98728.23      96763.60      1249.79 o                         
   4   4   8      69538.02      69588.20      1083.34 o                         
   6   4   8      20271.11      21442.03       728.17 o                         
   8   4   8      25641.89      26863.56       888.17 o                         
  10   4   8      88734.87      87909.77      2010.28 o                         
  12   4   8      13035.57      12815.48       776.01 o                         
  14   4   8      15258.89      15164.83      1052.19 o                         
  16   4   8      36550.36      30620.76      2384.31 o                         
 -21   5   8       1025.46        323.53       612.34 o                         
 -19   5   8       1003.14        327.39       416.64 o                         
 -17   5   8          4.14       -176.52       414.51 o                         
 -15   5   8       1038.24        949.12       353.06 o                         
 -13   5   8       4038.75       3901.51       385.43 o                         
 -11   5   8       1717.79       1738.76       265.61 o                         
  -9   5   8        410.12        459.21       183.14 o                         
  -7   5   8       7269.83       6856.84       371.26 o                         
  -5   5   8       7321.33       7073.89       347.87 o                         
  -3   5   8        980.37        770.97       210.97 o                         
  -1   5   8       5745.78       5687.88       316.39 o                         
   1   5   8      10769.92      10481.28       462.21 o                         
   3   5   8       4647.86       4727.86       442.59 o                         
   5   5   8       2120.52       2336.63       372.39 o                         
   7   5   8       9151.65       9299.29       535.04 o                         
   9   5   8       6812.82       6645.14       533.70 o                         
  11   5   8       1715.91       1666.30       433.65 o                         
  13   5   8       3714.41       1623.78       583.13 o                         
  15   5   8       5452.81       5057.71      2511.28 o                         
 -20   6   8      36369.77      30950.42      5123.91 o                         
 -18   6   8      80281.40      79520.75      2231.34 o                         
 -16   6   8      27728.25      26161.19      1073.00 o                         
 -14   6   8      41236.77      40970.54      1306.21 o                         
 -12   6   8      85824.44      84761.45      1682.07 o                         
 -10   6   8      88733.79      89549.43      1484.06 o                         
  -8   6   8      26826.08      28136.32       843.78 o                         
  -6   6   8      84955.16      87023.87      1387.67 o                         
  -4   6   8     105695.27     107335.34      1594.54 o                         
  -2   6   8      54100.77      54501.08      1152.46 o                         
   0   6   8      43571.12      44246.83      1049.46 o                         
   2   6   8      87748.58      87113.13      1547.67 o                         
   4   6   8      69874.70      69295.22      1533.02 o                         
   6   6   8      37957.18      36959.79      1159.17 o                         
   8   6   8      34713.73      35736.90      1209.40 o                         
  10   6   8      78518.56      79006.20      2387.96 o                         
  12   6   8      24266.23      16005.60      2211.98 o                         
 -17   7   8       1973.24        236.54       852.69 o                         
 -15   7   8        563.88        440.10       363.65 o                         
 -13   7   8         12.90         -3.18       400.18 o                         
 -11   7   8        593.82       1070.36       376.02 o                         
  -9   7   8       2216.75       1723.19       385.93 o                         
  -7   7   8          3.28         -2.77       267.56 o                         
  -5   7   8         20.73        255.32       261.53 o                         
  -3   7   8       2778.31       2928.72       357.95 o                         
  -1   7   8        424.88        262.05       303.63 o                         
   1   7   8          1.74       -207.28       341.12 o                         
   3   7   8        865.90       1095.31       336.02 o                         
   5   7   8       2213.69       2366.06       395.06 o                         
   7   7   8         13.78        -27.56       429.12 o                         
   9   7   8        141.27       -465.69       760.35 o                         
 -14   8   8      18499.92      18847.71      2345.64 o                         
 -12   8   8      34561.12      35509.46      1706.75 o                         
 -10   8   8      38904.00      39694.04      1495.92 o                         
  -8   8   8      16542.50      17517.52       926.78 o                         
  -6   8   8      43517.63      44660.18      1487.86 o                         
  -4   8   8      50362.13      53657.43      1560.26 o                         
  -2   8   8      34735.65      36994.75      1376.00 o                         
   0   8   8      30588.67      29760.07      1277.74 o                         
   2   8   8      47913.62      51593.73      1684.42 o                         
   4   8   8      41520.07      43127.51      1567.71 o                         
   6   8   8      29944.64      28531.06      1585.83 o                         
  -7   9   8        298.12       -788.92       831.58 o                         
  -5   9   8        157.52        420.21       930.59 o                         
  -3   9   8       1359.31       1172.46       723.87 o                         
  -1   9   8         77.09       1610.92       754.52 o                         
   1   9   8        117.24      -1372.70      1760.47 o                         
 -25   1   9      12188.87      16094.37      2031.43 o                         
 -23   1   9        269.40        972.87       608.82 o                         
 -21   1   9      18742.73      21310.65      1093.32 o                         
 -19   1   9      47930.00      50713.10      1386.07 o                         
 -17   1   9      10493.89      10981.78       622.69 o                         
 -15   1   9        627.12        836.94       290.79 o                         
 -13   1   9     148338.72     152049.19      1780.66 o                         
 -11   1   9      54550.11      52357.31       780.71 o                         
  -9   1   9       3222.25       3002.33       181.29 o                         
  -7   1   9     116572.72     114268.86      1195.58 o                         
  -5   1   9     185119.61     184086.14      1617.18 o                         
  -3   1   9      26578.64      26516.39       441.22 o                         
  -1   1   9      71306.41      75524.73      1085.29 o                         
   1   1   9     192627.25     193074.22      1718.31 o                         
   3   1   9      91302.52      94330.10      1112.55 o                         
   5   1   9      29630.86      30805.61       650.05 o                         
   7   1   9     141350.56     142701.94      1739.52 o                         
   9   1   9     100484.16      99487.41      1604.27 o                         
  11   1   9      35064.12      35057.20      1075.26 o                         
  13   1   9      49533.02      52374.47      1526.11 o                         
  15   1   9      89967.89      85911.88      2463.17 o                         
  17   1   9      38653.67      33556.45      3684.98 o                         
 -24   2   9       2355.56       1320.83       691.54 o                         
 -22   2   9       1624.14       1706.85       479.64 o                         
 -20   2   9       3948.87       2768.03       572.74 o                         
 -18   2   9       7788.03       8964.76       701.04 o                         
 -16   2   9       7741.50       8156.80       553.47 o                         
 -14   2   9       7051.99       6990.89       474.87 o                         
 -12   2   9      18244.22      17271.76       529.89 o                         
 -10   2   9      20254.23      19668.14       434.83 o                         
  -8   2   9      16203.75      15060.08       354.75 o                         
  -6   2   9      21903.79      20935.45       391.95 o                         
  -4   2   9      33484.47      32227.03       444.53 o                         
  -2   2   9      23523.42      22910.16       448.41 o                         
   0   2   9      17451.17      16901.20       413.32 o                         
   2   2   9      24512.66      25075.58       544.23 o                         
   4   2   9      21802.75      21334.46       475.17 o                         
   6   2   9       9163.61       9586.40       389.59 o                         
   8   2   9      10930.17      11141.04       532.96 o                         
  10   2   9      10291.77      10430.13       588.43 o                         
  12   2   9       5437.50       5264.66       541.83 o                         
  14   2   9       2264.46       2274.48       646.44 o                         
  16   2   9       3450.52       3996.79      1109.32 o                         
 -25   3   9      16610.30      11525.55      2869.54 o                         
 -23   3   9        836.87        636.33       464.24 o                         
 -21   3   9      25236.53      24538.97      1175.85 o                         
 -19   3   9      53626.56      54006.35      1591.60 o                         
 -17   3   9      19719.72      19436.37       840.80 o                         
 -15   3   9       4481.40       4300.84       414.60 o                         
 -13   3   9     131732.14     131754.00      2014.23 o                         
 -11   3   9      56862.12      54986.65       896.16 o                         
  -9   3   9       6153.47       5596.22       243.33 o                         
  -7   3   9      89671.15      86727.49       953.94 o                         
  -5   3   9     122629.71     122031.19      1262.52 o                         
  -3   3   9      14827.43      13590.99       357.06 o                         
  -1   3   9      36719.57      36450.45       578.87 o                         
   1   3   9      98551.62      96525.20      1132.68 o                         
   3   3   9      37246.27      37104.90       698.77 o                         
   5   3   9       6372.15       6565.14       321.14 o                         
   7   3   9      58107.45      57855.32      1212.79 o                         
   9   3   9      35044.30      36560.53      1126.03 o                         
  11   3   9       6981.11       7230.81       604.03 o                         
  13   3   9      13784.02      12039.79       831.47 o                         
  15   3   9      32944.60      30607.91      2147.43 o                         
 -24   4   9        748.11        327.69       913.16 o                         
 -22   4   9         32.55        721.95       531.24 o                         
 -20   4   9         23.78       -426.11       426.11 o                         
 -18   4   9        249.13        545.90       455.58 o                         
 -16   4   9        340.91        541.15       352.08 o                         
 -14   4   9       3441.88       2129.95       372.08 o                         
 -12   4   9        344.83        331.95       240.22 o                         
 -10   4   9       1741.77       1642.98       226.48 o                         
  -8   4   9       9211.24       9104.00       381.61 o                         
  -6   4   9       8073.67       8188.18       374.59 o                         
  -4   4   9       2875.48       2973.97       199.23 o                         
  -2   4   9       9879.39       9243.32       357.82 o                         
   0   4   9      16718.01      15449.98       447.91 o                         
   2   4   9       4864.36       4791.56       312.45 o                         
   4   4   9       4275.04       4243.96       321.88 o                         
   6   4   9      12901.02      12811.41       549.61 o                         
   8   4   9       4577.56       4289.48       404.65 o                         
  10   4   9       1721.86       1048.70       358.10 o                         
  12   4   9       2585.99       2193.78       486.39 o                         
  14   4   9       3736.56       3659.40       764.99 o                         
 -21   5   9       7989.62       8455.99      1018.38 o                         
 -19   5   9      19253.78      18168.62      1037.27 o                         
 -17   5   9       6587.69       6328.52       555.34 o                         
 -15   5   9        657.70       1047.85       357.12 o                         
 -13   5   9      55472.21      55231.82      1308.42 o                         
 -11   5   9      25844.44      25233.11       727.78 o                         
  -9   5   9       3920.48       3471.24       291.73 o                         
  -7   5   9      50735.54      51003.66       994.58 o                         
  -5   5   9      76559.68      74497.40      1094.38 o                         
  -3   5   9      20184.84      21198.01       677.41 o                         
  -1   5   9      45312.06      46512.63      1034.35 o                         
   1   5   9      93150.63      93337.63      1451.49 o                         
   3   5   9      59150.96      58890.67      1224.96 o                         
   5   5   9      32319.18      32988.64       955.86 o                         
   7   5   9      88273.90      84708.67      1689.59 o                         
   9   5   9      66231.00      64940.38      1804.70 o                         
  11   5   9      37138.10      36659.34      1412.40 o                         
  13   5   9      45688.40      45272.51      3221.67 o                         
 -20   6   9      10206.75       7616.14      2766.28 o                         
 -18   6   9      17837.94      16480.78      1010.01 o                         
 -16   6   9      16014.38      16467.81       895.19 o                         
 -14   6   9      12927.97      11599.97       636.74 o                         
 -12   6   9      31346.26      31421.44      1040.06 o                         
 -10   6   9      32393.52      33821.59       923.23 o                         
  -8   6   9      22554.21      23411.28       751.21 o                         
  -6   6   9      29516.82      29741.03       812.77 o                         
  -4   6   9      47322.96      48641.14      1068.64 o                         
  -2   6   9      31604.75      33292.01       945.67 o                         
   0   6   9      21057.79      21356.35       747.65 o                         
   2   6   9      37368.10      37588.25      1014.44 o                         
   4   6   9      32500.09      34717.38      1459.41 o                         
   6   6   9      12642.92      12625.77       805.13 o                         
   8   6   9      18497.62      19562.44       980.72 o                         
  10   6   9      17831.09      19032.26      1286.65 o                         
  12   6   9       9986.13       9936.17      2571.71 o                         
 -17   7   9       5054.25       1564.43      1517.60 o                         
 -15   7   9        597.54        643.37       494.74 o                         
 -13   7   9      22857.93      22114.64       984.41 o                         
 -11   7   9      10617.48      10326.69       737.75 o                         
  -9   7   9       1445.39       1297.49       340.92 o                         
  -7   7   9      14711.39      15961.76       691.52 o                         
  -5   7   9      20428.11      21546.36       815.95 o                         
  -3   7   9       3160.55       2436.95       421.29 o                         
  -1   7   9       8675.03       8265.04       555.27 o                         
   1   7   9      15969.36      16248.21       844.45 o                         
   3   7   9       8454.38       8427.31       642.09 o                         
   5   7   9       2707.12       2175.27       425.62 o                         
   7   7   9      13338.07      13356.74       888.42 o                         
   9   7   9       7155.08       5417.38      1470.00 o                         
 -14   8   9         95.88        362.12       788.49 o                         
 -12   8   9       1807.09       2530.94       674.37 o                         
 -10   8   9       1088.85       1630.09       427.71 o                         
  -8   8   9         22.62        286.90       413.39 o                         
  -6   8   9         89.32        576.32       375.19 o                         
  -4   8   9       1455.17       2682.18       465.30 o                         
  -2   8   9         40.35        905.77       391.12 o                         
   0   8   9        303.31        202.84       489.60 o                         
   2   8   9        450.71       -109.94       443.22 o                         
   4   8   9        371.32       -449.09       449.09 o                         
   6   8   9        671.19       1370.01       760.07 o                         
  -7   9   9      15301.15      17261.85      2658.38 o                         
  -5   9   9      19104.29      20820.63      3800.81 o                         
  -3   9   9       9542.62      12509.37      1759.77 o                         
  -1   9   9      15023.37      11124.47      1539.39 o                         
 -26   0  10      18820.63      17129.48      2583.76 o                         
 -24   0  10      40123.80      46031.62      2945.64 o                         
 -22   0  10       9046.93      12379.88      1547.21 o                         
 -20   0  10       4540.46       5251.50       741.67 o                         
 -18   0  10      44060.70      48519.79      2048.07 o                         
 -16   0  10      28100.72      28892.15      1176.91 o                         
 -14   0  10        236.20        806.73       329.62 o                         
 -12   0  10      19474.66      17627.52       564.23 o                         
 -10   0  10      37951.61      35829.11       879.82 o                         
  -8   0  10         17.52         86.81       173.15 o                         
  -6   0  10       4126.91       4169.66       229.92 o                         
  -4   0  10      54206.46      55951.75      1134.41 o                         
  -2   0  10        141.27        338.28       106.31 o                         
   0   0  10      24180.63      23764.75       761.61 o                         
   2   0  10       9557.44      10619.12       553.00 o                         
   4   0  10      12567.51      13229.48       651.89 o                         
   6   0  10      23122.14      23556.31       999.85 o                         
   8   0  10       1085.74       1143.77       338.30 o                         
  10   0  10      11118.12      11708.41       842.18 o                         
  12   0  10       1022.09       1795.83       809.65 o                         
  14   0  10      11430.22      11714.98      1126.68 o                         
  16   0  10       1854.91        663.01      1509.89 o                         
 -25   1  10       1189.66       2271.63      1075.66 o                         
 -23   1  10       1028.40        835.15       510.16 o                         
 -21   1  10       1792.66       2200.96       576.63 o                         
 -19   1  10       3015.93       3469.29       450.24 o                         
 -17   1  10       1403.96       1359.92       385.12 o                         
 -15   1  10       1742.82       1670.43       273.60 o                         
 -13   1  10       2398.86       1734.97       266.56 o                         
 -11   1  10       1521.70       1124.88       152.08 o                         
  -9   1  10        220.97        413.53       124.16 o                         
  -7   1  10        212.08        536.50       149.75 o                         
  -5   1  10        166.29        612.27       108.16 o                         
  -3   1  10        352.34        361.59       109.08 o                         
  -1   1  10       1538.42       1237.81       128.62 o                         
   1   1  10        696.28       1151.32       181.58 o                         
   3   1  10       2069.08       2148.96       205.78 o                         
   5   1  10       4132.88       4331.01       282.70 o                         
   7   1  10       3504.76       3227.11       271.65 o                         
   9   1  10       2349.94       2459.74       343.68 o                         
  11   1  10       4177.90       3318.23       429.34 o                         
  13   1  10       3479.03       2966.29       485.51 o                         
  15   1  10       1954.85       1288.36       605.04 o                         
 -24   2  10       9590.89       9218.08       955.32 o                         
 -22   2  10         11.21       -237.20       451.15 o                         
 -20   2  10        511.18        510.65       369.50 o                         
 -18   2  10      11963.04      12766.11       769.10 o                         
 -16   2  10       6493.75       6896.78       473.58 o                         
 -14   2  10       6132.56       6103.59       397.24 o                         
 -12   2  10       5541.84       4951.40       266.90 o                         
 -10   2  10      17018.01      16129.64       414.24 o                         
  -8   2  10        733.76        970.87       147.86 o                         
  -6   2  10       5739.05       5783.52       198.70 o                         
  -4   2  10      36081.87      35397.96       583.16 o                         
  -2   2  10         19.48         51.30       111.80 o                         
   0   2  10      21824.92      21753.36       453.75 o                         
   2   2  10       5957.74       6626.41       288.86 o                         
   4   2  10       7311.06       7048.59       314.14 o                         
   6   2  10      25526.22      26437.77       668.50 o                         
   8   2  10       3099.56       3177.80       323.01 o                         
  10   2  10       3665.41       3488.37       456.49 o                         
  12   2  10       4821.82       4048.37       502.28 o                         
  14   2  10      20176.01      18719.54      1672.96 o                         
  16   2  10         74.89       -266.80      1154.53 o                         
 -25   3  10        971.65       -747.20      1784.02 o                         
 -23   3  10        257.40        380.97       490.87 o                         
 -21   3  10       1300.68        576.03       449.16 o                         
 -19   3  10       4075.80       3176.42       523.04 o                         
 -17   3  10        512.37        672.45       347.65 o                         
 -15   3  10       1788.30       1549.31       306.88 o                         
 -13   3  10       5515.09       5946.71       378.52 o                         
 -11   3  10       5349.44       4949.31       358.91 o                         
  -9   3  10       1993.99       1460.54       206.60 o                         
  -7   3  10       6585.37       6435.42       275.25 o                         
  -5   3  10      13344.83      12719.09       377.73 o                         
  -3   3  10       6126.17       5824.78       262.99 o                         
  -1   3  10       5006.37       4997.22       271.83 o                         
   1   3  10      15824.23      15269.25       449.95 o                         
   3   3  10      11277.71      10892.39       375.21 o                         
   5   3  10       5424.08       5821.15       344.61 o                         
   7   3  10       8347.80       8132.58       493.19 o                         
   9   3  10      13821.14      13796.44       681.47 o                         
  11   3  10       4530.26       4123.76       580.92 o                         
  13   3  10       4550.34       3338.33       509.13 o                         
  15   3  10       7359.34       9758.17      2814.16 o                         
 -24   4  10      25876.56      24478.39      2097.40 o                         
 -22   4  10       9898.22      10449.96       859.58 o                         
 -20   4  10       7133.92       7039.67       705.39 o                         
 -18   4  10      32965.02      31967.46      1410.16 o                         
 -16   4  10      29201.92      30258.43      1106.20 o                         
 -14   4  10       2502.90       2322.85       338.21 o                         
 -12   4  10      26823.73      27057.45       741.49 o                         
 -10   4  10      39504.53      39757.29       869.54 o                         
  -8   4  10       7158.42       7325.74       365.46 o                         
  -6   4  10       2082.03       1807.98       246.97 o                         
  -4   4  10      51528.32      52070.51       969.84 o                         
  -2   4  10       8332.02       8209.63       464.77 o                         
   0   4  10        713.43        653.32       179.77 o                         
   2   4  10      17753.64      17457.25       553.70 o                         
   4   4  10      17803.91      18417.28       641.64 o                         
   6   4  10       3230.34       2427.24       302.58 o                         
   8   4  10        588.87        372.70       319.01 o                         
  10   4  10      10157.94      10676.75       767.35 o                         
  12   4  10          1.20        266.75       458.84 o                         
  14   4  10       3558.17       2263.89       909.19 o                         
 -21   5  10       1160.69        857.02       696.36 o                         
 -19   5  10       4280.37       2814.35       763.18 o                         
 -17   5  10        248.16        177.84       417.18 o                         
 -15   5  10       1500.77       1347.20       311.40 o                         
 -13   5  10       5007.78       4560.73       384.72 o                         
 -11   5  10       4490.77       4475.70       362.00 o                         
  -9   5  10       1029.10       1246.42       206.58 o                         
  -7   5  10       4860.69       4745.41       339.51 o                         
  -5   5  10      10440.48      11313.89       515.03 o                         
  -3   5  10       3407.92       3562.29       344.90 o                         
  -1   5  10       2402.43       2833.16       328.55 o                         
   1   5  10      10940.22      10823.17       511.01 o                         
   3   5  10       7176.46       7759.69       517.42 o                         
   5   5  10       2143.71       2096.56       401.77 o                         
   7   5  10       4296.43       3803.64       449.12 o                         
   9   5  10       9979.41      10988.93       799.55 o                         
  11   5  10       1695.78       2241.09       539.28 o                         
 -20   6  10        701.48       1915.99       949.75 o                         
 -18   6  10        275.92        613.45       664.45 o                         
 -16   6  10         61.31         65.85       358.49 o                         
 -14   6  10       6690.02       6838.50       553.63 o                         
 -12   6  10        553.28        664.59       363.58 o                         
 -10   6  10        152.32        504.48       284.10 o                         
  -8   6  10       6463.75       7159.06       436.30 o                         
  -6   6  10      12071.79      11704.94       536.86 o                         
  -4   6  10          0.92        420.91       248.68 o                         
  -2   6  10       5901.69       6067.71       449.31 o                         
   0   6  10      20785.69      21098.82       801.82 o                         
   2   6  10       1221.77       1218.26       318.05 o                         
   4   6  10        719.15       1021.42       373.83 o                         
   6   6  10      19318.90      19886.51      1013.95 o                         
   8   6  10       4506.44       5016.17       966.74 o                         
  10   6  10        206.37        -78.76       718.90 o                         
 -17   7  10       6083.91       6434.00      1532.83 o                         
 -15   7  10      10332.22      10440.70       713.56 o                         
 -13   7  10      15152.33      16510.02       851.18 o                         
 -11   7  10      13838.00      16172.33       904.87 o                         
  -9   7  10       7142.65       6850.92       542.09 o                         
  -7   7  10      11683.49      13185.20       735.88 o                         
  -5   7  10      15457.29      16191.39       745.22 o                         
  -3   7  10       7202.40       6715.35       559.00 o                         
  -1   7  10       4272.39       3974.08       455.39 o                         
   1   7  10      10730.01      12375.68       704.87 o                         
   3   7  10       6696.65       5596.14       539.05 o                         
   5   7  10       1931.84       1519.26       406.95 o                         
   7   7  10       2899.41       3445.13       666.03 o                         
 -14   8  10       3982.69       3484.54      1653.92 o                         
 -12   8  10      10170.24      10775.85      1453.69 o                         
 -10   8  10      12651.08      14759.78       907.66 o                         
  -8   8  10       8059.47       7609.42       688.33 o                         
  -6   8  10       5406.14       3765.31       488.53 o                         
  -4   8  10      16360.85      19065.57      1002.87 o                         
  -2   8  10       7717.22       7034.58       648.69 o                         
   0   8  10       2037.48       2973.15       511.07 o                         
   2   8  10       9520.26       9726.25       998.55 o                         
   4   8  10       7824.84       4603.83      1295.23 o                         
  -5   9  10       5935.80       2673.17      1493.06 o                         
  -3   9  10       4265.91       4440.42      1674.85 o                         
 -25   1  11      54682.63      55877.80      2920.95 o                         
 -23   1  11      15556.61      17091.91      1175.20 o                         
 -21   1  11      39818.57      42825.32      1466.77 o                         
 -19   1  11     120948.79     123413.64      2691.31 o                         
 -17   1  11      41265.06      42692.79      1129.70 o                         
 -15   1  11      32158.76      32658.08       890.37 o                         
 -13   1  11     145925.91     141570.69      1698.41 o                         
 -11   1  11     148978.64     146032.34      1523.04 o                         
  -9   1  11      25626.12      26007.00       575.98 o                         
  -7   1  11     102098.80      99967.41      1075.17 o                         
  -5   1  11     244509.44     242874.91      2114.23 o                         
  -3   1  11      74342.20      73242.29       949.79 o                         
  -1   1  11      23463.49      21117.21       607.84 o                         
   1   1  11     181198.73     180976.34      1706.13 o                         
   3   1  11     128325.45     131751.84      1523.97 o                         
   5   1  11      13045.18      13244.81       462.70 o                         
   7   1  11      51462.35      53456.91      1040.26 o                         
   9   1  11     107330.35     103897.02      1796.26 o                         
  11   1  11      24678.97      24775.47       968.62 o                         
  13   1  11       7046.95       6729.07       639.79 o                         
  15   1  11      47996.23      45106.46      3003.27 o                         
 -24   2  11       1061.65       1586.98       885.57 o                         
 -22   2  11        271.73       -110.66       511.69 o                         
 -20   2  11        443.40        517.85       544.51 o                         
 -18   2  11       2888.92       2496.54       371.92 o                         
 -16   2  11       2692.82       2919.58       394.10 o                         
 -14   2  11       1202.71        860.71       281.44 o                         
 -12   2  11       3622.13       4305.72       284.89 o                         
 -10   2  11       7966.82       7077.99       261.44 o                         
  -8   2  11       2101.78       1933.07       232.67 o                         
  -6   2  11       3638.90       3628.04       177.95 o                         
  -4   2  11       5777.68       5616.26       282.23 o                         
  -2   2  11       4086.47       3706.26       317.24 o                         
   0   2  11       1130.05       1219.67       121.89 o                         
   2   2  11       1663.39       1680.65       184.64 o                         
   4   2  11       2119.89       2062.58       260.98 o                         
   6   2  11        302.78        547.46       201.48 o                         
   8   2  11          3.42       -279.64       279.64 o                         
  10   2  11        287.60        854.03       328.93 o                         
  12   2  11          3.99        291.46       490.76 o                         
  14   2  11        312.09        181.19       663.91 o                         
 -23   3  11      40701.50      39283.95      1607.33 o                         
 -21   3  11      72105.05      71856.45      2038.46 o                         
 -19   3  11     156883.02     156838.88      2908.05 o                         
 -17   3  11      75610.24      74062.18      1664.22 o                         
 -15   3  11      67082.41      67407.21      1427.26 o                         
 -13   3  11     169438.00     164094.64      2214.94 o                         
 -11   3  11     166728.53     163339.91      1898.38 o                         
  -9   3  11      46047.36      46127.07       883.99 o                         
  -7   3  11     102994.00     102018.94      1203.29 o                         
  -5   3  11     201929.44     194671.95      2220.84 o                         
  -3   3  11      63304.84      61221.69       935.09 o                         
  -1   3  11      20063.13      19641.41       501.34 o                         
   1   3  11     120187.10     121350.69      1418.79 o                         
   3   3  11      78676.14      79361.28      1140.04 o                         
   5   3  11       5645.96       5982.94       373.87 o                         
   7   3  11      25423.26      25275.23       923.12 o                         
   9   3  11      58681.84      57425.30      1552.26 o                         
  11   3  11      10119.82       8875.72       774.92 o                         
  13   3  11       1608.03       2433.07       596.77 o                         
 -24   4  11        633.40        194.72       741.35 o                         
 -22   4  11       5157.82       4090.01       615.83 o                         
 -20   4  11       8317.52       7443.52       704.20 o                         
 -18   4  11       4566.87       4004.24       479.20 o                         
 -16   4  11       9499.86       8269.24       597.15 o                         
 -14   4  11      22863.96      21971.63       779.67 o                         
 -12   4  11      18481.47      19041.68       634.72 o                         
 -10   4  11      12875.72      12451.64       508.09 o                         
  -8   4  11      35916.02      35881.30       753.58 o                         
  -6   4  11      30103.20      30922.30       764.01 o                         
  -4   4  11      22537.18      22115.92       644.32 o                         
  -2   4  11      22789.05      22024.10       692.12 o                         
   0   4  11      33079.75      33580.07       740.12 o                         
   2   4  11      21151.39      20547.36       651.90 o                         
   4   4  11      12205.62      12475.72       638.68 o                         
   6   4  11      15677.53      15330.52       770.90 o                         
   8   4  11      15812.77      14944.41       860.38 o                         
  10   4  11       5055.17       5600.35       608.28 o                         
  12   4  11       4995.92       2245.56       683.16 o                         
 -21   5  11       8263.56       7263.51       840.83 o                         
 -19   5  11      30292.55      28404.18      1283.17 o                         
 -17   5  11       7041.16       6102.76       615.16 o                         
 -15   5  11       6628.96       6699.37       501.35 o                         
 -13   5  11      33281.61      32485.52       911.53 o                         
 -11   5  11      35302.59      35761.15       931.25 o                         
  -9   5  11       5811.05       5537.52       350.90 o                         
  -7   5  11      24845.58      24748.79       661.61 o                         
  -5   5  11      69242.88      69698.90      1268.09 o                         
  -3   5  11      22905.16      22567.12       783.38 o                         
  -1   5  11       9326.90       9980.67       562.71 o                         
   1   5  11      64462.34      66225.35      1454.34 o                         
   3   5  11      48965.46      49048.01      1377.29 o                         
   5   5  11       9305.58      10857.28       748.06 o                         
   7   5  11      25263.84      25046.33      1044.33 o                         
   9   5  11      49796.82      48626.30      1693.70 o                         
  11   5  11      16117.71      13023.85      3606.05 o                         
 -20   6  11         14.26       1028.52      1027.52 o                         
 -18   6  11       1658.66       1044.41       416.96 o                         
 -16   6  11        979.26        662.90       453.36 o                         
 -14   6  11          4.30        266.14       338.49 o                         
 -12   6  11       1002.18       1008.08       322.53 o                         
 -10   6  11       4561.68       4711.84       398.04 o                         
  -8   6  11         20.48        -71.99       270.58 o                         
  -6   6  11        788.53        785.84       276.35 o                         
  -4   6  11       1906.95       2578.90       354.15 o                         
  -2   6  11       1568.48       1987.60       361.26 o                         
   0   6  11         26.07        215.58       285.17 o                         
   2   6  11        239.93        753.90       370.15 o                         
   4   6  11        757.37        676.28       364.64 o                         
   6   6  11         38.98       -190.05       421.92 o                         
   8   6  11        836.77       1159.84       542.25 o                         
 -17   7  11      35032.17      35273.59      2045.30 o                         
 -15   7  11      39805.25      38605.54      1340.30 o                         
 -13   7  11      63353.23      65321.99      1849.57 o                         
 -11   7  11      61653.12      62299.59      1701.82 o                         
  -9   7  11      34086.70      35987.53      1155.88 o                         
  -7   7  11      47888.90      48447.30      1386.47 o                         
  -5   7  11      71425.63      77512.44      1730.68 o                         
  -3   7  11      36494.55      39051.04      1221.74 o                         
  -1   7  11      20845.67      19778.09       976.62 o                         
   1   7  11      50417.28      51229.41      1525.04 o                         
   3   7  11      35330.74      35045.36      1358.67 o                         
   5   7  11      11611.27      10963.52       857.81 o                         
   7   7  11      16774.71      13890.77      1740.24 o                         
 -14   8  11       5649.23        341.33      1199.79 o                         
 -12   8  11       3733.85       4272.67      2012.65 o                         
 -10   8  11       1868.08       2943.06      1128.50 o                         
  -8   8  11       9699.86      10962.13       842.33 o                         
  -6   8  11       6540.60       6545.94       659.80 o                         
  -4   8  11       6041.76       6509.93       650.74 o                         
  -2   8  11       6029.91       7042.96       640.49 o                         
   0   8  11      11002.91      15103.86      1487.03 o                         
   2   8  11       7636.74       9411.68      1816.51 o                         
   4   8  11       5600.75       5627.81      2125.37 o                         
 -26   0  12     113680.92     121957.77      6712.96 o                         
 -24   0  12      68146.99      72371.79      3616.74 o                         
 -22   0  12     165723.48     185525.33      4638.05 o                         
 -20   0  12     319695.09     345898.28      7200.71 o                         
 -18   0  12     176003.28     176907.89      3781.24 o                         
 -16   0  12     205245.94     204097.83      6616.73 o                         
 -14   0  12     531336.62     527236.19      6275.66 o                         
 -12   0  12     463272.78     452862.97      6376.10 o                         
 -10   0  12     257061.52     249296.95      3146.80 o                         
  -8   0  12     483347.66     474752.31      4413.18 o                         
  -6   0  12     775140.12     768822.00      7666.49 o                         
  -4   0  12     319958.00     316445.44      3821.28 o                         
  -2   0  12     306809.69     307247.19      3556.83 o                         
   0   0  12     567170.50     564538.31      5545.16 o                         
   2   0  12     365099.66     367939.22      4495.54 o                         
   4   0  12     155676.36     155720.31      2484.52 o                         
   6   0  12     249982.91     248880.72      4215.31 o                         
   8   0  12     266529.78     261834.00      4540.89 o                         
  10   0  12      93348.31      94677.51      2689.67 o                         
  12   0  12      81164.31      75245.20      2668.03 o                         
  14   0  12     137641.52     126994.95      5562.17 o                         
 -25   1  12        471.78        147.46       750.25 o                         
 -23   1  12         99.51        -15.43       517.15 o                         
 -21   1  12         20.27         79.12       407.73 o                         
 -19   1  12         29.32        174.50       353.29 o                         
 -17   1  12         81.49        203.92       297.33 o                         
 -15   1  12       1494.09       1350.41       265.77 o                         
 -13   1  12       1251.36       1335.99       210.22 o                         
 -11   1  12       3055.27       2827.82       206.88 o                         
  -9   1  12       7399.54       7371.96       327.16 o                         
  -7   1  12      11105.35      10223.39       316.59 o                         
  -5   1  12      10369.35      10102.10       382.76 o                         
  -3   1  12      16781.81      17454.73       510.61 o                         
  -1   1  12      21313.76      20699.53       559.85 o                         
   1   1  12      18255.07      17890.07       488.15 o                         
   3   1  12      18082.78      18767.13       565.51 o                         
   5   1  12      20686.11      20191.41       628.14 o                         
   7   1  12      17250.40      18241.12       653.30 o                         
   9   1  12      13235.95      13871.58       706.97 o                         
  11   1  12      11538.79      10759.97       763.62 o                         
  13   1  12      10709.93      10613.98       883.73 o                         
 -24   2  12        414.20        610.94       643.83 o                         
 -22   2  12      12137.74      11432.38       826.11 o                         
 -20   2  12      44831.90      44796.31      1564.13 o                         
 -18   2  12       1648.57       2311.02       387.47 o                         
 -16   2  12        938.76       1088.49       304.80 o                         
 -14   2  12      56794.99      56924.88      1154.64 o                         
 -12   2  12      26913.61      25855.64       611.85 o                         
 -10   2  12        683.94        705.92       155.07 o                         
  -8   2  12      21399.23      19951.09       415.12 o                         
  -6   2  12      95635.71      94144.92      1152.04 o                         
  -4   2  12       2720.25       2631.99       218.24 o                         
  -2   2  12       4797.89       4670.11       281.48 o                         
   0   2  12      80762.28      83660.79      1394.69 o                         
   2   2  12      38639.77      38623.85       714.99 o                         
   4   2  12       3139.70       3403.39       288.05 o                         
   6   2  12      38924.27      39315.68      1010.53 o                         
   8   2  12      65804.76      68445.00      1690.57 o                         
  10   2  12      11605.13      11162.69       777.99 o                         
  12   2  12      15923.69      15225.28      1035.95 o                         
  14   2  12      55197.46      44993.36      4323.25 o                         
 -25   3  12        624.07       1049.60      1049.60 o                         
 -23   3  12         54.82        322.04       480.49 o                         
 -21   3  12        149.07         74.04       441.71 o                         
 -19   3  12       1658.63       1586.85       438.79 o                         
 -17   3  12       1468.14       1268.15       331.25 o                         
 -15   3  12         41.99       -274.58       274.58 o                         
 -13   3  12       3850.71       3861.34       336.24 o                         
 -11   3  12       4374.68       4325.04       328.54 o                         
  -9   3  12       1904.11       1826.18       195.39 o                         
  -7   3  12       2382.42       2397.99       260.29 o                         
  -5   3  12      11089.81      10482.94       416.30 o                         
  -3   3  12       4784.76       4048.13       252.50 o                         
  -1   3  12       3000.03       2586.96       253.66 o                         
   1   3  12       8584.43       9119.58       440.56 o                         
   3   3  12       8038.38       8517.45       525.95 o                         
   5   3  12       3077.45       2788.97       402.56 o                         
   7   3  12       4004.71       3722.43       416.43 o                         
   9   3  12       5425.34       6034.38       674.42 o                         
  11   3  12       3370.13       3046.86       570.13 o                         
  13   3  12        901.83        748.39      1241.73 o                         
 -24   4  12      31650.94      29597.01      2696.76 o                         
 -22   4  12      76722.76      75203.66      2282.39 o                         
 -20   4  12     143806.41     143353.00      4707.49 o                         
 -18   4  12      74361.31      74107.80      1836.98 o                         
 -16   4  12      83460.83      80426.47      1732.00 o                         
 -14   4  12     219761.84     213610.84      2699.24 o                         
 -12   4  12     188275.25     187575.02      2172.40 o                         
 -10   4  12      96621.59      97838.09      1481.96 o                         
  -8   4  12     193620.39     194153.70      2076.95 o                         
  -6   4  12     310771.50     311027.53      2952.36 o                         
  -4   4  12     130599.31     131750.03      1819.93 o                         
  -2   4  12     131798.72     130420.92      1867.88 o                         
   0   4  12     249994.31     251697.25      2880.21 o                         
   2   4  12     174038.95     177479.44      2703.36 o                         
   4   4  12      80592.24      80799.20      1826.17 o                         
   6   4  12     132263.64     131869.98      2476.95 o                         
   8   4  12     145197.62     142405.28      3178.30 o                         
  10   4  12      59502.55      59392.14      2034.03 o                         
  12   4  12      54971.32      49660.63      3489.62 o                         
 -21   5  12        109.26        -80.44       448.86 o                         
 -19   5  12       1418.96       1254.25       526.24 o                         
 -17   5  12        865.08        513.48       363.72 o                         
 -15   5  12        359.61        306.19       300.77 o                         
 -13   5  12       1450.97        782.16       284.50 o                         
 -11   5  12       1004.34       1220.57       282.90 o                         
  -9   5  12         33.15        441.24       231.95 o                         
  -7   5  12        108.99         38.70       215.55 o                         
  -5   5  12       2261.19       1788.41       268.81 o                         
  -3   5  12         55.45       -145.81       263.65 o                         
  -1   5  12        657.48        977.19       295.00 o                         
   1   5  12        208.57         34.75       295.42 o                         
   3   5  12         40.08        524.76       340.13 o                         
   5   5  12        896.09       1328.07       545.84 o                         
   7   5  12        308.12        403.81       505.35 o                         
   9   5  12          8.69         20.96       593.20 o                         
 -20   6  12      38235.14      40609.92      3199.75 o                         
 -18   6  12      14491.73      13958.90       866.51 o                         
 -16   6  12      15556.72      14562.67       782.74 o                         
 -14   6  12      52276.61      52062.20      1418.65 o                         
 -12   6  12      41775.27      42393.38      1227.80 o                         
 -10   6  12      14057.65      14077.75       668.82 o                         
  -8   6  12      37561.90      39080.27      1086.32 o                         
  -6   6  12      71114.57      74105.12      1497.75 o                         
  -4   6  12      20078.47      21354.20       834.31 o                         
  -2   6  12      21695.01      21116.79       875.68 o                         
   0   6  12      52039.71      52898.12      1489.95 o                         
   2   6  12      35586.80      36092.57      1196.54 o                         
   4   6  12      11719.78      11579.26       804.09 o                         
   6   6  12      26582.98      26086.27      1214.81 o                         
   8   6  12      32919.21      30084.59      2933.02 o                         
 -17   7  12       1436.49       2218.28       811.14 o                         
 -15   7  12        138.45       -191.73       434.42 o                         
 -13   7  12       1209.11       1886.86       471.97 o                         
 -11   7  12        497.27        988.59       378.73 o                         
  -9   7  12        175.46        480.01       365.29 o                         
  -7   7  12        543.32        695.05       374.44 o                         
  -5   7  12        527.98        965.31       357.68 o                         
  -3   7  12        993.25       1297.03       343.28 o                         
  -1   7  12       1961.51       1403.82       362.17 o                         
   1   7  12        183.38        209.65       428.55 o                         
   3   7  12        525.57        673.80       388.34 o                         
   5   7  12       2554.58       4274.38      1069.43 o                         
 -12   8  12      22176.83      21116.87      3614.95 o                         
 -10   8  12      10132.09       8518.80      1776.20 o                         
  -8   8  12      20479.16      21740.82      1541.01 o                         
  -6   8  12      35860.09      35835.59      1648.21 o                         
  -4   8  12      15058.58      15100.03      1174.63 o                         
  -2   8  12      17678.46      20429.96      1303.33 o                         
   0   8  12      30062.79      27851.74      2457.93 o                         
   2   8  12      26947.72      24072.40      3707.51 o                         
 -25   1  13        186.90        157.27       623.27 o                         
 -23   1  13      15889.28      14886.57      1162.30 o                         
 -21   1  13      32912.68      34163.89      1366.48 o                         
 -19   1  13        727.67        611.89       359.52 o                         
 -17   1  13       5842.24       6168.43       467.83 o                         
 -15   1  13      57244.40      57397.86      1216.63 o                         
 -13   1  13      29208.98      27631.58       709.51 o                         
 -11   1  13        185.01        254.09       171.52 o                         
  -9   1  13      64519.18      63000.81       952.72 o                         
  -7   1  13      62314.45      60754.08       778.94 o                         
  -5   1  13       8484.67       8325.70       338.81 o                         
  -3   1  13      17760.99      17666.54       502.87 o                         
  -1   1  13      91622.73      92098.33      1387.38 o                         
   1   1  13      29583.38      29499.59       779.30 o                         
   3   1  13       4146.73       4629.86       354.95 o                         
   5   1  13      61394.45      61912.80      1301.40 o                         
   7   1  13      57660.08      57601.01      1311.25 o                         
   9   1  13       2508.63       1670.06       343.67 o                         
  11   1  13      31249.92      30505.04      1362.45 o                         
  13   1  13      46296.89      43618.25      2300.64 o                         
 -24   2  13         89.95        210.02       566.29 o                         
 -22   2  13          5.62        647.05       457.48 o                         
 -20   2  13         84.31       -454.27       454.27 o                         
 -18   2  13        107.79        693.42       372.01 o                         
 -16   2  13        226.29        400.88       266.45 o                         
 -14   2  13         16.39       -194.20       202.42 o                         
 -12   2  13         68.29         67.67       193.84 o                         
 -10   2  13        423.27        679.37       187.47 o                         
  -8   2  13         10.76         54.51        91.75 o                         
  -6   2  13       1111.29        753.86       132.33 o                         
  -4   2  13          5.90        -13.12       170.32 o                         
  -2   2  13         28.77        -30.58       232.62 o                         
   0   2  13       1489.80       1246.58       253.31 o                         
   2   2  13       1642.95       1112.59       261.22 o                         
   4   2  13        211.54        847.70       245.81 o                         
   6   2  13       1581.46       1487.49       337.11 o                         
   8   2  13       2808.43       3062.13       453.77 o                         
  10   2  13       1106.75       1558.35       512.47 o                         
  12   2  13        985.22        965.31       516.15 o                         
 -25   3  13        355.15        150.34      1344.64 o                         
 -23   3  13      20143.80      20091.39      1198.59 o                         
 -21   3  13      40456.39      40485.41      1597.06 o                         
 -19   3  13       7763.48       7720.96       620.95 o                         
 -17   3  13      20475.60      19584.86       785.59 o                         
 -15   3  13      86655.67      84612.65      1554.47 o                         
 -13   3  13      66814.80      65216.05      1195.75 o                         
 -11   3  13      20512.82      20713.93       651.40 o                         
  -9   3  13     126717.17     127361.26      1700.04 o                         
  -7   3  13     136686.42     133745.72      1699.46 o                         
  -5   3  13      64365.08      64460.32      1103.29 o                         
  -3   3  13      83826.08      82738.05      1330.96 o                         
  -1   3  13     182976.70     185668.06      2189.45 o                         
   1   3  13     102724.88     105673.22      1683.60 o                         
   3   3  13      49674.15      50590.62      1170.86 o                         
   5   3  13     131157.55     128747.42      2283.91 o                         
   7   3  13     117246.28     120307.91      2434.10 o                         
   9   3  13      28252.31      28213.50      1293.07 o                         
  11   3  13      68420.46      68938.51      2311.41 o                         
 -24   4  13       2824.50       1423.70      1296.02 o                         
 -22   4  13       6920.60       6816.18       764.86 o                         
 -20   4  13      10688.23      11220.55       850.97 o                         
 -18   4  13       7444.05       7156.11       609.15 o                         
 -16   4  13       7228.83       7344.01       519.77 o                         
 -14   4  13      13542.93      13037.46       594.98 o                         
 -12   4  13      15058.77      15093.50       615.82 o                         
 -10   4  13       5701.09       5679.14       371.36 o                         
  -8   4  13       8186.63       8464.65       432.50 o                         
  -6   4  13      16456.00      16674.48       651.12 o                         
  -4   4  13       3665.77       3571.14       324.75 o                         
  -2   4  13       2223.76       1805.66       352.97 o                         
   0   4  13       5372.30       5097.05       419.89 o                         
   2   4  13       3452.43       3925.20       466.10 o                         
   4   4  13         26.68       -300.01       382.13 o                         
   6   4  13        476.62       -112.10       387.09 o                         
   8   4  13        784.92        926.00       471.87 o                         
  10   4  13        115.91        626.12       722.20 o                         
 -21   5  13       8909.72       7909.15       935.52 o                         
 -19   5  13         35.09        362.67       413.88 o                         
 -17   5  13        358.09        491.74       320.39 o                         
 -15   5  13      10595.14       9207.94       590.52 o                         
 -13   5  13       3867.50       3857.83       384.59 o                         
 -11   5  13       1529.89       1073.31       325.12 o                         
  -9   5  13       7414.59       6297.97       440.56 o                         
  -7   5  13       6230.97       6466.06       438.35 o                         
  -5   5  13         29.50        -14.44       291.80 o                         
  -3   5  13        192.06        214.30       297.29 o                         
  -1   5  13      10583.21      10434.61       653.42 o                         
   1   5  13       1604.10       1316.99       338.20 o                         
   3   5  13        450.03       1049.06       414.16 o                         
   5   5  13       8007.73       8167.09       666.31 o                         
   7   5  13       8391.10       7545.54       909.08 o                         
   9   5  13        274.98      -2070.05      2918.17 o                         
 -20   6  13       3094.87       1706.24      1484.89 o                         
 -18   6  13       1245.55       1690.82       415.54 o                         
 -16   6  13        818.80        620.49       469.65 o                         
 -14   6  13       2998.31       3414.61       495.79 o                         
 -12   6  13       3860.60       3547.34       415.86 o                         
 -10   6  13        483.71       1563.76       344.81 o                         
  -8   6  13       1583.49       1659.84       386.33 o                         
  -6   6  13       7851.57       8725.89       550.44 o                         
  -4   6  13       1237.59       1493.62       340.61 o                         
  -2   6  13       1361.70       1852.53       368.43 o                         
   0   6  13       5749.71       7210.81       604.03 o                         
   2   6  13       6111.62       5452.17       531.80 o                         
   4   6  13        795.21        621.77       443.03 o                         
   6   6  13       4480.01       3155.05      1341.80 o                         
   8   6  13       6268.04        710.28      1413.03 o                         
 -17   7  13       9999.14       9069.96      1306.63 o                         
 -15   7  13      27115.37      27173.76      1539.29 o                         
 -13   7  13      25689.59      27156.65      1172.94 o                         
 -11   7  13      12842.55      13023.41       804.52 o                         
  -9   7  13      38286.52      39395.66      1359.20 o                         
  -7   7  13      39206.61      41856.75      1396.73 o                         
  -5   7  13      29764.44      32867.09      1240.81 o                         
  -3   7  13      29678.57      32208.10      1156.62 o                         
  -1   7  13      51541.24      52636.33      1567.35 o                         
   1   7  13      37523.37      39104.43      1475.13 o                         
   3   7  13      23651.38      24593.31      1633.48 o                         
   5   7  13      42603.79      38067.03      2963.84 o                         
 -10   8  13       1866.61       1136.08      1083.51 o                         
  -8   8  13       2501.37       3354.99       937.45 o                         
  -6   8  13       7528.44       8326.75      1095.65 o                         
  -4   8  13       1595.09       1547.20       614.62 o                         
  -2   8  13       1350.21       2309.38      1044.11 o                         
 -24   0  14       2542.91       3618.98      1352.85 o                         
 -22   0  14       1560.23       2101.26       704.37 o                         
 -20   0  14      37325.93      35530.85      1946.47 o                         
 -18   0  14      12474.73      11932.44      1312.90 o                         
 -16   0  14       1057.90        980.34       529.71 o                         
 -14   0  14      27756.95      27736.56      1199.06 o                         
 -12   0  14      24796.99      25920.74       958.81 o                         
 -10   0  14       3249.17       3042.08       312.09 o                         
  -8   0  14       1896.05       1773.05       223.02 o                         
  -6   0  14      16136.77      16795.20       923.07 o                         
  -4   0  14         43.76        213.86       346.11 o                         
  -2   0  14      22442.87      23870.92      1108.22 o                         
   0   0  14       4847.48       5252.90       556.24 o                         
   2   0  14         62.05        592.92       324.63 o                         
   4   0  14      22710.17      23600.29      1189.09 o                         
   6   0  14      10460.56      11391.44       836.41 o                         
   8   0  14        333.14        423.19       477.65 o                         
  10   0  14       9142.31       8479.80       952.48 o                         
  12   0  14      28410.27      21907.15      2267.76 o                         
 -25   1  14       1226.31       1201.32       673.22 o                         
 -23   1  14        653.97        402.69       648.57 o                         
 -21   1  14        398.10        208.24       513.38 o                         
 -19   1  14        671.46       1072.92       468.33 o                         
 -17   1  14        322.38        770.95       308.97 o                         
 -15   1  14          8.46        153.08       255.57 o                         
 -13   1  14         13.65         -0.24       220.38 o                         
 -11   1  14         17.92        286.76       169.45 o                         
  -9   1  14        729.47        806.99       141.47 o                         
  -7   1  14       1360.01       1664.36       162.93 o                         
  -5   1  14       1236.39       1534.70       212.85 o                         
  -3   1  14       1250.04       1017.83       249.59 o                         
  -1   1  14       2971.35       3366.71       338.37 o                         
   1   1  14       2302.34       2208.71       303.63 o                         
   3   1  14       1160.99       1373.12       290.62 o                         
   5   1  14       1819.52       1349.24       398.10 o                         
   7   1  14       1695.61       1663.55       337.48 o                         
   9   1  14        648.97        980.36       404.27 o                         
  11   1  14        401.18        651.47       505.15 o                         
 -24   2  14       2775.85       2676.71       580.82 o                         
 -22   2  14       1482.39        998.27       487.06 o                         
 -20   2  14      31629.34      31560.87      1446.48 o                         
 -18   2  14      10940.76      11200.82       688.86 o                         
 -16   2  14        559.08        173.05       311.13 o                         
 -14   2  14      25964.08      26124.09       736.49 o                         
 -12   2  14      26316.77      26809.38       679.80 o                         
 -10   2  14        525.76        660.72       152.03 o                         
  -8   2  14       7204.92       7043.75       303.30 o                         
  -6   2  14      29471.76      30092.30       652.04 o                         
  -4   2  14       6410.67       6077.57       355.62 o                         
  -2   2  14       2196.56       1755.23       245.72 o                         
   0   2  14      27278.86      27455.27       807.94 o                         
   2   2  14      13347.56      13546.58       577.99 o                         
   4   2  14        332.02        346.87       280.80 o                         
   6   2  14        795.09        951.70       366.07 o                         
   8   2  14      18961.07      19741.98       961.80 o                         
  10   2  14        906.78       1599.59       431.75 o                         
  12   2  14       1811.80       3853.84      2131.42 o                         
 -25   3  14       3038.68       3757.65      1207.66 o                         
 -23   3  14       6526.33       7505.22       749.11 o                         
 -21   3  14       8704.84       8367.10       768.05 o                         
 -19   3  14       4834.07       4250.50       522.19 o                         
 -17   3  14       6047.47       5192.01       606.62 o                         
 -15   3  14      12108.85      10935.04       553.51 o                         
 -13   3  14       8289.75       8472.14       458.96 o                         
 -11   3  14       4492.58       5127.44       381.15 o                         
  -9   3  14       9540.47       9478.12       424.72 o                         
  -7   3  14       9704.21       9992.98       480.49 o                         
  -5   3  14       5272.49       5515.56       416.35 o                         
  -3   3  14       3009.57       2859.30       299.81 o                         
  -1   3  14       8885.01       8498.41       500.41 o                         
   1   3  14       4895.51       4555.79       419.10 o                         
   3   3  14       1384.95        983.62       309.65 o                         
   5   3  14       3871.99       3538.35       581.91 o                         
   7   3  14       4512.69       6641.64       716.24 o                         
   9   3  14       1379.40       1094.49       474.30 o                         
  11   3  14       1192.09        758.07       969.90 o                         
 -24   4  14        401.25       3627.57      2247.92 o                         
 -22   4  14         38.98       -529.29       529.29 o                         
 -20   4  14      11497.90       9503.48       782.58 o                         
 -18   4  14       2509.92       2566.67       439.11 o                         
 -16   4  14       2323.16       2456.57       393.18 o                         
 -14   4  14       7194.52       7689.22       505.74 o                         
 -12   4  14       6476.09       6676.83       423.11 o                         
 -10   4  14       3821.57       3695.53       361.19 o                         
  -8   4  14        323.85         97.88       235.06 o                         
  -6   4  14       4875.14       4745.82       396.00 o                         
  -4   4  14          1.10        296.25       249.17 o                         
  -2   4  14       9593.41      10385.01       545.83 o                         
   0   4  14       3447.76       2843.96       477.97 o                         
   2   4  14        180.98        225.78       351.24 o                         
   4   4  14       6812.51       6543.75       624.76 o                         
   6   4  14       2438.73       2945.35       585.15 o                         
   8   4  14       1245.27        626.56       484.71 o                         
  10   4  14       1940.92       -122.12      1177.82 o                         
 -21   5  14        798.94       -825.20       825.20 o                         
 -19   5  14         68.53       -253.44       379.47 o                         
 -17   5  14         10.20        112.15       326.98 o                         
 -15   5  14       1058.11       1345.12       315.36 o                         
 -13   5  14        141.55        152.75       274.08 o                         
 -11   5  14        300.04       1257.76       303.54 o                         
  -9   5  14        473.18        171.94       263.06 o                         
  -7   5  14        758.33        800.37       300.18 o                         
  -5   5  14         30.43        353.37       492.00 o                         
  -3   5  14        172.02       -365.68       365.68 o                         
  -1   5  14       2081.96       2127.17       401.79 o                         
   1   5  14        543.49        620.68       384.82 o                         
   3   5  14         58.63        446.85       567.51 o                         
   5   5  14        875.28        517.36       605.78 o                         
   7   5  14       1855.68       1137.44       648.45 o                         
 -20   6  14      19252.71      18389.71      2577.31 o                         
 -18   6  14      11273.99       8647.53       788.04 o                         
 -16   6  14       2314.78       1976.14       419.43 o                         
 -14   6  14      17120.31      17552.64       872.32 o                         
 -12   6  14      15037.46      16246.99       764.72 o                         
 -10   6  14       1284.40       1066.30       472.29 o                         
  -8   6  14       7359.27       7610.34       581.31 o                         
  -6   6  14      10594.33      10360.67       644.00 o                         
  -4   6  14       3433.35       3009.81       448.52 o                         
  -2   6  14         71.59        242.03       377.28 o                         
   0   6  14       7210.08       7159.99       607.28 o                         
   2   6  14       1669.50       1860.83       638.85 o                         
   4   6  14        314.60       1047.08       475.28 o                         
 -17   7  14       9574.75       8365.02      1271.99 o                         
 -15   7  14      17440.86      18293.28      2101.10 o                         
 -13   7  14      15890.22      17309.51       964.44 o                         
 -11   7  14      12137.50      11088.30       759.25 o                         
  -9   7  14      21753.64      22224.28      1039.98 o                         
  -7   7  14      23722.59      24042.74      1141.59 o                         
  -5   7  14      19507.51      22852.04      1152.87 o                         
  -3   7  14      14333.53      14048.47       837.88 o                         
  -1   7  14      27027.25      29184.37      1194.74 o                         
   1   7  14      19183.21      18643.88      1223.60 o                         
   3   7  14      10911.22      12029.36      2668.58 o                         
  -8   8  14          5.69       -677.56       677.56 o                         
  -6   8  14         31.05        854.35       618.03 o                         
  -4   8  14         64.76       1549.14      1204.69 o                         
  -2   8  14       1197.91       2798.77      1139.11 o                         
 -25   1  15      17567.58      15556.53      1407.48 o                         
 -23   1  15      38653.56      39526.86      1716.48 o                         
 -21   1  15      95910.16      97538.98      3043.64 o                         
 -19   1  15      41462.93      42574.59      1462.01 o                         
 -17   1  15      19269.89      20618.92       919.15 o                         
 -15   1  15     125254.19     125906.16      1951.38 o                         
 -13   1  15      92271.77      93504.23      1424.28 o                         
 -11   1  15      18496.86      18716.00       524.03 o                         
  -9   1  15      49425.93      48523.64       796.59 o                         
  -7   1  15     205212.75     205150.48      2285.83 o                         
  -5   1  15      13817.24      13526.76       560.11 o                         
  -3   1  15      24316.07      25032.68       741.66 o                         
  -1   1  15     112144.29     111778.74      1660.52 o                         
   1   1  15      57978.74      59266.43      1296.17 o                         
   3   1  15       6499.94       6902.86       573.95 o                         
   5   1  15      38594.47      39009.05      1104.18 o                         
   7   1  15      57698.02      57689.59      1737.73 o                         
   9   1  15      14129.48      13711.12       998.40 o                         
  11   1  15       5388.51       4786.90      1398.82 o                         
 -26   2  15       1306.03        348.13       919.76 o                         
 -24   2  15       3255.65       3951.48       651.10 o                         
 -22   2  15       4608.65       3940.59       728.44 o                         
 -20   2  15       2190.44       2185.37       474.19 o                         
 -18   2  15       4418.79       4087.17       538.11 o                         
 -16   2  15       6921.33       6692.19       465.82 o                         
 -14   2  15       4269.34       4165.54       364.51 o                         
 -12   2  15       3059.47       2721.90       278.07 o                         
 -10   2  15       5566.26       5368.30       291.62 o                         
  -8   2  15       5191.27       5396.11       328.47 o                         
  -6   2  15       1393.33       1103.01       234.68 o                         
  -4   2  15       1850.51       1801.16       240.35 o                         
  -2   2  15       3028.61       3086.26       294.70 o                         
   0   2  15        630.69        530.45       303.67 o                         
   2   2  15        155.39       -269.17       269.17 o                         
   4   2  15        544.72        378.29       311.76 o                         
   6   2  15        492.24        892.32       424.67 o                         
   8   2  15         16.51        463.68       419.79 o                         
  10   2  15         18.51       -206.01       678.56 o                         
 -25   3  15      19408.03      14264.71      3547.83 o                         
 -23   3  15      40716.62      40576.82      1683.37 o                         
 -21   3  15      93029.56      95381.15      3384.15 o                         
 -19   3  15      53554.39      53727.61      1500.68 o                         
 -17   3  15      35300.88      35292.12      1109.96 o                         
 -15   3  15     145389.41     142144.98      2124.69 o                         
 -13   3  15     120519.30     120548.13      1840.96 o                         
 -11   3  15      50238.34      48844.14      1123.88 o                         
  -9   3  15      89456.15      90300.20      1491.29 o                         
  -7   3  15     246859.75     243977.84      2744.43 o                         
  -5   3  15      47493.80      49466.91      1117.12 o                         
  -3   3  15      63693.95      62910.96      1224.51 o                         
  -1   3  15     154377.00     157826.03      2230.42 o                         
   1   3  15      93411.48      93456.53      1765.97 o                         
   3   3  15      26880.44      27277.51      1090.65 o                         
   5   3  15      62312.24      64681.20      1891.97 o                         
   7   3  15      72835.67      72546.72      2300.10 o                         
   9   3  15      25970.97      24694.18      1792.83 o                         
 -22   4  15       1735.93       1658.16       626.92 o                         
 -20   4  15       7109.75       6311.79       693.54 o                         
 -18   4  15       3721.79       3143.85       430.94 o                         
 -16   4  15       1402.45       1242.87       375.69 o                         
 -14   4  15       3891.47       3318.90       367.81 o                         
 -12   4  15       4676.75       4303.62       371.43 o                         
 -10   4  15        658.06        589.87       299.93 o                         
  -8   4  15        141.70        315.45       275.04 o                         
  -6   4  15       1760.09       1797.91       333.57 o                         
  -4   4  15         57.71        421.05       288.65 o                         
  -2   4  15        999.96        878.33       339.10 o                         
   0   4  15        180.36        384.28       368.06 o                         
   2   4  15        174.00        384.75       381.05 o                         
   4   4  15       2253.61       2194.15       478.64 o                         
   6   4  15       3529.34       2988.45       598.52 o                         
   8   4  15        876.02       -312.04      1080.01 o                         
 -21   5  15      40393.78      30486.50      3112.34 o                         
 -19   5  15      19917.22      19638.35       919.28 o                         
 -17   5  15       8851.70       7621.35       655.34 o                         
 -15   5  15      46419.14      46521.71      1253.35 o                         
 -13   5  15      30206.24      30193.39       972.83 o                         
 -11   5  15       6418.11       6254.01       510.87 o                         
  -9   5  15      13795.51      13124.84       662.11 o                         
  -7   5  15      63032.97      64672.68      1448.64 o                         
  -5   5  15       2529.72       2901.98       411.45 o                         
  -3   5  15       6320.72       5883.97       535.37 o                         
  -1   5  15      31783.38      31123.72      1205.65 o                         
   1   5  15      15242.15      14461.26       881.05 o                         
   3   5  15       1433.51       1132.74       454.71 o                         
   5   5  15      11950.03      12114.35      1030.98 o                         
 -20   6  15       4574.94       3025.84      1547.37 o                         
 -18   6  15       9850.50       9620.32       965.54 o                         
 -16   6  15      16200.96      14912.31       905.90 o                         
 -14   6  15      10693.91      10974.97       768.05 o                         
 -12   6  15       9094.04       8691.26       602.42 o                         
 -10   6  15      16293.30      18493.32       859.35 o                         
  -8   6  15      16458.91      17170.62       858.97 o                         
  -6   6  15       7253.26       6595.59       603.00 o                         
  -4   6  15      10153.83       9076.25       646.67 o                         
  -2   6  15      13614.09      13017.39       796.45 o                         
   0   6  15       6833.15       6703.97       627.68 o                         
   2   6  15       4061.75       3617.55       502.16 o                         
   4   6  15       6423.91       7696.13      2006.40 o                         
 -17   7  15      10923.39      10931.42      2914.58 o                         
 -15   7  15      35204.60      33617.97      4608.98 o                         
 -13   7  15      28577.73      29838.77      1621.65 o                         
 -11   7  15      15655.87      17232.30      1001.01 o                         
  -9   7  15      22920.19      25452.70      1136.72 o                         
  -7   7  15      58722.46      59376.52      1834.18 o                         
  -5   7  15      13616.82      14560.46       861.72 o                         
  -3   7  15      20727.02      20699.06       973.41 o                         
  -1   7  15      39914.23      42420.44      2034.97 o                         
   1   7  15      26084.46      25640.95      2697.90 o                         
  -8   8  15         73.50        927.19       714.71 o                         
 -26   0  16       3635.39       2429.94      1534.73 o                         
 -24   0  16      39089.01      39798.29      2749.98 o                         
 -22   0  16      54149.16      51784.78      2728.12 o                         
 -20   0  16      21579.58      21924.65      1615.50 o                         
 -18   0  16      23372.72      23438.58      1629.69 o                         
 -16   0  16     110266.28     110646.12      2916.23 o                         
 -14   0  16      98555.62      98852.36      2125.48 o                         
 -12   0  16      23137.78      22026.27       814.21 o                         
 -10   0  16     113939.50     112178.04      1923.04 o                         
  -8   0  16     220294.28     223864.84      4005.29 o                         
  -6   0  16      62817.82      62683.00      1742.74 o                         
  -4   0  16      80938.05      83439.85      1978.36 o                         
  -2   0  16     218966.50     220743.33      4076.71 o                         
   0   0  16     154202.20     153679.14      3774.29 o                         
   2   0  16      44018.27      45942.33      1836.19 o                         
   4   0  16     164026.61     163011.92      3557.77 o                         
   6   0  16     145278.34     143513.86      3294.69 o                         
   8   0  16      52380.07      51732.67      2324.41 o                         
  10   0  16      71610.33      71482.48      5141.65 o                         
 -25   1  16      10065.62      10752.52      1112.84 o                         
 -23   1  16      15220.35      16370.20      1066.03 o                         
 -21   1  16      22049.32      21958.18      1576.54 o                         
 -19   1  16      25997.30      27352.37      1179.55 o                         
 -17   1  16      30150.32      30342.14      1121.51 o                         
 -15   1  16      40779.14      40566.29      1128.42 o                         
 -13   1  16      47413.52      47035.73      1181.75 o                         
 -11   1  16      44772.56      45626.77       904.71 o                         
  -9   1  16      51124.49      51292.72       954.22 o                         
  -7   1  16      54683.37      56437.29      1265.66 o                         
  -5   1  16      47379.30      47680.76      1099.65 o                         
  -3   1  16      40828.84      41613.68       972.52 o                         
  -1   1  16      39134.43      39295.97      1015.09 o                         
   1   1  16      32811.80      33207.79       980.08 o                         
   3   1  16      21986.45      22631.48       879.42 o                         
   5   1  16      17602.89      17277.23       806.40 o                         
   7   1  16      14481.16      14800.66      1210.09 o                         
   9   1  16       8546.99       6779.04       758.22 o                         
 -24   2  16      76694.24      81235.05      3025.21 o                         
 -22   2  16      96771.60      91437.70      2660.66 o                         
 -20   2  16      54816.18      58051.52      1995.84 o                         
 -18   2  16      55390.67      55480.52      1635.69 o                         
 -16   2  16     150747.62     155679.47      2376.35 o                         
 -14   2  16     131696.73     127425.00      1879.64 o                         
 -12   2  16      38776.77      39799.63       888.95 o                         
 -10   2  16     118578.17     118694.88      1549.05 o                         
  -8   2  16     197088.19     195884.27      2186.34 o                         
  -6   2  16      49593.20      50791.05      1052.52 o                         
  -4   2  16      53461.29      53996.08      1103.85 o                         
  -2   2  16     142791.62     145542.05      2020.55 o                         
   0   2  16      87278.98      88033.77      1605.63 o                         
   2   2  16      13591.12      15275.21       766.76 o                         
   4   2  16      81921.59      80536.94      2018.59 o                         
   6   2  16      68213.72      68510.34      2037.02 o                         
   8   2  16      14997.38      14062.75       966.68 o                         
 -23   3  16       4227.62       2449.09       742.20 o                         
 -21   3  16       3778.67       2636.83       549.83 o                         
 -19   3  16       8150.69       7037.58       648.89 o                         
 -17   3  16      13931.93      13354.69       731.86 o                         
 -15   3  16      10287.68       9982.99       554.94 o                         
 -13   3  16      11444.18      11458.34       636.95 o                         
 -11   3  16      24103.66      23908.81       821.41 o                         
  -9   3  16      18943.01      18320.37       680.97 o                         
  -7   3  16      14782.74      16292.41       704.02 o                         
  -5   3  16      20813.86      21111.68       750.00 o                         
  -3   3  16      24088.30      24197.29       877.22 o                         
  -1   3  16      14440.20      15364.50       727.58 o                         
   1   3  16      11871.13      12351.61       660.40 o                         
   3   3  16      17011.85      17701.18       901.82 o                         
   5   3  16      11325.92      11845.66      1003.89 o                         
   7   3  16       5460.23       4183.86       628.98 o                         
   9   3  16       7004.47       7976.18      1550.20 o                         
 -24   4  16      31072.12      33873.34      5179.95 o                         
 -22   4  16      39015.75      36667.93      2392.46 o                         
 -20   4  16      19854.81      18671.37      1127.60 o                         
 -18   4  16      19982.48      18755.14      1040.07 o                         
 -16   4  16      65493.67      64835.15      1650.92 o                         
 -14   4  16      61462.86      61989.62      1444.24 o                         
 -12   4  16      16021.49      17110.35       805.06 o                         
 -10   4  16      58324.64      58642.98      1327.92 o                         
  -8   4  16     110617.08     110524.44      1800.75 o                         
  -6   4  16      30835.91      31319.06      1037.47 o                         
  -4   4  16      36785.76      37789.91      1238.56 o                         
  -2   4  16      97292.38      96840.12      1946.93 o                         
   0   4  16      69617.45      70102.16      1754.74 o                         
   2   4  16      17580.77      19032.54      1075.90 o                         
   4   4  16      72013.68      72457.62      2159.80 o                         
   6   4  16      63802.80      60110.22      3322.41 o                         
   8   4  16      21999.69      15716.62      3945.97 o                         
 -21   5  16       6509.17       4595.40      1473.50 o                         
 -19   5  16       4232.56       4040.97       707.99 o                         
 -17   5  16       2507.65       2340.09       429.32 o                         
 -15   5  16       7168.07       7537.32       551.94 o                         
 -13   5  16       8530.42       8108.25       583.57 o                         
 -11   5  16       2187.63       2908.71       434.76 o                         
  -9   5  16       5503.48       5848.66       507.74 o                         
  -7   5  16       8632.77      10139.73       649.26 o                         
  -5   5  16       4511.62       4310.60       496.69 o                         
  -3   5  16       2034.62       2255.09       438.01 o                         
  -1   5  16       5846.07       6679.24       631.76 o                         
   1   5  16       5519.08       5884.50       654.49 o                         
   3   5  16       1108.54       1053.11       481.65 o                         
   5   5  16       1807.70       1148.22      1655.24 o                         
 -18   6  16      22042.90      23052.07      1814.32 o                         
 -16   6  16      49704.05      51551.65      1725.86 o                         
 -14   6  16      52031.84      52654.83      1635.12 o                         
 -12   6  16      22976.09      21703.32       949.99 o                         
 -10   6  16      48839.52      50687.87      1520.49 o                         
  -8   6  16      83717.59      85096.32      2090.74 o                         
  -6   6  16      35100.32      35834.27      1283.71 o                         
  -4   6  16      38262.52      40599.57      1435.06 o                         
  -2   6  16      72290.84      75909.44      2005.99 o                         
   0   6  16      58460.24      60862.07      1774.43 o                         
   2   6  16      22379.26      23140.21      1982.27 o                         
 -15   7  16       1120.89       1173.39       732.20 o                         
 -13   7  16       1449.73       1277.28       833.78 o                         
 -11   7  16          9.90        196.21       615.69 o                         
  -9   7  16        361.48       -505.27       551.69 o                         
  -7   7  16        901.89        940.18       771.16 o                         
  -5   7  16         64.94        559.19       600.57 o                         
  -3   7  16        162.41        278.70       542.08 o                         
  -1   7  16        135.96       1111.46      1027.53 o                         
 -25   1  17      13564.18      12789.71      1225.89 o                         
 -23   1  17      29865.62      29533.17      1709.24 o                         
 -21   1  17        756.74       1561.57       529.37 o                         
 -19   1  17      14429.80      13446.70       872.39 o                         
 -17   1  17      54787.75      56071.74      1599.84 o                         
 -15   1  17      21241.68      19544.04       852.17 o                         
 -13   1  17       8302.57       8415.00       455.92 o                         
 -11   1  17      65329.57      66460.26      1168.65 o                         
  -9   1  17      54000.91      55979.71      1224.32 o                         
  -7   1  17      22872.18      22876.57       860.66 o                         
  -5   1  17      24820.97      25275.63       827.29 o                         
  -3   1  17      99887.90     101327.05      1669.01 o                         
  -1   1  17      27050.91      28716.64       911.31 o                         
   1   1  17      14859.72      15944.51       749.43 o                         
   3   1  17      61338.80      62613.61      1518.75 o                         
   5   1  17      50556.41      49270.78      1686.45 o                         
   7   1  17       6233.51       7576.90       882.80 o                         
   9   1  17      28828.87      27852.92      4766.43 o                         
 -24   2  17        221.61       1416.49       568.20 o                         
 -22   2  17        597.52        587.62       546.79 o                         
 -20   2  17          6.67        199.33       445.97 o                         
 -18   2  17         50.14        188.11       333.69 o                         
 -16   2  17        155.21        263.00       295.66 o                         
 -14   2  17         49.70        288.64       363.46 o                         
 -12   2  17        905.73       1006.71       258.09 o                         
 -10   2  17        485.94        741.62       228.41 o                         
  -8   2  17        266.86        564.79       260.99 o                         
  -6   2  17       1937.50       1860.03       337.91 o                         
  -4   2  17       2892.42       2371.56       314.79 o                         
  -2   2  17        891.60        498.43       287.02 o                         
   0   2  17       1973.26       2077.52       344.09 o                         
   2   2  17       3117.64       2129.11       607.10 o                         
   4   2  17       2106.51       1857.52       435.15 o                         
   6   2  17        875.08        849.60       493.65 o                         
   8   2  17       1794.66       1003.29       777.36 o                         
 -23   3  17      10743.00       9193.21       933.68 o                         
 -21   3  17        807.37        811.02       478.21 o                         
 -19   3  17       1891.61       1558.80       386.75 o                         
 -17   3  17      16862.51      16731.53       817.45 o                         
 -15   3  17       2913.76       2277.24       521.59 o                         
 -13   3  17         66.83        108.31       281.69 o                         
 -11   3  17      19605.89      19384.56       759.26 o                         
  -9   3  17      14561.94      13828.07       641.82 o                         
  -7   3  17       4318.37       4028.13       406.37 o                         
  -5   3  17       5434.15       5133.15       471.94 o                         
  -3   3  17      45732.33      46988.57      1312.34 o                         
  -1   3  17      10442.81      10424.67       607.40 o                         
   1   3  17       6069.38       5106.92       764.13 o                         
   3   3  17      37064.71      38571.30      1601.96 o                         
   5   3  17      33743.62      34340.63      1541.46 o                         
   7   3  17       5101.84       2794.83      1172.34 o                         
 -22   4  17       7053.80       5491.99      1121.30 o                         
 -20   4  17       4166.83       3556.70       510.71 o                         
 -18   4  17       4708.21       4258.23       542.34 o                         
 -16   4  17      13946.65      14260.66       821.86 o                         
 -14   4  17      12039.09      12430.85       710.64 o                         
 -12   4  17       9080.14       8408.94       569.04 o                         
 -10   4  17      16496.11      17277.32       740.28 o                         
  -8   4  17      24202.36      23766.14       866.68 o                         
  -6   4  17      15797.55      15285.26       808.99 o                         
  -4   4  17      15182.82      15392.73       837.90 o                         
  -2   4  17      26512.85      27973.34      1172.60 o                         
   0   4  17      19458.66      19732.27       970.03 o                         
   2   4  17      13762.41      15206.83       926.28 o                         
   4   4  17      14656.72      13632.81      1048.34 o                         
   6   4  17      17677.40      14505.96      4206.13 o                         
 -21   5  17       3264.73       1285.42      1382.86 o                         
 -19   5  17      13763.70      12686.69      1001.22 o                         
 -17   5  17      33399.48      34111.61      1366.22 o                         
 -15   5  17      20574.65      20161.52       968.06 o                         
 -13   5  17      12873.96      13768.83       759.87 o                         
 -11   5  17      42883.63      45286.83      1384.42 o                         
  -9   5  17      35390.20      36334.41      1194.17 o                         
  -7   5  17      25160.90      24636.67      1039.44 o                         
  -5   5  17      21441.31      23384.49      1033.12 o                         
  -3   5  17      54625.12      56480.91      1698.96 o                         
  -1   5  17      22480.91      24180.84      1144.65 o                         
   1   5  17      14318.28      14965.41       994.67 o                         
   3   5  17      34069.21      31303.48      3647.23 o                         
 -18   6  17         54.26        533.15       805.53 o                         
 -16   6  17       1609.52       1816.26       639.47 o                         
 -14   6  17        247.01       1106.28       462.51 o                         
 -12   6  17        243.89       -142.38       377.89 o                         
 -10   6  17         18.07        326.31       416.38 o                         
  -8   6  17        208.51        255.51       422.64 o                         
  -6   6  17        731.28        363.25       365.07 o                         
  -4   6  17       1271.99        606.03       361.19 o                         
  -2   6  17         10.26        -75.63       417.49 o                         
   0   6  17        693.44       -438.66      1343.07 o                         
 -13   7  17        734.22       4046.92      1856.82 o                         
 -11   7  17       6261.69       7338.61      1118.39 o                         
  -9   7  17       4069.82       5055.62      1668.94 o                         
  -7   7  17       3967.10       5532.05      1357.16 o                         
  -5   7  17       2363.63       6622.35      3090.81 o                         
  -3   7  17      10915.91       9982.95      1754.40 o                         
 -26   0  18        124.35       1033.40      1750.78 o                         
 -24   0  18        501.59       -483.89       921.10 o                         
 -22   0  18      22871.36      19836.85      2458.92 o                         
 -20   0  18       2820.42       2879.79      1921.86 o                         
 -18   0  18        195.92         65.24       742.42 o                         
 -16   0  18      20367.00      20831.46      1630.65 o                         
 -14   0  18      19572.67      18053.55      1562.69 o                         
 -12   0  18        457.58        749.75       398.01 o                         
 -10   0  18       7583.67       8668.76       697.27 o                         
  -8   0  18      37732.70      38353.46      1626.78 o                         
  -6   0  18       1729.02       1537.39       439.50 o                         
  -4   0  18          4.25        195.40       438.14 o                         
  -2   0  18      25972.72      26683.49      1365.18 o                         
   0   0  18      13069.71      13037.95      1007.73 o                         
   2   0  18        577.73       1025.03       607.30 o                         
   4   0  18       2377.80       2514.02       626.58 o                         
   6   0  18      15778.27      15316.43      1545.41 o                         
 -25   1  18        728.96       -469.97       663.08 o                         
 -23   1  18        737.33        385.27       518.07 o                         
 -21   1  18        380.66       1569.19       516.48 o                         
 -19   1  18        424.24        628.29       416.42 o                         
 -17   1  18        957.39        552.87       593.84 o                         
 -15   1  18        696.35        613.86       359.86 o                         
 -13   1  18        373.47        443.44       275.75 o                         
 -11   1  18       1107.83       1332.79       307.17 o                         
  -9   1  18       1839.35       1591.93       321.30 o                         
  -7   1  18        803.30       1401.76       343.52 o                         
  -5   1  18       1810.18       2169.08       309.26 o                         
  -3   1  18       2797.99       2505.86       415.72 o                         
  -1   1  18       2715.05       3288.67       357.83 o                         
   1   1  18       2211.45       1861.38       391.43 o                         
   3   1  18       3740.61       3436.81       538.16 o                         
   5   1  18       3754.15       3244.30       676.41 o                         
   7   1  18       2978.60       3527.60      1548.50 o                         
 -24   2  18       5129.32       4641.80       788.15 o                         
 -22   2  18      35140.88      36863.26      1734.28 o                         
 -20   2  18       8481.22       9484.46       991.93 o                         
 -18   2  18        564.21        595.09       428.83 o                         
 -16   2  18      23684.58      22838.34       879.36 o                         
 -14   2  18      18727.39      18887.63       761.07 o                         
 -12   2  18        520.40        303.98       301.38 o                         
 -10   2  18       3663.62       3966.38       528.37 o                         
  -8   2  18      20209.95      20895.14       847.48 o                         
  -6   2  18        113.56        267.79       279.40 o                         
  -4   2  18       2956.89       2187.70       331.57 o                         
  -2   2  18       6880.90       7280.29       472.22 o                         
   0   2  18       1227.56       1158.30       344.72 o                         
   2   2  18       8158.12       8859.13       674.05 o                         
   4   2  18        481.87       -411.43       411.43 o                         
   6   2  18       2687.42       2799.47       688.94 o                         
 -23   3  18        162.03       -359.33       922.01 o                         
 -21   3  18         17.48        -25.44       520.33 o                         
 -19   3  18          6.44        324.88       368.83 o                         
 -17   3  18        735.99        974.25       349.01 o                         
 -15   3  18        202.58        209.19       326.25 o                         
 -13   3  18         57.18        200.34       275.42 o                         
 -11   3  18        482.16        782.85       322.06 o                         
  -9   3  18       1362.89       1170.93       332.87 o                         
  -7   3  18        110.18        403.89       332.33 o                         
  -5   3  18        182.54        250.98       309.91 o                         
  -3   3  18        722.48        552.68       313.82 o                         
  -1   3  18        185.18        377.12       322.12 o                         
   1   3  18        111.54        -97.32       430.69 o                         
   3   3  18        345.20       -462.76       462.76 o                         
   5   3  18        181.26       -264.70       947.49 o                         
 -22   4  18      11825.06       8806.71      1219.95 o                         
 -20   4  18       1379.15       1079.15       496.27 o                         
 -18   4  18        225.41        531.15       434.30 o                         
 -16   4  18       7679.53       6762.77       563.37 o                         
 -14   4  18       5593.21       6558.31       537.55 o                         
 -12   4  18       1361.59       1303.57       329.35 o                         
 -10   4  18       1042.38       1204.07       329.99 o                         
  -8   4  18       9184.28       9322.08       627.86 o                         
  -6   4  18        135.98        -80.95       348.40 o                         
  -4   4  18       1395.21       1473.25       378.07 o                         
  -2   4  18       5093.46       4466.84       611.09 o                         
   0   4  18       1222.12        518.84       432.11 o                         
   2   4  18       2948.28       3073.69       515.68 o                         
   4   4  18          0.20         73.25      2239.46 o                         
 -21   5  18       6290.41       5931.28      2124.18 o                         
 -19   5  18       7271.97       6315.61       836.95 o                         
 -17   5  18      14680.94      15576.23       956.37 o                         
 -15   5  18      11465.24      11796.43       736.17 o                         
 -13   5  18       6918.63       7597.96       594.69 o                         
 -11   5  18      13388.23      13655.17       833.44 o                         
  -9   5  18      17710.38      20048.43       982.60 o                         
  -7   5  18       5717.98       5448.42       557.14 o                         
  -5   5  18      10168.45      10168.55       743.80 o                         
  -3   5  18      12543.55      13133.70       869.18 o                         
  -1   5  18       8804.98       7997.53       808.18 o                         
   1   5  18       3740.04       2485.13      1214.91 o                         
 -16   6  18      11909.98      10851.71      1307.01 o                         
 -14   6  18       9712.96       9429.79       812.19 o                         
 -12   6  18       1266.60       1307.52       501.39 o                         
 -10   6  18       6810.59       6158.79       601.54 o                         
  -8   6  18      13732.12      13895.30       878.85 o                         
  -6   6  18       2557.11       2556.56       441.42 o                         
  -4   6  18       1120.68       1824.26       570.18 o                         
  -2   6  18      10032.49      10426.05      1189.84 o                         
 -11   7  18        506.72        417.99      1163.70 o                         
  -9   7  18       1950.30       -790.05      1562.14 o                         
  -7   7  18         39.43       -915.88      1476.04 o                         
 -25   1  19      45830.68      49364.20      8847.63 o                         
 -23   1  19      81069.83      85172.29      7111.25 o                         
 -21   1  19      42157.72      44599.08      2072.18 o                         
 -19   1  19      30354.38      32759.83      1601.78 o                         
 -17   1  19     120913.69     122212.22      3264.30 o                         
 -15   1  19      86168.87      87508.53      2044.85 o                         
 -13   1  19      25435.86      26188.34       951.74 o                         
 -11   1  19      78256.52      76243.03      1687.54 o                         
  -9   1  19     142223.38     145631.62      2278.92 o                         
  -7   1  19      33761.73      35000.80      1189.68 o                         
  -5   1  19      26954.57      26260.49       952.33 o                         
  -3   1  19     112753.06     116519.05      2143.87 o                         
  -1   1  19      52479.76      53352.70      1424.54 o                         
   1   1  19      11905.34      12101.93       791.16 o                         
   3   1  19      37396.30      35944.24      1419.46 o                         
   5   1  19      56086.37      51940.83      2150.53 o                         
 -24   2  19         52.81       -211.99       882.78 o                         
 -22   2  19          5.50         -6.60       613.00 o                         
 -20   2  19        194.17        226.77       483.93 o                         
 -18   2  19       1162.04       1157.99       452.24 o                         
 -16   2  19        617.60        668.81       454.42 o                         
 -14   2  19        732.27        633.99       345.08 o                         
 -12   2  19       2687.42       2870.76       408.95 o                         
 -10   2  19       3107.41       2972.16       397.61 o                         
  -8   2  19       1885.71       2092.34       369.28 o                         
  -6   2  19       2759.61       2624.29       385.30 o                         
  -4   2  19       5529.17       5661.07       500.22 o                         
  -2   2  19       2862.75       2633.48       413.02 o                         
   0   2  19       1987.25       2347.44       424.85 o                         
   2   2  19       4412.53       5239.98       618.04 o                         
   4   2  19       2673.05       2780.49       660.97 o                         
   6   2  19       1414.83       1671.01       845.69 o                         
 -23   3  19      31961.99      26443.55      2146.20 o                         
 -21   3  19      11657.13      10816.87       939.34 o                         
 -19   3  19       6009.76       5516.88       655.99 o                         
 -17   3  19      47573.69      43948.99      1725.74 o                         
 -15   3  19      30153.41      29746.55      1161.95 o                         
 -13   3  19       4210.49       4276.89       525.67 o                         
 -11   3  19      28273.17      28710.89      1101.96 o                         
  -9   3  19      66440.83      66864.22      1609.92 o                         
  -7   3  19      11049.61      11159.47       726.32 o                         
  -5   3  19      10053.74      10705.06       800.60 o                         
  -3   3  19      64538.91      63770.38      1587.55 o                         
  -1   3  19      30886.79      31836.03      1284.20 o                         
   1   3  19       7636.45       8347.94       710.76 o                         
   3   3  19      27141.92      26458.30      2572.37 o                         
   5   3  19      44210.50      41047.79      6579.77 o                         
 -22   4  19         18.69       -864.14       984.23 o                         
 -20   4  19         98.51        166.87       466.66 o                         
 -18   4  19        700.03        523.83       403.96 o                         
 -16   4  19          4.13        200.51       353.89 o                         
 -14   4  19        206.11        216.85       326.85 o                         
 -12   4  19         64.77       1069.33       349.25 o                         
 -10   4  19          9.59       -103.17       418.05 o                         
  -8   4  19        781.71        975.95       399.75 o                         
  -6   4  19        457.46        108.27       381.21 o                         
  -4   4  19        104.21        481.72       438.25 o                         
  -2   4  19        501.02        625.70       421.14 o                         
   0   4  19       1015.42       1174.01       806.96 o                         
   2   4  19         96.25         -0.08      1597.90 o                         
 -19   5  19      34907.38      33605.40      2097.10 o                         
 -17   5  19      83450.42      80521.91      2386.28 o                         
 -15   5  19      67877.95      66576.90      1744.36 o                         
 -13   5  19      33443.14      33818.66      1283.08 o                         
 -11   5  19      61784.98      62089.31      1930.94 o                         
  -9   5  19      94023.07      96867.66      2201.90 o                         
  -7   5  19      34285.92      34319.65      1302.19 o                         
  -5   5  19      29192.60      29460.38      1317.13 o                         
  -3   5  19      69862.43      70648.73      1992.79 o                         
  -1   5  19      37460.63      40572.18      3401.10 o                         
   1   5  19      14253.45      16910.24      3990.01 o                         
 -16   6  19        240.10       -850.44       850.44 o                         
 -14   6  19        220.34       -273.41       516.66 o                         
 -12   6  19       2191.80       2404.47       755.61 o                         
 -10   6  19       3137.69       4080.43       824.81 o                         
  -8   6  19       1228.27        886.10       585.79 o                         
  -6   6  19       2338.37       1947.60       627.89 o                         
  -4   6  19       7371.65       5391.86      1185.22 o                         
  -2   6  19       3122.70       4273.69      2154.39 o                         
 -24   0  20      29951.92      30306.91      2971.56 o                         
 -22   0  20       2319.76       1432.69       900.09 o                         
 -20   0  20       5938.71       3983.36      1146.49 o                         
 -18   0  20      37557.37      36169.23      5114.97 o                         
 -16   0  20      15769.62      14858.17      1432.24 o                         
 -14   0  20        353.15        768.49       461.19 o                         
 -12   0  20      22002.98      23938.56      1414.21 o                         
 -10   0  20      39077.04      40852.45      1601.68 o                         
  -8   0  20        724.34        819.22       501.48 o                         
  -6   0  20       6642.92       6907.74       966.06 o                         
  -4   0  20      35712.88      35321.46      1685.59 o                         
  -2   0  20      11784.60      11827.04       931.02 o                         
   0   0  20       1947.99       2042.04       651.57 o                         
   2   0  20      20049.35      19893.21      1364.33 o                         
   4   0  20      29840.46      25938.47      3422.74 o                         
 -23   1  20       3673.32       2792.25       799.22 o                         
 -21   1  20       5896.46       5131.30       924.86 o                         
 -19   1  20       5932.44       5250.65       859.66 o                         
 -17   1  20       5150.25       4414.91       604.72 o                         
 -15   1  20       5002.31       5205.96       544.26 o                         
 -13   1  20       5617.63       5976.30       618.42 o                         
 -11   1  20       4060.11       5008.21       472.72 o                         
  -9   1  20       2480.39       2869.56       576.36 o                         
  -7   1  20       2184.46       2520.84       407.53 o                         
  -5   1  20       1765.37       1168.33       355.62 o                         
  -3   1  20        419.05        506.71       316.30 o                         
  -1   1  20        179.28        194.29       327.96 o                         
   1   1  20        115.98        640.06       349.80 o                         
   3   1  20          7.97       -571.75       571.75 o                         
   5   1  20        182.41       -581.26       750.82 o                         
 -24   2  20      89594.85      64706.96      7018.66 o                         
 -22   2  20      43084.68      43254.39      2413.14 o                         
 -20   2  20      66881.80      65562.12      2440.50 o                         
 -18   2  20     151566.47     151049.39      4540.40 o                         
 -16   2  20     122695.08     124163.98      2735.51 o                         
 -14   2  20      69423.19      68120.77      2027.64 o                         
 -12   2  20     163676.58     166803.38      2919.27 o                         
 -10   2  20     211786.00     214679.28      3027.74 o                         
  -8   2  20      92853.66      94760.80      1938.90 o                         
  -6   2  20     126556.88     127896.45      2419.64 o                         
  -4   2  20     197757.09     201541.67      3418.00 o                         
  -2   2  20     128951.82     127781.27      2431.21 o                         
   0   2  20      79035.36      78000.45      2030.11 o                         
   2   2  20     121018.79     119300.31      2575.24 o                         
   4   2  20     125184.89     130224.29      8202.77 o                         
 -21   3  20       3777.38       4786.18       868.33 o                         
 -19   3  20       4982.40       4223.91       621.60 o                         
 -17   3  20       7348.80       7581.46       738.33 o                         
 -15   3  20       6947.71       5470.28       585.10 o                         
 -13   3  20       3620.74       3407.75       454.03 o                         
 -11   3  20       4807.78       5074.80       535.89 o                         
  -9   3  20       5923.02       5209.70       515.53 o                         
  -7   3  20       3017.98       2870.07       441.51 o                         
  -5   3  20       1114.64       1421.16       464.71 o                         
  -3   3  20       2782.33       2500.21       611.16 o                         
  -1   3  20       1452.01       1099.34       452.30 o                         
   1   3  20        214.70       -655.99       655.99 o                         
 -20   4  20      11447.33      13506.44      1798.25 o                         
 -18   4  20      37550.79      38026.44      1729.13 o                         
 -16   4  20      24088.34      23976.99      1088.45 o                         
 -14   4  20       5893.22       6108.87       570.33 o                         
 -12   4  20      30694.86      31316.03      1255.52 o                         
 -10   4  20      44824.09      47134.54      1586.07 o                         
  -8   4  20       8726.50       7750.20       682.32 o                         
  -6   4  20      17144.67      19024.47      1032.38 o                         
  -4   4  20      39736.54      41856.20      1511.16 o                         
  -2   4  20      21002.09      23236.93      1308.75 o                         
   0   4  20       8922.72       6056.99      1882.00 o                         
 -19   5  20        227.44      -1321.33      1796.05 o                         
 -17   5  20         17.34       -232.40       792.39 o                         
 -15   5  20         91.51       1105.06       525.30 o                         
 -13   5  20       1380.00       1934.15       599.82 o                         
 -11   5  20        562.31        860.20       467.78 o                         
  -9   5  20        194.34        262.75       431.36 o                         
  -7   5  20        966.83       1400.53       417.17 o                         
  -5   5  20       2470.11       2754.67       795.22 o                         
  -3   5  20        338.02       1152.89       694.21 o                         
  -1   5  20        653.84       1459.15      1903.26 o                         
 -14   6  20      13666.72      13771.95      1990.69 o                         
 -12   6  20      33833.07      38302.49      3050.26 o                         
 -10   6  20      43740.40      39734.49      3783.71 o                         
  -8   6  20      18892.03      21040.28      2701.93 o                         
  -6   6  20      25584.16      23167.36      3873.24 o                         
 -23   1  21        966.49       1646.90      1107.78 o                         
 -21   1  21       2915.36       3681.28      1352.99 o                         
 -19   1  21      33484.61      34214.54      1820.40 o                         
 -17   1  21       7320.37       8048.46       755.05 o                         
 -15   1  21       2713.51       2678.02       499.92 o                         
 -13   1  21      38647.83      37600.66      1426.48 o                         
 -11   1  21      33277.05      33681.04      1280.32 o                         
  -9   1  21       4695.32       5126.78       581.79 o                         
  -7   1  21      30211.12      31372.23      1214.82 o                         
  -5   1  21      53723.07      52473.39      1487.55 o                         
  -3   1  21      18359.21      17907.99       892.60 o                         
  -1   1  21      10347.72       9517.81       735.75 o                         
   1   1  21      66543.05      65058.84      1903.72 o                         
   3   1  21      21685.47      20892.58      1550.58 o                         
 -22   2  21       2184.51       2017.59       921.30 o                         
 -20   2  21       2546.89       3257.79       723.81 o                         
 -18   2  21       5593.37       4502.04       643.23 o                         
 -16   2  21       4765.91       4959.99       593.08 o                         
 -14   2  21       3069.13       2745.20       586.79 o                         
 -12   2  21       6360.88       7028.64       594.52 o                         
 -10   2  21       6324.15       6363.44       567.02 o                         
  -8   2  21       3768.65       4332.49       542.06 o                         
  -6   2  21       3897.89       3246.19       486.77 o                         
  -4   2  21       4949.21       5398.50       601.01 o                         
  -2   2  21       3475.23       4015.14       778.17 o                         
   0   2  21       1567.90       1451.57       663.87 o                         
   2   2  21       2022.08       1529.60       983.68 o                         
 -21   3  21       1457.99       1738.11       879.74 o                         
 -19   3  21      20253.17      19706.09      1212.39 o                         
 -17   3  21       3061.96       1877.35       447.39 o                         
 -15   3  21        404.64        792.88       391.39 o                         
 -13   3  21      16793.32      17900.88       916.98 o                         
 -11   3  21      12333.25      13825.24       821.42 o                         
  -9   3  21        129.83         77.90       352.41 o                         
  -7   3  21       8020.45       8557.29       730.76 o                         
  -5   3  21      16995.58      16373.53       942.36 o                         
  -3   3  21       2366.29       2285.70       545.13 o                         
  -1   3  21        397.81        899.92       682.97 o                         
   1   3  21      22422.24      28651.74      4914.92 o                         
 -20   4  21        255.60        392.40      1043.84 o                         
 -18   4  21        105.95       -638.40       985.82 o                         
 -16   4  21        105.29        317.43       380.84 o                         
 -14   4  21       1538.92       1679.41       562.70 o                         
 -12   4  21         38.95        892.52       430.06 o                         
 -10   4  21         85.93        316.43       449.40 o                         
  -8   4  21       1123.96        518.13       397.14 o                         
  -6   4  21        671.21        910.03       392.77 o                         
  -4   4  21         25.73        549.44       407.50 o                         
  -2   4  21        103.89      -1103.79      1499.26 o                         
 -17   5  21       7129.45       5755.39      1956.35 o                         
 -15   5  21       4878.98       5051.99      1012.71 o                         
 -13   5  21      23385.98      23039.37      1712.62 o                         
 -11   5  21      23558.11      24133.92      1629.34 o                         
  -9   5  21       8801.69       9840.70      1316.51 o                         
  -7   5  21      24981.93      26975.52      2863.61 o                         
  -5   5  21      36187.00      38531.03      2618.10 o                         
 -22   0  22       5337.88       7388.66      1576.77 o                         
 -20   0  22       1586.79       1781.44       912.64 o                         
 -18   0  22      19192.87      17805.08      2049.40 o                         
 -16   0  22      11613.88      11490.81      1619.77 o                         
 -14   0  22        383.75        503.09       647.43 o                         
 -12   0  22       2866.53       2420.08       862.77 o                         
 -10   0  22      22749.89      24128.62      1481.99 o                         
  -8   0  22       1238.88        599.12       461.55 o                         
  -6   0  22       1191.38       2836.57       618.22 o                         
  -4   0  22      18236.59      20242.38      1476.38 o                         
  -2   0  22       5727.34       6140.85      1162.92 o                         
   0   0  22       2168.21       1389.43       698.03 o                         
 -23   1  22        246.36       1769.90      2077.08 o                         
 -21   1  22        208.27        736.82       959.33 o                         
 -19   1  22        426.45        -35.67       603.66 o                         
 -17   1  22         57.96       -217.11       742.68 o                         
 -15   1  22          0.48         46.93       396.26 o                         
 -13   1  22          2.12        117.61       372.72 o                         
 -11   1  22          6.44        419.16       449.60 o                         
  -9   1  22        391.79        424.15       378.05 o                         
  -7   1  22        440.61        729.93       378.08 o                         
  -5   1  22        299.02        483.07       372.78 o                         
  -3   1  22        879.62        773.78       393.34 o                         
  -1   1  22       1151.14       1706.58       490.61 o                         
   1   1  22        776.78        970.32       512.85 o                         
 -22   2  22       1533.76        369.73      1615.13 o                         
 -20   2  22        157.44        988.42       971.22 o                         
 -18   2  22      11003.97      10179.01       887.27 o                         
 -16   2  22       6274.36       6738.45       716.17 o                         
 -14   2  22          9.40        333.26       461.27 o                         
 -12   2  22       1146.28       1675.74       397.33 o                         
 -10   2  22      15060.16      15383.32       859.27 o                         
  -8   2  22        269.22        404.91       600.35 o                         
  -6   2  22       2500.14       2281.05       447.16 o                         
  -4   2  22      10448.98      10188.25       736.82 o                         
  -2   2  22       1890.70        740.16       414.34 o                         
   0   2  22       5326.57       7121.87      1718.81 o                         
 -21   3  22        272.91       -972.60       972.60 o                         
 -19   3  22       1943.88       1284.51       725.35 o                         
 -17   3  22        644.47        682.61       464.95 o                         
 -15   3  22        514.82        461.29       413.36 o                         
 -13   3  22       1987.69       2696.95       696.82 o                         
 -11   3  22       3068.11       2567.38       508.43 o                         
  -9   3  22        883.36        787.90       403.81 o                         
  -7   3  22       1993.62       3382.82       527.09 o                         
  -5   3  22       4524.31       4743.52       607.01 o                         
  -3   3  22       2194.88       1948.88       865.29 o                         
  -1   3  22       1775.18        408.59      3739.42 o                         
 -18   4  22      17594.06      19045.70      1761.86 o                         
 -16   4  22      12210.49      11414.89      1068.50 o                         
 -14   4  22       3025.90       1773.46       595.35 o                         
 -12   4  22       5312.66       4363.09       583.66 o                         
 -10   4  22      19179.99      20322.59      1146.26 o                         
  -8   4  22       3142.14       3252.73       574.96 o                         
  -6   4  22         33.01      -1451.65      1451.65 o                         
  -2   4  22       4902.29       1181.10      2141.23 o                         
 -11   5  22       6161.57       8242.65      1965.84 o                         
  -9   5  22       1904.74       1948.96      2035.47 o                         
  -7   5  22       3596.32       -308.99      1114.63 o                         
 -21   1  23      28988.07      25465.89      2715.72 o                         
 -19   1  23      58859.17      60233.70      3036.96 o                         
 -17   1  23      48316.33      50394.89      2222.37 o                         
 -15   1  23      13669.15      12228.97      1016.82 o                         
 -13   1  23      60553.31      58802.95      2679.43 o                         
 -11   1  23      69459.45      73844.70      1900.37 o                         
  -9   1  23      27173.17      27965.08      1226.28 o                         
  -7   1  23      24214.24      24369.67      1230.50 o                         
  -5   1  23      70387.83      72970.84      2037.49 o                         
  -3   1  23      40333.92      38671.18      1502.51 o                         
  -1   1  23      15530.76      16337.54      1478.35 o                         
 -22   2  23        555.36       2123.76      1922.04 o                         
 -20   2  23        435.35       -577.92      1129.78 o                         
 -18   2  23        903.97        972.80       790.29 o                         
 -16   2  23       1259.03       1320.72       533.51 o                         
 -14   2  23        311.99        898.91       412.94 o                         
 -12   2  23        347.78        953.03       475.03 o                         
 -10   2  23       1012.51       1284.08       442.97 o                         
  -8   2  23        174.49        213.60       597.85 o                         
  -6   2  23         11.71        603.32       494.51 o                         
  -4   2  23        103.05        558.87       489.50 o                         
  -2   2  23         73.56       -292.40       620.01 o                         
 -19   3  23      48510.23      41758.67      2679.66 o                         
 -17   3  23      38406.24      37278.44      2433.83 o                         
 -15   3  23      10559.15      11195.74      1061.10 o                         
 -13   3  23      41877.12      44424.62      1676.10 o                         
 -11   3  23      44055.89      44664.92      1657.56 o                         
  -9   3  23      15433.65      17609.61      1019.96 o                         
  -7   3  23      11884.83      11873.58      1176.49 o                         
  -5   3  23      38867.47      32335.29      2772.97 o                         
  -3   3  23      19926.51      18219.32      5106.60 o                         
 -16   4  23       3236.62       5022.14      1991.52 o                         
 -14   4  23       7116.77       5453.54      1288.93 o                         
 -12   4  23       6380.59       6152.87      1479.20 o                         
 -10   4  23       2905.98       2525.11      2477.57 o                         
  -8   4  23       5285.44        -40.71      1264.96 o                         
  -6   4  23       6006.53       4894.03      2460.90 o                         
 -18   0  24      71533.41      66392.59      7000.29 o                         
 -16   0  24      45080.66      43869.42      3117.70 o                         
 -14   0  24     124110.88     120735.54      5153.37 o                         
 -12   0  24     111173.81     111585.34      4391.49 o                         
 -10   0  24      51423.79      52465.19      2927.83 o                         
  -8   0  24      76854.52      78983.62      3737.25 o                         
  -6   0  24     107778.00     106999.89      5041.47 o                         
  -4   0  24      58537.83      59391.26      3625.09 o                         
 -19   1  24       2091.91        853.42      1154.85 o                         
 -17   1  24       3256.78       3088.48       767.35 o                         
 -15   1  24       4980.00       4089.64       622.90 o                         
 -13   1  24       5182.43       5399.08       743.00 o                         
 -11   1  24       5425.27       4644.85       619.07 o                         
  -9   1  24       6981.73       6977.36       677.23 o                         
  -7   1  24       7658.37       7495.26       731.88 o                         
  -5   1  24       6234.10       6085.93      1540.87 o                         
  -3   1  24       6255.53       2225.33      1059.99 o                         
 -18   2  24       8858.68       7029.06      3301.83 o                         
 -16   2  24       1863.18       2398.86       801.07 o                         
 -14   2  24      29846.87      29536.41      1407.40 o                         
 -12   2  24      26222.12      25424.99      1208.76 o                         
 -10   2  24       5594.75       5359.90       684.76 o                         
  -8   2  24      17890.90      15558.99      1173.82 o                         
  -6   2  24      37483.88      33763.47      2321.77 o                         
  -4   2  24      17533.54      15769.41      1678.96 o                         
 -17   3  24       2849.26       1735.77      1435.16 o                         
 -15   3  24       1776.81       2366.86      1616.46 o                         
 -13   3  24       3318.66       2147.89       695.45 o                         
 -11   3  24       4797.16       4050.30       752.23 o                         
  -9   3  24       2898.42       3754.62       795.86 o                         
  -7   3  24       2341.67        589.59      1172.73 o                         
  -5   3  24       4618.46       3370.80      1733.31 o                         
 -10   4  24      32455.63      36737.50      7232.85 o                         
 -19   1  25       1078.79       -241.80      1350.67 o                         
 -17   1  25        478.44        535.77      4269.41 o                         
 -15   1  25      11555.58       9497.40      1944.40 o                         
 -13   1  25      12561.93      12181.05      1393.38 o                         
 -11   1  25         75.44        556.89       639.71 o                         
  -9   1  25      11456.27      10318.48      1452.17 o                         
  -7   1  25      19846.91      20035.39      3375.44 o                         
  -5   1  25       2031.63        240.35      2588.15 o                         
 -16   2  25        276.18      -1458.47      1458.47 o                         
 -14   2  25        840.27       1585.83       655.76 o                         
 -12   2  25       1469.88        652.48       910.65 o                         
 -10   2  25        648.81        677.64       523.02 o                         
  -8   2  25        937.44        272.93       588.49 o                         
  -6   2  25       2117.96       1683.83      1254.39 o                         
 -15   3  25      24819.08      19641.67      2607.24 o                         
  -9   3  25      27277.39      24415.73      5707.04 o                         
 -10   0  26          6.31       1306.93      1135.19 o                         
  -8   0  26       1219.82        742.08      1834.19 o                         
 -13   1  26        177.10       2422.06      1365.18 o                         
 -11   1  26        154.03        798.62      1009.44 o                         
  -9   1  26        205.84        460.94      1646.53 o                         
                                                                                
