# Supplementary material for: Crystal structures of seven gold(III) complexes of the form LAuX3 (L = substituted pyridine, X = Cl or Br)
Source: Acta Crystallogr E Crystallogr Commun. 2024 Jul 31;80(Pt 8):894–909. doi: 10.1107/S2056989024007266 (PMC11299753; doi:10.1107/S2056989024007266)
Supplement: Supplementary file 6 [file e-80-00894-4sup6.hkl]

data_4                                                                          
_shelx_title ' Davos in P2(1)/c'                                                
_shelx_refln_list_code          4                                               
_shelx_F_calc_maximum      814.69                                               
_exptl_crystal_F_000      1936.00                                               
_reflns_d_resolution_high  0.7100                                               
                                                                                
loop_                                                                           
 _space_group_symop_operation_xyz                                               
 'x, y, z'                                                                      
 '-x, y+1/2, -z+1/2'                                                            
 '-x, -y, -z'                                                                   
 'x, -y-1/2, z-1/2'                                                             
                                                                                
_cell_length_a     8.0748                                                       
_cell_length_b    17.2853                                                       
_cell_length_c    16.3527                                                       
_cell_angle_alpha  90.000                                                       
_cell_angle_beta   90.818                                                       
_cell_angle_gamma  90.000                                                       
                                                                                
_shelx_F_squared_multiplier     1.000                                           
                                                                                
loop_                                                                           
 _refln_index_h                                                                 
 _refln_index_k                                                                 
 _refln_index_l                                                                 
 _refln_F_squared_calc                                                          
 _refln_F_squared_meas                                                          
 _refln_F_squared_sigma                                                         
 _refln_observed_status                                                         
   1   0   0      12414.43      12804.63       194.94 o                         
   2   0   0      59214.50      60953.52       435.82 o                         
   3   0   0     533782.94     551514.56      4359.03 o                         
   4   0   0     141508.03     145451.98      1416.38 o                         
   5   0   0       5573.51       6144.67       304.67 o                         
   6   0   0       2820.62       2902.47       273.35 o                         
   7   0   0     296289.88     296768.97      3146.87 o                         
   8   0   0        150.79        162.63       297.43 o                         
   9   0   0      16286.34      16051.13       759.00 o                         
  10   0   0      87635.90      86419.66      1934.45 o                         
  11   0   0          0.03       -178.70       584.52 o                         
   1   1   0      35517.52      36457.57       218.91 o                         
   2   1   0       8577.74       9180.88       113.32 o                         
   3   1   0     107606.35     108190.60       640.24 o                         
   4   1   0     118379.21     122238.95       902.06 o                         
   5   1   0         32.28        188.61       114.30 o                         
   6   1   0      55878.24      54949.80       727.71 o                         
   7   1   0      16893.88      17833.96       462.94 o                         
   8   1   0        215.46        257.76       187.00 o                         
   9   1   0       7188.26       7030.70       351.23 o                         
  10   1   0       7963.49       8258.56       430.38 o                         
  11   1   0       3444.91       3709.60       435.33 o                         
   0   2   0     203068.52     199795.22      2678.45 o                         
   1   2   0       4329.39       4400.70        79.17 o                         
   2   2   0       1758.76       2097.65        66.31 o                         
   3   2   0      38555.46      39269.37       354.79 o                         
   4   2   0      25995.19      25585.16       317.50 o                         
   5   2   0        229.21        250.12       106.22 o                         
   6   2   0       1928.35       2077.35       173.42 o                         
   7   2   0      45456.50      44513.40       728.87 o                         
   8   2   0        754.39        712.87       195.83 o                         
   9   2   0       4304.97       3836.41       321.05 o                         
  10   2   0       5244.74       4897.38       402.04 o                         
  11   2   0        489.80        832.61       424.80 o                         
   1   3   0      26646.70      27001.47       182.76 o                         
   2   3   0      21755.24      22471.60       194.08 o                         
   3   3   0     287567.78     292799.66      1378.07 o                         
   4   3   0     115465.76     116308.70       849.24 o                         
   5   3   0       7866.69       7677.88       241.91 o                         
   6   3   0      84886.52      84701.28       864.98 o                         
   7   3   0       9964.70       9824.05       346.09 o                         
   8   3   0       6094.09       6370.23       325.30 o                         
   9   3   0       2183.47       2139.48       257.89 o                         
  10   3   0      30519.36      31495.34       952.45 o                         
  11   3   0        526.30        482.61       576.80 o                         
   0   4   0      64669.04      65161.51       443.03 o                         
   1   4   0     111142.08     108946.61       465.26 o                         
   2   4   0      19490.05      19292.55       212.54 o                         
   3   4   0       3422.65       3378.47       117.77 o                         
   4   4   0      27495.54      27809.57       388.59 o                         
   5   4   0        918.01        951.14        88.55 o                         
   6   4   0       6653.55       6236.39       200.66 o                         
   7   4   0       8138.48       8123.35       327.87 o                         
   8   4   0      22066.22      22267.94       596.59 o                         
   9   4   0       6964.39       6440.81       440.20 o                         
  10   4   0      30944.25      32033.28       973.87 o                         
  11   4   0      21636.68      21242.38      1193.60 o                         
   1   5   0      27127.95      27559.76       225.60 o                         
   2   5   0        202.59        445.49        57.29 o                         
   3   5   0       2922.25       3159.05       114.99 o                         
   4   5   0      28482.59      28837.59       362.96 o                         
   5   5   0        989.45        869.80       104.21 o                         
   6   5   0         19.26         -7.46       101.60 o                         
   7   5   0      30041.98      30177.96       587.54 o                         
   8   5   0       5483.39       5357.06       317.27 o                         
   9   5   0        127.43        335.91       286.93 o                         
  10   5   0      20198.47      20434.75       808.25 o                         
  11   5   0      14823.79      14907.43      1048.33 o                         
   0   6   0       4047.17       4379.60       141.96 o                         
   1   6   0     104106.06     101397.11       519.79 o                         
   2   6   0       2925.71       2810.00        94.65 o                         
   3   6   0      33910.41      33570.36       352.94 o                         
   4   6   0      98061.21      96681.70       689.68 o                         
   5   6   0       1521.70       1419.62       122.22 o                         
   6   6   0      30741.40      31733.96       537.30 o                         
   7   6   0       8456.09       8947.45       342.63 o                         
   8   6   0       2958.84       3145.86       293.86 o                         
   9   6   0       3926.15       3150.72       364.00 o                         
  10   6   0          5.12         11.51       347.93 o                         
  11   6   0      19252.41      16966.00      2607.15 o                         
   1   7   0      30421.03      30769.05       291.61 o                         
   2   7   0     107394.66     103262.73       626.37 o                         
   3   7   0          4.83        166.75        76.36 o                         
   4   7   0      26056.79      25295.85       329.00 o                         
   5   7   0      82649.78      82515.23       793.29 o                         
   6   7   0       8770.88       8840.89       302.74 o                         
   7   7   0      99873.12     101375.03      1216.74 o                         
   8   7   0      22308.72      22950.99       694.08 o                         
   9   7   0       9713.60       9354.67       525.18 o                         
  10   7   0      26500.53      27112.42       962.68 o                         
   0   8   0      23200.00      22828.43       348.05 o                         
   1   8   0      54850.48      55346.43       439.62 o                         
   2   8   0      35794.50      34630.20       359.19 o                         
   3   8   0      13822.05      13298.41       222.50 o                         
   4   8   0        577.98        499.06        86.30 o                         
   5   8   0       5190.73       5281.50       192.76 o                         
   6   8   0       1083.34       1143.42       148.54 o                         
   7   8   0       9249.87       9502.23       437.87 o                         
   8   8   0      25731.57      25619.68       765.96 o                         
   9   8   0      13125.67      13602.80       661.46 o                         
  10   8   0      10078.68      10491.89       687.61 o                         
   1   9   0      81332.12      82179.19       600.53 o                         
   2   9   0      25344.01      25395.85       305.10 o                         
   3   9   0      31787.36      30453.14       370.78 o                         
   4   9   0       4006.11       3795.07       143.05 o                         
   5   9   0        199.23        261.25        86.63 o                         
   6   9   0      76250.31      76750.04      1092.97 o                         
   7   9   0      25623.41      24936.50       668.66 o                         
   8   9   0       7746.09       8524.41       466.81 o                         
   9   9   0      13248.39      14186.44       676.05 o                         
  10   9   0      25340.01      24253.03      1031.59 o                         
   0  10   0       6102.27       6392.80       251.90 o                         
   1  10   0      94945.10      95245.41       673.44 o                         
   2  10   0      15810.31      15857.20       257.88 o                         
   3  10   0      26154.18      25229.91       331.10 o                         
   4  10   0      75996.64      73507.77       606.36 o                         
   5  10   0        109.48        171.74       127.47 o                         
   6  10   0      22645.72      22844.16       603.04 o                         
   7  10   0      11499.34      11294.30       498.56 o                         
   8  10   0      11489.65      11265.21       585.97 o                         
   9  10   0       4252.51       4221.44       416.26 o                         
  10  10   0         29.88        561.76       670.20 o                         
   1  11   0       7708.55       7613.63       203.35 o                         
   2  11   0      44058.02      43599.14       461.44 o                         
   3  11   0      57804.82      57669.16       559.35 o                         
   4  11   0      14917.95      14557.97       311.48 o                         
   5  11   0      65685.19      64019.69       906.73 o                         
   6  11   0      48502.00      49081.56       928.54 o                         
   7  11   0       1923.28       1680.51       254.11 o                         
   8  11   0       7927.47       8223.16       515.96 o                         
   9  11   0        260.63        209.19       281.70 o                         
  10  11   0      18635.46      19149.21      2083.56 o                         
   0  12   0      46250.32      46263.40       731.96 o                         
   1  12   0       3463.82       3621.13       174.54 o                         
   2  12   0      27293.01      26917.43       373.45 o                         
   3  12   0      39728.43      40655.84       561.87 o                         
   4  12   0      19521.71      20905.99       497.71 o                         
   5  12   0        306.42        461.48       183.39 o                         
   6  12   0        198.23         71.39       226.71 o                         
   7  12   0      19179.73      19115.00       666.51 o                         
   8  12   0       4521.93       3941.48       380.89 o                         
   9  12   0      17762.73      17031.66       754.09 o                         
   1  13   0        362.16        435.05        95.36 o                         
   2  13   0         70.69        186.11       146.90 o                         
   3  13   0      18174.84      19171.49       425.92 o                         
   4  13   0       2468.29       2255.43       225.44 o                         
   5  13   0       2849.45       2476.25       251.39 o                         
   6  13   0       5809.76       6357.80       386.69 o                         
   7  13   0       1298.09       1387.07       273.76 o                         
   8  13   0         84.43        175.28       298.12 o                         
   9  13   0       1334.83        544.26       354.66 o                         
   0  14   0     116721.10     123237.97      1534.18 o                         
   1  14   0        294.76        480.93       140.96 o                         
   2  14   0      14014.78      14791.08       401.23 o                         
   3  14   0      32299.56      33311.52       728.54 o                         
   4  14   0      31191.50      30960.34       713.77 o                         
   5  14   0         43.12        -78.30       196.20 o                         
   6  14   0       1919.08       1902.93       258.32 o                         
   7  14   0      25523.59      25252.39       871.97 o                         
   8  14   0        904.91       1803.84       332.80 o                         
   9  14   0      14731.65      13714.75      1090.97 o                         
   1  15   0       2961.00       2848.29       188.83 o                         
   2  15   0      13571.88      14194.55       395.04 o                         
   3  15   0        416.99        185.40       185.95 o                         
   4  15   0       2545.67       2884.04       271.43 o                         
   5  15   0      31445.17      31708.19       813.91 o                         
   6  15   0       7306.55       6153.92       442.63 o                         
   7  15   0         81.17       -267.25       267.25 o                         
   8  15   0       1794.97       2481.12       379.03 o                         
   0  16   0     108677.89     119620.73      1966.76 o                         
   1  16   0      34880.80      36975.55       678.50 o                         
   2  16   0       9856.33      10323.56       448.75 o                         
   3  16   0      40326.42      41200.60       957.09 o                         
   4  16   0      43102.82      43063.05      1027.15 o                         
   5  16   0       3974.53       3576.90       408.59 o                         
   6  16   0       6821.22       6379.21       471.62 o                         
   7  16   0      20153.99      21479.54       829.19 o                         
   8  16   0      20956.59      19713.63      1025.02 o                         
   1  17   0      11817.05      12828.33       549.56 o                         
   2  17   0       7680.07       8368.04       465.78 o                         
   3  17   0       3008.14       2920.09       324.74 o                         
   4  17   0        307.21        282.90       232.59 o                         
   5  17   0       3752.64       3355.13       386.38 o                         
   6  17   0       9091.00       9115.44       667.17 o                         
   7  17   0       1661.26       1635.63       373.34 o                         
   8  17   0        818.34       -573.94       573.94 o                         
   0  18   0      29030.45      30388.95      1132.61 o                         
   1  18   0      14756.58      16061.39       666.70 o                         
   2  18   0      11120.77      12106.00       584.34 o                         
   3  18   0       5613.57       5188.30       416.66 o                         
   4  18   0       9518.42       9246.79       532.63 o                         
   5  18   0        882.19        917.27       334.27 o                         
   6  18   0        220.97        683.98       341.73 o                         
   7  18   0       7291.43       7430.64       629.40 o                         
   1  19   0        214.90        532.89       300.26 o                         
   2  19   0      16778.28      18363.47       754.33 o                         
   3  19   0       1018.75        992.10       294.92 o                         
   4  19   0       4058.91       4272.45       454.12 o                         
   5  19   0      24169.90      24386.75       980.11 o                         
   6  19   0         67.56        648.28       411.59 o                         
   7  19   0       6572.85       4474.42      1710.30 o                         
   0  20   0      36108.57      42565.66      2238.15 o                         
   1  20   0       1211.77       1018.80       438.04 o                         
   2  20   0       2606.21       2439.82       330.88 o                         
   3  20   0       7749.93       8972.10       585.90 o                         
   4  20   0       1950.79       2132.98       376.26 o                         
   5  20   0         35.23        -63.76       326.86 o                         
   6  20   0       3017.26       3172.26       635.42 o                         
   1  21   0         39.41        906.44       619.57 o                         
   2  21   0        964.02        448.84       411.93 o                         
   3  21   0      13552.46      13689.84       733.01 o                         
   4  21   0        222.16        256.73       352.85 o                         
   5  21   0       2120.31       1718.38       556.73 o                         
   0  22   0       6398.04       7219.49      1033.04 o                         
   1  22   0       1504.15       2252.35       494.62 o                         
   2  22   0       3134.52       3170.99       516.78 o                         
   3  22   0       5854.17       5317.47       681.72 o                         
   4  22   0       1195.32        889.14       439.91 o                         
   1  23   0       7832.43       8681.07       804.31 o                         
   2  23   0        738.22        476.31       572.03 o                         
   3  23   0      32906.50      26216.85      4059.45 o                         
   0  24   0      16111.06      16229.14      3328.34 o                         
   1  24   0        655.45         -4.94       944.52 o                         
 -11   1   1      30064.86      27027.77      1564.78 o                         
 -10   1   1       1933.67       1487.01       249.99 o                         
  -9   1   1       9922.07      10939.13       445.94 o                         
  -8   1   1      18941.19      18985.56       534.72 o                         
  -7   1   1       8533.94       8649.74       326.59 o                         
  -6   1   1     138766.34     141673.14      1231.55 o                         
  -5   1   1       3253.12       3425.57       182.27 o                         
  -4   1   1      62739.82      63929.75       588.88 o                         
  -3   1   1     198304.62     201631.59       921.93 o                         
  -2   1   1      58613.08      59070.23       298.43 o                         
  -1   1   1      56592.32      56919.67       312.54 o                         
   1   1   1     342053.09     345153.91      1786.27 o                         
   2   1   1        250.25        398.10        42.94 o                         
   3   1   1      23759.24      24218.27       279.83 o                         
   4   1   1     221451.08     225922.70      1338.63 o                         
   5   1   1        236.46        357.23       136.57 o                         
   6   1   1       5904.18       5655.59       254.42 o                         
   7   1   1        375.38        561.53       171.92 o                         
   8   1   1      20503.36      20883.03       568.67 o                         
   9   1   1        389.00        -37.45       194.35 o                         
  10   1   1      52175.85      52060.76      1089.78 o                         
  11   1   1      23590.01      24406.11      1056.36 o                         
 -11   2   1       5930.07       3995.03       635.34 o                         
 -10   2   1       3363.27       3042.80       386.33 o                         
  -9   2   1       7342.91       6752.71       365.59 o                         
  -8   2   1       4677.00       4145.17       270.35 o                         
  -7   2   1      12247.25      12318.99       388.09 o                         
  -6   2   1      12481.03      11862.85       320.18 o                         
  -5   2   1      27280.96      26746.07       433.42 o                         
  -4   2   1      78130.88      80339.30       632.57 o                         
  -3   2   1     227407.81     228785.50       979.76 o                         
  -2   2   1      55730.56      55536.95       304.85 o                         
  -1   2   1       2350.26       2433.27        67.80 o                         
   0   2   1      36006.22      36219.24       269.79 o                         
   1   2   1        322.89        489.89        38.14 o                         
   2   2   1      21364.83      21503.41       189.55 o                         
   3   2   1       7992.31       8581.98       161.43 o                         
   4   2   1     138581.00     138149.95       896.19 o                         
   5   2   1      25707.17      25958.34       443.52 o                         
   6   2   1       9465.38       9295.34       305.80 o                         
   7   2   1     157941.84     157857.55      1468.12 o                         
   8   2   1      10685.53      11185.49       400.17 o                         
   9   2   1        149.44        183.51       203.08 o                         
  10   2   1       6181.10       5609.71       403.81 o                         
  11   2   1       7662.57       7340.84       678.67 o                         
 -11   3   1        363.15       -463.19       626.08 o                         
 -10   3   1      45053.91      45494.94      1118.95 o                         
  -9   3   1       5986.34       5540.35       335.63 o                         
  -8   3   1       5266.60       5713.32       311.39 o                         
  -7   3   1     100899.41     100612.66      1121.97 o                         
  -6   3   1       2579.38       2349.42       183.14 o                         
  -5   3   1        158.90        156.99        93.72 o                         
  -4   3   1      15695.94      15893.60       262.70 o                         
  -3   3   1     180088.12     182824.67       933.94 o                         
  -2   3   1      31990.42      33509.53       250.93 o                         
  -1   3   1      26234.83      26018.67       225.10 o                         
   0   3   1     256473.12     248139.03       815.96 o                         
   1   3   1       2787.11       3142.92        66.05 o                         
   2   3   1       6042.04       5817.05       111.93 o                         
   3   3   1      24464.61      24748.92       300.53 o                         
   4   3   1      13250.86      13149.21       272.53 o                         
   5   3   1       1072.24       1327.70       111.10 o                         
   6   3   1       5082.20       4961.65       239.96 o                         
   7   3   1      11533.36      11406.99       390.93 o                         
   8   3   1       4625.60       4705.71       304.38 o                         
   9   3   1       8808.88       9098.59       441.88 o                         
  10   3   1         92.18       -184.76       279.21 o                         
  11   3   1       2543.14       1654.56       718.86 o                         
 -11   4   1        157.19        789.64       938.42 o                         
 -10   4   1       1492.71       1473.70       285.05 o                         
  -9   4   1       9534.18      10105.83       509.40 o                         
  -8   4   1       3383.83       3038.60       253.57 o                         
  -7   4   1        990.92       1181.67       160.50 o                         
  -6   4   1      10950.20      10748.76       260.69 o                         
  -5   4   1        117.67        238.71       102.04 o                         
  -4   4   1        149.74        158.51        71.19 o                         
  -3   4   1      41221.16      41599.06       393.55 o                         
  -2   4   1      24805.06      24190.06       211.22 o                         
  -1   4   1        547.09        740.17        63.47 o                         
   0   4   1      87368.80      84447.44       380.80 o                         
   1   4   1      47462.92      48514.70       265.39 o                         
   2   4   1        583.90        818.86        66.62 o                         
   3   4   1      20671.05      21532.75       294.68 o                         
   4   4   1      21564.78      21561.80       345.86 o                         
   5   4   1         51.47        174.09        99.20 o                         
   6   4   1       3231.95       3090.57       184.68 o                         
   7   4   1      74963.41      75056.10       984.35 o                         
   8   4   1       2834.30       2545.40       242.81 o                         
   9   4   1         67.68        204.30       198.36 o                         
  10   4   1       8122.98       7660.86       489.19 o                         
  11   4   1       1750.56        949.97       780.73 o                         
 -11   5   1       2320.80       1758.99       476.39 o                         
 -10   5   1      55682.05      56727.18      1402.53 o                         
  -9   5   1       5419.99       4786.84       440.11 o                         
  -8   5   1       9583.27       9903.59       411.17 o                         
  -7   5   1     133224.80     136141.58      1347.51 o                         
  -6   5   1      10321.21      10618.56       310.62 o                         
  -5   5   1      11883.59      11849.57       280.07 o                         
  -4   5   1      16017.02      16169.95       260.45 o                         
  -3   5   1      63427.46      62831.30       488.33 o                         
  -2   5   1         21.21         46.97        81.95 o                         
  -1   5   1      59830.75      58840.09       328.86 o                         
   0   5   1     444491.44     430378.66      1554.51 o                         
   1   5   1      29228.37      28922.64       228.65 o                         
   2   5   1      32157.58      32481.05       298.15 o                         
   3   5   1      71370.12      70623.89       553.56 o                         
   4   5   1       1280.71       1195.32       115.01 o                         
   5   5   1      11683.77      12060.40       285.03 o                         
   6   5   1      10243.13      10271.83       286.99 o                         
   7   5   1      31796.75      31380.27       632.42 o                         
   8   5   1        230.96        275.58       184.49 o                         
   9   5   1      17302.92      17475.50       692.53 o                         
  10   5   1      11497.90      11971.80       624.69 o                         
  11   5   1       5856.60       6982.23      1151.90 o                         
 -11   6   1       9973.01       7833.37      1908.53 o                         
 -10   6   1      22528.56      22455.07       894.31 o                         
  -9   6   1      10857.71      11156.42       587.03 o                         
  -8   6   1       1520.91       1690.26       299.48 o                         
  -7   6   1      18049.79      18853.97       472.71 o                         
  -6   6   1      95826.70      94949.57       963.15 o                         
  -5   6   1      14752.80      14953.90       321.66 o                         
  -4   6   1     206428.84     204167.33      1106.85 o                         
  -3   6   1      80604.10      79662.77       542.59 o                         
  -2   6   1      11412.43      11736.64       241.78 o                         
  -1   6   1     132640.17     129736.85       623.58 o                         
   0   6   1      37228.24      36519.62       284.91 o                         
   1   6   1      13516.49      13000.40       171.40 o                         
   2   6   1        195.79        351.74        61.19 o                         
   3   6   1     261882.75     257854.66      1238.36 o                         
   4   6   1       4520.26       4353.71       173.45 o                         
   5   6   1      15943.96      15727.54       340.61 o                         
   6   6   1     113070.62     114930.91      1039.58 o                         
   7   6   1       9277.92       8972.93       339.93 o                         
   8   6   1       5449.94       5711.39       329.44 o                         
   9   6   1       4152.08       3874.45       365.55 o                         
  10   6   1      29993.40      31217.02      1006.74 o                         
  11   6   1        319.11       -899.83       899.83 o                         
 -10   7   1        507.47        546.09       412.22 o                         
  -9   7   1       6379.32       6718.77       465.62 o                         
  -8   7   1       3366.57       3313.24       292.79 o                         
  -7   7   1        134.86        -41.74       236.19 o                         
  -6   7   1        850.78        800.04       128.22 o                         
  -5   7   1          5.57        111.90        70.86 o                         
  -4   7   1       2948.86       3257.76       121.94 o                         
  -3   7   1       6565.38       6578.99       139.69 o                         
  -2   7   1      23394.01      21812.94       252.44 o                         
  -1   7   1        544.93        624.15        62.36 o                         
   0   7   1         91.36        147.64        54.59 o                         
   1   7   1       7038.24       6456.50       138.44 o                         
   2   7   1      11665.88      11901.60       187.34 o                         
   3   7   1       3395.94       3240.73       124.50 o                         
   4   7   1       4784.18       4925.12       175.31 o                         
   5   7   1       8506.92       8622.39       256.35 o                         
   6   7   1        588.66        773.92       138.26 o                         
   7   7   1       1703.36       1821.19       204.19 o                         
   8   7   1      15626.00      15879.65       603.47 o                         
   9   7   1       1977.03       2227.41       322.86 o                         
  10   7   1       1941.17       1879.44       343.55 o                         
 -10   8   1      32034.84      31353.40      1157.15 o                         
  -9   8   1       1650.03       1470.32       321.40 o                         
  -8   8   1       2053.58       1985.55       289.46 o                         
  -7   8   1       5253.12       5969.98       372.06 o                         
  -6   8   1      16177.52      16860.29       398.55 o                         
  -5   8   1       1948.33       2026.58       107.02 o                         
  -4   8   1     127509.19     123761.23       780.32 o                         
  -3   8   1      34810.91      32733.79       381.64 o                         
  -2   8   1       4491.28       4201.43       112.30 o                         
  -1   8   1      64881.62      64742.57       481.94 o                         
   0   8   1      72070.44      71834.47       486.04 o                         
   1   8   1      16735.63      16119.48       233.16 o                         
   2   8   1       6758.22       6645.29       160.17 o                         
   3   8   1     290124.56     286192.25      1432.79 o                         
   4   8   1      15685.22      15578.80       267.43 o                         
   5   8   1       2636.88       2627.08       139.02 o                         
   6   8   1      76287.91      77662.44       904.43 o                         
   7   8   1      25462.24      25457.37       692.84 o                         
   8   8   1      28555.72      29636.27       820.14 o                         
   9   8   1       2236.53       1718.97       318.00 o                         
  10   8   1      38274.53      41156.97      1235.60 o                         
 -10   9   1      21652.81      20938.58      1080.02 o                         
  -9   9   1       7021.85       7195.52       496.09 o                         
  -8   9   1       8634.17       8717.25       474.77 o                         
  -7   9   1      41752.29      43370.12       904.07 o                         
  -6   9   1       1376.28       1145.89       247.36 o                         
  -5   9   1       6711.36       6695.74       215.07 o                         
  -4   9   1       6856.44       6535.09       138.57 o                         
  -3   9   1      36309.29      35136.27       448.52 o                         
  -2   9   1       3953.99       3825.58       113.84 o                         
  -1   9   1      35944.47      36250.87       369.72 o                         
   0   9   1     130470.04     129434.77       774.43 o                         
   1   9   1      15054.25      15371.81       255.58 o                         
   2   9   1      60246.46      59009.20       514.11 o                         
   3   9   1      40801.73      39437.58       410.84 o                         
   4   9   1         21.38         60.10        85.83 o                         
   5   9   1      10996.59      11654.65       283.94 o                         
   6   9   1       3194.95       3430.63       204.86 o                         
   7   9   1      15924.11      16277.36       567.13 o                         
   8   9   1       1065.04        596.18       261.35 o                         
   9   9   1      26839.75      27237.55       950.14 o                         
  10   9   1       8481.78       8929.38       665.87 o                         
 -10  10   1       6402.34       4863.96      1179.94 o                         
  -9  10   1        290.48        567.20       288.53 o                         
  -8  10   1        104.03        294.67       252.31 o                         
  -7  10   1        741.22       1116.13       237.83 o                         
  -6  10   1       3336.77       3286.48       260.71 o                         
  -5  10   1      15253.64      15443.87       438.46 o                         
  -4  10   1        487.66        610.66        97.65 o                         
  -3  10   1       7177.73       6729.68       148.21 o                         
  -2  10   1       6646.98       6413.70       159.20 o                         
  -1  10   1       9175.15       9686.93       202.34 o                         
   0  10   1      33448.20      33736.00       394.73 o                         
   1  10   1      31112.00      31418.76       409.02 o                         
   2  10   1       8681.56       8702.56       197.48 o                         
   3  10   1      11158.00      10902.69       215.90 o                         
   4  10   1      96465.27      93854.17       756.73 o                         
   5  10   1      26784.77      27009.13       456.32 o                         
   6  10   1       6416.83       6615.88       351.25 o                         
   7  10   1      61288.29      61673.36      1120.62 o                         
   8  10   1       1647.68       1947.82       295.74 o                         
   9  10   1       1929.53       1362.27       343.61 o                         
  10  10   1      12743.24      11326.15      1053.61 o                         
 -10  11   1       3263.22        318.33       642.51 o                         
  -9  11   1       1525.42       1145.04       382.55 o                         
  -8  11   1       2291.62       2437.06       329.04 o                         
  -7  11   1      16702.62      16049.71       621.85 o                         
  -6  11   1        621.12        917.46       229.40 o                         
  -5  11   1       1302.78       1127.29       195.17 o                         
  -4  11   1       2086.83       1794.02       172.57 o                         
  -3  11   1       2673.04       2457.89        98.83 o                         
  -2  11   1      21990.13      22235.02       306.32 o                         
  -1  11   1        309.97        442.54        83.55 o                         
   0  11   1      17792.56      17773.92       292.43 o                         
   1  11   1       9917.35      10156.94       248.89 o                         
   2  11   1         53.15        189.64        91.94 o                         
   3  11   1        827.67        838.58       105.29 o                         
   4  11   1       1497.66       1245.21       112.49 o                         
   5  11   1      17400.83      17207.83       467.45 o                         
   6  11   1       6285.04       6257.81       351.52 o                         
   7  11   1       2452.50       2268.42       276.13 o                         
   8  11   1      11921.94      11907.38       604.34 o                         
   9  11   1        529.19        573.86       310.59 o                         
  10  11   1       5591.89       4825.39       925.65 o                         
  -9  12   1       7953.80       6829.67       551.14 o                         
  -8  12   1       4714.01       5526.46       463.86 o                         
  -7  12   1        122.95          6.04       240.53 o                         
  -6  12   1       1804.83       1998.25       257.83 o                         
  -5  12   1      21535.39      21951.19       604.41 o                         
  -4  12   1         44.82        226.52       145.87 o                         
  -3  12   1      10588.95      10765.12       246.53 o                         
  -2  12   1      36819.93      37068.48       416.76 o                         
  -1  12   1       2178.55       2210.51       134.08 o                         
   0  12   1      33647.57      34284.51       449.09 o                         
   1  12   1       8144.69       8291.39       244.58 o                         
   2  12   1       7426.52       7281.38       239.73 o                         
   3  12   1      21433.70      21993.16       423.56 o                         
   4  12   1      11532.74      11879.04       318.94 o                         
   5  12   1      13306.22      13064.16       429.04 o                         
   6  12   1         99.99         44.44       218.85 o                         
   7  12   1      41920.63      41251.49       931.78 o                         
   8  12   1       5637.52       5286.94       423.15 o                         
   9  12   1         50.00        239.88       301.18 o                         
  -9  13   1      19678.29      17195.79      1101.81 o                         
  -8  13   1      22805.23      23600.35       837.24 o                         
  -7  13   1      11888.53      11276.97       549.91 o                         
  -6  13   1      22105.56      22239.10       707.99 o                         
  -5  13   1       3169.12       2692.44       258.97 o                         
  -4  13   1      10518.16      10728.40       388.93 o                         
  -3  13   1      20078.89      21569.01       551.37 o                         
  -2  13   1      41902.09      44136.22       605.46 o                         
  -1  13   1      33489.26      34384.18       482.57 o                         
   0  13   1      10002.73      10724.82       279.36 o                         
   1  13   1      74563.95      75818.96       784.88 o                         
   2  13   1      38973.06      39284.71       633.88 o                         
   3  13   1       1523.64       1640.87       172.75 o                         
   4  13   1      19411.73      19271.25       522.04 o                         
   5  13   1       1677.42       1660.99       226.29 o                         
   6  13   1        197.44        547.53       226.55 o                         
   7  13   1        231.30        299.91       275.43 o                         
   8  13   1      28524.89      30233.42       976.17 o                         
   9  13   1       6076.99       5916.95       653.20 o                         
  -9  14   1       3654.41       5198.80       802.95 o                         
  -8  14   1        221.73        159.32       285.69 o                         
  -7  14   1       5716.04       4912.37       420.80 o                         
  -6  14   1      19562.14      20345.04       716.11 o                         
  -5  14   1      15471.07      16912.65       548.79 o                         
  -4  14   1      15941.81      15839.78       494.34 o                         
  -3  14   1        108.88        385.98       200.03 o                         
  -2  14   1        545.03        682.23       139.73 o                         
  -1  14   1      12965.02      13632.60       380.78 o                         
   0  14   1       9951.95      10270.04       277.13 o                         
   1  14   1      27977.96      29334.54       551.06 o                         
   2  14   1       2172.93       2393.29       190.08 o                         
   3  14   1      29351.86      29604.55       645.65 o                         
   4  14   1       6607.39       6582.17       337.02 o                         
   5  14   1       9694.05       9637.47       429.19 o                         
   6  14   1      31044.45      30522.03       800.80 o                         
   7  14   1       6186.86       7016.97       463.14 o                         
   8  14   1        333.52        126.90       345.16 o                         
   9  14   1       2184.46       2028.40       522.24 o                         
  -8  15   1       2615.05       2366.57       359.81 o                         
  -7  15   1      52130.37      51858.38      1323.66 o                         
  -6  15   1      35754.82      35496.18      1081.27 o                         
  -5  15   1        743.34        431.43       245.92 o                         
  -4  15   1      30136.46      30717.90       785.78 o                         
  -3  15   1     131675.77     135441.14      1533.07 o                         
  -2  15   1       6942.74       6976.22       343.59 o                         
  -1  15   1        512.03        493.72       150.79 o                         
   0  15   1      88817.30      96931.42      1089.56 o                         
   1  15   1      41047.46      42982.55       705.01 o                         
   2  15   1       3496.86       3584.92       224.34 o                         
   3  15   1       4521.47       4757.56       335.62 o                         
   4  15   1      59108.51      59310.65      1079.22 o                         
   5  15   1        493.44        582.25       246.90 o                         
   6  15   1       5184.77       4485.75       374.04 o                         
   7  15   1      14838.47      15135.39       723.07 o                         
   8  15   1       3254.56       2525.49       366.24 o                         
  -8  16   1       5893.46       5254.54       624.72 o                         
  -7  16   1         49.71        196.45       295.71 o                         
  -6  16   1        714.85        574.50       286.04 o                         
  -5  16   1      50163.89      50453.06      1196.31 o                         
  -4  16   1         27.56        197.13       235.23 o                         
  -3  16   1        779.20       1082.75       243.99 o                         
  -2  16   1      34820.82      36710.30       863.46 o                         
  -1  16   1       1566.68       1242.74       166.33 o                         
   0  16   1       1273.41       1336.07       185.61 o                         
   1  16   1         17.77        226.90       168.70 o                         
   2  16   1      33879.98      36187.23       830.74 o                         
   3  16   1       2915.76       2843.29       288.17 o                         
   4  16   1       3759.45       4173.60       332.64 o                         
   5  16   1      35370.28      35766.32       960.52 o                         
   6  16   1         27.58        123.21       275.04 o                         
   7  16   1       3202.85       2594.86       370.69 o                         
   8  16   1        734.40        326.00       358.35 o                         
  -8  17   1       8178.19       5609.74       992.53 o                         
  -7  17   1      27822.76      29027.63      1047.23 o                         
  -6  17   1       4791.40       4160.21       406.21 o                         
  -5  17   1        414.03        277.47       287.22 o                         
  -4  17   1       3460.05       3235.59       339.97 o                         
  -3  17   1      65670.56      67238.23      1311.67 o                         
  -2  17   1      11865.20      12779.44       550.47 o                         
  -1  17   1      18344.42      20698.28       652.30 o                         
   0  17   1      34578.89      37763.13       794.66 o                         
   1  17   1         46.66         -7.35       190.92 o                         
   2  17   1      29826.29      31837.99       837.96 o                         
   3  17   1        734.53        684.54       254.38 o                         
   4  17   1      18215.54      17963.44       702.76 o                         
   5  17   1        144.10        365.78       353.94 o                         
   6  17   1      14848.75      14495.45       708.48 o                         
   7  17   1       5299.37       5409.68       499.80 o                         
   8  17   1       4529.47       4140.87       712.99 o                         
  -7  18   1       2780.00       1602.01       677.75 o                         
  -6  18   1      11207.49      11827.75       651.71 o                         
  -5  18   1       2121.31       1704.21       488.62 o                         
  -4  18   1      15581.01      16013.95       720.46 o                         
  -3  18   1       1085.73        800.41       269.78 o                         
  -2  18   1        196.90        356.55       294.81 o                         
  -1  18   1       7902.95       8636.68       500.20 o                         
   0  18   1       9994.20      11146.23       579.48 o                         
   1  18   1        865.78        771.33       248.39 o                         
   2  18   1        591.09        811.37       260.82 o                         
   3  18   1      35335.49      35729.20      1007.02 o                         
   4  18   1         44.80        618.53       291.56 o                         
   5  18   1       6580.14       6490.05       522.30 o                         
   6  18   1      14497.78      14944.45       747.71 o                         
   7  18   1       6096.12       6439.49       615.66 o                         
  -7  19   1       5373.02       4621.27      1044.14 o                         
  -6  19   1       4930.95       4639.72       492.48 o                         
  -5  19   1        288.87        353.58       333.91 o                         
  -4  19   1       7283.89       8017.14       650.54 o                         
  -3  19   1      16459.13      18986.33       780.51 o                         
  -2  19   1        999.62       1087.76       331.30 o                         
  -1  19   1        125.92        -43.85       316.20 o                         
   0  19   1       4890.21       5905.88       619.57 o                         
   1  19   1       1398.41       1894.86       333.87 o                         
   2  19   1       2431.97       2760.51       348.22 o                         
   3  19   1        182.51        150.64       259.60 o                         
   4  19   1       7109.95       6893.96       516.63 o                         
   5  19   1        160.49        -63.12       306.23 o                         
   6  19   1        459.65        719.80       345.50 o                         
   7  19   1          9.02        412.77       501.40 o                         
  -6  20   1      10886.98      11414.90       998.04 o                         
  -5  20   1       8504.02       8578.92       596.19 o                         
  -4  20   1       6690.75       6623.51       549.63 o                         
  -3  20   1        123.42          7.47       329.92 o                         
  -2  20   1       2012.68       1410.24       414.26 o                         
  -1  20   1       4696.34       6402.62       666.83 o                         
   0  20   1      13309.43      13475.00       904.90 o                         
   1  20   1       1814.37       1694.96       444.58 o                         
   2  20   1       5809.67       6291.04       478.49 o                         
   3  20   1      20426.14      20964.40       849.97 o                         
   4  20   1        580.26        761.36       364.98 o                         
   5  20   1      19188.05      18053.99       902.82 o                         
   6  20   1      12173.67      10994.48       922.33 o                         
  -5  21   1          3.03        112.43       356.47 o                         
  -4  21   1      11611.54      11066.83       706.23 o                         
  -3  21   1       7063.66       7958.73       589.09 o                         
  -2  21   1      15099.89      15765.67       979.39 o                         
  -1  21   1      16348.56      19496.76      1105.19 o                         
   0  21   1       1367.38       1867.15       496.09 o                         
   1  21   1      33404.98      35186.26      1466.38 o                         
   2  21   1       8315.62       8826.14       720.09 o                         
   3  21   1        343.91        665.29       355.50 o                         
   4  21   1      10436.44      10587.09       703.06 o                         
   5  21   1       1323.61        649.14       413.79 o                         
  -4  22   1       2245.05       1526.12       420.49 o                         
  -3  22   1       3670.36       3777.76       569.99 o                         
  -2  22   1      13590.11      17533.14      1065.13 o                         
  -1  22   1      17968.98      18749.52      1086.08 o                         
   0  22   1      13091.23      13084.19       933.35 o                         
   1  22   1       2857.03       2784.02       591.06 o                         
   2  22   1      18983.04      21516.37      1168.08 o                         
   3  22   1       7985.78       8161.23       772.09 o                         
   4  22   1      15315.07      15521.56      1039.76 o                         
  -3  23   1       2665.28       1824.46       818.13 o                         
  -2  23   1         70.90         44.19       672.80 o                         
  -1  23   1        165.59       -333.78       545.07 o                         
   0  23   1         22.10        759.81       463.36 o                         
   1  23   1       1460.52       2693.65       551.44 o                         
   2  23   1       1577.64       2441.39       602.37 o                         
   3  23   1        185.87      -1309.14      1309.14 o                         
  -1  24   1       4608.48       3288.64      1165.63 o                         
   0  24   1      10613.97      10017.15      1577.52 o                         
   1  24   1        418.61      -1175.04      1175.04 o                         
 -11   0   2         91.35       1037.52      1010.46 o                         
 -10   0   2     164601.80     162452.98      2708.78 o                         
  -9   0   2       4842.92       4180.30       504.68 o                         
  -8   0   2       7922.38       8471.79       527.29 o                         
  -7   0   2     300329.28     299977.38      3177.09 o                         
  -6   0   2      33365.52      32904.40       805.69 o                         
  -5   0   2      50461.33      51337.30       821.14 o                         
  -4   0   2      12746.97      12359.68       324.42 o                         
  -3   0   2     239863.23     242232.77      1277.68 o                         
  -2   0   2     161057.61     164677.77       983.95 o                         
  -1   0   2     100051.33      98044.45       876.44 o                         
   0   0   2     230025.75     246936.11      2550.32 o                         
   1   0   2      12720.20      13466.30       175.01 o                         
   2   0   2      42135.91      42076.28       373.24 o                         
   3   0   2      17471.55      17762.45       313.47 o                         
   4   0   2       3534.96       3667.80       167.88 o                         
   5   0   2      36972.71      36060.09       742.90 o                         
   6   0   2      32143.47      32188.88       771.46 o                         
   7   0   2       2591.95       2149.41       314.07 o                         
   8   0   2       1641.47       1656.02       299.84 o                         
   9   0   2      18298.62      17878.09       808.55 o                         
  10   0   2         36.98        -79.03       313.83 o                         
  11   0   2      13101.37      12093.47       967.86 o                         
 -11   1   2      13420.58      13824.56      1786.82 o                         
 -10   1   2       3385.04       2851.59       311.30 o                         
  -9   1   2         12.81         83.90       223.85 o                         
  -8   1   2       4075.60       4178.08       302.00 o                         
  -7   1   2      12813.21      12737.26       415.42 o                         
  -6   1   2       8399.25       8463.66       271.00 o                         
  -5   1   2       1080.74        785.05       112.29 o                         
  -4   1   2      62613.57      60640.73       502.53 o                         
  -3   1   2      45982.65      46302.00       335.95 o                         
  -2   1   2      13084.85      14234.14       149.47 o                         
  -1   1   2      44355.12      44152.14       266.18 o                         
   0   1   2        889.74       1206.71        44.26 o                         
   1   1   2       2320.00       2568.58        58.31 o                         
   2   1   2      39833.71      42004.26       271.75 o                         
   3   1   2      82767.21      83937.23       567.69 o                         
   4   1   2       7137.28       7285.82       189.02 o                         
   5   1   2         52.78        380.59       125.96 o                         
   6   1   2      39534.31      39321.72       635.50 o                         
   7   1   2       5861.30       5894.46       287.47 o                         
   8   1   2       3716.56       3802.56       285.82 o                         
   9   1   2       3531.84       3986.91       318.00 o                         
  10   1   2        715.63        599.38       242.94 o                         
  11   1   2          0.73       -314.38       323.60 o                         
 -11   2   2        346.77         71.52       467.59 o                         
 -10   2   2      28475.71      29262.88       944.85 o                         
  -9   2   2       3718.85       3719.13       289.10 o                         
  -8   2   2         79.61        -68.10       178.95 o                         
  -7   2   2      31278.97      30790.65       594.57 o                         
  -6   2   2      12116.52      11940.48       327.99 o                         
  -5   2   2        216.28        277.54        92.81 o                         
  -4   2   2       2114.44       2273.15       119.54 o                         
  -3   2   2      42954.55      44458.36       355.36 o                         
  -2   2   2       2731.65       2622.64        69.83 o                         
  -1   2   2      16685.55      16315.81       157.44 o                         
   0   2   2       5598.16       6413.91        83.42 o                         
   1   2   2      15039.64      15040.58       138.45 o                         
   2   2   2        940.65       1311.96        59.70 o                         
   3   2   2      36786.43      37886.30       404.75 o                         
   4   2   2       3160.70       3361.59       146.96 o                         
   5   2   2       4799.78       4956.16       191.68 o                         
   6   2   2      33369.29      32765.47       578.07 o                         
   7   2   2      28927.83      28237.37       605.18 o                         
   8   2   2       1797.81       1795.68       212.20 o                         
   9   2   2       1375.43       1161.81       222.60 o                         
  10   2   2      31102.45      31281.73       820.37 o                         
  11   2   2       5430.58       5729.71       579.24 o                         
 -11   3   2      10281.42      10045.77       976.01 o                         
 -10   3   2       7846.24       8554.70       587.07 o                         
  -9   3   2       1173.34        812.15       204.50 o                         
  -8   3   2       1787.03       1417.06       208.14 o                         
  -7   3   2      29876.79      30927.35       589.34 o                         
  -6   3   2       1902.08       1835.28       167.82 o                         
  -5   3   2        456.47        710.96        93.30 o                         
  -4   3   2     159997.67     161136.47       935.05 o                         
  -3   3   2      39091.25      40525.16       363.33 o                         
  -2   3   2      18737.32      18749.15       174.39 o                         
  -1   3   2      43173.88      42499.36       305.16 o                         
   0   3   2      11992.87      12188.69       130.57 o                         
   1   3   2      79513.64      80647.96       372.37 o                         
   2   3   2       9995.11      10858.20       164.65 o                         
   3   3   2     103240.83     102307.16       729.76 o                         
   4   3   2       1828.20       2092.72       165.54 o                         
   5   3   2       1569.96       1738.67       125.16 o                         
   6   3   2      22641.81      21760.12       460.39 o                         
   7   3   2       1854.49       1320.85       200.43 o                         
   8   3   2      18457.34      18291.51       522.69 o                         
   9   3   2         27.28        394.19       208.24 o                         
  10   3   2       2760.22       2135.82       483.39 o                         
  11   3   2       3417.95       3256.08       446.92 o                         
 -11   4   2       5228.29       3941.21       714.88 o                         
 -10   4   2        219.60        313.08       313.63 o                         
  -9   4   2      12449.81      13408.22       600.30 o                         
  -8   4   2      10019.97       9718.27       399.49 o                         
  -7   4   2      18229.49      18217.01       439.41 o                         
  -6   4   2      65852.47      66143.75       757.41 o                         
  -5   4   2       6009.25       6012.16       194.51 o                         
  -4   4   2       5986.38       5843.02       161.38 o                         
  -3   4   2       3487.08       3455.79       128.64 o                         
  -2   4   2       5169.99       5237.25       132.26 o                         
  -1   4   2       3882.50       3963.26       105.94 o                         
   0   4   2     144992.36     142128.20       583.02 o                         
   1   4   2      61971.50      62047.23       333.07 o                         
   2   4   2      17254.34      17499.81       216.88 o                         
   3   4   2     189415.23     188541.58      1128.46 o                         
   4   4   2      22985.92      22947.01       358.18 o                         
   5   4   2       5936.84       6825.93       231.35 o                         
   6   4   2      20049.83      20175.30       425.38 o                         
   7   4   2      50612.17      50094.53       795.90 o                         
   8   4   2       2360.49       2620.80       239.48 o                         
   9   4   2        658.42        710.86       250.22 o                         
  10   4   2      77273.45      80390.14      1555.91 o                         
  11   4   2       1872.67       2040.11       436.37 o                         
 -11   5   2        904.18       -238.72       687.10 o                         
 -10   5   2        328.45        545.95       340.88 o                         
  -9   5   2       1137.72        879.47       280.18 o                         
  -8   5   2       1150.55       1316.02       254.10 o                         
  -7   5   2       5502.60       5782.22       275.39 o                         
  -6   5   2      31071.61      30702.09       515.42 o                         
  -5   5   2        792.99        947.54       102.63 o                         
  -4   5   2         69.88         97.84        66.10 o                         
  -3   5   2      97728.66      96020.28       588.63 o                         
  -2   5   2        502.57        632.57        99.29 o                         
  -1   5   2      32565.72      33081.87       324.23 o                         
   0   5   2     157701.27     157554.44       661.92 o                         
   1   5   2      99720.85      99321.02       508.91 o                         
   2   5   2       2915.96       3060.30       104.23 o                         
   3   5   2      11240.84      11369.13       237.54 o                         
   4   5   2     178213.94     175585.56      1232.49 o                         
   5   5   2       1209.45       1196.64       125.66 o                         
   6   5   2      18004.57      18447.56       427.31 o                         
   7   5   2      68025.54      69308.51       924.68 o                         
   8   5   2      10491.07      10033.36       404.17 o                         
   9   5   2       8875.31       8848.58       492.89 o                         
  10   5   2       2921.32       3549.17       389.87 o                         
  11   5   2      25077.00      23378.86      1414.30 o                         
 -10   6   2       9928.16      10599.12       648.80 o                         
  -9   6   2       1953.50       1868.16       303.58 o                         
  -8   6   2        267.09        541.19       219.90 o                         
  -7   6   2        411.43        750.64       146.32 o                         
  -6   6   2     100409.34     101360.43      1027.68 o                         
  -5   6   2       1698.70       1952.99       117.15 o                         
  -4   6   2       3988.23       3929.99       131.20 o                         
  -3   6   2     111754.14     109987.03       865.65 o                         
  -2   6   2       1214.02       1161.61       115.56 o                         
  -1   6   2       1425.48       1639.19        82.40 o                         
   0   6   2       1751.26       2037.32        82.58 o                         
   1   6   2      36664.52      36441.84       315.17 o                         
   2   6   2        497.25        583.88        70.96 o                         
   3   6   2        195.86        208.64        75.15 o                         
   4   6   2     101501.34     101860.81       868.43 o                         
   5   6   2       1669.34       1336.19       129.78 o                         
   6   6   2         75.38         57.51       114.91 o                         
   7   6   2       1324.04       1508.96       201.78 o                         
   8   6   2        302.23        182.22       174.26 o                         
   9   6   2       1317.60       1025.62       286.52 o                         
  10   6   2       5290.95       4702.33       433.76 o                         
 -10   7   2      15524.62      16464.74       844.38 o                         
  -9   7   2      23468.45      24651.53       861.75 o                         
  -8   7   2       8714.44       8709.46       448.55 o                         
  -7   7   2      29552.70      29556.51       705.90 o                         
  -6   7   2       4561.78       5008.48       212.12 o                         
  -5   7   2      38518.46      38419.85       439.28 o                         
  -4   7   2       7124.68       7050.48       152.11 o                         
  -3   7   2     269860.47     268592.94      1629.15 o                         
  -2   7   2      61349.59      59971.72       577.56 o                         
  -1   7   2      19802.27      20180.79       228.62 o                         
   0   7   2     390440.56     389048.66      1503.46 o                         
   1   7   2        974.25       1164.64        74.91 o                         
   2   7   2       9761.02       9781.51       183.60 o                         
   3   7   2      61341.38      59981.96       566.34 o                         
   4   7   2     191383.91     189408.36      1249.56 o                         
   5   7   2       8714.59       8695.85       254.30 o                         
   6   7   2        940.58        933.65       134.34 o                         
   7   7   2     161545.97     164466.50      1579.92 o                         
   8   7   2        986.64        751.42       243.41 o                         
   9   7   2        520.17        842.21       264.81 o                         
  10   7   2       8718.42       9167.80       583.93 o                         
 -10   8   2       5335.59       4795.40       523.48 o                         
  -9   8   2      20031.71      21473.85       861.83 o                         
  -8   8   2      17806.19      16621.90       617.34 o                         
  -7   8   2      11793.77      11888.61       587.71 o                         
  -6   8   2      13077.38      13019.15       416.66 o                         
  -5   8   2       1282.61       1242.00       114.49 o                         
  -4   8   2       3406.23       3625.95       217.34 o                         
  -3   8   2       6794.95       7315.77       233.84 o                         
  -2   8   2      62182.16      61164.82       596.64 o                         
  -1   8   2      15455.89      15363.79       217.61 o                         
   0   8   2      56041.60      57226.47       451.07 o                         
   1   8   2      63125.79      61731.84       497.45 o                         
   2   8   2      26142.14      25591.45       317.31 o                         
   3   8   2      35177.79      34338.29       408.25 o                         
   4   8   2        758.68        976.28       104.75 o                         
   5   8   2       3171.93       3121.93       173.11 o                         
   6   8   2        663.44        596.28       155.34 o                         
   7   8   2       9517.62      10366.81       383.95 o                         
   8   8   2      21022.38      21049.14       698.09 o                         
   9   8   2       6098.31       5490.12       444.98 o                         
  10   8   2      13567.66      13186.58       697.85 o                         
 -10   9   2       2070.12       1942.47       497.04 o                         
  -9   9   2      22862.81      23404.28       914.05 o                         
  -8   9   2       5388.64       5800.22       410.96 o                         
  -7   9   2      49224.78      50227.40       956.12 o                         
  -6   9   2      29633.37      28845.29       619.29 o                         
  -5   9   2       3725.77       3193.54       168.14 o                         
  -4   9   2      97248.54      97017.61      1033.68 o                         
  -3   9   2      39253.25      39613.11       511.15 o                         
  -2   9   2        203.43        260.74        93.06 o                         
  -1   9   2      61022.02      59513.24       467.32 o                         
   0   9   2     205486.30     204574.61      1065.15 o                         
   1   9   2      17840.55      17924.91       285.88 o                         
   2   9   2       4016.55       4106.56       161.04 o                         
   3   9   2      88623.23      87026.13       705.33 o                         
   4   9   2      11890.65      11723.67       270.63 o                         
   5   9   2      12191.15      12094.31       320.59 o                         
   6   9   2      18935.93      18641.74       418.82 o                         
   7   9   2      42542.16      41932.84       927.35 o                         
   8   9   2        114.23       -202.89       241.85 o                         
   9   9   2        881.81        736.05       306.14 o                         
  10   9   2       3512.57       3541.19       592.41 o                         
 -10  10   2       9682.44       9679.93      1555.86 o                         
  -9  10   2       9388.65      10207.18       839.37 o                         
  -8  10   2       2615.74       2380.78       363.86 o                         
  -7  10   2       1827.94       1634.61       266.48 o                         
  -6  10   2      78949.88      79411.26      1098.80 o                         
  -5  10   2        805.36        938.30       167.16 o                         
  -4  10   2       3172.73       3033.25       188.07 o                         
  -3  10   2      72464.05      71188.37       758.90 o                         
  -2  10   2       2851.33       2804.27       112.23 o                         
  -1  10   2       1402.69       1316.04        82.15 o                         
   0  10   2       4566.88       5205.03       172.65 o                         
   1  10   2      50562.89      49366.05       528.53 o                         
   2  10   2          8.69         44.45        94.83 o                         
   3  10   2       4724.59       4872.06       176.49 o                         
   4  10   2      57063.70      56625.80       607.05 o                         
   5  10   2        282.82        335.41       133.86 o                         
   6  10   2       1149.52        994.84       188.12 o                         
   7  10   2         12.39        265.14       210.87 o                         
   8  10   2        747.78        782.06       262.55 o                         
   9  10   2         34.73        612.41       325.85 o                         
  10  10   2       6586.67       7207.72       842.55 o                         
 -10  11   2       1332.87       2132.28      2162.68 o                         
  -9  11   2        521.14        855.91       448.52 o                         
  -8  11   2        403.10        632.21       285.70 o                         
  -7  11   2      13790.28      13954.81       575.68 o                         
  -6  11   2       6026.45       6008.65       349.72 o                         
  -5  11   2      56038.47      55820.74      1013.88 o                         
  -4  11   2      50571.53      50663.13       748.52 o                         
  -3  11   2        267.66        345.11       139.54 o                         
  -2  11   2      58420.55      56401.54       723.41 o                         
  -1  11   2      11891.06      11460.75       234.94 o                         
   0  11   2      37067.04      39566.68       476.00 o                         
   1  11   2       7943.84       8079.98       234.89 o                         
   2  11   2      32968.01      33916.44       515.31 o                         
   3  11   2      47352.98      46114.01       651.99 o                         
   4  11   2       2407.87       2282.62       138.26 o                         
   5  11   2      73405.45      72184.04       839.59 o                         
   6  11   2      15909.08      16016.23       511.52 o                         
   7  11   2       2569.15       2397.04       271.32 o                         
   8  11   2      18128.58      18569.48       687.78 o                         
   9  11   2         69.13        491.45       314.83 o                         
  10  11   2        371.49          8.46       545.95 o                         
  -9  12   2       9903.71       9618.27       609.68 o                         
  -8  12   2      18824.87      18723.81       775.73 o                         
  -7  12   2      18467.18      19116.82       740.01 o                         
  -6  12   2       5213.30       5743.98       369.81 o                         
  -5  12   2       2577.34       2148.94       232.12 o                         
  -4  12   2        183.34        248.83       174.44 o                         
  -3  12   2      51914.74      52293.84       871.75 o                         
  -2  12   2      39127.63      38226.79       467.84 o                         
  -1  12   2      46531.46      46525.59       513.93 o                         
   0  12   2      16885.35      17260.09       328.17 o                         
   1  12   2      17340.05      16994.57       363.84 o                         
   2  12   2      58803.57      58609.92       714.76 o                         
   3  12   2       1192.43       1220.53       130.96 o                         
   4  12   2       1530.16       1351.15       141.58 o                         
   5  12   2       1741.21       1563.25       221.27 o                         
   6  12   2      20512.97      20686.47       589.14 o                         
   7  12   2       1323.48       1541.01       254.02 o                         
   8  12   2      24168.69      23499.15       839.16 o                         
   9  12   2      27902.79      28665.71      1010.13 o                         
  -9  13   2        812.78        785.30       389.59 o                         
  -8  13   2        843.33        792.95       310.18 o                         
  -7  13   2       4982.65       4836.05       453.33 o                         
  -6  13   2       9061.42       8769.46       471.38 o                         
  -5  13   2       4345.92       5069.91       322.45 o                         
  -4  13   2       5930.24       6386.82       320.58 o                         
  -3  13   2      12158.06      12214.73       408.11 o                         
  -2  13   2        525.52        668.98       109.12 o                         
  -1  13   2       2940.34       3156.00       163.45 o                         
   0  13   2      23461.63      24086.46       413.68 o                         
   1  13   2      40441.83      41612.75       556.17 o                         
   2  13   2      19015.70      19349.02       418.40 o                         
   3  13   2      10237.48      10169.10       325.75 o                         
   4  13   2      63523.47      62817.20      1007.62 o                         
   5  13   2       4883.39       4307.61       306.78 o                         
   6  13   2          9.38         91.17       227.71 o                         
   7  13   2      17998.04      16371.03       646.48 o                         
   8  13   2       3707.11       2892.71       372.50 o                         
   9  13   2         94.25       -113.90       367.84 o                         
  -9  14   2         54.37       -162.67       451.66 o                         
  -8  14   2       6222.03       5540.50       495.29 o                         
  -7  14   2      22097.45      22600.69       805.13 o                         
  -6  14   2      12221.51      12932.48       682.07 o                         
  -5  14   2      12258.31      12577.30       546.92 o                         
  -4  14   2          0.43        218.61       199.93 o                         
  -3  14   2      29351.37      30195.89       670.65 o                         
  -2  14   2       1435.31       1220.66       172.57 o                         
  -1  14   2      32767.53      34015.40       592.49 o                         
   0  14   2       1244.55       1233.04       131.52 o                         
   1  14   2         42.33        -97.27       130.86 o                         
   2  14   2      45031.16      46968.75       679.00 o                         
   3  14   2       4073.27       4291.96       232.26 o                         
   4  14   2        415.07        593.19       208.90 o                         
   5  14   2       8092.35       8394.28       418.59 o                         
   6  14   2      19852.00      19019.73       650.67 o                         
   7  14   2       7669.07       8066.71       449.23 o                         
   8  14   2        210.14        317.35       275.95 o                         
   9  14   2      21995.53      18612.78      1876.87 o                         
  -8  15   2        846.42        582.44       295.23 o                         
  -7  15   2       1275.24        817.03       372.18 o                         
  -6  15   2      11922.30      12094.38       552.82 o                         
  -5  15   2      44871.62      45992.41      1056.98 o                         
  -4  15   2      10217.19      11076.44       477.20 o                         
  -3  15   2       6406.09       6190.19       347.25 o                         
  -2  15   2      40838.42      43101.89       861.52 o                         
  -1  15   2      12673.48      13750.12       395.66 o                         
   0  15   2        658.39        773.96       168.81 o                         
   1  15   2        750.45        604.30       147.35 o                         
   2  15   2      21390.52      22285.08       524.24 o                         
   3  15   2       4641.96       4587.53       327.97 o                         
   4  15   2      12014.10      12298.17       514.93 o                         
   5  15   2      73449.33      72639.37      1274.62 o                         
   6  15   2      15418.30      15398.28       639.09 o                         
   7  15   2       2928.69       2682.51       356.13 o                         
   8  15   2       8285.35       8899.23       582.82 o                         
  -8  16   2       7593.09       8257.75       707.86 o                         
  -7  16   2      13649.36      13563.36       653.07 o                         
  -6  16   2      46699.59      45968.36      1297.64 o                         
  -5  16   2       1870.27       1582.00       295.11 o                         
  -4  16   2       2225.22       2316.00       287.60 o                         
  -3  16   2      21790.22      23529.47       687.68 o                         
  -2  16   2      69832.39      73775.05      1157.41 o                         
  -1  16   2       7025.97       7939.74       436.87 o                         
   0  16   2       1622.50       1577.80       199.03 o                         
   1  16   2     100228.66     107740.56      1280.47 o                         
   2  16   2       8991.74       9820.52       373.37 o                         
   3  16   2      20694.17      21316.65       681.66 o                         
   4  16   2       5980.49       5623.68       374.80 o                         
   5  16   2       9040.50       9240.68       500.82 o                         
   6  16   2       4138.52       3763.74       376.62 o                         
   7  16   2      14859.33      14929.30       722.79 o                         
   8  16   2      21756.85      20940.52      1235.26 o                         
  -8  17   2       8731.91       8101.87      1394.03 o                         
  -7  17   2       1572.92       1636.95       339.65 o                         
  -6  17   2        376.92        166.71       277.83 o                         
  -5  17   2       4354.53       4423.66       398.10 o                         
  -4  17   2       7386.12       8084.10       504.99 o                         
  -3  17   2      11599.03      12819.33       568.06 o                         
  -2  17   2        655.50       1241.56       254.06 o                         
  -1  17   2      15420.47      17206.21       656.98 o                         
   0  17   2      14450.72      14603.43       503.49 o                         
   1  17   2       2919.50       3094.63       260.16 o                         
   2  17   2       7150.45       7395.71       422.49 o                         
   3  17   2       4096.19       3652.95       318.86 o                         
   4  17   2      15040.01      14621.32       605.63 o                         
   5  17   2        133.54        -22.21       289.03 o                         
   6  17   2       3195.07       3387.45       406.50 o                         
   7  17   2       7820.41       7653.45       534.93 o                         
   8  17   2       1498.06        970.11       589.20 o                         
  -7  18   2       3408.86       2741.39       549.66 o                         
  -6  18   2      13242.20      13138.06       725.22 o                         
  -5  18   2       1827.51       1217.96       342.33 o                         
  -4  18   2         49.06         99.25       345.09 o                         
  -3  18   2       3575.59       2995.59       367.96 o                         
  -2  18   2      16228.92      19297.17       739.38 o                         
  -1  18   2       3994.51       4405.52       388.71 o                         
   0  18   2        806.61        563.63       253.15 o                         
   1  18   2      21673.12      22498.45       721.06 o                         
   2  18   2      21113.73      22426.90       752.47 o                         
   3  18   2      17887.51      20228.83       753.30 o                         
   4  18   2          8.94          2.54       340.24 o                         
   5  18   2         20.27         17.28       297.65 o                         
   6  18   2       3494.73       3300.38       406.13 o                         
   7  18   2      11971.62      12183.45       898.18 o                         
  -7  19   2          5.15       1580.41      1427.44 o                         
  -6  19   2       9190.20       9514.89       607.88 o                         
  -5  19   2      32922.17      34188.05      1140.86 o                         
  -4  19   2        441.57        380.46       318.04 o                         
  -3  19   2      21845.77      22689.46       922.98 o                         
  -2  19   2      14781.55      16405.98       740.49 o                         
  -1  19   2        366.55        649.02       347.80 o                         
   0  19   2      11764.79      13132.58       821.80 o                         
   1  19   2      11037.24      11793.39       743.11 o                         
   2  19   2      13210.52      13942.27       656.17 o                         
   3  19   2        794.40        653.34       281.68 o                         
   4  19   2      42243.57      44632.49      1200.13 o                         
   5  19   2      20555.21      21293.75       957.57 o                         
   6  19   2      10917.33       9319.21       628.37 o                         
   7  19   2      14314.37      12889.62      2009.90 o                         
  -6  20   2        595.37       -679.11       679.11 o                         
  -5  20   2        874.31        550.61       334.67 o                         
  -4  20   2       1847.36       2068.26       381.63 o                         
  -3  20   2       8275.55       9172.43       615.44 o                         
  -2  20   2        125.67        294.45       315.65 o                         
  -1  20   2      20592.37      24289.40       923.56 o                         
   0  20   2       8724.86      10218.23       803.00 o                         
   1  20   2       2695.66       3324.54       497.38 o                         
   2  20   2       8581.49       9831.73       711.79 o                         
   3  20   2       1245.48       1305.02       314.12 o                         
   4  20   2        337.69        313.74       387.19 o                         
   5  20   2        378.67        659.98       334.82 o                         
   6  20   2      13379.07      12636.44      1125.48 o                         
  -5  21   2       2515.41       1432.59       634.81 o                         
  -4  21   2       7313.78       7404.40       582.94 o                         
  -3  21   2       5069.96       3655.26       473.54 o                         
  -2  21   2          0.97         -8.52       392.79 o                         
  -1  21   2        473.11        642.62       435.24 o                         
   0  21   2      20456.40      23500.71      1193.36 o                         
   1  21   2      17184.17      17638.25      1208.77 o                         
   2  21   2        509.10        537.31       443.33 o                         
   3  21   2      15804.90      16326.11       963.17 o                         
   4  21   2      26047.06      25699.78      1058.82 o                         
   5  21   2         39.35       -331.92       442.07 o                         
  -4  22   2        126.46        236.07       538.45 o                         
  -3  22   2      12172.69      13528.57       948.24 o                         
  -2  22   2       8871.24      12116.50       942.57 o                         
  -1  22   2      10030.65      11419.02       863.07 o                         
   0  22   2      13471.92      16221.52      1096.62 o                         
   1  22   2       4082.63       4771.05       638.49 o                         
   2  22   2      11282.95      11116.90       810.68 o                         
   3  22   2       1958.74       2895.39       551.25 o                         
   4  22   2       1626.06       1418.97       655.37 o                         
  -3  23   2        692.62       2348.47      1134.66 o                         
  -2  23   2       6688.14       7166.05      1510.56 o                         
  -1  23   2      16563.67      19543.26      1335.12 o                         
   0  23   2      35616.84      39574.19      1602.38 o                         
   1  23   2       4227.71       5815.58       914.55 o                         
   2  23   2       2240.92       2072.42       929.55 o                         
  -1  24   2       8502.85       9158.91      1784.21 o                         
   0  24   2       6405.40       7226.20      1967.07 o                         
   1  24   2         42.51       -989.87      1355.97 o                         
 -11   1   3        372.14       -874.47       874.47 o                         
 -10   1   3       6611.98       5914.81       518.44 o                         
  -9   1   3      27699.10      27767.55       714.30 o                         
  -8   1   3       1267.01       1345.66       217.61 o                         
  -7   1   3      27463.26      26629.68       614.59 o                         
  -6   1   3     119282.47     122708.48      1132.23 o                         
  -5   1   3       8312.45       8274.97       221.40 o                         
  -4   1   3      51657.16      52781.79       481.19 o                         
  -3   1   3       4719.58       5011.53       109.13 o                         
  -2   1   3       4857.53       4606.23        81.91 o                         
  -1   1   3      30302.73      30539.62       228.51 o                         
   0   1   3     269185.78     281002.44       950.82 o                         
   1   1   3      41136.15      41877.26       272.10 o                         
   2   1   3      17920.07      19012.75       205.76 o                         
   3   1   3     261008.45     264629.31      1745.56 o                         
   4   1   3         19.31         83.02        74.76 o                         
   5   1   3       2081.85       1975.19       138.45 o                         
   6   1   3      25483.13      25533.09       534.13 o                         
   7   1   3     119587.42     117427.66      1295.22 o                         
   8   1   3         14.97         -6.54       208.36 o                         
   9   1   3       2035.86       1828.71       294.72 o                         
  10   1   3      84797.58      85897.58      1447.78 o                         
  11   1   3        844.56        821.80       333.55 o                         
 -11   2   3       1214.09       1649.87       615.43 o                         
 -10   2   3      36589.49      36379.31      1139.27 o                         
  -9   2   3       1477.31       1565.42       227.62 o                         
  -8   2   3         82.78         61.37       191.38 o                         
  -7   2   3       5876.10       6306.00       299.49 o                         
  -6   2   3      20789.01      20859.31       434.11 o                         
  -5   2   3       1142.33       1316.09       110.68 o                         
  -4   2   3       3063.92       3103.76       131.52 o                         
  -3   2   3     255964.66     256868.47      1345.89 o                         
  -2   2   3        756.99        896.73        55.78 o                         
  -1   2   3        534.02        784.56        46.69 o                         
   0   2   3     210826.80     219348.00       754.79 o                         
   1   2   3       7537.55       7901.23       117.82 o                         
   2   2   3         48.16        216.17        53.09 o                         
   3   2   3       1470.00       1700.32       106.33 o                         
   4   2   3     140794.66     144321.69      1054.34 o                         
   5   2   3        145.44        154.62        78.18 o                         
   6   2   3       7570.35       7377.91       268.04 o                         
   7   2   3      77343.75      76544.02      1028.49 o                         
   8   2   3         22.89         47.64       188.88 o                         
   9   2   3        250.89        243.23       208.34 o                         
  10   2   3        216.63        118.94       254.62 o                         
  11   2   3       4068.88       3823.85       470.10 o                         
 -11   3   3         76.34        283.36       414.56 o                         
 -10   3   3      30191.95      30047.99      1052.11 o                         
  -9   3   3        238.70        229.31       243.02 o                         
  -8   3   3       2329.19       2100.79       238.65 o                         
  -7   3   3      19594.06      19581.46       510.20 o                         
  -6   3   3        815.54        934.92       184.49 o                         
  -5   3   3        266.79        364.65        90.73 o                         
  -4   3   3        194.53        447.10        81.67 o                         
  -3   3   3       2489.88       2629.47        96.81 o                         
  -2   3   3      15145.65      15155.16       169.55 o                         
  -1   3   3       1455.37       1486.61        52.86 o                         
   0   3   3        100.57        345.34        44.52 o                         
   1   3   3      36857.12      37064.51       258.59 o                         
   2   3   3       1407.95       2034.28        88.47 o                         
   3   3   3       7253.99       7333.93       189.25 o                         
   4   3   3      42424.04      42472.60       509.68 o                         
   5   3   3      10495.44      10832.82       280.66 o                         
   6   3   3       1733.24       1779.51       152.09 o                         
   7   3   3      25251.78      24412.18       563.05 o                         
   8   3   3      21357.96      21395.10       565.05 o                         
   9   3   3         73.66        160.49       202.62 o                         
  10   3   3       2369.71       2196.91       319.97 o                         
  11   3   3      23632.39      21918.91      1141.92 o                         
 -11   4   3       1597.04       1466.78       804.88 o                         
 -10   4   3      17542.07      17168.78       767.84 o                         
  -9   4   3       2744.53       2722.65       317.67 o                         
  -8   4   3        722.30        925.55       191.00 o                         
  -7   4   3      12568.41      12735.95       438.27 o                         
  -6   4   3        490.07        525.83       150.08 o                         
  -5   4   3       3396.98       3663.90       169.60 o                         
  -4   4   3       3955.25       3852.12       134.47 o                         
  -3   4   3      67579.08      65991.53       478.96 o                         
  -2   4   3       6641.05       6602.29       151.13 o                         
  -1   4   3       9434.85       9356.14       132.78 o                         
   0   4   3      66796.70      66267.10       377.91 o                         
   1   4   3        592.22        771.04        55.00 o                         
   2   4   3       8493.29       8944.36       159.62 o                         
   3   4   3       1734.23       1811.28       117.93 o                         
   4   4   3      12955.61      13165.17       283.76 o                         
   5   4   3      11865.09      12010.20       307.01 o                         
   6   4   3       4157.79       4259.58       223.87 o                         
   7   4   3       3311.90       3109.74       231.93 o                         
   8   4   3        132.67        342.90       190.78 o                         
   9   4   3        669.28        687.39       234.64 o                         
  10   4   3      10120.60      10014.94       579.21 o                         
  11   4   3        343.10        243.21       570.53 o                         
 -11   5   3       1764.79       1119.41       540.15 o                         
 -10   5   3      19441.51      19230.49       816.05 o                         
  -9   5   3       1552.81       1636.53       309.97 o                         
  -8   5   3       5054.87       4998.45       366.22 o                         
  -7   5   3      23154.31      23272.69       518.17 o                         
  -6   5   3         42.62        204.69       111.30 o                         
  -5   5   3       1949.59       1953.79       121.93 o                         
  -4   5   3       9838.08      10483.41       207.90 o                         
  -3   5   3       1456.05       1687.82        69.73 o                         
  -2   5   3      18445.58      17909.49       268.26 o                         
  -1   5   3      16873.05      16704.20       179.85 o                         
   0   5   3       8895.57       8609.23       144.65 o                         
   1   5   3        296.82        452.01        56.98 o                         
   2   5   3      12584.22      13162.54       210.82 o                         
   3   5   3       1433.38       1334.67       112.13 o                         
   4   5   3      46703.39      47652.65       558.16 o                         
   5   5   3      10415.24      10830.60       302.70 o                         
   6   5   3      19465.22      19561.25       447.63 o                         
   7   5   3       7436.04       7556.15       327.56 o                         
   8   5   3         60.20       -101.90       176.07 o                         
   9   5   3       2901.15       2984.17       280.50 o                         
  10   5   3         18.66        -64.23       334.76 o                         
  11   5   3      13155.65      12807.29      1208.28 o                         
 -10   6   3       3110.81       3071.86       387.26 o                         
  -9   6   3        313.16        380.82       306.44 o                         
  -8   6   3       2283.19       2128.73       272.34 o                         
  -7   6   3      72808.90      73785.73      1019.88 o                         
  -6   6   3         11.23        113.69       114.05 o                         
  -5   6   3       8508.54       8730.69       217.34 o                         
  -4   6   3     122135.45     120735.37       792.90 o                         
  -3   6   3      19894.87      20349.45       362.67 o                         
  -2   6   3      26615.89      26046.65       347.47 o                         
  -1   6   3      32933.34      32192.79       279.42 o                         
   0   6   3      56271.90      56092.81       419.45 o                         
   1   6   3      32973.70      32402.63       338.56 o                         
   2   6   3       1587.14       1584.02        91.88 o                         
   3   6   3      33542.04      34050.71       425.44 o                         
   4   6   3       2979.84       2828.91       152.96 o                         
   5   6   3      21313.70      21636.01       416.50 o                         
   6   6   3       8211.15       8205.50       303.39 o                         
   7   6   3       2530.52       3076.71       240.17 o                         
   8   6   3      16052.71      16321.59       509.41 o                         
   9   6   3         19.62       -273.98       273.98 o                         
  10   6   3       5811.61       5816.04       460.09 o                         
 -10   7   3       2110.69        995.64       364.07 o                         
  -9   7   3      11505.83      12007.36       632.41 o                         
  -8   7   3       3172.48       3521.34       320.76 o                         
  -7   7   3       5216.41       5183.75       324.19 o                         
  -6   7   3       1032.57       1363.95       146.43 o                         
  -5   7   3        611.42        643.42        85.25 o                         
  -4   7   3      17360.94      16234.86       271.00 o                         
  -3   7   3       8837.41       8864.43       222.15 o                         
  -2   7   3      63730.26      62523.27       623.94 o                         
  -1   7   3       1998.97       2244.68        82.33 o                         
   0   7   3      30346.04      30161.54       326.14 o                         
   1   7   3      76117.65      76276.11       582.23 o                         
   2   7   3      17795.70      17699.21       266.92 o                         
   3   7   3      54996.62      54608.07       534.86 o                         
   4   7   3         19.29        237.56       116.08 o                         
   5   7   3       7254.15       7370.23       244.15 o                         
   6   7   3      17168.95      17197.93       406.36 o                         
   7   7   3       7648.38       7513.46       342.71 o                         
   8   7   3      21641.10      22221.91       595.98 o                         
   9   7   3        825.89       1031.36       281.46 o                         
  10   7   3       9517.02       9200.29       580.08 o                         
 -10   8   3      12990.70      14144.10       896.92 o                         
  -9   8   3       9748.46       9952.61       599.45 o                         
  -8   8   3        868.26        924.99       245.60 o                         
  -7   8   3      90876.41      89902.73      1330.41 o                         
  -6   8   3      74365.97      74316.73       980.30 o                         
  -5   8   3        771.03        755.87       110.63 o                         
  -4   8   3      67203.27      67458.89       771.18 o                         
  -3   8   3     175309.83     171243.42      1241.74 o                         
  -2   8   3      20628.66      20726.52       345.46 o                         
  -1   8   3        115.66        181.52        59.28 o                         
   0   8   3     153022.83     150647.66       890.43 o                         
   1   8   3     242303.27     236714.33      1308.55 o                         
   2   8   3        255.22        190.65        69.08 o                         
   3   8   3      37007.21      35808.92       424.08 o                         
   4   8   3     126070.67     123044.41       971.68 o                         
   5   8   3        855.23        862.02       124.42 o                         
   6   8   3        706.23        871.97       139.03 o                         
   7   8   3      13764.27      14295.33       461.92 o                         
   8   8   3      24973.80      26348.08       779.20 o                         
   9   8   3       4013.70       4087.13       399.69 o                         
  10   8   3         84.71        168.78       347.49 o                         
 -10   9   3      12772.26      12792.23      1049.75 o                         
  -9   9   3       1767.82       1877.36       419.58 o                         
  -8   9   3      27437.46      28036.73       852.70 o                         
  -7   9   3      18196.92      18466.99       608.61 o                         
  -6   9   3       1155.49       1481.20       192.56 o                         
  -5   9   3      26862.30      26806.47       564.58 o                         
  -4   9   3        929.93        959.76       123.44 o                         
  -3   9   3       2841.25       3024.23       159.45 o                         
  -2   9   3       5129.71       5280.97       184.20 o                         
  -1   9   3      43781.55      41423.98       398.91 o                         
   0   9   3       8894.07       8898.75       196.37 o                         
   1   9   3       2033.29       1859.08       118.90 o                         
   2   9   3      75804.41      73764.70       687.49 o                         
   3   9   3        126.69        220.72        84.00 o                         
   4   9   3       6781.41       6906.04       219.94 o                         
   5   9   3      15689.51      15542.61       337.81 o                         
   6   9   3      13934.17      13873.98       363.25 o                         
   7   9   3        389.14        694.34       249.90 o                         
   8   9   3       1364.42       1321.08       281.63 o                         
   9   9   3      17436.88      18324.78       767.49 o                         
  10   9   3        939.00        941.79       420.27 o                         
 -10  10   3      17429.00      19999.65      3812.37 o                         
  -9  10   3        277.74        172.06       278.56 o                         
  -8  10   3        880.49        774.95       285.96 o                         
  -7  10   3      12750.87      12843.42       558.07 o                         
  -6  10   3      74147.50      73691.96      1157.70 o                         
  -5  10   3      25334.57      25316.79       561.02 o                         
  -4  10   3       7521.72       7464.86       258.29 o                         
  -3  10   3     168184.72     167299.52      1281.03 o                         
  -2  10   3      16654.21      15718.10       298.90 o                         
  -1  10   3      64968.29      62683.05       543.03 o                         
   0  10   3      79820.12      80572.50       692.86 o                         
   1  10   3      63256.08      62499.15       591.06 o                         
   2  10   3          0.50         46.14        87.08 o                         
   3  10   3       4248.02       4142.22       165.05 o                         
   4  10   3     118962.66     116215.43       977.30 o                         
   5  10   3      28776.79      27870.27       486.95 o                         
   6  10   3      71723.98      72113.17       871.89 o                         
   7  10   3      19776.80      21424.29       626.52 o                         
   8  10   3         24.19       -250.75       250.75 o                         
   9  10   3      19192.94      20385.94       775.02 o                         
  10  10   3       2265.29       3389.86       682.03 o                         
 -10  11   3        127.08       -696.72       959.50 o                         
  -9  11   3      22877.43      22260.95       940.98 o                         
  -8  11   3       1848.86       1762.48       315.24 o                         
  -7  11   3       4853.47       4645.52       394.46 o                         
  -6  11   3       3896.30       3366.81       321.88 o                         
  -5  11   3         48.23       -127.32       194.91 o                         
  -4  11   3      28595.84      28993.47       538.68 o                         
  -3  11   3      15032.33      14450.69       304.64 o                         
  -2  11   3      44622.34      44254.80       631.04 o                         
  -1  11   3       1419.69       1468.99       104.31 o                         
   0  11   3      63056.43      63555.90       619.82 o                         
   1  11   3      13879.57      13612.78       290.04 o                         
   2  11   3       6670.19       5963.70       205.47 o                         
   3  11   3      79392.69      77276.19       788.56 o                         
   4  11   3      22469.24      22009.93       392.54 o                         
   5  11   3        795.01        884.78       135.30 o                         
   6  11   3      22331.96      21716.21       573.02 o                         
   7  11   3      36590.20      37318.73       858.63 o                         
   8  11   3       3491.14       3779.65       375.65 o                         
   9  11   3       1082.96       1240.52       302.02 o                         
  10  11   3      19966.59      20045.92      2293.76 o                         
  -9  12   3       4234.24       4278.91       489.77 o                         
  -8  12   3        239.90       -186.77       308.68 o                         
  -7  12   3      13120.74      13525.19       614.64 o                         
  -6  12   3       3285.39       3586.58       315.92 o                         
  -5  12   3       5917.68       6058.54       358.23 o                         
  -4  12   3       1400.15       1297.78       178.48 o                         
  -3  12   3      45471.97      44759.84       681.47 o                         
  -2  12   3       6189.42       5499.05       142.92 o                         
  -1  12   3        537.14        643.73        83.47 o                         
   0  12   3      33584.47      35230.09       476.36 o                         
   1  12   3        543.18        520.26       100.61 o                         
   2  12   3        479.33        409.09       110.12 o                         
   3  12   3        604.78        664.86       126.48 o                         
   4  12   3      12970.57      12918.11       346.43 o                         
   5  12   3       5622.55       5571.83       336.75 o                         
   6  12   3       6706.78       6903.87       353.42 o                         
   7  12   3       3490.59       3360.50       305.56 o                         
   8  12   3       1321.79        625.73       271.96 o                         
   9  12   3        940.28       2051.04       351.08 o                         
  -9  13   3      36358.49      33984.57      2449.40 o                         
  -8  13   3      19989.56      20883.39       855.44 o                         
  -7  13   3       3830.73       3855.29       409.92 o                         
  -6  13   3      34066.63      33727.91      1127.57 o                         
  -5  13   3      12139.38      11947.44       482.51 o                         
  -4  13   3      11178.09      11169.99       388.27 o                         
  -3  13   3        258.74        254.18       143.10 o                         
  -2  13   3      29752.89      29253.09       437.90 o                         
  -1  13   3      14474.57      14700.55       344.75 o                         
   0  13   3      63809.47      65082.38       718.02 o                         
   1  13   3      51957.59      51118.50       625.34 o                         
   2  13   3      64736.14      64930.58       781.69 o                         
   3  13   3      98137.12      97334.37      1027.23 o                         
   4  13   3       4446.81       4276.25       237.01 o                         
   5  13   3       2762.75       2804.15       268.57 o                         
   6  13   3       7578.34       8079.87       402.36 o                         
   7  13   3      49501.96      49098.04      1054.85 o                         
   8  13   3       2148.66       2127.02       311.98 o                         
   9  13   3      17394.73      18410.30      1048.83 o                         
  -9  14   3         28.03        734.42       625.79 o                         
  -8  14   3         70.47        335.78       288.62 o                         
  -7  14   3      12819.18      12961.88       618.80 o                         
  -6  14   3      10660.24      10752.96       513.92 o                         
  -5  14   3      27107.08      27644.44       798.86 o                         
  -4  14   3      54400.57      55167.64      1032.51 o                         
  -3  14   3        120.49        402.88       185.48 o                         
  -2  14   3      28320.31      29389.61       648.98 o                         
  -1  14   3      51624.21      53257.45       738.56 o                         
   0  14   3      20239.17      20441.62       414.30 o                         
   1  14   3        286.75        314.06       129.48 o                         
   2  14   3       3780.92       3681.11       228.82 o                         
   3  14   3      30173.82      29933.54       635.49 o                         
   4  14   3        881.59        753.71       226.36 o                         
   5  14   3      40133.69      40700.08       926.11 o                         
   6  14   3      33234.32      32171.55       809.37 o                         
   7  14   3         75.44        439.36       261.60 o                         
   8  14   3       9532.72       9607.42       585.01 o                         
   9  14   3       8404.06       8257.92      1494.76 o                         
  -8  15   3       6108.41       6739.97       536.32 o                         
  -7  15   3       3449.17       3129.32       371.61 o                         
  -6  15   3      24408.20      24143.78       772.71 o                         
  -5  15   3       9461.21       8871.11       473.22 o                         
  -4  15   3       8243.53       8333.56       448.86 o                         
  -3  15   3       9924.20      10375.42       430.43 o                         
  -2  15   3       2399.07       2292.70       267.31 o                         
  -1  15   3      25308.43      27443.61       568.83 o                         
   0  15   3       1455.77       1155.37       173.74 o                         
   1  15   3        522.13        733.88       154.25 o                         
   2  15   3      14052.09      14707.75       447.86 o                         
   3  15   3      20114.48      21191.12       534.44 o                         
   4  15   3       2368.00       2288.14       281.05 o                         
   5  15   3       4136.40       3687.18       342.49 o                         
   6  15   3      15116.57      14861.63       586.54 o                         
   7  15   3      15930.72      15430.53       687.30 o                         
   8  15   3       1059.29       1043.31       326.94 o                         
  -8  16   3       1787.13       1621.83       460.13 o                         
  -7  16   3       1796.83       1374.79       365.88 o                         
  -6  16   3       5588.69       5600.61       517.02 o                         
  -5  16   3      26674.29      26230.84       822.25 o                         
  -4  16   3         56.52        -10.62       244.58 o                         
  -3  16   3      11371.18      11654.22       481.52 o                         
  -2  16   3      20361.89      21543.12       642.50 o                         
  -1  16   3       3195.72       3303.34       316.18 o                         
   0  16   3      12156.04      12202.67       411.66 o                         
   1  16   3       2293.71       2131.36       212.64 o                         
   2  16   3       2882.58       3153.75       240.28 o                         
   3  16   3        280.83        528.21       224.46 o                         
   4  16   3      11070.08      10891.29       499.15 o                         
   5  16   3      14170.25      14771.83       613.34 o                         
   6  16   3       7621.73       6099.58       506.05 o                         
   7  16   3       2154.22       1516.62       389.33 o                         
   8  16   3        810.03        310.51       388.07 o                         
  -8  17   3      33941.95      31550.63      2242.12 o                         
  -7  17   3       3481.87       3334.71       447.78 o                         
  -6  17   3         19.91       -313.00       313.00 o                         
  -5  17   3      18815.79      18934.89       797.41 o                         
  -4  17   3       6286.21       6946.49       486.95 o                         
  -3  17   3       2434.86       1957.59       298.25 o                         
  -2  17   3      12299.18      13849.60       613.45 o                         
  -1  17   3      75923.27      81005.41      1484.73 o                         
   0  17   3        293.28        256.31       230.09 o                         
   1  17   3      42328.73      44270.27       833.95 o                         
   2  17   3      84515.16      86601.18      1403.05 o                         
   3  17   3       6221.14       6121.37       424.53 o                         
   4  17   3      23001.44      22742.95       740.39 o                         
   5  17   3       2287.73       2218.82       334.65 o                         
   6  17   3      12834.07      13093.60       615.27 o                         
   7  17   3      19086.64      18760.54       850.06 o                         
  -7  18   3      15388.01      14372.40      1252.30 o                         
  -6  18   3         36.83       -150.02       371.10 o                         
  -5  18   3      15217.68      15289.99       750.43 o                         
  -4  18   3      41120.43      44222.32      1250.05 o                         
  -3  18   3          8.26       -215.23       281.04 o                         
  -2  18   3      40329.42      44309.16      1137.71 o                         
  -1  18   3      14081.67      15641.80       675.94 o                         
   0  18   3       7507.14       8341.09       498.68 o                         
   1  18   3      11161.92      11876.14       498.00 o                         
   2  18   3       8856.55       9127.04       474.61 o                         
   3  18   3      17532.01      18391.01       700.74 o                         
   4  18   3          2.20        176.79       272.41 o                         
   5  18   3      35071.09      33688.36      1078.52 o                         
   6  18   3       8140.67       7695.45       552.74 o                         
   7  18   3       1510.96       1021.82       519.66 o                         
  -6  19   3       4864.79       4553.75       798.97 o                         
  -5  19   3        159.30        309.33       321.65 o                         
  -4  19   3        529.61        291.99       329.23 o                         
  -3  19   3         12.17        214.83       343.90 o                         
  -2  19   3        514.38        763.55       303.32 o                         
  -1  19   3         60.58       -272.62       272.62 o                         
   0  19   3      18606.18      20664.93       751.78 o                         
   1  19   3        589.91        841.70       357.36 o                         
   2  19   3        725.30       1303.90       287.09 o                         
   3  19   3      10974.82      11121.72       560.62 o                         
   4  19   3       3348.95       2125.13       342.03 o                         
   5  19   3       1480.20        584.75       325.87 o                         
   6  19   3        802.30        334.14       424.44 o                         
  -6  20   3        155.84        438.87       836.58 o                         
  -5  20   3      23636.18      25164.29      1001.82 o                         
  -4  20   3      18863.94      19814.29       901.57 o                         
  -3  20   3       2440.50       3342.11       435.87 o                         
  -2  20   3      37756.70      41979.60      1246.44 o                         
  -1  20   3       7144.53       7998.31       526.36 o                         
   0  20   3       4889.61       5024.74       569.40 o                         
   1  20   3       5035.89       4271.57       525.80 o                         
   2  20   3      14329.81      14768.63       800.48 o                         
   3  20   3       2424.90       2453.67       345.04 o                         
   4  20   3          2.85        249.58       301.35 o                         
   5  20   3      45592.32      47320.15      1438.87 o                         
   6  20   3       1899.37       1960.89       709.82 o                         
  -5  21   3       2794.13       2827.30       889.34 o                         
  -4  21   3       1188.59       1118.08       362.40 o                         
  -3  21   3       1177.36       1447.60       360.87 o                         
  -2  21   3      14503.19      16467.13       801.29 o                         
  -1  21   3      13822.84      14116.83       936.03 o                         
   0  21   3      20293.20      22839.79      1174.64 o                         
   1  21   3      48198.06      53594.92      1706.93 o                         
   2  21   3      21112.39      20740.15      1060.16 o                         
   3  21   3      20672.85      22223.28      1104.16 o                         
   4  21   3       7198.58       7288.65       565.03 o                         
   5  21   3         12.20        -16.07       509.26 o                         
  -4  22   3        980.35        954.75       499.21 o                         
  -3  22   3      62883.32      66535.91      1776.13 o                         
  -2  22   3       2406.90       2652.41       643.27 o                         
  -1  22   3       1063.20       1481.04       561.80 o                         
   0  22   3      34732.36      39053.76      1559.53 o                         
   1  22   3       4170.60       3449.85       607.83 o                         
   2  22   3        779.00        484.73       392.71 o                         
   3  22   3         58.75         88.74       618.59 o                         
   4  22   3      27535.56      27417.96      8432.88 o                         
  -3  23   3       1923.09        561.54       906.92 o                         
  -2  23   3       1399.61        117.77       679.25 o                         
  -1  23   3       2516.38       3153.49       769.64 o                         
   0  23   3        760.02        -69.41       570.83 o                         
   1  23   3       2027.55       1658.04       619.55 o                         
   2  23   3       7217.83       8954.13      1231.50 o                         
   3  23   3        716.58       -327.85      1630.42 o                         
  -1  24   3       2018.74       1219.05      3936.78 o                         
   0  24   3      29643.45      25585.37      7312.99 o                         
   1  24   3      12293.68      13475.28      3599.80 o                         
 -11   0   4      14786.30      14900.19      3748.00 o                         
 -10   0   4      17625.94      19169.71      1839.66 o                         
  -9   0   4       8973.97       9143.57       625.60 o                         
  -8   0   4      21245.01      21078.92       830.75 o                         
  -7   0   4        150.02       -255.00       255.00 o                         
  -6   0   4       3115.04       3271.95       272.78 o                         
  -5   0   4       2098.41       1945.24       163.61 o                         
  -4   0   4      67371.25      67222.92      1053.11 o                         
  -3   0   4      38409.12      39865.15       476.14 o                         
  -2   0   4       7162.68       7314.31       163.32 o                         
  -1   0   4      44930.64      45048.46       451.68 o                         
   0   0   4      12490.18      13734.78       212.56 o                         
   1   0   4      29695.66      30363.98       346.80 o                         
   2   0   4       9864.35       9866.22       255.63 o                         
   3   0   4      28418.95      29333.13       662.54 o                         
   4   0   4     179162.00     178832.20      1884.70 o                         
   5   0   4        736.02        792.02       141.47 o                         
   6   0   4      29200.69      30149.33       826.66 o                         
   7   0   4      29913.16      29407.94       958.05 o                         
   8   0   4      14393.68      14861.98       756.65 o                         
   9   0   4       3151.65       3092.76       537.19 o                         
  10   0   4       1373.71        936.32       354.62 o                         
  11   0   4      47138.84      41994.99      1697.09 o                         
 -11   1   4       5963.93       5954.83      1477.08 o                         
 -10   1   4        733.60        452.15       382.79 o                         
  -9   1   4         53.20        208.89       205.49 o                         
  -8   1   4       1389.85       1373.93       205.24 o                         
  -7   1   4      19854.46      20197.56       530.83 o                         
  -6   1   4       1081.28       1240.68       164.58 o                         
  -5   1   4        640.95        717.64       100.17 o                         
  -4   1   4      66379.05      66720.41       515.65 o                         
  -3   1   4       2878.75       2923.60        90.01 o                         
  -2   1   4       2048.86       2112.62        75.73 o                         
  -1   1   4       9549.34       9846.82       129.34 o                         
   0   1   4       3150.72       3693.21        79.11 o                         
   1   1   4       5974.63       6342.54       113.57 o                         
   2   1   4        171.99        309.17        61.83 o                         
   3   1   4      17285.75      17531.26       269.22 o                         
   4   1   4       6078.62       5914.66       172.72 o                         
   5   1   4        330.84        408.36       128.20 o                         
   6   1   4       5366.91       5204.12       243.51 o                         
   7   1   4      11363.94      10890.34       399.25 o                         
   8   1   4       1747.10       1568.21       229.25 o                         
   9   1   4        194.29         75.10       228.74 o                         
  10   1   4        165.30        668.22       252.47 o                         
  11   1   4         85.87         76.67       277.28 o                         
 -11   2   4       3494.19        863.14       944.26 o                         
 -10   2   4         20.74        130.90       355.69 o                         
  -9   2   4       6144.42       5934.72       364.81 o                         
  -8   2   4         85.72        273.74       179.50 o                         
  -7   2   4      19393.14      19401.47       495.76 o                         
  -6   2   4         57.89        236.82        92.74 o                         
  -5   2   4       2201.09       2532.09       143.63 o                         
  -4   2   4      61952.80      61831.35       551.15 o                         
  -3   2   4      60339.54      59116.02       408.25 o                         
  -2   2   4        962.20       1044.64        64.18 o                         
  -1   2   4      16466.70      16667.51       158.86 o                         
   0   2   4     160890.95     165722.84       659.69 o                         
   1   2   4      24586.20      25216.86       220.29 o                         
   2   2   4       7390.30       8299.73       164.49 o                         
   3   2   4      96406.04      98864.27       768.34 o                         
   4   2   4     121110.78     121590.53      1001.07 o                         
   5   2   4       6101.89       6513.42       234.29 o                         
   6   2   4       8632.71       8796.75       299.80 o                         
   7   2   4      52917.56      52889.73       833.34 o                         
   8   2   4       6059.87       6801.65       339.30 o                         
   9   2   4       1339.50       1552.66       263.63 o                         
  10   2   4       3930.35       4175.19       435.47 o                         
  11   2   4      14206.39      12089.44       840.42 o                         
 -11   3   4       5055.32       3346.53       625.57 o                         
 -10   3   4        587.86        678.06       310.02 o                         
  -9   3   4       5303.41       5096.12       420.54 o                         
  -8   3   4       1025.25       1161.03       200.40 o                         
  -7   3   4      31612.58      32729.93       665.74 o                         
  -6   3   4      14983.15      15358.25       375.52 o                         
  -5   3   4        176.66        339.72        92.43 o                         
  -4   3   4      22988.09      23093.10       315.98 o                         
  -3   3   4        940.40        980.07        80.91 o                         
  -2   3   4       5151.53       4971.04       107.95 o                         
  -1   3   4       5292.59       5565.39       101.82 o                         
   0   3   4        149.51        240.05        57.27 o                         
   1   3   4      33786.88      34180.04       299.41 o                         
   2   3   4       7793.36       8111.84       176.97 o                         
   3   3   4      15558.28      16304.71       301.42 o                         
   4   3   4       6754.83       7238.70       223.64 o                         
   5   3   4       2067.87       2073.69       151.77 o                         
   6   3   4         25.58          3.38       122.65 o                         
   7   3   4      38168.70      37851.19       692.88 o                         
   8   3   4       6262.46       6081.85       325.53 o                         
   9   3   4       2689.52       2385.37       266.47 o                         
  10   3   4       4999.95       4473.13       368.97 o                         
  11   3   4        523.26       -476.26       476.26 o                         
 -11   4   4          0.78       -679.09       679.09 o                         
 -10   4   4      12171.18      11674.87       676.67 o                         
  -9   4   4      10561.68      11744.20       603.29 o                         
  -8   4   4       4054.25       3633.38       320.39 o                         
  -7   4   4      84776.19      84588.77      1019.35 o                         
  -6   4   4       8327.32       8375.58       279.34 o                         
  -5   4   4        835.62        741.19       133.66 o                         
  -4   4   4      29244.26      28680.06       370.51 o                         
  -3   4   4      55492.32      55063.45       417.82 o                         
  -2   4   4        998.66       1169.48        59.71 o                         
  -1   4   4       5091.82       5448.66       103.60 o                         
   0   4   4     398032.47     402384.09      1760.23 o                         
   1   4   4       1188.69       1388.81        83.02 o                         
   2   4   4       8119.72       8164.96       196.04 o                         
   3   4   4     131998.27     130779.16       990.30 o                         
   4   4   4      22399.89      22901.08       409.77 o                         
   5   4   4       1663.18       1667.58       164.88 o                         
   6   4   4         22.61        165.46       131.41 o                         
   7   4   4      74785.81      75632.04      1015.26 o                         
   8   4   4         42.13        214.60       194.11 o                         
   9   4   4       4932.52       4948.59       341.59 o                         
  10   4   4      34747.90      35250.00      1059.88 o                         
  11   4   4         33.90        135.06       617.97 o                         
 -10   5   4      33247.73      33120.92      1127.26 o                         
  -9   5   4       6208.10       7214.03       500.51 o                         
  -8   5   4       9293.52       9124.31       481.86 o                         
  -7   5   4      15071.05      15260.45       422.08 o                         
  -6   5   4      93652.61      94179.49       961.90 o                         
  -5   5   4         37.90        140.30        87.53 o                         
  -4   5   4      15051.34      15092.72       268.64 o                         
  -3   5   4     142434.03     141284.28       719.66 o                         
  -2   5   4       1336.16       1421.34       107.02 o                         
  -1   5   4      89802.30      87684.81       526.84 o                         
   0   5   4      20510.82      20323.35       258.06 o                         
   1   5   4      72313.81      72704.24       572.57 o                         
   2   5   4       9845.39       9699.02       207.49 o                         
   3   5   4      24427.50      24762.18       371.95 o                         
   4   5   4      43143.47      44358.66       558.94 o                         
   5   5   4        827.54        894.75       137.60 o                         
   6   5   4      69285.50      70378.69       864.94 o                         
   7   5   4        184.61        266.90       187.73 o                         
   8   5   4         61.66         30.59       185.06 o                         
   9   5   4      18902.09      18950.12       627.15 o                         
  10   5   4      12966.18      13637.60       673.54 o                         
 -10   6   4        344.24        762.31       407.31 o                         
  -9   6   4        976.73       1138.76       388.41 o                         
  -8   6   4       2000.63       2456.38       282.13 o                         
  -7   6   4       1220.41       1814.77       241.13 o                         
  -6   6   4       9880.07      10191.11       300.19 o                         
  -5   6   4      13876.21      13872.84       258.73 o                         
  -4   6   4       4092.76       3996.76       146.34 o                         
  -3   6   4       3192.42       3375.30       144.33 o                         
  -2   6   4        174.07        224.90        67.26 o                         
  -1   6   4         15.30        108.11        54.48 o                         
   0   6   4      31462.36      31236.10       329.54 o                         
   1   6   4       5677.96       6274.41       171.20 o                         
   2   6   4      24861.52      25998.27       328.11 o                         
   3   6   4       8250.55       8973.27       227.43 o                         
   4   6   4          4.55        -54.21       103.19 o                         
   5   6   4       3649.81       3458.10       216.19 o                         
   6   6   4       3916.83       3972.61       231.69 o                         
   7   6   4      16568.02      16278.49       483.69 o                         
   8   6   4        715.25        806.08       221.05 o                         
   9   6   4         55.72        709.53       289.81 o                         
  10   6   4       5932.74       5719.17       475.46 o                         
 -10   7   4      76659.20      75184.20      1838.34 o                         
  -9   7   4       2159.91       1717.56       368.27 o                         
  -8   7   4       2833.18       2969.20       312.30 o                         
  -7   7   4      25390.92      26197.96       695.67 o                         
  -6   7   4      99538.83     100910.12      1183.46 o                         
  -5   7   4       1616.31       1523.72       120.14 o                         
  -4   7   4       2132.28       2258.13       140.46 o                         
  -3   7   4     296451.75     288851.84      1773.74 o                         
  -2   7   4       3813.42       4007.54       159.62 o                         
  -1   7   4       8566.37       8760.42       161.82 o                         
   0   7   4      52895.54      51302.31       450.00 o                         
   1   7   4      46164.70      44645.37       455.84 o                         
   2   7   4       1512.05       1642.18       106.53 o                         
   3   7   4      49734.30      49230.32       503.76 o                         
   4   7   4      72833.51      72052.56       717.16 o                         
   5   7   4        601.97        992.77       140.51 o                         
   6   7   4      36567.94      36953.83       615.14 o                         
   7   7   4       4996.33       5018.19       291.39 o                         
   8   7   4          6.96         45.44       182.23 o                         
   9   7   4       3815.08       3862.62       365.88 o                         
  10   7   4      17930.67      19774.75       858.65 o                         
 -10   8   4       5101.60       6168.33       673.67 o                         
  -9   8   4      17990.38      18097.55       877.52 o                         
  -8   8   4       5281.65       5679.13       402.65 o                         
  -7   8   4      21537.01      21679.39       642.89 o                         
  -6   8   4       9756.46       9892.03       371.48 o                         
  -5   8   4       4549.76       4579.11       240.17 o                         
  -4   8   4      24778.58      23604.20       407.41 o                         
  -3   8   4       2182.73       2169.20       159.44 o                         
  -2   8   4      18175.87      17159.93       339.80 o                         
  -1   8   4       1990.55       1833.31       101.87 o                         
   0   8   4      47535.77      45941.62       450.53 o                         
   1   8   4      58114.11      55942.49       553.11 o                         
   2   8   4      33720.68      33393.38       396.80 o                         
   3   8   4      64459.82      63867.68       573.75 o                         
   4   8   4       4222.88       3988.85       181.49 o                         
   5   8   4       1047.68       1020.04       141.82 o                         
   6   8   4       9385.83       8954.32       302.54 o                         
   7   8   4       3575.06       3582.44       248.80 o                         
   8   8   4       7083.78       7555.96       433.18 o                         
   9   8   4       6120.19       6389.53       429.32 o                         
  10   8   4      10287.44      10444.04       893.70 o                         
 -10   9   4      23904.59      21881.27      1419.88 o                         
  -9   9   4       3165.11       3778.57       462.70 o                         
  -8   9   4       7342.61       7524.17       478.93 o                         
  -7   9   4      15973.74      15393.14       608.33 o                         
  -6   9   4       9071.94       8706.90       385.79 o                         
  -5   9   4      13739.08      13471.48       412.40 o                         
  -4   9   4      11493.46      11577.97       330.24 o                         
  -3   9   4      22260.51      21934.88       473.70 o                         
  -2   9   4      49486.19      48256.39       573.34 o                         
  -1   9   4      29568.29      27946.34       341.78 o                         
   0   9   4        287.56        239.49        69.89 o                         
   1   9   4       4828.04       4769.74       163.24 o                         
   2   9   4        985.97        918.13        82.86 o                         
   3   9   4      25548.37      25283.96       390.50 o                         
   4   9   4        224.84        450.31       113.60 o                         
   5   9   4      20832.72      20664.54       397.73 o                         
   6   9   4         58.54        120.09       130.48 o                         
   7   9   4      20769.75      20968.64       531.64 o                         
   8   9   4       3136.78       3305.00       330.46 o                         
   9   9   4       2021.89       2080.34       375.02 o                         
  10   9   4      44438.84      43487.49      2424.17 o                         
 -10  10   4         11.26       -488.86       812.43 o                         
  -9  10   4       6320.98       5791.99       569.65 o                         
  -8  10   4         25.72        -49.03       280.11 o                         
  -7  10   4       2984.03       2601.08       304.70 o                         
  -6  10   4       8711.01       8347.62       412.88 o                         
  -5  10   4       4673.01       4713.39       259.77 o                         
  -4  10   4         37.09         89.27       121.53 o                         
  -3  10   4        159.53        109.17       109.31 o                         
  -2  10   4       1316.35       1342.61       120.29 o                         
  -1  10   4          9.15        116.22        69.71 o                         
   0  10   4      31597.54      32317.42       440.20 o                         
   1  10   4          4.66        120.90        84.63 o                         
   2  10   4       1152.17       1123.30        95.61 o                         
   3  10   4       6420.76       6243.30       214.58 o                         
   4  10   4       3520.36       3654.16       194.78 o                         
   5  10   4         11.52        136.87       107.53 o                         
   6  10   4       3350.16       3143.29       204.30 o                         
   7  10   4      12206.01      12327.85       498.75 o                         
   8  10   4        609.28       1017.50       269.74 o                         
   9  10   4       2161.10       2730.17       334.60 o                         
  10  10   4       4844.23       5601.50      1116.17 o                         
  -9  11   4       9044.92      10218.40       734.87 o                         
  -8  11   4        662.72        277.18       290.10 o                         
  -7  11   4      10326.57      10522.05       532.17 o                         
  -6  11   4       3771.66       3657.51       311.92 o                         
  -5  11   4      38345.00      37841.56       848.05 o                         
  -4  11   4       8692.27       8608.40       330.17 o                         
  -3  11   4        826.50        922.45       151.03 o                         
  -2  11   4      80297.87      81185.43       793.91 o                         
  -1  11   4       5397.90       5644.53       163.80 o                         
   0  11   4       6751.22       6777.06       227.79 o                         
   1  11   4      17261.96      16911.15       358.42 o                         
   2  11   4       6839.92       6731.13       188.39 o                         
   3  11   4       5166.58       4970.36       207.54 o                         
   4  11   4       4903.00       4614.97       198.88 o                         
   5  11   4      38188.17      37793.08       573.57 o                         
   6  11   4       1618.01       1371.52       224.55 o                         
   7  11   4      33633.83      33876.16       862.67 o                         
   8  11   4      11945.47      12346.56       585.40 o                         
   9  11   4       1047.78        979.70       346.06 o                         
  -9  12   4      12489.03      15426.57       949.83 o                         
  -8  12   4      25890.18      26075.19       929.82 o                         
  -7  12   4        481.99        478.87       284.12 o                         
  -6  12   4      16374.11      16851.81       604.21 o                         
  -5  12   4      22788.40      22388.46       667.36 o                         
  -4  12   4        627.95        656.84       157.53 o                         
  -3  12   4      18332.79      18185.45       445.49 o                         
  -2  12   4      24941.33      24722.06       493.46 o                         
  -1  12   4      19737.27      19981.34       328.23 o                         
   0  12   4      20895.79      20629.98       336.82 o                         
   1  12   4     128233.13     126162.16      1061.78 o                         
   2  12   4      50466.84      49205.74       604.61 o                         
   3  12   4        733.26        696.83       129.62 o                         
   4  12   4      85424.64      84669.23       953.95 o                         
   5  12   4         95.05        193.42       132.25 o                         
   6  12   4       5171.15       4735.37       326.32 o                         
   7  12   4      22236.59      22780.60       724.86 o                         
   8  12   4      39064.10      37952.08      1043.28 o                         
   9  12   4       4116.31       4003.71       526.04 o                         
  -9  13   4       1787.56       1324.92       937.01 o                         
  -8  13   4        801.56        774.91       304.16 o                         
  -7  13   4      15274.70      16143.37       775.86 o                         
  -6  13   4      35521.07      35629.37       931.62 o                         
  -5  13   4       3161.05       3180.32       287.94 o                         
  -4  13   4         11.78        181.13       174.11 o                         
  -3  13   4      77971.50      79491.76      1056.84 o                         
  -2  13   4        136.21        395.63       171.67 o                         
  -1  13   4      20643.80      20786.06       419.51 o                         
   0  13   4      34847.37      35187.36       510.82 o                         
   1  13   4      22581.29      22210.04       482.77 o                         
   2  13   4       4251.04       4315.75       224.02 o                         
   3  13   4        711.17        703.37       138.60 o                         
   4  13   4      22758.70      22208.63       528.91 o                         
   5  13   4       1676.87       1708.30       239.47 o                         
   6  13   4       8321.04       7865.61       411.98 o                         
   7  13   4       3867.28       3641.31       341.37 o                         
   8  13   4        244.25         85.95       286.77 o                         
   9  13   4       4855.19       4168.11       830.87 o                         
  -9  14   4         61.65        219.48       586.83 o                         
  -8  14   4      21230.31      22715.70       906.82 o                         
  -7  14   4      10140.44      10516.95       620.03 o                         
  -6  14   4       1430.49       1098.28       246.02 o                         
  -5  14   4      12707.36      12679.34       525.79 o                         
  -4  14   4      24460.95      24451.73       693.03 o                         
  -3  14   4      19491.65      19829.64       553.21 o                         
  -2  14   4        304.01        198.14       157.83 o                         
  -1  14   4      39071.48      40624.06       638.48 o                         
   0  14   4      51343.19      53904.54       740.87 o                         
   1  14   4      24460.71      24426.07       533.54 o                         
   2  14   4      41918.20      40399.70       691.68 o                         
   3  14   4      32451.83      31070.64       654.92 o                         
   4  14   4      54225.24      52786.31      1019.91 o                         
   5  14   4       1676.69       1107.88       234.09 o                         
   6  14   4       9373.84       8889.59       448.02 o                         
   7  14   4      38101.42      37929.20      1062.05 o                         
   8  14   4      12320.74      12710.17       668.39 o                         
   9  14   4       7076.77       6796.00      1091.71 o                         
  -8  15   4        690.14        982.18       422.95 o                         
  -7  15   4        105.16        285.29       295.51 o                         
  -6  15   4       6818.15       6784.58       442.64 o                         
  -5  15   4      49046.61      49925.50      1078.36 o                         
  -4  15   4      15788.69      16735.62       594.64 o                         
  -3  15   4      19485.06      20602.12       626.72 o                         
  -2  15   4      82898.18      86237.55      1306.61 o                         
  -1  15   4      27199.84      27659.12       666.74 o                         
   0  15   4       8468.64       8357.42       325.17 o                         
   1  15   4        889.34        841.95       172.88 o                         
   2  15   4       8344.76       8411.38       352.67 o                         
   3  15   4        225.10        298.33       166.55 o                         
   4  15   4      11438.97      11087.60       486.28 o                         
   5  15   4      60440.48      57642.11      1132.76 o                         
   6  15   4      19951.27      18951.41       812.23 o                         
   7  15   4       8597.57       8722.73       518.93 o                         
   8  15   4      13220.94      13219.34       728.18 o                         
  -8  16   4       3978.61       2900.56       921.93 o                         
  -7  16   4      37297.37      37012.27      1202.89 o                         
  -6  16   4      20182.36      20956.33       786.08 o                         
  -5  16   4       4387.89       3893.84       333.33 o                         
  -4  16   4      44538.81      48246.96      1114.37 o                         
  -3  16   4      11701.37      12210.42       532.61 o                         
  -2  16   4      14821.90      15734.56       606.95 o                         
  -1  16   4         16.66         -8.26       222.29 o                         
   0  16   4     106346.85     110416.22      1235.74 o                         
   1  16   4      13988.90      14359.73       471.98 o                         
   2  16   4      24116.58      25180.17       638.82 o                         
   3  16   4     103883.97     103690.20      1476.70 o                         
   4  16   4       7083.83       7048.26       408.29 o                         
   5  16   4       6346.73       5025.94       366.01 o                         
   6  16   4      10789.26      11234.04       540.99 o                         
   7  16   4      32889.80      31705.41      1066.27 o                         
   8  16   4        161.18         -7.32       487.24 o                         
  -7  17   4       6542.95       6148.68       593.86 o                         
  -6  17   4       7188.70       7608.84       598.08 o                         
  -5  17   4        681.48        412.18       280.49 o                         
  -4  17   4       1009.12        749.06       271.65 o                         
  -3  17   4      22162.68      23490.84       793.95 o                         
  -2  17   4       5530.65       5565.93       428.33 o                         
  -1  17   4         25.03         82.68       254.59 o                         
   0  17   4       9398.56      10250.71       454.25 o                         
   1  17   4       4137.46       4373.53       287.62 o                         
   2  17   4       3340.81       2612.76       292.09 o                         
   3  17   4          6.63        457.20       265.85 o                         
   4  17   4       5537.64       5535.16       404.93 o                         
   5  17   4       2651.10       2295.62       296.48 o                         
   6  17   4       1662.04       1673.83       309.93 o                         
   7  17   4       2008.91       1008.81       331.26 o                         
  -7  18   4      15025.12      13951.34      1508.44 o                         
  -6  18   4       3138.37       2873.07       444.43 o                         
  -5  18   4      18385.58      19483.15       834.60 o                         
  -4  18   4      17248.37      18714.08       833.30 o                         
  -3  18   4      14240.06      14746.61       669.54 o                         
  -2  18   4       1381.28       1428.97       329.93 o                         
  -1  18   4       8361.28       8661.79       513.38 o                         
   0  18   4      54774.05      56509.21      1256.93 o                         
   1  18   4       1816.95       1918.86       254.51 o                         
   2  18   4      54852.69      55851.80      1133.24 o                         
   3  18   4      36046.35      36027.86       988.27 o                         
   4  18   4      14477.11      15148.91       657.17 o                         
   5  18   4      12559.93      11919.40       627.06 o                         
   6  18   4        823.05       1086.97       339.04 o                         
   7  18   4      15155.57      14556.92      1470.14 o                         
  -6  19   4      19897.40      18689.02      1100.79 o                         
  -5  19   4      16510.08      18551.11       853.27 o                         
  -4  19   4      22905.85      22984.83       929.83 o                         
  -3  19   4      44531.51      47972.23      1298.56 o                         
  -2  19   4      26776.84      29015.22       943.68 o                         
  -1  19   4      45982.56      51583.91      1231.78 o                         
   0  19   4       5174.62       6331.95       445.77 o                         
   1  19   4         19.24       -293.79       315.97 o                         
   2  19   4        607.96        661.06       286.88 o                         
   3  19   4      15584.29      17370.83       691.32 o                         
   4  19   4       5741.51       5654.21       481.63 o                         
   5  19   4      18407.52      17780.75       751.40 o                         
   6  19   4      46551.70      45899.22      1897.84 o                         
  -6  20   4       7892.30      11718.84      2712.35 o                         
  -5  20   4       5106.15       4519.31       511.78 o                         
  -4  20   4       3959.71       4045.63       551.68 o                         
  -3  20   4       7117.32       7282.68       557.10 o                         
  -2  20   4        128.50        638.30       297.35 o                         
  -1  20   4      16281.62      17537.70       732.77 o                         
   0  20   4        924.65       1330.51       403.64 o                         
   1  20   4      17098.92      17563.13       907.52 o                         
   2  20   4      16704.27      15800.06       795.62 o                         
   3  20   4        229.86         18.39       257.53 o                         
   4  20   4      34793.71      36688.89      1075.21 o                         
   5  20   4       4191.41       2672.03       515.55 o                         
   6  20   4       1921.17       1576.41       526.19 o                         
  -5  21   4         59.98       -233.43       541.06 o                         
  -4  21   4        365.86       -284.59       366.48 o                         
  -3  21   4      16412.91      18024.98       894.30 o                         
  -2  21   4       2010.04       2565.40       440.17 o                         
  -1  21   4      12701.75      14188.91       922.78 o                         
   0  21   4       2185.06       2951.73       495.59 o                         
   1  21   4      17791.11      19184.17      1020.06 o                         
   2  21   4       4802.28       5150.16       558.39 o                         
   3  21   4       1589.23       2014.22       395.95 o                         
   4  21   4       2334.42       1798.05       346.56 o                         
   5  21   4        261.54         54.27       418.80 o                         
  -4  22   4       1755.87       1710.62       667.93 o                         
  -3  22   4         44.49        -86.94       427.22 o                         
  -2  22   4        129.81        687.17       463.22 o                         
  -1  22   4       9775.65      10241.27       811.20 o                         
   0  22   4       1383.74       1683.33       481.91 o                         
   1  22   4      10601.16      11486.18       816.51 o                         
   2  22   4      27388.33      29271.35      1282.31 o                         
   3  22   4       2510.56       2043.28       722.67 o                         
   4  22   4       5706.06       4056.61      1028.57 o                         
  -3  23   4       1147.23       1627.33      1844.75 o                         
  -2  23   4      49389.20      59885.38      4420.08 o                         
  -1  23   4       6010.73       7176.05      1119.02 o                         
   0  23   4        309.72        463.87       477.73 o                         
   1  23   4      30612.33      30703.71      1826.50 o                         
   2  23   4       3056.40       3096.26      1076.83 o                         
   3  23   4       3825.80       3627.99      2130.43 o                         
 -11   1   5       1137.63       1681.32      3323.86 o                         
 -10   1   5      55748.93      54911.07      1393.78 o                         
  -9   1   5       3478.72       3132.27       309.02 o                         
  -8   1   5         15.28       -176.55       176.55 o                         
  -7   1   5     166179.73     166717.44      1584.85 o                         
  -6   1   5       2350.68       2361.31       157.95 o                         
  -5   1   5       4151.27       4087.35       154.18 o                         
  -4   1   5      36700.85      35746.16       377.13 o                         
  -3   1   5     195972.66     192974.66      1209.24 o                         
  -2   1   5        661.07        776.83        62.35 o                         
  -1   1   5       1766.90       2122.31        71.43 o                         
   0   1   5     663724.75     688605.81      3856.16 o                         
   1   1   5      12173.34      13046.76       200.89 o                         
   2   1   5        181.91        298.32        67.75 o                         
   3   1   5     114526.48     114502.34      1054.78 o                         
   4   1   5      41113.74      41978.28       513.30 o                         
   5   1   5        655.86        811.94       119.97 o                         
   6   1   5       3825.42       3846.07       221.41 o                         
   7   1   5      57844.61      57429.02       900.80 o                         
   8   1   5       1703.82       1477.66       207.63 o                         
   9   1   5       4042.62       3923.23       318.44 o                         
  10   1   5      12121.11      12605.06       555.03 o                         
  11   1   5        491.44        145.77       280.54 o                         
 -11   2   5       2821.27       1716.68      1363.85 o                         
 -10   2   5      40685.00      39533.72      1196.13 o                         
  -9   2   5       4775.96       4925.77       583.95 o                         
  -8   2   5       1913.54       1684.22       214.55 o                         
  -7   2   5          4.16        256.24       158.41 o                         
  -6   2   5      75927.14      75153.00       813.90 o                         
  -5   2   5        169.52        229.72        83.66 o                         
  -4   2   5      48671.11      47366.95       450.57 o                         
  -3   2   5     231920.09     222782.08      1068.62 o                         
  -2   2   5       1849.11       1994.72        94.04 o                         
  -1   2   5       8750.50       8428.86       128.43 o                         
   0   2   5      39405.93      40317.62       310.56 o                         
   1   2   5      19480.78      19738.64       273.06 o                         
   2   2   5       1591.29       1934.66       113.06 o                         
   3   2   5      54786.18      54587.82       573.44 o                         
   4   2   5      86420.91      86241.56       798.99 o                         
   5   2   5        390.56        393.22       140.98 o                         
   6   2   5      34699.95      34088.44       598.73 o                         
   7   2   5      39797.15      39438.32       744.29 o                         
   8   2   5       1704.74       2073.82       242.66 o                         
   9   2   5       2074.66       1850.92       248.74 o                         
  10   2   5        526.75       1297.42       283.81 o                         
  11   2   5         27.55        690.63       589.40 o                         
 -11   3   5        183.47       -352.02      1291.53 o                         
 -10   3   5        462.37        340.69       331.73 o                         
  -9   3   5       6675.51       7501.45       520.94 o                         
  -8   3   5        136.02        170.88       180.36 o                         
  -7   3   5        183.52        444.56       185.81 o                         
  -6   3   5      42215.68      42608.11       615.39 o                         
  -5   3   5       2283.11       2628.06       144.09 o                         
  -4   3   5       3030.87       3204.70       135.41 o                         
  -3   3   5      77714.65      74820.71       537.42 o                         
  -2   3   5      45289.50      43568.38       348.12 o                         
  -1   3   5       9006.48       9337.83       152.49 o                         
   0   3   5       4966.99       5283.28       116.42 o                         
   1   3   5     178913.38     180152.80      1019.75 o                         
   2   3   5       4711.26       5256.10       166.83 o                         
   3   3   5      30351.18      30538.22       408.27 o                         
   4   3   5     104315.75     105208.96       925.48 o                         
   5   3   5      10123.40       9906.46       306.70 o                         
   6   3   5      25969.62      26698.80       536.28 o                         
   7   3   5       1739.76       2217.26       226.76 o                         
   8   3   5      28065.75      27791.26       664.99 o                         
   9   3   5       2453.71       3041.47       300.16 o                         
  10   3   5      18580.83      17729.97       663.09 o                         
 -10   4   5      10564.04      11690.65       683.40 o                         
  -9   4   5       1900.50       1690.91       353.97 o                         
  -8   4   5       2231.88       1983.17       308.44 o                         
  -7   4   5       6580.62       6563.72       288.14 o                         
  -6   4   5       6321.64       6081.59       244.59 o                         
  -5   4   5        149.96        218.80        95.27 o                         
  -4   4   5      43951.77      43497.39       443.19 o                         
  -3   4   5       4609.74       4684.68       127.09 o                         
  -2   4   5       2515.79       2654.70        89.23 o                         
  -1   4   5         83.11        192.89        46.37 o                         
   0   4   5      80289.62      81621.76       518.85 o                         
   1   4   5       2498.37       2766.46       120.65 o                         
   2   4   5       8282.43       8702.50       221.78 o                         
   3   4   5     193198.56     192148.45      1229.54 o                         
   4   4   5      13716.63      13518.49       326.78 o                         
   5   4   5        717.31        617.31       146.78 o                         
   6   4   5      22811.96      23265.58       498.95 o                         
   7   4   5      32322.91      33217.83       684.71 o                         
   8   4   5       9885.90       9607.76       403.42 o                         
   9   4   5        602.06        273.03       203.51 o                         
  10   4   5      36901.30      36910.89      1122.23 o                         
 -10   5   5        660.63        848.35       341.82 o                         
  -9   5   5       1395.39       1088.74       295.66 o                         
  -8   5   5       9066.21      10226.12       570.88 o                         
  -7   5   5        961.05        941.27       146.83 o                         
  -6   5   5      31602.14      31901.25       535.07 o                         
  -5   5   5       1195.99       1192.86       108.25 o                         
  -4   5   5      21586.79      21584.39       296.70 o                         
  -3   5   5      35349.63      35066.16       333.93 o                         
  -2   5   5       3157.44       3025.19        97.04 o                         
  -1   5   5      73456.54      72531.89       481.95 o                         
   0   5   5       2799.89       2897.65       102.91 o                         
   1   5   5     104241.63     105309.70       778.74 o                         
   2   5   5       8913.55       8626.88       216.03 o                         
   3   5   5       4340.28       4494.41       182.23 o                         
   4   5   5      97249.59      95992.28       918.44 o                         
   5   5   5        246.75        214.71       137.92 o                         
   6   5   5       6806.69       7197.29       299.52 o                         
   7   5   5         15.67        139.57       182.71 o                         
   8   5   5       8299.23       8260.32       412.73 o                         
   9   5   5       7499.88       7650.17       395.93 o                         
  10   5   5      16271.42      16337.12       820.19 o                         
 -10   6   5       1183.69        930.80       445.95 o                         
  -9   6   5      19743.06      19886.18       797.85 o                         
  -8   6   5        221.12        715.68       251.65 o                         
  -7   6   5       1675.00       2066.94       256.62 o                         
  -6   6   5       5695.20       5628.82       288.90 o                         
  -5   6   5      20303.52      20900.98       352.26 o                         
  -4   6   5       4900.07       4644.20       124.83 o                         
  -3   6   5      29642.42      27605.60       289.24 o                         
  -2   6   5      58402.14      55314.50       399.75 o                         
  -1   6   5       5415.57       5687.25       130.99 o                         
   0   6   5      86502.93      83918.08       630.24 o                         
   1   6   5       2318.80       2523.67       135.75 o                         
   2   6   5       4653.54       4835.51       164.06 o                         
   3   6   5      26019.92      26366.25       430.73 o                         
   4   6   5      81885.23      80112.52       798.83 o                         
   5   6   5      25088.40      25030.23       481.80 o                         
   6   6   5        245.38        336.49       141.90 o                         
   7   6   5     163868.33     164958.97      1653.39 o                         
   8   6   5       2030.29       2413.11       262.41 o                         
   9   6   5       1225.87       1026.52       225.36 o                         
  10   6   5      44840.76      45535.21      1221.51 o                         
 -10   7   5       2485.04       3249.82       622.75 o                         
  -9   7   5      10036.16       9347.82       604.73 o                         
  -8   7   5        639.27        684.41       248.45 o                         
  -7   7   5      17783.28      17788.00       578.82 o                         
  -6   7   5       3282.87       3387.83       249.29 o                         
  -5   7   5       2110.10       1979.83       134.90 o                         
  -4   7   5      70488.23      67941.64       746.75 o                         
  -3   7   5       4135.37       4236.04       165.57 o                         
  -2   7   5      16893.76      16926.49       317.72 o                         
  -1   7   5      38038.07      38340.77       354.59 o                         
   0   7   5      17148.82      17121.47       274.68 o                         
   1   7   5       9675.23       9368.03       229.86 o                         
   2   7   5        607.88        568.49        85.37 o                         
   3   7   5      58993.56      59555.21       630.67 o                         
   4   7   5        427.77        472.38       130.80 o                         
   5   7   5         67.90        248.09       127.90 o                         
   6   7   5      42298.97      43506.77       693.57 o                         
   7   7   5        553.17        873.19       199.02 o                         
   8   7   5       5095.64       5630.00       320.23 o                         
   9   7   5        956.08        810.96       287.18 o                         
  10   7   5       2718.10       2499.56       412.96 o                         
 -10   8   5      25021.25      22337.76      1422.28 o                         
  -9   8   5      31616.02      31684.01      1116.26 o                         
  -8   8   5      16951.36      17373.92       662.88 o                         
  -7   8   5      26768.18      27650.94       712.17 o                         
  -6   8   5      74146.12      73395.17      1062.31 o                         
  -5   8   5      21412.03      21717.19       513.15 o                         
  -4   8   5       1905.15       1944.17       156.53 o                         
  -3   8   5       5677.24       5724.71       193.94 o                         
  -2   8   5      48402.79      47662.08       535.76 o                         
  -1   8   5      19124.37      18172.19       245.02 o                         
   0   8   5       2393.84       2453.06       138.59 o                         
   1   8   5      51708.64      50010.04       527.02 o                         
   2   8   5      31632.19      30317.10       384.05 o                         
   3   8   5        408.96        573.12       100.31 o                         
   4   8   5       4299.59       4360.37       193.16 o                         
   5   8   5      17841.66      17491.71       387.46 o                         
   6   8   5       1893.68       1867.94       172.69 o                         
   7   8   5      53805.92      53826.04       883.95 o                         
   8   8   5       5612.82       5915.54       401.97 o                         
   9   8   5       5910.49       6195.05       419.76 o                         
  10   8   5       9431.09       9772.33      1096.75 o                         
 -10   9   5        759.38        671.31       682.09 o                         
  -9   9   5       3063.05       3231.63       480.76 o                         
  -8   9   5      32075.81      33043.34       950.44 o                         
  -7   9   5       1036.45       1239.83       256.05 o                         
  -6   9   5      16691.92      16330.72       525.10 o                         
  -5   9   5      29301.95      28721.78       633.07 o                         
  -4   9   5       9175.71       8735.54       293.44 o                         
  -3   9   5       5750.49       5491.78       212.12 o                         
  -2   9   5       1649.67       1503.53       141.31 o                         
  -1   9   5      89227.68      87878.23       730.18 o                         
   0   9   5       2891.30       3054.57       152.24 o                         
   1   9   5      58545.35      56591.17       572.62 o                         
   2   9   5      67583.85      65792.12       626.27 o                         
   3   9   5       1835.79       1845.88       132.62 o                         
   4   9   5      30054.99      29114.70       438.17 o                         
   5   9   5       5084.50       4932.69       221.45 o                         
   6   9   5       4045.84       3917.19       211.32 o                         
   7   9   5         79.75         19.25       172.93 o                         
   8   9   5       5571.89       5789.10       422.22 o                         
   9   9   5      16027.02      16824.75       680.44 o                         
  10   9   5       6446.11       6354.95      1036.81 o                         
 -10  10   5      22865.98      21153.04      2799.63 o                         
  -9  10   5       1127.31        953.62       498.29 o                         
  -8  10   5      12039.63      12180.33       613.29 o                         
  -7  10   5       1286.97       1502.80       277.43 o                         
  -6  10   5      46290.62      46796.86       926.65 o                         
  -5  10   5       9293.83       8851.76       359.97 o                         
  -4  10   5      46658.08      46888.12       696.00 o                         
  -3  10   5      28933.97      28443.29       506.25 o                         
  -2  10   5      26725.77      25881.24       446.46 o                         
  -1  10   5     107698.20     104648.23       745.57 o                         
   0  10   5       2321.26       2552.31       147.97 o                         
   1  10   5         35.40         90.89       114.53 o                         
   2  10   5       3659.18       3669.73       164.30 o                         
   3  10   5      36469.55      36008.45       514.38 o                         
   4  10   5       2096.40       2256.69       160.03 o                         
   5  10   5      31549.96      31071.86       513.37 o                         
   6  10   5      61873.36      61290.55       808.15 o                         
   7  10   5      13601.03      13907.94       534.81 o                         
   8  10   5      23005.63      22893.04       773.20 o                         
   9  10   5      12112.42      12323.68       693.11 o                         
  10  10   5       6666.60       4568.59      2231.98 o                         
  -9  11   5       1826.93       1640.44       436.94 o                         
  -8  11   5        122.27        366.06       283.79 o                         
  -7  11   5      33715.22      33343.58       947.43 o                         
  -6  11   5       2608.19       2621.39       293.09 o                         
  -5  11   5      10658.92      11419.90       476.89 o                         
  -4  11   5      66573.48      67924.91       910.44 o                         
  -3  11   5      38994.09      38280.38       677.97 o                         
  -2  11   5       1043.18       1104.96       141.83 o                         
  -1  11   5      10079.37       9818.05       211.24 o                         
   0  11   5      28273.59      27903.34       478.56 o                         
   1  11   5       6540.05       6278.43       230.63 o                         
   2  11   5      14830.24      14093.08       300.03 o                         
   3  11   5      28903.35      27965.41       508.67 o                         
   4  11   5      18015.87      17701.88       398.66 o                         
   5  11   5      10162.17       9812.96       312.46 o                         
   6  11   5      13967.28      13672.91       434.03 o                         
   7  11   5       1243.15       1573.78       265.58 o                         
   8  11   5       1419.15       1561.34       295.66 o                         
   9  11   5        888.22       1625.72       330.66 o                         
  -9  12   5        287.99        933.14       739.71 o                         
  -8  12   5        380.38        499.91       291.66 o                         
  -7  12   5       1862.30       1571.61       329.02 o                         
  -6  12   5      11000.12      10459.91       626.99 o                         
  -5  12   5       7505.88       6926.09       370.97 o                         
  -4  12   5      26782.10      26715.18       620.10 o                         
  -3  12   5       4833.23       4924.73       271.44 o                         
  -2  12   5       9413.49       9163.12       338.36 o                         
  -1  12   5       5694.75       5406.62       169.69 o                         
   0  12   5      17145.07      16972.50       383.99 o                         
   1  12   5        302.93        423.15       121.68 o                         
   2  12   5       8687.89       7805.31       261.20 o                         
   3  12   5      55559.04      54060.59       725.04 o                         
   4  12   5        891.67        599.74       137.04 o                         
   5  12   5      10087.68      10093.77       371.64 o                         
   6  12   5      21749.70      21858.52       679.37 o                         
   7  12   5      12197.27      11851.48       542.52 o                         
   8  12   5       5430.94       5620.24       534.42 o                         
   9  12   5        499.45        701.22       482.33 o                         
  -9  13   5      10663.56      10175.90      1662.30 o                         
  -8  13   5      19383.67      20851.65       916.49 o                         
  -7  13   5      40587.59      42354.81      1325.52 o                         
  -6  13   5        292.24        -85.36       269.63 o                         
  -5  13   5      38782.27      38367.27       892.85 o                         
  -4  13   5      32672.30      34049.82       753.62 o                         
  -3  13   5      40024.88      40176.25       803.25 o                         
  -2  13   5       2003.39       2186.92       196.19 o                         
  -1  13   5      11886.36      11979.43       337.92 o                         
   0  13   5      74180.92      73579.23       846.19 o                         
   1  13   5       1273.35       1321.99       160.72 o                         
   2  13   5     116066.26     111751.94      1137.51 o                         
   3  13   5      27459.56      26409.49       515.20 o                         
   4  13   5      13403.61      13560.18       415.31 o                         
   5  13   5      40764.60      40368.28       870.72 o                         
   6  13   5        696.11        583.36       248.73 o                         
   7  13   5       4975.39       5140.65       405.62 o                         
   8  13   5        626.98        775.89       309.53 o                         
   9  13   5      30542.47      26940.76      3995.30 o                         
  -9  14   5      10571.10       9322.17      1560.93 o                         
  -8  14   5       9425.11       9662.74       624.22 o                         
  -7  14   5         74.80        273.58       344.96 o                         
  -6  14   5       3107.82       2588.25       316.74 o                         
  -5  14   5      15257.27      14200.66       551.46 o                         
  -4  14   5      10963.29      11053.24       502.77 o                         
  -3  14   5         94.47       -110.33       196.68 o                         
  -2  14   5      74710.40      76076.54      1103.85 o                         
  -1  14   5      46823.81      46391.64       748.79 o                         
   0  14   5       8606.17       8212.51       316.19 o                         
   1  14   5      19596.76      19731.00       471.65 o                         
   2  14   5       3020.77       2802.25       213.32 o                         
   3  14   5       2556.80       2082.33       205.93 o                         
   4  14   5         24.18        238.74       162.00 o                         
   5  14   5      26066.35      26062.64       737.71 o                         
   6  14   5      11329.49      11262.77       543.89 o                         
   7  14   5       3901.24       3716.43       375.23 o                         
   8  14   5      12990.94      13653.99       683.47 o                         
  -8  15   5       3491.49       3597.15       546.27 o                         
  -7  15   5      14969.96      15417.67       742.11 o                         
  -6  15   5      13929.64      14327.93       645.05 o                         
  -5  15   5       6327.61       6037.91       400.42 o                         
  -4  15   5       3648.99       3547.58       301.68 o                         
  -3  15   5      67955.73      67365.74      1243.31 o                         
  -2  15   5       1334.18       1281.75       230.24 o                         
  -1  15   5       1007.87        908.12       209.29 o                         
   0  15   5      64683.61      66950.01       916.47 o                         
   1  15   5      23721.56      24125.46       565.94 o                         
   2  15   5       4491.58       4427.93       248.23 o                         
   3  15   5       4668.08       4368.65       284.19 o                         
   4  15   5      58017.48      56575.22      1060.32 o                         
   5  15   5        191.37        125.35       243.98 o                         
   6  15   5       1053.96       1243.98       265.01 o                         
   7  15   5      13917.98      13702.43       669.49 o                         
   8  15   5       5167.80       5304.99       923.61 o                         
  -8  16   5       1342.75       1854.52       987.02 o                         
  -7  16   5       1032.00       1364.97       405.09 o                         
  -6  16   5       4949.55       4601.41       462.55 o                         
  -5  16   5       3018.15       2683.47       327.37 o                         
  -4  16   5       3594.74       3214.34       336.77 o                         
  -3  16   5       3802.52       3659.12       333.08 o                         
  -2  16   5       7875.37       8476.58       459.17 o                         
  -1  16   5      23724.67      23796.74       695.84 o                         
   0  16   5        316.00        882.51       203.76 o                         
   1  16   5         10.25        107.56       166.96 o                         
   2  16   5       1484.96       1207.87       203.20 o                         
   3  16   5        632.90        838.51       226.43 o                         
   4  16   5        463.33        150.20       222.22 o                         
   5  16   5      10293.22       9671.25       489.88 o                         
   6  16   5      14385.26      13568.01       603.48 o                         
   7  16   5        519.27        707.61       360.03 o                         
   8  16   5       5064.38       5964.83      1660.28 o                         
  -7  17   5       3826.05       3395.99       568.50 o                         
  -6  17   5      46089.10      47357.16      1408.00 o                         
  -5  17   5      26950.53      27482.08       975.95 o                         
  -4  17   5         72.37        -34.41       256.16 o                         
  -3  17   5      63227.59      68629.70      1408.55 o                         
  -2  17   5       7820.84       8493.22       491.99 o                         
  -1  17   5      10131.60       9929.44       488.22 o                         
   0  17   5      27357.57      28458.95       731.20 o                         
   1  17   5      90369.48      92284.12      1222.39 o                         
   2  17   5      41412.85      42458.56       858.06 o                         
   3  17   5       2127.38       2210.17       291.41 o                         
   4  17   5      70656.85      68359.86      1298.44 o                         
   5  17   5       3448.82       3604.25       340.79 o                         
   6  17   5       6364.68       4977.41       410.69 o                         
   7  17   5      10152.36      10860.99       838.53 o                         
  -7  18   5        105.32       -689.34      1032.12 o                         
  -6  18   5       6543.08       7117.35       627.18 o                         
  -5  18   5      14383.20      14763.77      1042.21 o                         
  -4  18   5       1693.92       1479.27       292.30 o                         
  -3  18   5       1008.02       1537.82       310.83 o                         
  -2  18   5      41513.89      45838.16      1125.65 o                         
  -1  18   5       2961.08       2777.40       314.31 o                         
   0  18   5      12911.68      14067.52       595.21 o                         
   1  18   5      15144.58      16049.21       603.51 o                         
   2  18   5        546.32        422.27       242.71 o                         
   3  18   5       2638.40       1979.17       300.23 o                         
   4  18   5       3133.38       2739.20       362.17 o                         
   5  18   5      12577.91      11332.27       591.97 o                         
   6  18   5       1688.03       1065.70       320.64 o                         
   7  18   5      13964.66       8620.74      2276.11 o                         
  -6  19   5       3221.44       1712.02       696.28 o                         
  -5  19   5         71.33        501.51       353.24 o                         
  -4  19   5        104.98        110.87       345.75 o                         
  -3  19   5      14939.16      16885.23       783.03 o                         
  -2  19   5       8351.85       8671.32       515.66 o                         
  -1  19   5       1701.26       1961.86       376.85 o                         
   0  19   5      24067.78      26114.39       843.67 o                         
   1  19   5      14065.04      15234.20       764.66 o                         
   2  19   5        896.53       1072.99       285.95 o                         
   3  19   5        275.08        141.15       276.75 o                         
   4  19   5       8966.90       9734.13       572.59 o                         
   5  19   5       1890.97       1865.01       330.11 o                         
   6  19   5       5523.60       5598.59       627.53 o                         
  -6  20   5        835.94       -906.38      1455.26 o                         
  -5  20   5      20227.62      20564.64      1273.45 o                         
  -4  20   5         12.49        -68.43       323.09 o                         
  -3  20   5       5065.31       5829.63       548.47 o                         
  -2  20   5      34785.52      38157.04      1142.09 o                         
  -1  20   5       2275.65       1370.88       292.55 o                         
   0  20   5      25089.14      27914.47      1037.07 o                         
   1  20   5        907.87        525.14       417.15 o                         
   2  20   5        676.05       1045.16       460.11 o                         
   3  20   5      26355.97      28616.73      1031.94 o                         
   4  20   5      11988.96      11942.97       644.31 o                         
   5  20   5      10006.78       8694.70       658.58 o                         
  -5  21   5       7571.98       9421.31      2464.54 o                         
  -4  21   5       8687.18       8792.29       841.91 o                         
  -3  21   5        561.96        281.66       335.55 o                         
  -2  21   5        424.02        326.36       370.94 o                         
  -1  21   5       1032.47        621.03       308.66 o                         
   0  21   5      20208.37      20933.69      1022.16 o                         
   1  21   5       5754.81       7291.74       630.40 o                         
   2  21   5      14238.28      14727.01       851.77 o                         
   3  21   5      19957.08      20075.84       888.33 o                         
   4  21   5       1459.76        608.14       364.05 o                         
   5  21   5       5950.23       5438.40       644.74 o                         
  -4  22   5      12132.58      13234.16      1372.20 o                         
  -3  22   5      15125.96      15759.75      1126.30 o                         
  -2  22   5          5.39        838.63       390.37 o                         
  -1  22   5       7679.90       7003.58       670.13 o                         
   0  22   5        147.83        530.54       448.47 o                         
   1  22   5        323.87        317.34       416.60 o                         
   2  22   5        947.39       1093.93       445.90 o                         
   3  22   5      23943.08      23818.89      1908.18 o                         
   4  22   5         10.67       -836.37       836.37 o                         
  -2  23   5        869.43       1259.87      1182.15 o                         
  -1  23   5         98.64       -189.24       535.47 o                         
   0  23   5        226.66       -403.20       556.66 o                         
   1  23   5       1509.88       2169.72       664.00 o                         
   2  23   5        581.69       1026.14      1304.11 o                         
 -11   0   6       9539.73      12202.50      3724.80 o                         
 -10   0   6       8300.49       9205.88      1853.38 o                         
  -9   0   6      26543.78      26482.09      1089.71 o                         
  -8   0   6       9880.41       9904.71       693.28 o                         
  -7   0   6       4740.86       5186.12       417.90 o                         
  -6   0   6     214081.56     215914.50      2157.82 o                         
  -5   0   6       2284.04       2238.56       215.89 o                         
  -4   0   6        478.12        357.22       107.81 o                         
  -3   0   6     186724.31     184808.33      1612.73 o                         
  -2   0   6      35489.00      34210.00       633.50 o                         
  -1   0   6      40984.67      41549.16       541.27 o                         
   0   0   6      20888.57      20752.94       357.84 o                         
   1   0   6     390255.41     391874.09      2942.03 o                         
   2   0   6      16405.54      17006.51       382.36 o                         
   3   0   6     128941.80     128402.12      1858.88 o                         
   4   0   6     243458.03     240967.08      2888.36 o                         
   5   0   6         40.81        123.37       140.62 o                         
   6   0   6       6777.77       6639.00       368.90 o                         
   7   0   6       6113.43       6860.06       484.23 o                         
   8   0   6      18206.59      18457.01       792.46 o                         
   9   0   6       1866.58       1512.38       352.64 o                         
  10   0   6      84713.10      82719.20      1972.36 o                         
 -11   1   6       6338.34       1084.97      1563.24 o                         
 -10   1   6       3307.26       4003.64       570.72 o                         
  -9   1   6       6804.19       7227.73       465.86 o                         
  -8   1   6         35.02        238.49       208.38 o                         
  -7   1   6        561.34        583.18       174.87 o                         
  -6   1   6         79.84        252.05       118.09 o                         
  -5   1   6      10902.25      11143.33       262.24 o                         
  -4   1   6      23535.69      22669.44       302.49 o                         
  -3   1   6      73841.45      74289.44       541.68 o                         
  -2   1   6      31815.90      30899.27       357.89 o                         
  -1   1   6      10828.92      10892.87       171.86 o                         
   0   1   6      46639.09      47000.52       408.55 o                         
   1   1   6       4373.30       4557.43       147.79 o                         
   2   1   6       1595.30       1746.07       112.69 o                         
   3   1   6       5612.58       5976.87       201.56 o                         
   4   1   6      27409.67      26839.30       411.36 o                         
   5   1   6      14657.39      14679.04       332.14 o                         
   6   1   6      10529.77      10582.37       346.43 o                         
   7   1   6      43336.47      42792.61       768.92 o                         
   8   1   6       9956.01       9648.74       403.51 o                         
   9   1   6        379.47        332.44       227.68 o                         
  10   1   6       3819.32       3685.43       335.17 o                         
 -10   2   6      20169.43      21263.50       883.94 o                         
  -9   2   6       6420.67       5393.57       452.42 o                         
  -8   2   6        144.79        541.36       206.08 o                         
  -7   2   6      11594.37      11929.15       408.64 o                         
  -6   2   6      84033.27      85111.93       979.96 o                         
  -5   2   6       3029.14       2818.49       137.36 o                         
  -4   2   6       3843.81       3965.74       132.90 o                         
  -3   2   6     118659.61     116414.16       815.56 o                         
  -2   2   6      29245.63      28591.28       314.32 o                         
  -1   2   6         32.56        152.45        47.59 o                         
   0   2   6        218.46        532.49        54.65 o                         
   1   2   6      97933.16      99741.22       804.20 o                         
   2   2   6       1612.55       1699.69       111.86 o                         
   3   2   6      25408.61      26025.79       393.50 o                         
   4   2   6      30299.73      28379.69       466.41 o                         
   5   2   6       2590.82       2294.28       162.20 o                         
   6   2   6       3034.09       2802.73       217.28 o                         
   7   2   6       8548.10       8254.85       366.72 o                         
   8   2   6       1764.80       1861.52       256.63 o                         
   9   2   6        836.23        615.20       236.35 o                         
  10   2   6      25661.69      26356.73       792.85 o                         
 -10   3   6       8635.85       7970.71       571.69 o                         
  -9   3   6      11851.58      12388.37       675.71 o                         
  -8   3   6       3601.65       3566.82       343.89 o                         
  -7   3   6         17.72        376.27       162.41 o                         
  -6   3   6       1038.62       1046.91       142.33 o                         
  -5   3   6      14873.07      14339.17       304.70 o                         
  -4   3   6      25505.06      24434.54       306.42 o                         
  -3   3   6     184594.88     177664.83       997.33 o                         
  -2   3   6      30472.69      29323.70       330.38 o                         
  -1   3   6       4081.62       4458.24       113.51 o                         
   0   3   6     182643.69     183556.69       980.24 o                         
   1   3   6       6033.72       6341.86       178.15 o                         
   2   3   6       4458.22       4443.36       151.58 o                         
   3   3   6        498.91        616.21       129.37 o                         
   4   3   6     124195.90     121988.32       987.45 o                         
   5   3   6       8678.71       9092.31       288.07 o                         
   6   3   6      14421.96      14827.99       427.18 o                         
   7   3   6     157944.03     158893.44      1621.80 o                         
   8   3   6       3987.26       4065.29       285.74 o                         
   9   3   6       1465.62       1347.97       224.72 o                         
  10   3   6      10658.24      10694.46       517.13 o                         
 -10   4   6      47039.50      47798.83      1357.27 o                         
  -9   4   6       1324.36       1055.25       318.52 o                         
  -8   4   6      14575.03      14854.34       625.79 o                         
  -7   4   6     115081.01     115604.46      1264.69 o                         
  -6   4   6        191.11        161.95       121.82 o                         
  -5   4   6      16604.77      16375.47       319.86 o                         
  -4   4   6      14087.20      13605.68       209.00 o                         
  -3   4   6      43364.80      41116.54       389.75 o                         
  -2   4   6       2179.81       2182.15       110.19 o                         
  -1   4   6      43380.60      43139.51       366.30 o                         
   0   4   6     161982.14     161918.47       916.39 o                         
   1   4   6      11113.77      11604.43       225.39 o                         
   2   4   6      47377.48      47294.13       544.29 o                         
   3   4   6      46401.84      45965.07       601.60 o                         
   4   4   6      17245.92      18085.34       370.41 o                         
   5   4   6      12590.63      12690.77       364.33 o                         
   6   4   6       1783.00       1805.44       202.94 o                         
   7   4   6          1.34        179.00       194.48 o                         
   8   4   6        430.35        231.48       193.31 o                         
   9   4   6      10666.85      10398.46       494.52 o                         
  10   4   6       1238.77       1338.72       269.86 o                         
 -10   5   6       3416.11       2740.39       498.21 o                         
  -9   5   6       4959.77       4097.61       409.48 o                         
  -8   5   6      11258.23      11138.70       590.83 o                         
  -7   5   6       4225.40       4095.65       320.40 o                         
  -6   5   6      10336.13      10252.80       306.08 o                         
  -5   5   6          6.53         97.74        82.39 o                         
  -4   5   6      33306.98      32614.32       398.75 o                         
  -3   5   6       4121.56       4168.16       132.94 o                         
  -2   5   6       4388.57       4465.77       121.02 o                         
  -1   5   6      55954.00      55808.70       507.02 o                         
   0   5   6      42333.22      42489.07       413.18 o                         
   1   5   6      15701.94      16176.85       271.71 o                         
   2   5   6       8384.25       9124.67       236.21 o                         
   3   5   6      24720.51      24937.00       442.06 o                         
   4   5   6      49833.13      50094.91       638.11 o                         
   5   5   6      17264.64      17958.92       417.95 o                         
   6   5   6      13062.98      13702.10       404.70 o                         
   7   5   6      23920.50      23955.00       590.42 o                         
   8   5   6      25378.76      24501.30       640.11 o                         
   9   5   6       1791.94       1731.78       249.96 o                         
  10   5   6        593.31        623.74       357.87 o                         
 -10   6   6      11212.54      10785.20       685.48 o                         
  -9   6   6        180.65        226.68       306.11 o                         
  -8   6   6        543.59        358.29       301.70 o                         
  -7   6   6      28244.90      28320.43       757.35 o                         
  -6   6   6        234.40        405.83       121.72 o                         
  -5   6   6       2965.38       3033.37       161.27 o                         
  -4   6   6        213.72        287.39        71.70 o                         
  -3   6   6      19387.33      19320.18       242.33 o                         
  -2   6   6        574.63        606.04        69.59 o                         
  -1   6   6      16710.29      16893.96       241.16 o                         
   0   6   6     105236.23     105494.65       741.68 o                         
   1   6   6        358.01        436.20        85.73 o                         
   2   6   6       1387.69       1463.48       112.87 o                         
   3   6   6      11367.31      11511.56       314.38 o                         
   4   6   6       1002.48       1038.51       141.43 o                         
   5   6   6       1053.37       1023.95       151.80 o                         
   6   6   6       7744.10       7729.26       315.58 o                         
   7   6   6       4588.28       4360.75       281.99 o                         
   8   6   6       1443.35       1453.22       224.33 o                         
   9   6   6       1301.97        923.22       262.14 o                         
  10   6   6       3997.34       3918.42       494.51 o                         
 -10   7   6      21449.73      21717.08      1305.20 o                         
  -9   7   6       3086.01       3084.98       412.39 o                         
  -8   7   6       2354.44       1880.01       319.43 o                         
  -7   7   6      17458.18      18140.83       616.54 o                         
  -6   7   6      22741.78      22120.40       558.62 o                         
  -5   7   6       3302.02       3216.11       193.50 o                         
  -4   7   6     137945.08     131327.02       957.76 o                         
  -3   7   6      21355.72      20878.00       364.18 o                         
  -2   7   6      13149.99      13025.45       204.52 o                         
  -1   7   6      49544.67      48375.56       440.87 o                         
   0   7   6      20507.71      19769.40       348.95 o                         
   1   7   6      12167.13      11828.56       288.29 o                         
   2   7   6         86.74        114.86        77.13 o                         
   3   7   6     145275.17     143784.11      1095.03 o                         
   4   7   6       3520.09       3610.95       206.76 o                         
   5   7   6      14239.27      14505.35       373.09 o                         
   6   7   6      69015.60      69690.77       899.30 o                         
   7   7   6       2844.40       2884.43       245.50 o                         
   8   7   6      33650.14      34073.47       771.14 o                         
   9   7   6       4497.87       4174.67       388.87 o                         
  10   7   6       4584.02       4089.52       974.30 o                         
 -10   8   6       4548.72       5410.04       864.09 o                         
  -9   8   6       9320.25       8568.72       605.39 o                         
  -8   8   6       6409.40       5507.97       460.15 o                         
  -7   8   6      24480.53      24475.56       723.31 o                         
  -6   8   6      12609.16      12757.34       444.57 o                         
  -5   8   6      13049.26      13616.59       471.83 o                         
  -4   8   6      35093.61      34261.81       543.06 o                         
  -3   8   6         54.69         89.36        98.78 o                         
  -2   8   6       2487.89       2179.37       136.08 o                         
  -1   8   6        243.99        217.12        55.99 o                         
   0   8   6      20297.44      19638.32       341.57 o                         
   1   8   6      28454.11      27188.14       404.65 o                         
   2   8   6      38651.96      37774.98       429.09 o                         
   3   8   6      48700.61      48062.44       577.14 o                         
   4   8   6      12882.29      13166.42       345.03 o                         
   5   8   6       7257.96       7329.00       270.57 o                         
   6   8   6       8415.66       8862.57       314.62 o                         
   7   8   6         28.13         69.56       179.99 o                         
   8   8   6       7214.56       7526.11       363.64 o                         
   9   8   6       3799.85       3672.44       391.75 o                         
  10   8   6       6127.45       5421.84      1037.42 o                         
 -10   9   6         88.29      -1812.35      1812.35 o                         
  -9   9   6       8705.44      10141.00       674.32 o                         
  -8   9   6       5422.63       5248.21       456.59 o                         
  -7   9   6      36308.77      36511.45       899.70 o                         
  -6   9   6        173.64          6.08       193.66 o                         
  -5   9   6        333.47        410.79       178.90 o                         
  -4   9   6      36220.54      35297.72       540.14 o                         
  -3   9   6      23283.74      23146.13       420.70 o                         
  -2   9   6       3765.29       3572.46       179.63 o                         
  -1   9   6       5329.35       5299.86       158.33 o                         
   0   9   6     141051.47     134914.39      1035.11 o                         
   1   9   6      22023.65      21239.31       354.44 o                         
   2   9   6       6095.24       6059.49       207.70 o                         
   3   9   6     130702.92     128817.77      1017.81 o                         
   4   9   6      89046.84      86803.30       866.55 o                         
   5   9   6        132.15        243.87       133.24 o                         
   6   9   6       1223.86        841.68       150.03 o                         
   7   9   6      63063.55      63233.28       968.99 o                         
   8   9   6      10365.66      10262.97       522.15 o                         
   9   9   6       6652.54       6326.56       483.03 o                         
  10   9   6      18519.08      17365.39      2013.66 o                         
  -9  10   6        113.96        415.67       383.66 o                         
  -8  10   6       3967.43       3490.69       420.08 o                         
  -7  10   6      26495.50      27052.74       811.79 o                         
  -6  10   6         20.07       -168.36       210.98 o                         
  -5  10   6       3488.15       3601.53       246.25 o                         
  -4  10   6         15.13        -75.51       163.55 o                         
  -3  10   6      18657.15      18676.80       398.19 o                         
  -2  10   6       1576.76       1134.31       137.04 o                         
  -1  10   6      38493.28      37686.08       428.19 o                         
   0  10   6      52183.38      51220.58       615.40 o                         
   1  10   6        184.49        361.37       105.42 o                         
   2  10   6      21420.22      20951.54       370.81 o                         
   3  10   6       4531.46       4469.18       205.87 o                         
   4  10   6       1230.85       1118.16       152.43 o                         
   5  10   6       6732.85       6352.26       262.09 o                         
   6  10   6       8576.61       9014.90       335.68 o                         
   7  10   6        844.57       1041.55       194.21 o                         
   8  10   6        780.66        835.31       319.73 o                         
   9  10   6       8147.13       9456.72       558.28 o                         
  -9  11   6      15183.54      16196.35       934.18 o                         
  -8  11   6        868.10        981.86       358.46 o                         
  -7  11   6       9036.57       9205.25       523.37 o                         
  -6  11   6       2718.48       2528.84       306.12 o                         
  -5  11   6      17242.22      17217.38       556.83 o                         
  -4  11   6        882.83        381.60       174.99 o                         
  -3  11   6      79594.13      79093.53       940.18 o                         
  -2  11   6      36154.88      34998.62       550.10 o                         
  -1  11   6      27390.73      26689.41       362.56 o                         
   0  11   6     111656.03     109610.52       989.88 o                         
   1  11   6       2324.59       1997.01       154.67 o                         
   2  11   6       1862.89       1815.36       154.13 o                         
   3  11   6      16632.23      16467.12       402.88 o                         
   4  11   6      85050.76      82975.95       935.06 o                         
   5  11   6      10095.59       9860.47       337.88 o                         
   6  11   6      14179.30      13828.00       445.34 o                         
   7  11   6      74593.30      74835.24      1344.30 o                         
   8  11   6         89.63         69.82       260.94 o                         
   9  11   6      11069.68      10954.74       867.23 o                         
  -9  12   6      22437.55      21492.69      2325.18 o                         
  -8  12   6       4826.35       5214.90       492.98 o                         
  -7  12   6        915.91        321.82       280.68 o                         
  -6  12   6      64756.16      63323.27      1335.88 o                         
  -5  12   6       4592.97       4794.43       328.57 o                         
  -4  12   6      21431.60      21267.46       586.32 o                         
  -3  12   6      43380.52      42726.85       834.23 o                         
  -2  12   6      36298.10      35367.39       666.02 o                         
  -1  12   6      13600.33      13226.60       313.09 o                         
   0  12   6        873.46        992.87       141.35 o                         
   1  12   6      80578.54      77436.08       878.85 o                         
   2  12   6       4345.15       4217.57       217.63 o                         
   3  12   6      47112.37      45239.76       671.95 o                         
   4  12   6      12567.10      11937.20       363.89 o                         
   5  12   6        244.47        324.48       173.59 o                         
   6  12   6      44771.24      44816.88      1023.73 o                         
   7  12   6       2290.91       2179.93       300.27 o                         
   8  12   6      12451.46      11326.07       619.66 o                         
   9  12   6        732.54       1432.66       614.59 o                         
  -9  13   6       4506.21       5912.71      1984.13 o                         
  -8  13   6       6024.08       6421.97       570.53 o                         
  -7  13   6       1013.46        863.11       346.65 o                         
  -6  13   6       7038.54       7062.19       462.96 o                         
  -5  13   6       4269.25       4131.91       316.53 o                         
  -4  13   6         30.68        -11.95       211.17 o                         
  -3  13   6        916.52        400.92       194.18 o                         
  -2  13   6       2704.71       2532.84       225.93 o                         
  -1  13   6       6545.67       6596.84       248.57 o                         
   0  13   6       1549.05       1350.32       157.92 o                         
   1  13   6       1595.15       1489.42       158.13 o                         
   2  13   6       9068.21       8483.68       310.84 o                         
   3  13   6        604.72        472.38       153.50 o                         
   4  13   6       2854.72       2618.05       218.06 o                         
   5  13   6       2451.04       2261.56       220.27 o                         
   6  13   6        282.56        440.48       249.18 o                         
   7  13   6       7063.80       7118.80       449.95 o                         
   8  13   6        170.07        283.67       367.62 o                         
   9  13   6       2473.72       3272.66      1148.12 o                         
  -8  14   6      13043.05      13757.02       829.12 o                         
  -7  14   6       9404.35       9058.29       601.16 o                         
  -6  14   6      53079.50      53197.39      1264.51 o                         
  -5  14   6      11022.34      10965.06       473.88 o                         
  -4  14   6       3920.96       3648.99       295.87 o                         
  -3  14   6      55617.21      56151.32      1056.48 o                         
  -2  14   6      14044.21      14469.58       509.65 o                         
  -1  14   6      11822.31      11511.76       440.76 o                         
   0  14   6      10530.59      10603.26       347.36 o                         
   1  14   6      72307.69      72118.77       937.37 o                         
   2  14   6      18090.84      17152.22       449.18 o                         
   3  14   6       5904.77       5463.72       261.55 o                         
   4  14   6      26929.31      25262.14       593.46 o                         
   5  14   6        277.63       -115.76       231.68 o                         
   6  14   6       3763.20       3257.63       346.54 o                         
   7  14   6        656.90        994.22       275.16 o                         
   8  14   6       5822.24       5382.41       500.13 o                         
  -8  15   6       2298.22       3449.11       785.28 o                         
  -7  15   6       1134.61        700.72       336.32 o                         
  -6  15   6       1551.09       1536.82       321.87 o                         
  -5  15   6      18383.58      18360.95       817.19 o                         
  -4  15   6       3066.06       3294.49       321.57 o                         
  -3  15   6       4373.26       3594.26       341.32 o                         
  -2  15   6      33892.91      34274.21       769.44 o                         
  -1  15   6      21484.26      22748.04       639.83 o                         
   0  15   6       2799.30       3068.94       217.53 o                         
   1  15   6       1014.20        937.74       171.94 o                         
   2  15   6        965.49        905.72       173.44 o                         
   3  15   6        241.46         43.87       172.62 o                         
   4  15   6        365.38        550.77       218.72 o                         
   5  15   6      15566.50      15806.63       587.08 o                         
   6  15   6      11405.89      11137.96       586.44 o                         
   7  15   6        502.41        442.69       307.13 o                         
   8  15   6       6099.63       3985.97       828.11 o                         
  -8  16   6       3645.69       2617.07      1011.51 o                         
  -7  16   6      32373.69      32322.81      1203.31 o                         
  -6  16   6       7174.78       7527.26       573.30 o                         
  -5  16   6      14349.12      15526.66       754.78 o                         
  -4  16   6      20802.85      21267.34       721.62 o                         
  -3  16   6      33778.54      35248.71       950.53 o                         
  -2  16   6       9182.58       9553.36       455.04 o                         
  -1  16   6         53.30        -80.77       225.50 o                         
   0  16   6      13734.35      14033.82       514.39 o                         
   1  16   6       9110.04       8659.69       360.33 o                         
   2  16   6      18969.08      18675.79       552.46 o                         
   3  16   6       1726.21       1882.90       213.56 o                         
   4  16   6       3508.11       3998.13       328.20 o                         
   5  16   6      13694.46      13908.73       575.34 o                         
   6  16   6         88.52        420.37       274.16 o                         
   7  16   6       1436.06       1583.53       373.56 o                         
   8  16   6        832.99        895.29       688.03 o                         
  -7  17   6          0.31       -275.84       511.09 o                         
  -6  17   6        750.50       1115.00       342.38 o                         
  -5  17   6       7154.94       7435.46       552.35 o                         
  -4  17   6       2222.71       1714.96       297.36 o                         
  -3  17   6        558.08       1061.89       283.62 o                         
  -2  17   6       3649.54       3996.68       354.21 o                         
  -1  17   6       2784.40       3082.57       315.28 o                         
   0  17   6        137.88        202.93       226.45 o                         
   1  17   6          9.66          0.04       220.18 o                         
   2  17   6       3634.85       3978.69       282.84 o                         
   3  17   6       2054.54       1502.43       258.35 o                         
   4  17   6        640.42        589.27       261.53 o                         
   5  17   6       3604.84       3638.31       394.16 o                         
   6  17   6        232.02         52.56       323.25 o                         
   7  17   6        265.82        232.83       364.04 o                         
  -7  18   6       7856.03       7025.37      2065.11 o                         
  -6  18   6       6993.56       7164.35       641.15 o                         
  -5  18   6      26695.34      28778.26      1088.70 o                         
  -4  18   6       1246.46       1338.08       333.11 o                         
  -3  18   6      18289.48      18546.99       896.39 o                         
  -2  18   6       7893.08       8677.54       589.10 o                         
  -1  18   6       9228.56       9785.54       497.17 o                         
   0  18   6        189.44         27.17       244.35 o                         
   1  18   6       3914.91       4137.70       332.52 o                         
   2  18   6      41877.49      40672.49       942.14 o                         
   3  18   6        984.62        973.66       241.15 o                         
   4  18   6        756.07        999.41       277.46 o                         
   5  18   6      14822.41      13738.19       657.47 o                         
   6  18   6       2396.67       1530.78       405.47 o                         
   7  18   6       2936.40      -1226.84      1226.84 o                         
  -6  19   6        236.80        241.52      1063.71 o                         
  -5  19   6       1934.79       2142.84       379.82 o                         
  -4  19   6      19595.56      20842.68       968.67 o                         
  -3  19   6       3114.90       2839.38       377.51 o                         
  -2  19   6      23725.03      24520.99       810.87 o                         
  -1  19   6      29396.54      30366.33       874.68 o                         
   0  19   6       9223.11       9552.68       512.56 o                         
   1  19   6      25074.08      25628.78       842.71 o                         
   2  19   6        902.54        530.18       297.40 o                         
   3  19   6      11205.20      11559.58       568.84 o                         
   4  19   6      15612.82      14651.12       648.45 o                         
   5  19   6      22382.21      21235.35       861.20 o                         
   6  19   6      14097.28      14307.86       973.56 o                         
  -5  20   6       3607.00       3084.76       532.63 o                         
  -4  20   6         33.62        172.21       363.17 o                         
  -3  20   6      24324.26      27384.07      1002.23 o                         
  -2  20   6         14.11       -338.99       338.99 o                         
  -1  20   6       2076.45       1908.61       317.70 o                         
   0  20   6        381.65        343.55       247.88 o                         
   1  20   6      14149.80      15130.90       785.79 o                         
   2  20   6       5307.29       5062.57       464.83 o                         
   3  20   6       2702.89       1832.14       356.13 o                         
   4  20   6      13409.87      12537.53       660.65 o                         
   5  20   6       2586.98       1797.57       549.20 o                         
  -4  21   6       5831.97       5658.43       679.66 o                         
  -3  21   6       9681.26       9842.66       645.60 o                         
  -2  21   6         26.71       -207.78       316.88 o                         
  -1  21   6      10331.51      10159.73       607.70 o                         
   0  21   6      21184.46      24026.33      1037.41 o                         
   1  21   6       2195.66       1752.01       368.87 o                         
   2  21   6       2674.78       2225.60       377.85 o                         
   3  21   6       4259.64       3380.49       545.81 o                         
   4  21   6      20004.16      20217.10      1226.53 o                         
  -3  22   6       5228.30       4014.38       774.81 o                         
  -2  22   6         87.35       -149.18       348.98 o                         
  -1  22   6       1061.13       1626.10       526.24 o                         
   0  22   6        585.85        992.40       416.54 o                         
   1  22   6       5088.34       5031.20       581.43 o                         
   2  22   6      17332.47      17760.60      1291.67 o                         
   3  22   6       1747.26       1463.19       793.85 o                         
  -2  23   6      26251.03      27192.86      2993.32 o                         
  -1  23   6        640.91       1773.68      2453.08 o                         
   0  23   6      27753.54      25865.09      2348.45 o                         
   1  23   6       8469.91       8731.48      1412.29 o                         
   2  23   6       1356.23        441.49       622.37 o                         
 -10   1   7      48515.29      47663.72      1672.78 o                         
  -9   1   7       5892.35       6660.26       500.85 o                         
  -8   1   7       6687.13       7290.91       387.77 o                         
  -7   1   7      98401.92      98041.16      1251.75 o                         
  -6   1   7       2197.13       2377.94       163.68 o                         
  -5   1   7      17817.39      17177.33       316.60 o                         
  -4   1   7      11492.82      11673.63       253.40 o                         
  -3   1   7       3281.08       3404.00       121.36 o                         
  -2   1   7      44102.96      42675.10       439.93 o                         
  -1   1   7      14732.42      15074.15       231.00 o                         
   0   1   7      34615.89      34923.64       374.86 o                         
   1   1   7       6917.05       7846.17       202.45 o                         
   2   1   7      20579.06      20916.89       333.68 o                         
   3   1   7      15758.72      15841.38       323.99 o                         
   4   1   7     101953.67     101584.30       939.93 o                         
   5   1   7      17692.96      17300.04       362.55 o                         
   6   1   7        475.54        626.62       152.07 o                         
   7   1   7      36975.61      37715.17       731.70 o                         
   8   1   7        191.70        214.36       227.78 o                         
   9   1   7       1667.40       1480.49       233.65 o                         
  10   1   7        452.94        336.88       262.14 o                         
 -10   2   7      30716.09      31182.66      1113.76 o                         
  -9   2   7       1103.18       1445.58       311.97 o                         
  -8   2   7       8837.60       9213.76       429.80 o                         
  -7   2   7        507.13        686.16       188.13 o                         
  -6   2   7       4064.68       4337.85       239.36 o                         
  -5   2   7         22.16         84.92        63.48 o                         
  -4   2   7      86496.12      85664.40       685.91 o                         
  -3   2   7     119575.85     118852.44       816.61 o                         
  -2   2   7      22429.07      22228.15       316.28 o                         
  -1   2   7     102189.25     103113.20       668.91 o                         
   0   2   7      97460.56     101364.05       681.94 o                         
   1   2   7      44354.15      45338.98       506.03 o                         
   2   2   7      22735.64      23659.67       362.77 o                         
   3   2   7      12980.91      13366.45       299.78 o                         
   4   2   7       9690.21      10090.48       301.74 o                         
   5   2   7       2361.83       2275.98       155.49 o                         
   6   2   7      38601.72      37962.48       674.76 o                         
   7   2   7      60661.22      60450.05       933.78 o                         
   8   2   7      26031.37      25708.83       643.95 o                         
   9   2   7       9671.49       8624.21       430.90 o                         
  10   2   7      10650.97      10127.28       530.96 o                         
 -10   3   7       3356.06       4343.60       447.68 o                         
  -9   3   7      29991.05      29857.14       989.11 o                         
  -8   3   7        350.41        539.78       299.23 o                         
  -7   3   7      22357.15      23559.76       584.02 o                         
  -6   3   7      85019.80      86125.10       925.00 o                         
  -5   3   7        442.76        441.11       102.50 o                         
  -4   3   7      87370.06      83765.06       679.61 o                         
  -3   3   7       9893.27       9888.55       225.57 o                         
  -2   3   7      24026.66      23475.38       370.54 o                         
  -1   3   7      27648.73      28653.36       328.72 o                         
   0   3   7     109925.85     111040.28       728.34 o                         
   1   3   7      65610.85      65607.24       611.82 o                         
   2   3   7       1335.21       1562.46       118.51 o                         
   3   3   7     218424.36     218300.06      1499.02 o                         
   4   3   7       1717.12       2011.15       165.26 o                         
   5   3   7         10.24         22.89       132.06 o                         
   6   3   7      52064.72      52119.67       802.19 o                         
   7   3   7      49924.77      50514.88       885.78 o                         
   8   3   7        600.77        896.17       204.69 o                         
   9   3   7        724.92        464.05       222.54 o                         
  10   3   7      55412.43      56172.70      1215.47 o                         
 -10   4   7       1602.26       1549.23       523.09 o                         
  -9   4   7       4402.84       4007.97       405.20 o                         
  -8   4   7        577.86        808.06       286.58 o                         
  -7   4   7      37005.55      37733.89       784.30 o                         
  -6   4   7      36270.28      37400.54       590.15 o                         
  -5   4   7       4192.77       3814.49       146.89 o                         
  -4   4   7      58218.48      56386.23       560.26 o                         
  -3   4   7      41294.78      40050.29       431.47 o                         
  -2   4   7      48999.52      47998.11       427.47 o                         
  -1   4   7        851.05        962.73        85.66 o                         
   0   4   7      53431.57      54687.34       531.37 o                         
   1   4   7     183581.50     183685.73      1153.23 o                         
   2   4   7      12255.27      12367.92       294.74 o                         
   3   4   7      45522.62      45603.41       544.78 o                         
   4   4   7      85263.49      83939.95       874.09 o                         
   5   4   7      14029.82      13575.69       366.82 o                         
   6   4   7        898.03       1069.20       172.91 o                         
   7   4   7       3426.40       3438.12       266.55 o                         
   8   4   7      43265.20      43034.35       857.24 o                         
   9   4   7       1331.86        999.34       274.34 o                         
  10   4   7         66.54        321.94       345.51 o                         
 -10   5   7        765.28        622.86       496.70 o                         
  -9   5   7      16553.90      16775.36       761.96 o                         
  -8   5   7      14999.95      14937.17       680.71 o                         
  -7   5   7      28524.07      28228.71       835.67 o                         
  -6   5   7     129713.09     130434.95      1199.03 o                         
  -5   5   7      10846.20      11116.07       262.71 o                         
  -4   5   7      14328.26      14202.10       244.75 o                         
  -3   5   7      55245.95      53619.94       450.29 o                         
  -2   5   7        663.82        551.04        73.24 o                         
  -1   5   7      13068.85      12823.54       201.10 o                         
   0   5   7      86692.06      85669.48       692.20 o                         
   1   5   7      81708.14      81045.49       710.65 o                         
   2   5   7      36665.96      36642.09       471.81 o                         
   3   5   7     107655.23     107012.40       965.68 o                         
   4   5   7      70947.51      69881.73       846.51 o                         
   5   5   7      12081.31      12218.70       350.75 o                         
   6   5   7       4335.16       4567.23       254.72 o                         
   7   5   7       3485.10       3586.83       308.48 o                         
   8   5   7         16.44        266.06       197.93 o                         
   9   5   7       1124.83       1070.91       275.51 o                         
  10   5   7      39473.04      40763.55      1426.76 o                         
 -10   6   7      46082.43      47011.71      1828.05 o                         
  -9   6   7       8479.34       7774.92       570.36 o                         
  -8   6   7       2948.99       3712.92       399.11 o                         
  -7   6   7      48655.06      49507.11       989.38 o                         
  -6   6   7      33568.97      33684.05       733.47 o                         
  -5   6   7       6349.47       6203.47       211.40 o                         
  -4   6   7        301.32        375.51        63.68 o                         
  -3   6   7     337663.62     329350.59      1529.87 o                         
  -2   6   7      20344.59      20517.18       276.49 o                         
  -1   6   7      33776.20      32972.75       352.50 o                         
   0   6   7     358812.72     354983.16      1704.05 o                         
   1   6   7      30889.34      31017.59       461.98 o                         
   2   6   7       5098.14       5542.36       195.49 o                         
   3   6   7      15516.68      15464.70       366.92 o                         
   4   6   7     214689.67     211003.89      1551.70 o                         
   5   6   7       1513.53       1430.10       158.41 o                         
   6   6   7      26770.83      27469.82       582.73 o                         
   7   6   7     113729.26     113322.27      1406.26 o                         
   8   6   7         25.41         63.68       207.71 o                         
   9   6   7      16969.33      17395.47       618.52 o                         
  10   6   7       7754.48       8072.43       835.16 o                         
 -10   7   7       3359.27       2936.18       712.01 o                         
  -9   7   7       2650.23       1527.76       387.44 o                         
  -8   7   7        955.07       1285.80       313.13 o                         
  -7   7   7       7288.12       7039.75       402.56 o                         
  -6   7   7       1382.00       1332.05       210.85 o                         
  -5   7   7         97.49        230.38       143.34 o                         
  -4   7   7      35072.68      34601.08       355.82 o                         
  -3   7   7      11633.13      11640.53       200.54 o                         
  -2   7   7       5378.93       5446.48       145.73 o                         
  -1   7   7      23889.36      23925.47       310.87 o                         
   0   7   7       2184.29       2389.06       119.81 o                         
   1   7   7       3153.41       3133.05       163.36 o                         
   2   7   7         42.74        184.76        92.75 o                         
   3   7   7      16115.09      16420.24       356.13 o                         
   4   7   7       1335.97       1382.07       161.53 o                         
   5   7   7        451.14        311.95       135.50 o                         
   6   7   7      18868.51      18734.57       469.51 o                         
   7   7   7        278.67        573.67       187.21 o                         
   8   7   7       4761.00       4983.41       369.01 o                         
   9   7   7        115.48        277.41       291.94 o                         
  10   7   7        321.37       1092.36       659.06 o                         
 -10   8   7      17937.56      16753.31      1628.06 o                         
  -9   8   7      17642.74      18227.12       866.98 o                         
  -8   8   7       4015.15       3866.47       425.31 o                         
  -7   8   7      11157.94      11669.41       513.81 o                         
  -6   8   7        138.86        168.17       179.59 o                         
  -5   8   7      12325.02      12201.94       427.53 o                         
  -4   8   7       2511.32       2573.41       196.65 o                         
  -3   8   7     129793.07     126766.81      1029.18 o                         
  -2   8   7      25182.04      24599.50       306.50 o                         
  -1   8   7         49.83         80.08        61.45 o                         
   0   8   7     145099.38     139011.92      1060.60 o                         
   1   8   7       1658.65       1558.79       145.92 o                         
   2   8   7       1754.67       1515.98       119.04 o                         
   3   8   7        516.28        540.29       115.56 o                         
   4   8   7      53046.08      52314.70       694.05 o                         
   5   8   7          4.11         14.81       143.18 o                         
   6   8   7       7978.53       8027.84       323.61 o                         
   7   8   7      42864.68      42964.14       828.68 o                         
   8   8   7        333.25        515.48       196.91 o                         
   9   8   7       1802.63       2247.24       346.62 o                         
  10   8   7         31.90        412.86      1028.81 o                         
 -10   9   7        480.75      -1010.47      1592.14 o                         
  -9   9   7      12292.27      11696.67       750.15 o                         
  -8   9   7      25408.40      24867.20       972.54 o                         
  -7   9   7       5228.62       5935.57       392.09 o                         
  -6   9   7      57690.88      56003.22      1010.67 o                         
  -5   9   7      24864.04      24770.76       613.12 o                         
  -4   9   7       2559.78       2315.55       217.96 o                         
  -3   9   7      22851.71      22734.20       449.10 o                         
  -2   9   7        697.95        669.68        84.72 o                         
  -1   9   7      15177.73      14750.71       227.81 o                         
   0   9   7       9407.99       9281.62       245.16 o                         
   1   9   7      44207.29      42827.52       542.12 o                         
   2   9   7      58659.59      56184.46       680.69 o                         
   3   9   7      27077.21      27146.25       464.59 o                         
   4   9   7      30691.27      30104.95       528.22 o                         
   5   9   7      16496.72      16374.64       417.40 o                         
   6   9   7        507.42        405.48       156.11 o                         
   7   9   7        414.65        608.22       180.45 o                         
   8   9   7        345.01        794.76       324.82 o                         
   9   9   7       5720.16       5529.88       497.86 o                         
  -9  10   7       2577.38       1748.25       515.94 o                         
  -8  10   7       6034.14       6500.50       521.71 o                         
  -7  10   7      10905.93      11210.95       534.56 o                         
  -6  10   7       2785.11       2562.82       336.93 o                         
  -5  10   7      12576.76      12765.56       462.78 o                         
  -4  10   7      17659.02      17128.92       511.03 o                         
  -3  10   7      37050.36      37094.56       579.07 o                         
  -2  10   7      67511.40      64836.36       555.65 o                         
  -1  10   7      23807.50      23283.70       341.79 o                         
   0  10   7      28280.51      27438.45       437.98 o                         
   1  10   7      65014.39      61822.18       670.66 o                         
   2  10   7        506.93        371.27       104.66 o                         
   3  10   7        275.04        452.20       131.59 o                         
   4  10   7      34741.70      34306.54       593.86 o                         
   5  10   7      47025.67      45921.83       702.73 o                         
   6  10   7       2105.38       1834.40       188.98 o                         
   7  10   7       2058.21       1982.77       239.14 o                         
   8  10   7      30614.00      31884.32       974.19 o                         
   9  10   7       3120.94       2432.85       391.53 o                         
  -9  11   7       2125.63       1377.51       582.61 o                         
  -8  11   7        398.07        726.44       350.60 o                         
  -7  11   7        267.82        231.23       276.69 o                         
  -6  11   7      16670.17      17380.71       623.09 o                         
  -5  11   7       6587.72       6382.82       336.06 o                         
  -4  11   7       1175.98       1191.04       193.89 o                         
  -3  11   7       8155.75       8240.53       333.32 o                         
  -2  11   7        335.66        286.28        97.48 o                         
  -1  11   7        478.58        506.43        81.80 o                         
   0  11   7      10496.71      10553.05       289.78 o                         
   1  11   7        569.75        503.36        90.78 o                         
   2  11   7       4323.56       4395.16       219.91 o                         
   3  11   7      13195.96      12789.89       370.16 o                         
   4  11   7        138.33        152.90       147.13 o                         
   5  11   7         35.82        141.19       158.19 o                         
   6  11   7        831.57        768.52       174.75 o                         
   7  11   7      12719.11      13607.26       648.27 o                         
   8  11   7       7154.10       7637.03       517.41 o                         
   9  11   7       1348.54       1295.78       688.95 o                         
  -9  12   7       5366.62       4588.31      1243.13 o                         
  -8  12   7        168.48        247.17       340.07 o                         
  -7  12   7      15944.83      15721.00       700.22 o                         
  -6  12   7       8734.81       8604.83       508.20 o                         
  -5  12   7      11122.50      10990.68       501.06 o                         
  -4  12   7      27213.45      26550.63       677.20 o                         
  -3  12   7      12853.08      11950.35       463.55 o                         
  -2  12   7      38865.36      38729.59       709.90 o                         
  -1  12   7      14226.06      14565.48       353.76 o                         
   0  12   7      17130.41      17334.60       383.62 o                         
   1  12   7      66014.76      63245.71       829.15 o                         
   2  12   7          7.81         72.70       139.68 o                         
   3  12   7      19903.19      19250.46       453.34 o                         
   4  12   7      32673.32      31620.22       601.72 o                         
   5  12   7      18537.29      18691.61       539.46 o                         
   6  12   7       9842.22       9856.12       421.03 o                         
   7  12   7       3029.04       3052.06       367.85 o                         
   8  12   7      26565.78      26546.80       957.59 o                         
   9  12   7       1444.06        783.76       549.28 o                         
  -9  13   7        445.90       -310.38      1411.47 o                         
  -8  13   7      26182.92      28817.86      1157.68 o                         
  -7  13   7       4956.87       4676.30       445.80 o                         
  -6  13   7       5697.06       5292.28       440.99 o                         
  -5  13   7      56115.96      58577.64      1191.90 o                         
  -4  13   7        980.54        825.60       218.26 o                         
  -3  13   7       2685.57       2974.24       275.34 o                         
  -2  13   7      11882.94      11827.16       419.54 o                         
  -1  13   7      30821.04      30471.69       561.65 o                         
   0  13   7      10185.26       9874.42       336.63 o                         
   1  13   7       2838.67       2864.90       201.19 o                         
   2  13   7      91972.45      88203.02      1008.21 o                         
   3  13   7       5475.03       4709.52       254.54 o                         
   4  13   7      21250.46      20642.27       543.60 o                         
   5  13   7      26686.62      26083.41       657.41 o                         
   6  13   7       3638.73       3271.87       345.46 o                         
   7  13   7      31783.48      31657.59      1075.91 o                         
   8  13   7       2970.03       2089.51       374.05 o                         
  -8  14   7       1476.60       1640.25       502.72 o                         
  -7  14   7       3199.70       2856.47       392.26 o                         
  -6  14   7        574.90         92.69       301.92 o                         
  -5  14   7      11046.38      11364.08       555.92 o                         
  -4  14   7         20.34       -251.05       251.05 o                         
  -3  14   7       3297.78       3413.70       360.78 o                         
  -2  14   7      26583.83      25998.44       707.16 o                         
  -1  14   7       8744.99       9375.83       407.96 o                         
   0  14   7       4893.86       5118.17       251.84 o                         
   1  14   7        347.88        418.36       157.59 o                         
   2  14   7        561.83        602.11       161.01 o                         
   3  14   7       2705.65       2160.65       203.09 o                         
   4  14   7       4912.45       5085.18       311.80 o                         
   5  14   7      24497.75      24224.09       759.72 o                         
   6  14   7       2569.52       2285.94       311.10 o                         
   7  14   7       3168.37       2956.91       403.51 o                         
   8  14   7       4244.35       2745.66       627.85 o                         
  -8  15   7        135.41        837.89       712.19 o                         
  -7  15   7       7304.28       6578.75       551.59 o                         
  -6  15   7      22908.86      23217.81       896.33 o                         
  -5  15   7       2735.05       2491.44       367.76 o                         
  -4  15   7        148.95         17.75       265.31 o                         
  -3  15   7      14504.90      14543.95       594.23 o                         
  -2  15   7      16608.84      16672.43       577.58 o                         
  -1  15   7       1885.92       2049.53       251.11 o                         
   0  15   7         36.79         67.55       188.88 o                         
   1  15   7      10381.30      10228.21       381.40 o                         
   2  15   7       2883.49       2360.14       274.06 o                         
   3  15   7       6939.67       6711.20       318.19 o                         
   4  15   7        355.01        233.30       189.66 o                         
   5  15   7       1457.00       1539.82       269.16 o                         
   6  15   7       6023.04       5963.74       454.66 o                         
   7  15   7      12448.47      12331.93       766.62 o                         
   8  15   7         40.93        580.41       528.90 o                         
  -7  16   7        919.34       1169.74       363.82 o                         
  -6  16   7         73.83        294.18       331.34 o                         
  -5  16   7       2206.60       2068.83       361.29 o                         
  -4  16   7       6815.67       7172.81       468.12 o                         
  -3  16   7        358.82       -221.89       277.10 o                         
  -2  16   7      13909.03      14223.66       558.66 o                         
  -1  16   7      20966.41      20756.53       641.25 o                         
   0  16   7        104.48        488.63       212.30 o                         
   1  16   7       2137.11       2031.15       197.70 o                         
   2  16   7       1489.37       1226.44       193.53 o                         
   3  16   7        695.76       1166.56       199.67 o                         
   4  16   7         37.19        316.78       243.37 o                         
   5  16   7      10877.69       9710.65       520.37 o                         
   6  16   7       8425.40       8205.32       512.61 o                         
   7  16   7         38.02        210.01       364.07 o                         
  -7  17   7         22.39         31.45       883.68 o                         
  -6  17   7      42986.79      44829.24      1418.38 o                         
  -5  17   7       6380.20       6328.58       499.61 o                         
  -4  17   7       9977.76      10665.58       593.01 o                         
  -3  17   7       7715.90       7669.19       498.97 o                         
  -2  17   7       9010.08       9589.74       506.80 o                         
  -1  17   7        209.32        237.78       267.99 o                         
   0  17   7       5438.69       5180.60       351.20 o                         
   1  17   7      21635.89      20885.10       666.45 o                         
   2  17   7      18019.58      17218.37       547.75 o                         
   3  17   7      32034.44      31432.63       858.33 o                         
   4  17   7        467.79        475.37       245.09 o                         
   5  17   7       2636.56       2126.17       309.59 o                         
   6  17   7       8899.43       8488.47       579.35 o                         
   7  17   7      21533.38      20475.46      1767.64 o                         
  -6  18   7        680.07       -112.58       636.81 o                         
  -5  18   7       3753.09       4150.12       493.22 o                         
  -4  18   7        336.95       -243.84       335.87 o                         
  -3  18   7      10639.20      10699.01       609.13 o                         
  -2  18   7       2937.08       3447.58       349.70 o                         
  -1  18   7        637.61        637.16       254.79 o                         
   0  18   7       8505.64       9132.60       464.42 o                         
   1  18   7        272.28        329.92       246.11 o                         
   2  18   7        149.09         -7.46       226.20 o                         
   3  18   7        255.24        270.84       261.86 o                         
   4  18   7       5999.47       5444.03       414.42 o                         
   5  18   7       1226.86        811.46       289.02 o                         
   6  18   7       3862.69       3095.09       478.34 o                         
  -6  19   7       5176.49       6458.04      1284.13 o                         
  -5  19   7        911.27       1370.82       411.52 o                         
  -4  19   7       5340.55       5489.20       501.92 o                         
  -3  19   7         42.13        734.62       290.30 o                         
  -2  19   7       7330.17       7273.80       489.41 o                         
  -1  19   7       5481.45       4617.50       383.81 o                         
   0  19   7       2123.49       1883.09       292.10 o                         
   1  19   7       2679.97       2615.18       298.81 o                         
   2  19   7        122.79        717.50       328.49 o                         
   3  19   7       9274.07       7534.75       561.46 o                         
   4  19   7       3350.95       3290.69       337.02 o                         
   5  19   7        685.37        271.11       302.08 o                         
   6  19   7       7178.42       6303.50       791.74 o                         
  -5  20   7       1554.23       1671.65       693.72 o                         
  -4  20   7       1977.59       2166.19       410.96 o                         
  -3  20   7      31894.07      33579.58      1117.35 o                         
  -2  20   7        179.59        449.78       331.50 o                         
  -1  20   7       6130.51       5639.03       438.18 o                         
   0  20   7      28321.16      28449.76       883.33 o                         
   1  20   7      21128.58      21154.56       908.94 o                         
   2  20   7       4531.54       4170.81       439.48 o                         
   3  20   7       2914.23       2679.52       367.18 o                         
   4  20   7      34126.23      32809.69      1393.69 o                         
   5  20   7        195.80        -31.89       551.43 o                         
  -4  21   7       1829.42       1218.30       486.34 o                         
  -3  21   7        935.16        837.02       436.69 o                         
  -2  21   7       1116.38       1224.15       355.86 o                         
  -1  21   7       1193.17        878.42       303.57 o                         
   0  21   7       2450.60       2217.70       379.68 o                         
   1  21   7        755.55        834.32       319.06 o                         
   2  21   7       6955.77       7289.80       599.79 o                         
   3  21   7       3007.01       1354.29       622.49 o                         
   4  21   7       1696.42       1109.68       470.65 o                         
  -3  22   7       4176.78       2654.49       828.39 o                         
  -2  22   7       6964.00       5852.24       865.18 o                         
  -1  22   7       8279.46       8196.14      1047.44 o                         
   0  22   7      10896.76      10550.77       916.55 o                         
   1  22   7      24968.82      25909.52      1403.14 o                         
   2  22   7         84.26       -408.03       408.03 o                         
   3  22   7      17124.07      13206.29      1439.61 o                         
  -1  23   7       3596.19       1843.28      1010.00 o                         
   0  23   7        172.20      -1051.58      1051.58 o                         
   1  23   7        350.97       1600.71      1183.07 o                         
 -10   0   8        850.60        235.97       720.61 o                         
  -9   0   8      33842.29      33553.51      1870.04 o                         
  -8   0   8       2605.17       1613.69       377.87 o                         
  -7   0   8      85067.03      85197.55      1753.40 o                         
  -6   0   8     167154.70     164896.27      1907.36 o                         
  -5   0   8       2153.79       2205.49       221.05 o                         
  -4   0   8     103682.55     105793.74      1183.12 o                         
  -3   0   8      35608.40      35412.71       750.41 o                         
  -2   0   8        751.96        724.71       103.39 o                         
  -1   0   8       2183.66       2257.23       138.27 o                         
   0   0   8     233675.95     239393.38      1991.67 o                         
   1   0   8      36706.34      37501.50       740.89 o                         
   2   0   8       4239.02       4224.63       223.88 o                         
   3   0   8     241929.02     244007.12      2888.74 o                         
   4   0   8      15375.91      16375.12       553.14 o                         
   5   0   8      18469.20      18374.14       610.75 o                         
   6   0   8      27609.38      29008.04       801.23 o                         
   7   0   8      14653.20      14939.79       687.91 o                         
   8   0   8      12969.89      12077.76       664.56 o                         
   9   0   8        113.74        362.36       365.47 o                         
  10   0   8      36529.45      35535.53      1408.43 o                         
 -10   1   8      26539.41      27666.01      1279.66 o                         
  -9   1   8       6530.22       7423.16       512.90 o                         
  -8   1   8       1023.75        995.93       220.33 o                         
  -7   1   8      13566.29      14211.11       504.39 o                         
  -6   1   8        369.02        426.22       138.51 o                         
  -5   1   8       1321.25       1349.93       138.95 o                         
  -4   1   8       4448.15       4500.47       178.36 o                         
  -3   1   8      83607.50      82319.87       679.02 o                         
  -2   1   8      35258.00      35944.15       463.68 o                         
  -1   1   8      14097.25      14349.05       223.87 o                         
   0   1   8     107642.73     107983.00       834.89 o                         
   1   1   8      21447.42      22263.32       370.07 o                         
   2   1   8        288.10        366.78        96.77 o                         
   3   1   8       4958.57       5151.28       209.00 o                         
   4   1   8       8187.61       8570.46       290.33 o                         
   5   1   8       3364.16       3663.46       221.62 o                         
   6   1   8       1075.61        908.86       154.03 o                         
   7   1   8      30184.83      30651.84       661.05 o                         
   8   1   8       8219.67       8539.30       407.26 o                         
   9   1   8        605.35        656.21       236.32 o                         
  10   1   8       5233.33       4517.95       386.15 o                         
 -10   2   8       1809.97       1638.29       633.43 o                         
  -9   2   8       8820.00       9388.14       567.85 o                         
  -8   2   8        785.62        557.22       280.47 o                         
  -7   2   8      18182.29      19001.29       589.27 o                         
  -6   2   8      13561.99      14012.10       410.87 o                         
  -5   2   8        685.76        665.49       104.36 o                         
  -4   2   8      24838.59      24950.74       356.21 o                         
  -3   2   8       4649.79       4863.03       176.78 o                         
  -2   2   8       3170.00       3491.93       152.97 o                         
  -1   2   8       1220.49       1338.09        92.80 o                         
   0   2   8     108015.21     107441.58       841.17 o                         
   1   2   8      16464.87      16592.56       326.23 o                         
   2   2   8        111.89        161.54       110.47 o                         
   3   2   8      59250.68      57713.77       635.43 o                         
   4   2   8      41466.30      41420.78       640.63 o                         
   5   2   8       4783.09       5159.92       260.41 o                         
   6   2   8       2515.33       2166.24       188.05 o                         
   7   2   8      58602.29      58127.65       930.92 o                         
   8   2   8      19822.58      20995.14       588.01 o                         
   9   2   8        167.22         67.10       233.72 o                         
  10   2   8      18203.67      18217.38       730.70 o                         
 -10   3   8      64632.77      60487.27      1816.41 o                         
  -9   3   8       4538.35       4962.85       470.36 o                         
  -8   3   8       2859.64       2506.61       337.14 o                         
  -7   3   8      25160.16      25217.06       679.33 o                         
  -6   3   8       5872.16       5849.85       259.39 o                         
  -5   3   8       1056.37       1025.97       150.36 o                         
  -4   3   8      10957.05      10723.97       251.64 o                         
  -3   3   8     205784.47     197212.44      1252.52 o                         
  -2   3   8       2237.94       2269.12       132.96 o                         
  -1   3   8      25481.16      25392.46       336.24 o                         
   0   3   8     183925.70     185114.64      1139.08 o                         
   1   3   8       3127.80       3207.71       146.62 o                         
   2   3   8      17786.35      17680.88       348.44 o                         
   3   3   8          6.06         22.81       101.05 o                         
   4   3   8      16880.37      17252.95       383.19 o                         
   5   3   8       7123.43       7186.21       294.53 o                         
   6   3   8      20327.99      20771.59       507.92 o                         
   7   3   8      37967.49      38914.92       773.95 o                         
   8   3   8       5475.20       5850.77       334.50 o                         
   9   3   8      11433.34      11554.42       490.71 o                         
  10   3   8        318.38        748.28       305.21 o                         
 -10   4   8       2797.89       2703.23       503.29 o                         
  -9   4   8        378.60       -290.24       297.66 o                         
  -8   4   8       9406.78       8805.38       539.67 o                         
  -7   4   8      19714.38      18507.56       680.84 o                         
  -6   4   8      33103.97      33211.75       589.55 o                         
  -5   4   8      27351.34      27063.90       444.47 o                         
  -4   4   8      16399.33      15854.29       300.42 o                         
  -3   4   8      90963.42      87186.47       789.96 o                         
  -2   4   8       8083.69       8052.30       202.90 o                         
  -1   4   8        410.38        460.93        74.27 o                         
   0   4   8       3082.07       3003.66       143.19 o                         
   1   4   8      71385.35      70476.23       651.80 o                         
   2   4   8      18315.13      18499.42       353.05 o                         
   3   4   8       8796.69       9280.83       285.44 o                         
   4   4   8     222065.00     222912.47      1565.82 o                         
   5   4   8       8534.20       8670.97       333.84 o                         
   6   4   8       2723.09       2362.55       215.20 o                         
   7   4   8      70963.41      69990.60      1052.43 o                         
   8   4   8      10507.56      11025.52       460.54 o                         
   9   4   8        162.89        559.72       251.10 o                         
  10   4   8        134.97        186.55       357.58 o                         
 -10   5   8       5807.07       5619.24       728.39 o                         
  -9   5   8       8821.99       9022.07       602.76 o                         
  -8   5   8       1652.53       1436.62       302.21 o                         
  -7   5   8       6330.78       5998.00       425.01 o                         
  -6   5   8      20539.46      20759.70       466.02 o                         
  -5   5   8      14063.18      14484.97       346.95 o                         
  -4   5   8       1965.14       1845.83       122.68 o                         
  -3   5   8      32397.66      31476.62       376.35 o                         
  -2   5   8      90902.26      89824.95       720.32 o                         
  -1   5   8        582.57        726.83        92.74 o                         
   0   5   8        259.59        392.13        88.45 o                         
   1   5   8      69621.09      69379.23       661.87 o                         
   2   5   8      11595.81      11820.56       282.18 o                         
   3   5   8      18526.55      18458.16       377.89 o                         
   4   5   8       2863.82       3383.05       176.47 o                         
   5   5   8      45595.30      46236.14       726.67 o                         
   6   5   8       3567.17       3714.83       247.23 o                         
   7   5   8      12374.22      12868.49       463.91 o                         
   8   5   8      19726.02      19751.80       620.12 o                         
   9   5   8         93.45        -42.32       219.97 o                         
  10   5   8      27469.45      31374.03      1944.91 o                         
 -10   6   8       2157.72       2471.38       899.32 o                         
  -9   6   8       8905.68       8306.64       575.55 o                         
  -8   6   8       1279.90       1766.53       353.35 o                         
  -7   6   8      10369.70      11034.25       551.32 o                         
  -6   6   8         53.63        303.06       180.69 o                         
  -5   6   8       7499.00       7594.85       256.53 o                         
  -4   6   8        462.12        483.99        81.52 o                         
  -3   6   8      12903.62      13058.20       237.64 o                         
  -2   6   8      51132.78      48778.83       443.00 o                         
  -1   6   8        669.91        747.06        87.26 o                         
   0   6   8        437.35        482.53        81.12 o                         
   1   6   8       8202.96       8072.73       231.84 o                         
   2   6   8        304.89        429.73       103.12 o                         
   3   6   8       4746.77       4755.68       214.01 o                         
   4   6   8      24526.11      25221.71       477.84 o                         
   5   6   8      22092.72      22412.39       501.55 o                         
   6   6   8         76.13         27.85       165.45 o                         
   7   6   8       8325.84       8199.03       393.39 o                         
   8   6   8      11213.56      11675.74       502.86 o                         
   9   6   8        143.95        213.79       272.72 o                         
  10   6   8        680.37       -107.47       606.87 o                         
 -10   7   8        659.31        -27.24       590.77 o                         
  -9   7   8      25328.53      26376.23      1016.73 o                         
  -8   7   8       7994.00       8646.56       579.66 o                         
  -7   7   8       9788.09      10382.01       562.59 o                         
  -6   7   8      58320.60      59061.50      1012.12 o                         
  -5   7   8        107.71        329.98       175.76 o                         
  -4   7   8      47046.32      46917.31       566.75 o                         
  -3   7   8      11009.34      10869.61       207.14 o                         
  -2   7   8      79746.02      77925.09       604.73 o                         
  -1   7   8      59910.78      59292.27       601.19 o                         
   0   7   8       3313.92       3424.77       151.76 o                         
   1   7   8     208782.20     204397.06      1336.02 o                         
   2   7   8      12764.55      13020.43       309.48 o                         
   3   7   8         21.78        239.23       122.09 o                         
   4   7   8      27275.68      27553.60       518.07 o                         
   5   7   8       7208.05       7111.17       301.44 o                         
   6   7   8       7113.26       7105.58       319.43 o                         
   7   7   8      27285.71      26855.10       660.31 o                         
   8   7   8      35771.98      35853.57       841.72 o                         
   9   7   8       6213.90       5837.36       370.83 o                         
  10   7   8      21752.49      21807.22      6510.68 o                         
 -10   8   8       2098.81       1006.29      1104.74 o                         
  -9   8   8       7071.23       7511.42       598.81 o                         
  -8   8   8       7634.09       6852.82       638.26 o                         
  -7   8   8      17891.52      18490.86       772.96 o                         
  -6   8   8      14607.86      14962.12       536.53 o                         
  -5   8   8      20951.12      20791.87       568.71 o                         
  -4   8   8      25218.73      25059.87       497.63 o                         
  -3   8   8       2030.71       2163.20       108.29 o                         
  -2   8   8        474.88        605.19        94.29 o                         
  -1   8   8        149.40        264.40        87.87 o                         
   0   8   8       5402.00       5058.78       187.81 o                         
   1   8   8      34684.07      34434.98       524.82 o                         
   2   8   8      26159.28      26066.56       470.17 o                         
   3   8   8      37732.58      37457.48       538.26 o                         
   4   8   8      17264.74      17679.03       423.06 o                         
   5   8   8       6749.08       6252.40       276.99 o                         
   6   8   8      16101.33      15623.47       473.18 o                         
   7   8   8        138.95        430.82       205.97 o                         
   8   8   8       3030.52       3310.77       297.45 o                         
   9   8   8       1792.09        871.47       338.62 o                         
  -9   9   8       6474.80       6005.10       533.96 o                         
  -8   9   8       2106.33       1943.60       365.06 o                         
  -7   9   8      27576.79      27945.36       869.48 o                         
  -6   9   8     103559.55     102529.53      1463.97 o                         
  -5   9   8       1466.29       1214.89       218.05 o                         
  -4   9   8       5232.73       5061.78       237.73 o                         
  -3   9   8     124416.72     122733.21      1181.96 o                         
  -2   9   8       6327.31       6443.46       171.79 o                         
  -1   9   8      10250.75      10345.51       232.98 o                         
   0   9   8      33059.23      31981.29       492.65 o                         
   1   9   8     130634.36     127395.02      1034.83 o                         
   2   9   8       2619.12       2834.48       189.06 o                         
   3   9   8         91.26        401.64       134.49 o                         
   4   9   8      70277.60      69408.03       850.31 o                         
   5   9   8       2542.96       2658.05       201.85 o                         
   6   9   8       8718.07       8629.02       334.58 o                         
   7   9   8        221.22        339.27       209.85 o                         
   8   9   8       2383.68       2274.84       390.98 o                         
   9   9   8       3735.29       3655.66       438.23 o                         
  -9  10   8       6106.42       7032.29       695.10 o                         
  -8  10   8       8162.90       7893.83       589.53 o                         
  -7  10   8       2180.81       3077.93       362.85 o                         
  -6  10   8       1090.35       1178.20       216.45 o                         
  -5  10   8      23607.11      23599.59       674.36 o                         
  -4  10   8          3.27         51.41       163.35 o                         
  -3  10   8      17531.04      17607.97       435.10 o                         
  -2  10   8      30390.08      29257.21       463.50 o                         
  -1  10   8       7306.70       7261.44       204.07 o                         
   0  10   8        331.16        436.57       103.97 o                         
   1  10   8         65.15        188.01        86.82 o                         
   2  10   8      18330.61      17734.49       415.90 o                         
   3  10   8        682.28        686.84       155.54 o                         
   4  10   8      28163.05      27844.82       550.54 o                         
   5  10   8      19939.65      19664.36       473.84 o                         
   6  10   8        334.52        337.04       159.84 o                         
   7  10   8      14370.52      14589.79       557.37 o                         
   8  10   8       1900.41       1918.45       342.30 o                         
   9  10   8        872.82       1052.68       463.45 o                         
  -9  11   8        512.11       -313.32       675.31 o                         
  -8  11   8      10788.81      10667.73       655.27 o                         
  -7  11   8      12907.72      13812.35       703.04 o                         
  -6  11   8      31809.71      31078.11       871.53 o                         
  -5  11   8         65.83        -90.57       207.95 o                         
  -4  11   8       8211.93       8638.27       369.93 o                         
  -3  11   8      96636.82      96812.90      1109.74 o                         
  -2  11   8       2749.34       2575.01       231.04 o                         
  -1  11   8      72935.62      72150.29       804.39 o                         
   0  11   8      43305.65      42862.48       605.00 o                         
   1  11   8      10571.70      10529.26       304.55 o                         
   2  11   8      21393.49      20284.14       456.71 o                         
   3  11   8       2805.65       2481.09       194.22 o                         
   4  11   8      25730.03      25491.82       563.85 o                         
   5  11   8        718.84        630.80       161.89 o                         
   6  11   8      38777.89      40348.46       804.54 o                         
   7  11   8       5039.42       5123.54       422.40 o                         
   8  11   8       1067.54        868.03       342.76 o                         
   9  11   8      23633.28      20089.66      2058.82 o                         
  -9  12   8      26885.97      22935.77      4021.12 o                         
  -8  12   8        167.72        277.87       338.82 o                         
  -7  12   8      18804.38      18449.39       858.75 o                         
  -6  12   8       7585.39       8919.31       528.76 o                         
  -5  12   8       2156.10       1923.97       329.44 o                         
  -4  12   8      51928.37      51508.15      1000.18 o                         
  -3  12   8      22214.94      22768.63       783.05 o                         
  -2  12   8       8255.69       8566.71       372.05 o                         
  -1  12   8       6170.69       6131.19       297.46 o                         
   0  12   8      82754.25      80626.48       933.56 o                         
   1  12   8       5244.58       4669.82       237.49 o                         
   2  12   8      21187.13      20175.77       468.86 o                         
   3  12   8     101906.26      98494.48      1100.86 o                         
   4  12   8      26178.26      25909.54       583.46 o                         
   5  12   8       9607.63       9294.99       398.17 o                         
   6  12   8      26899.41      25727.99       686.35 o                         
   7  12   8      47182.07      47610.49      1312.87 o                         
   8  12   8       1181.93       1654.43       405.83 o                         
   9  12   8       2896.02       2396.17       857.45 o                         
  -8  13   8        370.03        125.42       432.10 o                         
  -7  13   8       2539.57       2156.83       385.31 o                         
  -6  13   8         35.33        352.37       277.55 o                         
  -5  13   8        324.81        513.02       271.56 o                         
  -4  13   8        162.44        278.44       256.46 o                         
  -3  13   8       5728.93       5267.27       336.88 o                         
  -2  13   8        160.83        347.56       213.14 o                         
  -1  13   8       2106.18       2228.23       236.01 o                         
   0  13   8       5624.43       5722.41       277.11 o                         
   1  13   8         75.07        210.85       165.42 o                         
   2  13   8        922.38        731.02       170.07 o                         
   3  13   8         17.21        -36.86       158.17 o                         
   4  13   8         50.78        -23.29       166.89 o                         
   5  13   8       3269.97       3191.97       259.16 o                         
   6  13   8        988.39       1268.48       293.22 o                         
   7  13   8        179.55        295.00       318.43 o                         
   8  13   8        544.54        -36.97       418.70 o                         
  -8  14   8       3528.57       4096.44       830.85 o                         
  -7  14   8       2918.48       2091.74       398.29 o                         
  -6  14   8      19174.21      19313.71       789.63 o                         
  -5  14   8       4293.78       3714.76       357.82 o                         
  -4  14   8      14544.50      14270.39       706.41 o                         
  -3  14   8        168.27         30.13       250.19 o                         
  -2  14   8        325.43        389.20       221.29 o                         
  -1  14   8        211.89        152.07       190.68 o                         
   0  14   8      30994.44      30351.77       629.49 o                         
   1  14   8         88.24        269.10       170.60 o                         
   2  14   8      13433.49      12655.31       421.61 o                         
   3  14   8      32548.21      32172.42       645.31 o                         
   4  14   8      16910.18      16483.26       505.86 o                         
   5  14   8       8952.62       8740.69       448.25 o                         
   6  14   8       5043.94       4982.00       416.55 o                         
   7  14   8      20810.42      20566.16       891.19 o                         
   8  14   8       6450.45       4144.72      1077.70 o                         
  -8  15   8       3691.44       3116.35      2380.33 o                         
  -7  15   8          9.76       -375.54       375.54 o                         
  -6  15   8        743.85        544.91       339.92 o                         
  -5  15   8       4682.66       5305.29       463.87 o                         
  -4  15   8       5585.32       5984.81       480.76 o                         
  -3  15   8        365.01        152.85       277.89 o                         
  -2  15   8      25269.00      25970.42       724.46 o                         
  -1  15   8      35676.74      35692.48       824.50 o                         
   0  15   8        108.04        395.52       198.01 o                         
   1  15   8       2201.88       2138.44       219.43 o                         
   2  15   8       2976.42       2874.05       232.72 o                         
   3  15   8       1254.89        941.86       196.75 o                         
   4  15   8       1310.25        864.58       184.92 o                         
   5  15   8      14068.99      13290.60       586.81 o                         
   6  15   8      18714.45      18931.84       766.72 o                         
   7  15   8        543.69       1139.93       329.40 o                         
  -7  16   8         49.50       -210.82       553.18 o                         
  -6  16   8       1146.37        709.23       346.49 o                         
  -5  16   8      18212.95      18727.00       800.39 o                         
  -4  16   8        948.50        885.23       298.57 o                         
  -3  16   8        910.33        915.62       296.25 o                         
  -2  16   8        629.03        673.80       270.62 o                         
  -1  16   8       6634.06       6468.22       386.45 o                         
   0  16   8       8472.63       7951.99       392.51 o                         
   1  16   8      13681.53      12988.88       583.66 o                         
   2  16   8      23508.74      23658.38       644.48 o                         
   3  16   8       1785.24       1349.30       197.01 o                         
   4  16   8      26742.06      26431.20       823.58 o                         
   5  16   8       2035.98       2145.09       315.20 o                         
   6  16   8        535.17        524.38       290.46 o                         
   7  16   8      13789.50      12693.89       939.12 o                         
  -7  17   8       2089.52       2521.15      1879.68 o                         
  -6  17   8       1147.94        675.70       452.66 o                         
  -5  17   8        446.76        449.24       291.91 o                         
  -4  17   8       2919.58       2598.84       368.63 o                         
  -3  17   8        463.75        412.28       309.71 o                         
  -2  17   8        177.13        135.45       264.27 o                         
  -1  17   8        101.55        249.33       245.51 o                         
   0  17   8        793.23        441.49       228.49 o                         
   1  17   8        411.10        522.77       232.08 o                         
   2  17   8         15.58        204.21       211.55 o                         
   3  17   8       1873.07       1369.48       268.22 o                         
   4  17   8        282.54        516.47       273.63 o                         
   5  17   8         37.48       -274.91       284.17 o                         
   6  17   8        284.75       -144.10       353.09 o                         
   7  17   8       1345.75       1287.10      1121.50 o                         
  -6  18   8         64.97         85.47       736.28 o                         
  -5  18   8      18657.53      20173.69       980.19 o                         
  -4  18   8       4021.74       4097.37       420.67 o                         
  -3  18   8       6292.30       7180.92       594.27 o                         
  -2  18   8         18.60        678.67       283.59 o                         
  -1  18   8       8455.66       8352.03       493.99 o                         
   0  18   8      26397.26      26447.30       794.28 o                         
   1  18   8      17758.33      16515.18       647.47 o                         
   2  18   8      24563.00      25526.72       809.99 o                         
   3  18   8      10136.49       9995.37       535.34 o                         
   4  18   8      28788.42      28122.51       903.82 o                         
   5  18   8       1673.01       1679.00       331.50 o                         
   6  18   8        520.24        460.62       506.33 o                         
  -5  19   8      17927.65      17181.71      1136.19 o                         
  -4  19   8      10413.86      11198.14       677.40 o                         
  -3  19   8       5330.40       5414.50       479.20 o                         
  -2  19   8      59009.88      63236.74      1379.40 o                         
  -1  19   8       5539.97       5247.10       428.60 o                         
   0  19   8        988.90        687.96       285.61 o                         
   1  19   8      27808.92      27178.36       838.70 o                         
   2  19   8       4154.13       4322.20       436.90 o                         
   3  19   8         50.35        -85.19       303.00 o                         
   4  19   8        635.23        201.93       283.53 o                         
   5  19   8      33386.46      32126.72      1204.04 o                         
  -5  20   8       2356.14       2837.54       824.42 o                         
  -4  20   8       1070.95        372.56       562.83 o                         
  -3  20   8          6.92        -34.35       421.72 o                         
  -2  20   8          3.06       -151.52       292.95 o                         
  -1  20   8       3753.73       4133.10       424.28 o                         
   0  20   8      12879.54      13222.19       653.03 o                         
   1  20   8       1088.28        693.46       361.69 o                         
   2  20   8       5916.77       5433.83       572.23 o                         
   3  20   8       9314.00       7588.67       595.79 o                         
   4  20   8         18.74         16.90       424.71 o                         
   5  20   8       2336.49       2844.24       778.96 o                         
  -4  21   8         33.74      -1070.62      1070.62 o                         
  -3  21   8      25402.55      26315.75      1355.81 o                         
  -2  21   8      12128.11      12964.42       746.15 o                         
  -1  21   8         40.32        -71.93       272.34 o                         
   0  21   8       8024.38       8230.48       674.48 o                         
   1  21   8       8253.93       7275.49       634.90 o                         
   2  21   8       4116.88       2900.89       544.75 o                         
   3  21   8       1715.15        934.03       426.24 o                         
   4  21   8       3366.38       3051.10       700.98 o                         
  -2  22   8        771.54        136.42       565.40 o                         
  -1  22   8       6188.73       6345.35       943.39 o                         
   0  22   8        616.66       -173.86       537.80 o                         
   1  22   8       9364.15       9343.92      1471.15 o                         
   2  22   8      14750.34      14377.49      1712.15 o                         
 -10   1   9       2778.90        942.46       758.89 o                         
  -9   1   9       5047.28       4964.56       440.45 o                         
  -8   1   9       1264.04       1256.40       244.99 o                         
  -7   1   9        149.47        274.37       218.48 o                         
  -6   1   9      45843.12      44617.98       758.17 o                         
  -5   1   9       5981.35       5796.49       244.62 o                         
  -4   1   9       2641.54       2381.02       157.86 o                         
  -3   1   9     196939.61     189624.78      1408.49 o                         
  -2   1   9       3525.35       3535.58       138.55 o                         
  -1   1   9       1460.11       1650.23        91.76 o                         
   0   1   9      40323.66      40951.57       506.53 o                         
   1   1   9      57362.65      58429.85       630.63 o                         
   2   1   9       1396.73       1549.13       131.38 o                         
   3   1   9       3669.08       3969.24       209.93 o                         
   4   1   9     240738.41     236988.22      1762.13 o                         
   5   1   9        469.07        501.45       150.22 o                         
   6   1   9       6711.69       7097.29       343.30 o                         
   7   1   9      46009.24      46089.14       830.87 o                         
   8   1   9       5961.01       6063.96       382.42 o                         
   9   1   9        947.68       1205.75       260.07 o                         
  10   1   9       3537.70       3400.16       421.09 o                         
 -10   2   9      13649.15      12635.21      1723.41 o                         
  -9   2   9      14937.02      15313.61       718.26 o                         
  -8   2   9      10844.57      11040.61       592.41 o                         
  -7   2   9       6094.89       5612.08       339.57 o                         
  -6   2   9      14754.08      14229.76       431.81 o                         
  -5   2   9       6262.62       6192.94       247.40 o                         
  -4   2   9      14454.93      14891.94       285.95 o                         
  -3   2   9      28218.86      27267.95       418.46 o                         
  -2   2   9       9605.25       9577.56       252.81 o                         
  -1   2   9      25270.70      26056.68       344.34 o                         
   0   2   9      83458.74      82852.95       753.17 o                         
   1   2   9      51145.34      51311.27       622.92 o                         
   2   2   9      20230.42      19739.02       403.44 o                         
   3   2   9      10721.36      10964.25       277.87 o                         
   4   2   9        538.86        591.47       131.22 o                         
   5   2   9       2365.04       2611.89       217.96 o                         
   6   2   9       4633.65       4652.69       264.54 o                         
   7   2   9      69997.61      69923.67      1054.82 o                         
   8   2   9       7364.12       7735.01       393.25 o                         
   9   2   9       5839.53       5527.16       396.22 o                         
  10   2   9      19031.46      19027.71       880.44 o                         
 -10   3   9      10313.25       9889.17      1827.01 o                         
  -9   3   9       4905.53       4654.08       436.99 o                         
  -8   3   9         75.68        635.52       375.15 o                         
  -7   3   9      72117.64      72994.19      1169.95 o                         
  -6   3   9          7.42         98.95       179.42 o                         
  -5   3   9       2055.26       2201.90       151.01 o                         
  -4   3   9      66057.20      64502.66       686.94 o                         
  -3   3   9      53723.68      52971.36       627.02 o                         
  -2   3   9       2403.67       2318.95       124.60 o                         
  -1   3   9       8039.41       7753.82       194.04 o                         
   0   3   9     157811.89     157932.72      1110.24 o                         
   1   3   9      19909.39      19583.59       357.50 o                         
   2   3   9       4168.78       4099.81       195.61 o                         
   3   3   9      89050.19      90080.16       907.68 o                         
   4   3   9      35330.20      35631.98       567.47 o                         
   5   3   9      23647.45      24051.94       532.28 o                         
   6   3   9      11101.01      12076.00       406.34 o                         
   7   3   9      16446.95      17059.22       570.07 o                         
   8   3   9      13638.89      14274.36       520.45 o                         
   9   3   9        608.85        589.09       249.50 o                         
  10   3   9       5020.17       5870.26       637.51 o                         
 -10   4   9       6090.84       5744.02       758.94 o                         
  -9   4   9      30594.93      29982.22      1021.43 o                         
  -8   4   9       2913.56       2245.37       339.36 o                         
  -7   4   9        506.30        272.38       280.85 o                         
  -6   4   9     104563.65     105687.55      1260.91 o                         
  -5   4   9       3032.32       2869.53       186.30 o                         
  -4   4   9       1149.79       1063.87       129.00 o                         
  -3   4   9      16102.22      15964.62       353.49 o                         
  -2   4   9      33096.87      33017.55       477.77 o                         
  -1   4   9      15273.74      15368.85       285.83 o                         
   0   4   9      16520.01      16775.90       318.63 o                         
   1   4   9      96668.00      97148.64       857.01 o                         
   2   4   9       5962.27       5899.86       252.62 o                         
   3   4   9      17600.82      18226.68       387.06 o                         
   4   4   9       5682.38       5911.53       289.25 o                         
   5   4   9        586.80        719.41       169.51 o                         
   6   4   9      12484.28      13010.27       429.21 o                         
   7   4   9      26844.14      28000.84       721.68 o                         
   8   4   9        887.22        981.40       242.60 o                         
   9   4   9       7836.35       7615.06       443.10 o                         
  10   4   9      13613.86      13380.84       948.96 o                         
 -10   5   9        258.76        -10.01       472.37 o                         
  -9   5   9        590.21       1131.75       324.76 o                         
  -8   5   9        804.31        447.90       278.56 o                         
  -7   5   9      40336.38      41935.74      1093.11 o                         
  -6   5   9      16191.59      16311.67       579.14 o                         
  -5   5   9       7875.73       7809.38       287.35 o                         
  -4   5   9      27786.08      26946.61       466.06 o                         
  -3   5   9       7256.86       7332.94       267.10 o                         
  -2   5   9      22855.05      22961.04       345.74 o                         
  -1   5   9        621.77        569.79       109.74 o                         
   0   5   9      31651.01      31892.54       445.68 o                         
   1   5   9       4163.37       4257.16       193.96 o                         
   2   5   9        128.59        204.47        72.56 o                         
   3   5   9      45026.32      46470.38       656.99 o                         
   4   5   9       2079.70       1977.76       177.25 o                         
   5   5   9      16239.57      16619.34       410.28 o                         
   6   5   9       2872.09       2810.93       236.27 o                         
   7   5   9        856.65        842.42       221.27 o                         
   8   5   9      13657.63      13894.02       553.87 o                         
   9   5   9        578.61        728.81       250.92 o                         
  10   5   9       4233.36       4259.43       654.59 o                         
 -10   6   9      64654.21      62960.86      2556.00 o                         
  -9   6   9       2325.95       2127.47       363.96 o                         
  -8   6   9      11717.93      11977.81       662.54 o                         
  -7   6   9      26744.60      28210.16       911.43 o                         
  -6   6   9      56984.55      57550.25      1092.93 o                         
  -5   6   9       4093.11       4031.98       203.20 o                         
  -4   6   9       8847.81       8799.13       296.72 o                         
  -3   6   9     136775.09     134368.28      1016.32 o                         
  -2   6   9        830.59        924.63       108.46 o                         
  -1   6   9      69075.31      68632.82       707.05 o                         
   0   6   9      40751.93      39961.43       501.55 o                         
   1   6   9       1284.11       1261.40       121.65 o                         
   2   6   9      26001.85      26869.37       426.65 o                         
   3   6   9       3689.67       3651.71       178.59 o                         
   4   6   9       1171.97       1492.43       176.01 o                         
   5   6   9         13.28        183.96       147.86 o                         
   6   6   9      25202.03      25400.84       591.39 o                         
   7   6   9        139.10        174.05       212.08 o                         
   8   6   9       7793.50       8329.98       438.94 o                         
   9   6   9      12098.19      12356.25       573.52 o                         
  10   6   9       1605.52        390.47      1158.45 o                         
 -10   7   9       2474.47       1788.76      2938.49 o                         
  -9   7   9       5820.45       6690.37       553.70 o                         
  -8   7   9        890.62        253.94       351.84 o                         
  -7   7   9       5285.50       5221.00       430.60 o                         
  -6   7   9       3099.45       2613.20       287.91 o                         
  -5   7   9       4942.12       5174.98       276.86 o                         
  -4   7   9      21736.80      21433.41       422.06 o                         
  -3   7   9        459.96        523.47       109.08 o                         
  -2   7   9       6267.98       6249.62       188.73 o                         
  -1   7   9       5278.57       5004.31       204.60 o                         
   0   7   9       2911.20       2996.86       152.83 o                         
   1   7   9      26992.95      26762.81       436.64 o                         
   2   7   9      14986.80      15099.80       331.76 o                         
   3   7   9      13944.09      13801.52       356.48 o                         
   4   7   9       3433.36       3501.43       190.67 o                         
   5   7   9        968.06        768.12       154.83 o                         
   6   7   9       9903.15       9792.37       408.19 o                         
   7   7   9        104.05        261.96       223.43 o                         
   8   7   9       7978.61       8417.53       440.25 o                         
   9   7   9        800.05        815.88       350.45 o                         
  -9   8   9        533.67        645.21       396.45 o                         
  -8   8   9         23.31        648.77       329.06 o                         
  -7   8   9       8479.37       8396.03       502.36 o                         
  -6   8   9       3669.84       3393.08       291.52 o                         
  -5   8   9       4988.62       4848.56       317.80 o                         
  -4   8   9       1729.93       1312.14       174.70 o                         
  -3   8   9      22525.97      22040.81       407.12 o                         
  -2   8   9      13560.07      13421.40       287.47 o                         
  -1   8   9        323.33        352.64        83.65 o                         
   0   8   9         67.84        365.50        85.49 o                         
   1   8   9       1711.00       1690.13       177.94 o                         
   2   8   9       2050.62       2258.21       162.95 o                         
   3   8   9      17584.00      17686.64       409.41 o                         
   4   8   9      22460.27      21921.25       444.48 o                         
   5   8   9       5692.80       5484.00       271.25 o                         
   6   8   9       3977.24       3913.69       297.67 o                         
   7   8   9      12924.30      13719.16       529.83 o                         
   8   8   9       4191.18       4435.33       340.37 o                         
   9   8   9         62.57        425.25       365.54 o                         
  -9   9   9       2237.46       2795.92       501.38 o                         
  -8   9   9       2902.85       2539.35       498.15 o                         
  -7   9   9       8824.18       9222.73       527.44 o                         
  -6   9   9      17602.61      17885.94       615.30 o                         
  -5   9   9      19451.78      19335.19       594.75 o                         
  -4   9   9      15139.37      15017.14       475.21 o                         
  -3   9   9      13100.73      13682.55       378.13 o                         
  -2   9   9       5351.62       5355.00       216.40 o                         
  -1   9   9        690.96        758.30        94.43 o                         
   0   9   9       1965.15       1985.84       152.95 o                         
   1   9   9       9904.15       9911.63       304.08 o                         
   2   9   9      20012.58      20549.09       455.06 o                         
   3   9   9      19163.28      19206.12       453.03 o                         
   4   9   9      21479.58      20392.17       483.76 o                         
   5   9   9      14872.07      14228.23       414.49 o                         
   6   9   9       6027.18       6370.41       319.97 o                         
   7   9   9       2195.70       2333.97       267.89 o                         
   8   9   9        527.79        492.44       237.37 o                         
   9   9   9       1303.47       1051.97       631.14 o                         
  -9  10   9      34293.15      31422.60      2320.95 o                         
  -8  10   9       1813.25       1586.28       484.10 o                         
  -7  10   9        215.10        203.12       287.23 o                         
  -6  10   9      18062.28      16984.55       639.27 o                         
  -5  10   9      30860.92      31623.76       778.61 o                         
  -4  10   9        159.29        387.62       193.17 o                         
  -3  10   9        422.23        414.44       142.91 o                         
  -2  10   9     133243.53     131391.69      1129.93 o                         
  -1  10   9      14800.43      14595.65       319.00 o                         
   0  10   9      46344.35      44501.66       665.94 o                         
   1  10   9      26157.29      26191.22       480.82 o                         
   2  10   9         47.32        -97.85       138.86 o                         
   3  10   9      29860.90      29737.01       588.77 o                         
   4  10   9      13809.96      14044.57       434.46 o                         
   5  10   9      41584.91      41071.80       737.97 o                         
   6  10   9        988.41       1100.00       193.16 o                         
   7  10   9      50492.82      51156.63      1056.09 o                         
   8  10   9      13548.64      13525.61       709.80 o                         
   9  10   9       4660.11       2538.45       817.97 o                         
  -9  11   9       4640.71       4821.04      1146.84 o                         
  -8  11   9       3603.11       4527.37       499.72 o                         
  -7  11   9       3632.08       4218.94       452.98 o                         
  -6  11   9      11027.07      11819.31       562.44 o                         
  -5  11   9       3187.12       3191.44       302.85 o                         
  -4  11   9         32.88         -0.84       213.37 o                         
  -3  11   9      14532.86      13902.29       446.77 o                         
  -2  11   9      23001.22      22116.65       508.38 o                         
  -1  11   9       1672.71       1826.95       178.18 o                         
   0  11   9      14550.75      14294.52       358.26 o                         
   1  11   9     117989.91     113314.01      1124.77 o                         
   2  11   9      13552.89      13774.42       382.52 o                         
   3  11   9         20.35         89.32       166.87 o                         
   4  11   9      53026.58      52796.53       873.07 o                         
   5  11   9       6688.61       6666.42       310.29 o                         
   6  11   9       4007.06       4224.25       304.90 o                         
   7  11   9       6486.10       7119.41       424.81 o                         
   8  11   9      35993.24      36994.10      1213.81 o                         
   9  11   9        293.61        315.29       653.19 o                         
  -8  12   9        919.39        521.18       371.87 o                         
  -7  12   9        124.72        262.01       285.04 o                         
  -6  12   9      44382.66      44323.34      1078.00 o                         
  -5  12   9        967.66       1334.05       261.88 o                         
  -4  12   9        736.98        666.81       221.93 o                         
  -3  12   9      13564.15      13404.17       519.27 o                         
  -2  12   9      34011.36      34137.53       719.19 o                         
  -1  12   9       2527.18       2241.18       178.39 o                         
   0  12   9       1452.38       1238.32       167.04 o                         
   1  12   9      46397.65      45299.00       705.12 o                         
   2  12   9        591.54        541.20       153.76 o                         
   3  12   9       5922.86       5282.01       274.98 o                         
   4  12   9       5620.23       5384.55       303.31 o                         
   5  12   9       1845.61       1912.45       233.24 o                         
   6  12   9         79.40        204.20       194.38 o                         
   7  12   9       8080.82       8142.23       593.52 o                         
   8  12   9       4425.52       2845.95       671.16 o                         
  -8  13   9      25699.01      22380.61      1428.39 o                         
  -7  13   9       5615.43       5117.55       556.52 o                         
  -6  13   9      35953.50      36528.18      1045.20 o                         
  -5  13   9      40413.23      42573.40      1134.12 o                         
  -4  13   9        147.17         94.92       264.70 o                         
  -3  13   9      67786.09      67309.12      1172.37 o                         
  -2  13   9       1801.20       1817.59       262.95 o                         
  -1  13   9       7573.61       7334.98       366.96 o                         
   0  13   9      40009.22      39088.85       719.04 o                         
   1  13   9      93483.06      90763.90      1081.85 o                         
   2  13   9      39748.51      39019.56       690.98 o                         
   3  13   9        333.18        417.29       170.10 o                         
   4  13   9      98113.23      97447.61      1279.75 o                         
   5  13   9       2562.20       2375.26       255.62 o                         
   6  13   9       4584.34       4546.25       423.35 o                         
   7  13   9      27911.22      26939.07      1049.15 o                         
   8  13   9      18988.49      16431.77      1574.24 o                         
  -8  14   9       2364.37       2159.72       798.63 o                         
  -7  14   9       1849.62       1341.34       408.36 o                         
  -6  14   9       7226.33       6912.85       499.22 o                         
  -5  14   9      15456.91      17135.28       748.74 o                         
  -4  14   9       1792.00       1124.52       355.76 o                         
  -3  14   9      19356.08      19264.58       666.06 o                         
  -2  14   9      40578.14      41404.26       912.27 o                         
  -1  14   9      14819.01      14847.88       515.71 o                         
   0  14   9       9902.04       9797.07       431.57 o                         
   1  14   9        133.49        353.62       161.87 o                         
   2  14   9        797.79        565.72       170.82 o                         
   3  14   9        131.33        181.63       172.01 o                         
   4  14   9      10744.32      10342.90       442.29 o                         
   5  14   9      27272.85      26566.34       720.93 o                         
   6  14   9       6258.15       5719.04       539.37 o                         
   7  14   9       3197.82       2991.26       414.72 o                         
   8  14   9       8786.83       5356.59      1264.03 o                         
  -7  15   9      12447.51      12067.83      1029.20 o                         
  -6  15   9        125.52        131.42       305.81 o                         
  -5  15   9       1200.66       1160.94       349.37 o                         
  -4  15   9       6376.20       5945.24       498.53 o                         
  -3  15   9      25053.82      24022.47       895.16 o                         
  -2  15   9       1714.12       1487.25       308.01 o                         
  -1  15   9         32.58        240.44       231.38 o                         
   0  15   9      43083.21      42377.69       931.20 o                         
   1  15   9       1518.81       1454.93       214.33 o                         
   2  15   9       1395.28       1069.36       193.19 o                         
   3  15   9      11702.84      10670.77       435.37 o                         
   4  15   9      20207.81      20503.53       624.50 o                         
   5  15   9        994.65       1195.77       290.90 o                         
   6  15   9         10.85       -127.98       329.58 o                         
   7  15   9      11310.64      10459.32       912.13 o                         
  -7  16   9        380.65        166.00       510.26 o                         
  -6  16   9          9.06        132.47       355.30 o                         
  -5  16   9       3317.45       2883.20       483.93 o                         
  -4  16   9       3880.83       3731.09       417.97 o                         
  -3  16   9         89.67        275.25       320.98 o                         
  -2  16   9      16544.34      17295.91       685.78 o                         
  -1  16   9      16818.95      16530.76       609.38 o                         
   0  16   9         68.65       -180.40       194.02 o                         
   1  16   9       2040.05       2308.63       256.78 o                         
   2  16   9       2424.58       1824.11       264.43 o                         
   3  16   9        259.33        188.50       197.09 o                         
   4  16   9         25.13        163.75       267.36 o                         
   5  16   9       3265.35       3251.88       353.68 o                         
   6  16   9       3882.10       3124.66       449.77 o                         
   7  16   9        264.81         45.89       533.11 o                         
  -6  17   9        479.72       1151.77       478.22 o                         
  -5  17   9      23066.84      22847.10       896.99 o                         
  -4  17   9      21514.83      22418.56       902.78 o                         
  -3  17   9      24759.20      26713.69       978.86 o                         
  -2  17   9       2681.59       2647.50       341.48 o                         
  -1  17   9       1655.32       1611.32       262.03 o                         
   0  17   9      55617.61      54394.02      1114.44 o                         
   1  17   9        803.50        664.18       231.43 o                         
   2  17   9      56048.16      55523.66      1228.41 o                         
   3  17   9      33952.32      32394.08       845.08 o                         
   4  17   9      14961.99      14056.23       660.85 o                         
   5  17   9      37211.90      36002.51      1538.77 o                         
   6  17   9       2696.16       2913.11       738.18 o                         
  -6  18   9       5739.54       4209.64      1457.98 o                         
  -5  18   9       1287.99       1379.62       365.93 o                         
  -4  18   9       8675.04       9416.80       707.67 o                         
  -3  18   9      11094.67      11510.32       663.35 o                         
  -2  18   9       5363.72       4937.67       400.91 o                         
  -1  18   9      16694.58      16321.06       672.87 o                         
   0  18   9       1578.33       1675.39       293.15 o                         
   1  18   9       1223.15       1109.80       268.06 o                         
   2  18   9       3086.01       2867.26       333.71 o                         
   3  18   9       5039.46       5133.44       501.40 o                         
   4  18   9        156.63        112.75       282.71 o                         
   5  18   9       1694.18       1178.62       350.74 o                         
   6  18   9      14196.31      12532.90      1237.23 o                         
  -5  19   9        313.16       -101.55       708.78 o                         
  -4  19   9       4382.91       4101.80       438.76 o                         
  -3  19   9      23801.34      24371.86       981.33 o                         
  -2  19   9         56.19        533.47       264.30 o                         
  -1  19   9        991.28        723.46       273.58 o                         
   0  19   9      13862.53      13092.89       652.93 o                         
   1  19   9       8057.93       7921.65       490.21 o                         
   2  19   9        489.03        372.83       337.37 o                         
   3  19   9       4662.19       3956.71       480.84 o                         
   4  19   9      30566.06      30714.09      1170.36 o                         
   5  19   9       2192.69       1243.49       498.06 o                         
  -4  20   9       9068.82       9702.96       774.13 o                         
  -3  20   9      11571.02      12770.16       722.12 o                         
  -2  20   9         16.36        120.00       301.96 o                         
  -1  20   9      46620.49      44370.02      1212.49 o                         
   0  20   9        120.76         64.41       265.36 o                         
   1  20   9       1469.45        849.65       341.38 o                         
   2  20   9      14942.90      14373.20       809.53 o                         
   3  20   9      12557.12      12269.83       920.63 o                         
   4  20   9        282.47        763.51       477.91 o                         
  -3  21   9       2418.04       1948.92       634.99 o                         
  -2  21   9       1086.95        690.19       450.30 o                         
  -1  21   9       1489.76        958.11       343.02 o                         
   0  21   9       2042.35       1451.90       353.73 o                         
   1  21   9       8312.44       8736.20       827.44 o                         
   2  21   9      22985.27      22414.27      1298.36 o                         
   3  21   9       9670.24       8836.11      1082.20 o                         
  -2  22   9      17895.21      16075.64      1424.75 o                         
  -1  22   9        849.22        644.59       387.95 o                         
   0  22   9       2433.30        584.60       567.82 o                         
   1  22   9      24312.70      22761.71      1844.82 o                         
 -10   0  10      12109.37      11367.17      3540.08 o                         
  -9   0  10        449.79        275.53       514.24 o                         
  -8   0  10        641.88       1208.46       322.15 o                         
  -7   0  10      77420.16      75036.61      1703.96 o                         
  -6   0  10        991.69        819.23       258.75 o                         
  -5   0  10        120.95        181.36       235.68 o                         
  -4   0  10      26242.35      24699.78       742.19 o                         
  -3   0  10      11102.25      10917.05       453.85 o                         
  -2   0  10      27393.68      27830.09       632.25 o                         
  -1   0  10       1782.06       1822.22       185.10 o                         
   0   0  10      42839.43      42299.56       693.13 o                         
   1   0  10      30189.57      30605.61       737.80 o                         
   2   0  10        933.95        871.49       129.97 o                         
   3   0  10      24774.21      25709.21       798.97 o                         
   4   0  10       5586.31       4922.70       384.30 o                         
   5   0  10       7375.00       7439.30       440.72 o                         
   6   0  10         28.97        264.76       244.84 o                         
   7   0  10       3295.58       3610.38       476.77 o                         
   8   0  10       4144.36       5258.51       533.38 o                         
   9   0  10        110.58        321.01       332.11 o                         
  10   0  10         11.26       2598.29      1416.55 o                         
 -10   1  10      15073.24      16647.80      2323.98 o                         
  -9   1  10       1037.05        675.69       405.84 o                         
  -8   1  10         80.20        366.27       280.03 o                         
  -7   1  10      11958.66      11947.41       487.31 o                         
  -6   1  10         26.78        211.85       181.79 o                         
  -5   1  10          2.45        118.68       168.35 o                         
  -4   1  10       1982.70       1821.72       168.75 o                         
  -3   1  10      20369.18      19948.74       318.25 o                         
  -2   1  10        481.03        401.15        88.88 o                         
  -1   1  10       1590.91       1713.70       100.56 o                         
   0   1  10      45645.45      46112.69       542.55 o                         
   1   1  10       7290.68       7372.87       233.00 o                         
   2   1  10        140.93        199.12        88.48 o                         
   3   1  10       4574.17       4734.54       243.16 o                         
   4   1  10       1275.17       1255.69       166.30 o                         
   5   1  10       2809.09       2992.15       229.19 o                         
   6   1  10        379.54        343.90       163.94 o                         
   7   1  10      17460.07      17398.10       596.51 o                         
   8   1  10       6967.95       6948.11       409.61 o                         
   9   1  10         35.83        195.65       263.94 o                         
  10   1  10       4443.33       4518.13       859.01 o                         
 -10   2  10      16650.81      18478.57      2416.22 o                         
  -9   2  10      10603.19      10395.21       617.93 o                         
  -8   2  10         51.62         99.29       270.30 o                         
  -7   2  10      21227.90      21534.61       651.68 o                         
  -6   2  10      49777.97      48796.88       852.81 o                         
  -5   2  10       1186.75       1392.40       185.00 o                         
  -4   2  10        165.54        239.09        92.55 o                         
  -3   2  10      80373.08      79100.16       789.65 o                         
  -2   2  10      47933.23      46027.04       509.07 o                         
  -1   2  10       2753.80       2698.53       135.69 o                         
   0   2  10      41092.23      41159.99       535.71 o                         
   1   2  10     132444.47     134480.73      1091.89 o                         
   2   2  10       1011.59        708.88       102.11 o                         
   3   2  10          0.72        128.24        97.26 o                         
   4   2  10      42555.57      43791.11       729.86 o                         
   5   2  10      14544.96      15403.26       439.10 o                         
   6   2  10       6525.96       6618.64       322.47 o                         
   7   2  10       1054.98       1029.33       272.20 o                         
   8   2  10      21254.26      21567.00       666.52 o                         
   9   2  10       1112.44        626.62       296.00 o                         
  10   2  10       2054.34       3199.76       615.37 o                         
 -10   3  10      20364.25      18759.71      4028.56 o                         
  -9   3  10        340.59        412.20       304.72 o                         
  -8   3  10       1456.51       1602.64       304.57 o                         
  -7   3  10       1387.31       1484.76       283.87 o                         
  -6   3  10        281.09        538.43       179.94 o                         
  -5   3  10       5952.55       5753.68       262.87 o                         
  -4   3  10      16649.79      17081.56       386.51 o                         
  -3   3  10       9968.01       9993.84       275.27 o                         
  -2   3  10       5076.80       5076.93       186.45 o                         
  -1   3  10       3569.47       4000.64       158.39 o                         
   0   3  10        950.24       1023.96       127.16 o                         
   1   3  10      24962.69      25159.49       444.91 o                         
   2   3  10       4507.62       4659.64       206.88 o                         
   3   3  10      11089.83      11697.74       363.75 o                         
   4   3  10      25291.03      25256.03       479.11 o                         
   5   3  10       1032.82        774.49       174.27 o                         
   6   3  10       5327.68       5926.63       311.55 o                         
   7   3  10        916.89        924.59       216.64 o                         
   8   3  10      12983.40      13270.50       551.19 o                         
   9   3  10        238.52       1077.67       350.21 o                         
  10   3  10        423.74         50.89       667.99 o                         
 -10   4  10      11664.71       8711.98      1073.12 o                         
  -9   4  10       5711.57       5730.84       496.12 o                         
  -8   4  10         63.95        180.98       285.47 o                         
  -7   4  10       1340.21       1403.35       316.93 o                         
  -6   4  10     102605.56     102558.84      1260.00 o                         
  -5   4  10        321.11        439.77       141.95 o                         
  -4   4  10      12200.54      12395.02       344.61 o                         
  -3   4  10     162251.11     157599.09      1232.80 o                         
  -2   4  10       9606.58       9841.05       283.16 o                         
  -1   4  10       4262.46       4489.90       173.19 o                         
   0   4  10      11793.16      12469.01       304.48 o                         
   1   4  10     134391.06     134282.44      1128.93 o                         
   2   4  10       1612.11       1830.44       164.80 o                         
   3   4  10      33775.14      34005.31       628.88 o                         
   4   4  10     155800.69     158153.06      1666.43 o                         
   5   4  10       2450.91       2303.75       206.27 o                         
   6   4  10      16868.81      16924.42       523.21 o                         
   7   4  10       4993.39       5193.41       337.79 o                         
   8   4  10      10509.04      10701.60       504.40 o                         
   9   4  10       1007.54        658.06       240.74 o                         
  10   4  10      12520.57       9834.92      1103.66 o                         
 -10   5  10        867.40       1135.16       592.33 o                         
  -9   5  10      27294.03      25672.21       998.05 o                         
  -8   5  10        171.41        347.04       287.37 o                         
  -7   5  10      21921.81      21338.94       797.24 o                         
  -6   5  10       1613.85       1422.66       231.47 o                         
  -5   5  10      25175.71      25169.60       513.08 o                         
  -4   5  10      22669.44      22748.33       440.29 o                         
  -3   5  10      54177.15      52404.43       681.58 o                         
  -2   5  10      58008.18      57654.30       702.33 o                         
  -1   5  10         15.74        152.56        98.31 o                         
   0   5  10     175614.62     173851.06      1230.68 o                         
   1   5  10         11.03         46.51       142.61 o                         
   2   5  10        532.11        545.56       147.07 o                         
   3   5  10      99511.50      98233.52      1009.40 o                         
   4   5  10      73881.07      74306.30       863.24 o                         
   5   5  10      11035.73      11042.33       418.84 o                         
   6   5  10       6830.33       6552.75       335.37 o                         
   7   5  10      99842.34      99161.94      1418.81 o                         
   8   5  10        394.30        439.12       301.43 o                         
   9   5  10        390.89        800.27       278.91 o                         
  -9   6  10       6982.72       6296.09       550.88 o                         
  -8   6  10        297.59        228.73       307.05 o                         
  -7   6  10         36.45        -93.48       306.86 o                         
  -6   6  10        724.44        696.02       227.06 o                         
  -5   6  10         84.69        297.61       172.42 o                         
  -4   6  10       4083.47       4126.30       214.85 o                         
  -3   6  10       7646.13       7415.97       285.14 o                         
  -2   6  10      12496.43      12781.67       297.72 o                         
  -1   6  10       7966.24       8374.38       256.31 o                         
   0   6  10        103.20        103.08        87.68 o                         
   1   6  10      10324.88      10595.07       286.28 o                         
   2   6  10        378.10        499.95       131.86 o                         
   3   6  10        129.06        164.24       116.98 o                         
   4   6  10       2311.68       2384.14       223.17 o                         
   5   6  10       1216.19        965.80       196.28 o                         
   6   6  10       5068.72       5387.78       309.84 o                         
   7   6  10        135.88        513.40       210.22 o                         
   8   6  10       5438.51       5363.22       395.42 o                         
   9   6  10        203.28       -243.61       243.61 o                         
  -9   7  10      41611.39      41287.88      1335.98 o                         
  -8   7  10       2694.34       2924.81       391.51 o                         
  -7   7  10       3713.92       3517.86       559.73 o                         
  -6   7  10      36858.65      36971.00      1094.01 o                         
  -5   7  10       1802.54       1694.06       198.04 o                         
  -4   7  10       1158.65       1050.39       155.14 o                         
  -3   7  10      12691.55      12419.72       306.12 o                         
  -2   7  10      21709.02      21971.23       407.85 o                         
  -1   7  10       5872.52       5847.74       230.27 o                         
   0   7  10      81627.25      79796.11       766.30 o                         
   1   7  10      10370.57      10572.24       286.59 o                         
   2   7  10       4488.41       4476.70       198.07 o                         
   3   7  10      12897.96      13173.12       338.96 o                         
   4   7  10      24724.43      25163.17       506.31 o                         
   5   7  10        405.00        466.32       185.87 o                         
   6   7  10       3269.04       3044.32       253.94 o                         
   7   7  10      73539.01      73432.66      1220.83 o                         
   8   7  10        387.26        553.34       222.92 o                         
   9   7  10       3906.37       3324.27       469.16 o                         
  -9   8  10       4622.83       3901.09       638.03 o                         
  -8   8  10       4921.17       4566.93       475.84 o                         
  -7   8  10      10163.94      10375.14       648.43 o                         
  -6   8  10      21566.27      21634.91       748.72 o                         
  -5   8  10      19699.10      20139.15       625.80 o                         
  -4   8  10      28272.08      29430.94       652.73 o                         
  -3   8  10       4539.96       4682.69       246.19 o                         
  -2   8  10        117.34         95.91       127.75 o                         
  -1   8  10       1445.60       1696.67       144.02 o                         
   0   8  10       5871.34       5895.72       223.82 o                         
   1   8  10      17039.68      17400.42       375.06 o                         
   2   8  10      20346.59      20790.58       416.33 o                         
   3   8  10      26943.21      27625.06       540.65 o                         
   4   8  10      11678.83      11815.60       382.70 o                         
   5   8  10      12858.88      13073.26       441.51 o                         
   6   8  10      15721.93      15650.27       519.81 o                         
   7   8  10       1750.77       1761.61       313.43 o                         
   8   8  10        110.96        200.29       237.71 o                         
   9   8  10         64.50       -340.44       573.12 o                         
  -9   9  10       9420.42       9991.45       951.85 o                         
  -8   9  10       9456.74      10246.25       675.58 o                         
  -7   9  10       1109.13       1219.98       338.12 o                         
  -6   9  10      39842.51      39399.32       973.54 o                         
  -5   9  10        100.18         47.61       201.60 o                         
  -4   9  10       5148.85       5281.37       309.48 o                         
  -3   9  10       5701.83       5769.04       274.75 o                         
  -2   9  10      10983.81      10785.58       322.60 o                         
  -1   9  10      33868.23      33624.61       523.78 o                         
   0   9  10       2268.01       2069.41       159.84 o                         
   1   9  10       1470.41       1401.95       164.03 o                         
   2   9  10       2085.26       2413.67       199.75 o                         
   3   9  10        242.93        446.05       145.62 o                         
   4   9  10       6654.99       6754.64       293.93 o                         
   5   9  10      13156.42      12871.64       427.11 o                         
   6   9  10       3059.58       3182.45       258.62 o                         
   7   9  10      13593.65      14532.89       535.05 o                         
   8   9  10      19723.98      20607.78       716.10 o                         
   9   9  10       5752.95       3296.73       989.48 o                         
  -9  10  10       1572.53       1361.49      1121.66 o                         
  -8  10  10       1947.52       1942.03       445.95 o                         
  -7  10  10        818.35        804.23       365.92 o                         
  -6  10  10       3897.65       4220.35       379.63 o                         
  -5  10  10       2806.97       2317.08       262.52 o                         
  -4  10  10       2396.67       2344.45       297.87 o                         
  -3  10  10      15229.94      15766.72       445.08 o                         
  -2  10  10       6555.76       6673.91       268.41 o                         
  -1  10  10       3100.61       3006.56       190.92 o                         
   0  10  10       4433.12       4529.37       234.11 o                         
   1  10  10        284.47        249.21       158.99 o                         
   2  10  10        214.13        231.24       151.71 o                         
   3  10  10        230.76        259.09       166.95 o                         
   4  10  10       6372.69       6346.94       307.66 o                         
   5  10  10        717.34        549.84       170.15 o                         
   6  10  10         21.69        -62.18       183.61 o                         
   7  10  10        271.22        147.19       215.45 o                         
   8  10  10        924.06       1001.66       336.40 o                         
   9  10  10         19.68        553.79      3128.53 o                         
  -8  11  10      21591.54      23906.40       998.01 o                         
  -7  11  10         71.69         -0.53       305.13 o                         
  -6  11  10       2888.34       2634.89       540.48 o                         
  -5  11  10       1959.13       1341.92       241.45 o                         
  -4  11  10      27559.76      26820.04       771.81 o                         
  -3  11  10         61.61        126.60       213.81 o                         
  -2  11  10       5708.75       5631.58       311.75 o                         
  -1  11  10      59454.91      59399.54       798.94 o                         
   0  11  10       7285.48       7396.83       274.14 o                         
   1  11  10      13281.30      12448.09       371.40 o                         
   2  11  10      22635.42      22358.29       508.54 o                         
   3  11  10      14108.68      13977.84       425.41 o                         
   4  11  10      20574.62      20725.89       565.42 o                         
   5  11  10       2251.45       2067.95       251.79 o                         
   6  11  10      32153.73      33107.30       793.12 o                         
   7  11  10      11928.19      11551.20       531.48 o                         
   8  11  10      24666.30      23458.31       932.25 o                         
  -8  12  10       7539.83       9209.06       897.74 o                         
  -7  12  10      38827.05      38889.21      1229.71 o                         
  -6  12  10       2400.82       2033.65       346.01 o                         
  -5  12  10      57393.18      56865.15      1483.66 o                         
  -4  12  10      48473.11      48442.29      1124.31 o                         
  -3  12  10      33288.73      33971.04       898.41 o                         
  -2  12  10      28977.04      29345.77       708.79 o                         
  -1  12  10          9.14       -122.43       184.23 o                         
   0  12  10      39475.57      36995.71       719.21 o                         
   1  12  10       8194.65       7861.64       306.14 o                         
   2  12  10      88496.84      85503.99      1013.10 o                         
   3  12  10      21731.07      21300.52       535.42 o                         
   4  12  10       5322.60       5127.22       301.99 o                         
   5  12  10      73160.42      72146.84      1169.37 o                         
   6  12  10       4987.72       5085.64       361.06 o                         
   7  12  10        399.96        910.85       412.83 o                         
   8  12  10       5934.64       5738.46      1162.91 o                         
  -8  13  10       3143.64       4428.15      1204.35 o                         
  -7  13  10       1223.73        989.91       361.00 o                         
  -6  13  10          5.31        307.34       314.91 o                         
  -5  13  10       1192.85       1464.22       318.22 o                         
  -4  13  10        433.53        344.06       248.28 o                         
  -3  13  10       6596.76       6856.42       461.59 o                         
  -2  13  10      16591.41      16071.38       591.85 o                         
  -1  13  10      14132.88      13988.94       508.91 o                         
   0  13  10      12773.73      11802.14       411.28 o                         
   1  13  10         23.81        190.76       170.63 o                         
   2  13  10       1230.78       1403.91       202.67 o                         
   3  13  10       3282.33       3166.63       239.86 o                         
   4  13  10      14152.24      12875.92       450.03 o                         
   5  13  10       2536.88       2556.66       307.42 o                         
   6  13  10       1001.80        475.22       287.19 o                         
   7  13  10      13197.72      12585.40       732.68 o                         
   8  13  10        428.26       3344.80      1616.41 o                         
  -7  14  10      13926.32      14315.76       845.68 o                         
  -6  14  10      12463.88      12914.16       748.33 o                         
  -5  14  10      17153.72      18475.65       834.36 o                         
  -4  14  10       7379.76       7319.50       560.70 o                         
  -3  14  10      30186.33      31946.80       950.37 o                         
  -2  14  10      27205.66      27343.08       749.90 o                         
  -1  14  10        243.28        324.82       218.02 o                         
   0  14  10      10201.15      10473.66       531.09 o                         
   1  14  10      31072.56      29910.16       652.07 o                         
   2  14  10      22685.12      22310.63       561.27 o                         
   3  14  10       2361.18       2038.74       221.80 o                         
   4  14  10       8608.53       8034.28       406.05 o                         
   5  14  10      30710.99      29632.26       778.84 o                         
   6  14  10         37.17          4.07       316.10 o                         
   7  14  10        118.73        219.19       453.20 o                         
  -7  15  10        421.13       1059.77       548.79 o                         
  -6  15  10        727.80        752.70       355.69 o                         
  -5  15  10       1503.16        717.53       311.24 o                         
  -4  15  10       9288.48      10002.20       646.49 o                         
  -3  15  10       3261.08       3592.67       417.56 o                         
  -2  15  10      46888.51      45807.39       994.29 o                         
  -1  15  10      73304.80      70616.68      1242.55 o                         
   0  15  10       8702.41       7586.74       421.09 o                         
   1  15  10      18657.42      17965.04       627.89 o                         
   2  15  10      24191.54      24031.12       612.37 o                         
   3  15  10        631.97        687.25       204.93 o                         
   4  15  10         21.85       -211.47       211.47 o                         
   5  15  10       8875.62       9051.58       550.40 o                         
   6  15  10      16545.91      15684.69       814.67 o                         
   7  15  10       3389.81       4071.14       794.11 o                         
  -7  16  10        209.45       -639.75       670.58 o                         
  -6  16  10      48447.38      50724.77      1645.63 o                         
  -5  16  10      20414.05      21470.10       958.78 o                         
  -4  16  10       6532.02       6029.11       514.54 o                         
  -3  16  10      50776.55      53019.69      1361.82 o                         
  -2  16  10       1239.93       1099.29       269.78 o                         
  -1  16  10          6.84         13.99       234.12 o                         
   0  16  10       2339.65       2137.90       281.05 o                         
   1  16  10      67581.48      65683.70      1274.86 o                         
   2  16  10      19473.07      19111.72       598.05 o                         
   3  16  10      17448.63      15870.25       557.15 o                         
   4  16  10      40178.88      37145.82       891.57 o                         
   5  16  10       4958.39       5681.21       443.14 o                         
   6  16  10      17418.84      17618.86      1022.96 o                         
  -6  17  10        242.96       -656.99       657.43 o                         
  -5  17  10        219.49        378.98       384.05 o                         
  -4  17  10        789.84       1929.67       384.34 o                         
  -3  17  10       1563.04       1677.27       355.50 o                         
  -2  17  10        429.96        790.81       308.93 o                         
  -1  17  10        361.23        271.24       245.35 o                         
   0  17  10       3445.52       2651.62       313.30 o                         
   1  17  10         98.76        -92.37       262.09 o                         
   2  17  10        129.54        131.05       275.17 o                         
   3  17  10         15.52         17.64       239.62 o                         
   4  17  10       1493.38       1025.06       290.30 o                         
   5  17  10        904.09        780.41       302.14 o                         
   6  17  10         78.35       -613.83       827.30 o                         
  -5  18  10       9756.61      11584.46       932.60 o                         
  -4  18  10       2204.12       1329.99       372.13 o                         
  -3  18  10      44704.59      47275.80      1321.55 o                         
  -2  18  10       6885.00       7115.18       501.04 o                         
  -1  18  10        207.59        349.38       254.26 o                         
   0  18  10      11903.06      10982.74       552.03 o                         
   1  18  10      65401.95      63421.36      1343.18 o                         
   2  18  10       8048.68       8205.33       499.30 o                         
   3  18  10       4453.54       4544.56       610.97 o                         
   4  18  10      36346.39      34727.76      1100.02 o                         
   5  18  10        688.25        782.58       470.94 o                         
  -5  19  10      10377.98      12393.76      1413.39 o                         
  -4  19  10          1.87       -237.85       415.62 o                         
  -3  19  10      12958.57      12246.16       691.48 o                         
  -2  19  10      49027.85      52047.04      1325.23 o                         
  -1  19  10      12834.92      14354.66       666.52 o                         
   0  19  10      42263.25      40998.71      1131.87 o                         
   1  19  10       8967.05       9257.55       528.95 o                         
   2  19  10       1457.18       2439.20       502.55 o                         
   3  19  10      14432.48      13587.50       979.25 o                         
   4  19  10      11922.19      11893.15       866.66 o                         
   5  19  10       6233.63       4474.15      1299.67 o                         
  -4  20  10       2981.26       1181.72       975.61 o                         
  -3  20  10        490.56        301.28       340.89 o                         
  -2  20  10       8785.19       9038.04       627.48 o                         
  -1  20  10        671.75        454.72       278.23 o                         
   0  20  10       9913.96       8809.61       534.05 o                         
   1  20  10       1294.90        951.46       304.46 o                         
   2  20  10       9139.62       9397.05       720.07 o                         
   3  20  10       8405.89       9028.37       856.22 o                         
   4  20  10        121.07       -483.65       626.03 o                         
  -3  21  10       2429.56        424.08      1117.83 o                         
  -2  21  10       9552.44       9178.68       860.24 o                         
  -1  21  10       1076.19        840.58       573.89 o                         
   0  21  10      12519.61      12342.76       816.31 o                         
   1  21  10       1491.92       2162.28       602.07 o                         
   2  21  10        970.81       -199.07       459.11 o                         
 -10   1  11      15900.16      17924.02      3018.19 o                         
  -9   1  11      16600.25      17120.31       983.52 o                         
  -8   1  11          9.16       -272.83       272.83 o                         
  -7   1  11       3559.63       3054.49       289.19 o                         
  -6   1  11     103178.96     101320.30      1330.03 o                         
  -5   1  11       5279.72       4719.60       275.35 o                         
  -4   1  11       5484.40       5657.27       281.79 o                         
  -3   1  11      72627.42      71171.05       636.83 o                         
  -2   1  11      21247.81      21240.78       336.05 o                         
  -1   1  11        105.11        199.39        83.92 o                         
   0   1  11      12189.61      12327.89       278.17 o                         
   1   1  11      59718.10      60309.46       725.49 o                         
   2   1  11        489.58        443.47       133.73 o                         
   3   1  11      53814.71      53916.62       769.80 o                         
   4   1  11      23008.10      24317.52       619.32 o                         
   5   1  11       2239.43       2109.89       225.56 o                         
   6   1  11       1622.82       1538.76       215.16 o                         
   7   1  11      10286.01      10393.42       480.21 o                         
   8   1  11          3.59         89.57       212.31 o                         
   9   1  11         56.37        105.80       259.53 o                         
 -10   2  11      18593.90      13031.31      3757.70 o                         
  -9   2  11       7959.97       7658.33       704.51 o                         
  -8   2  11       1214.80       1142.28       284.69 o                         
  -7   2  11       7075.30       6545.35       446.75 o                         
  -6   2  11        228.01        337.44       196.98 o                         
  -5   2  11        273.00        264.13       166.83 o                         
  -4   2  11       6589.63       6579.87       290.82 o                         
  -3   2  11      60811.59      60927.12       699.04 o                         
  -2   2  11       1922.26       1984.71       121.13 o                         
  -1   2  11       7223.41       7160.67       209.21 o                         
   0   2  11      86130.41      86033.52       803.62 o                         
   1   2  11       1523.48       1517.09       142.51 o                         
   2   2  11        516.31        501.74       107.48 o                         
   3   2  11        496.20        411.77       123.97 o                         
   4   2  11      23237.26      23566.37       605.96 o                         
   5   2  11          1.46       -111.87       190.23 o                         
   6   2  11      10182.30       9682.75       415.23 o                         
   7   2  11      36310.78      37731.35       886.98 o                         
   8   2  11        677.72        669.45       233.47 o                         
   9   2  11       2079.21       1622.03       347.06 o                         
  -9   3  11       7312.99       7441.97       570.13 o                         
  -8   3  11       1530.98       1101.17       375.93 o                         
  -7   3  11      22490.64      22490.02       820.08 o                         
  -6   3  11      14599.34      14243.64       481.51 o                         
  -5   3  11      21920.44      22652.14       525.00 o                         
  -4   3  11      10908.54      11363.31       351.51 o                         
  -3   3  11      10857.60      10421.30       320.93 o                         
  -2   3  11      48051.94      47228.64       616.03 o                         
  -1   3  11        872.97        772.48       119.37 o                         
   0   3  11       1383.61       1341.98       135.27 o                         
   1   3  11      10627.13      11334.67       312.99 o                         
   2   3  11      18650.14      19006.94       402.35 o                         
   3   3  11         24.63        -19.62       147.39 o                         
   4   3  11       4831.57       5219.97       299.53 o                         
   5   3  11      13657.68      13683.02       480.35 o                         
   6   3  11         51.88        406.80       213.67 o                         
   7   3  11      14028.99      14324.67       557.79 o                         
   8   3  11        492.61        668.11       260.51 o                         
   9   3  11       1841.82       1690.27       305.43 o                         
  -9   4  11       3293.67       2492.47       399.92 o                         
  -8   4  11      10728.34      11352.10       800.72 o                         
  -7   4  11       4748.43       4681.32       423.21 o                         
  -6   4  11        237.81        -43.59       226.09 o                         
  -5   4  11       3234.16       3125.45       228.40 o                         
  -4   4  11       1832.06       1950.24       173.55 o                         
  -3   4  11      40980.47      40011.59       607.83 o                         
  -2   4  11       5558.62       5501.51       206.38 o                         
  -1   4  11      14641.81      14569.60       330.77 o                         
   0   4  11      67772.12      69030.77       774.17 o                         
   1   4  11      15215.04      15659.21       397.12 o                         
   2   4  11       2939.25       3042.42       194.22 o                         
   3   4  11       4640.60       4776.26       272.01 o                         
   4   4  11      63191.84      63287.38       968.56 o                         
   5   4  11      11014.20      10717.51       411.57 o                         
   6   4  11        177.77        259.91       214.21 o                         
   7   4  11      40003.20      39580.55       914.27 o                         
   8   4  11      16679.81      16076.63       634.62 o                         
   9   4  11         49.31       -225.29       267.77 o                         
  -9   5  11       3083.67       3066.98       536.10 o                         
  -8   5  11       1764.61       1708.98       329.96 o                         
  -7   5  11      17229.97      17394.66       760.66 o                         
  -6   5  11        337.98        212.45       200.18 o                         
  -5   5  11        393.05        224.40       160.09 o                         
  -4   5  11        697.68        820.43       147.53 o                         
  -3   5  11        186.93        361.62       137.55 o                         
  -2   5  11      13155.73      13481.44       320.42 o                         
  -1   5  11       3193.23       3329.69       181.50 o                         
   0   5  11       8650.17       9217.43       252.16 o                         
   1   5  11       2095.90       2170.49       180.87 o                         
   2   5  11       5839.66       5872.20       259.10 o                         
   3   5  11       7891.28       8305.92       326.38 o                         
   4   5  11      27210.53      27579.37       633.04 o                         
   5   5  11       5658.84       5486.78       320.27 o                         
   6   5  11        384.70        514.18       217.10 o                         
   7   5  11      12436.79      12445.88       518.79 o                         
   8   5  11        332.12        365.47       236.60 o                         
   9   5  11         93.38       -197.06       311.18 o                         
  -9   6  11         26.80       -336.74       336.74 o                         
  -8   6  11      12480.64      12673.92       678.73 o                         
  -7   6  11        880.23        740.76       311.59 o                         
  -6   6  11       1448.30       1290.35       265.55 o                         
  -5   6  11        579.09        815.01       218.38 o                         
  -4   6  11      16053.56      15845.13       418.05 o                         
  -3   6  11       4951.41       5225.64       247.99 o                         
  -2   6  11      22213.46      21700.79       429.42 o                         
  -1   6  11      24358.95      24177.02       452.09 o                         
   0   6  11        437.61        534.19       106.95 o                         
   1   6  11      88894.25      88341.37       897.27 o                         
   2   6  11       6662.50       7088.47       286.96 o                         
   3   6  11        968.36        957.32       187.24 o                         
   4   6  11      46998.30      46773.35       775.33 o                         
   5   6  11      13877.93      13437.83       471.78 o                         
   6   6  11       7019.24       6499.31       364.21 o                         
   7   6  11       1403.47        953.07       232.23 o                         
   8   6  11      49021.00      50083.43      1123.23 o                         
   9   6  11       3215.20       2341.56       390.21 o                         
  -9   7  11       4314.99       3617.99       576.44 o                         
  -8   7  11        132.86        157.18       367.47 o                         
  -7   7  11       1311.21       1507.48       310.08 o                         
  -6   7  11      12580.74      13257.87       563.20 o                         
  -5   7  11      13203.84      13208.92       500.85 o                         
  -4   7  11      20746.31      20648.56       563.74 o                         
  -3   7  11       5011.27       5074.08       258.36 o                         
  -2   7  11        902.34        905.98       163.40 o                         
  -1   7  11       5142.17       5248.08       243.23 o                         
   0   7  11        552.19        525.87       123.43 o                         
   1   7  11      22928.89      22496.35       478.74 o                         
   2   7  11      10772.08      10583.90       348.35 o                         
   3   7  11       6793.10       6364.85       300.08 o                         
   4   7  11       7899.64       8139.02       335.29 o                         
   5   7  11       6459.69       6832.23       339.36 o                         
   6   7  11      15919.63      16285.27       554.27 o                         
   7   7  11       2939.56       2514.61       296.38 o                         
   8   7  11        661.54        593.41       268.29 o                         
   9   7  11        100.91        246.20       395.77 o                         
  -9   8  11       1415.24       1114.67       579.25 o                         
  -8   8  11        141.47        367.72       405.11 o                         
  -7   8  11      16114.38      17120.17       738.23 o                         
  -6   8  11       7649.24       7541.49       449.09 o                         
  -5   8  11        270.95        605.94       242.73 o                         
  -4   8  11      17014.21      16634.09       531.27 o                         
  -3   8  11      41012.65      40800.54       685.59 o                         
  -2   8  11         60.55        196.24       132.41 o                         
  -1   8  11       2396.08       2268.14       159.45 o                         
   0   8  11      34807.23      34454.03       552.74 o                         
   1   8  11      55334.69      54851.39       714.16 o                         
   2   8  11       6312.95       6561.21       288.52 o                         
   3   8  11      25450.32      24049.42       573.41 o                         
   4   8  11      54629.04      54226.76       845.69 o                         
   5   8  11       4565.23       4024.86       280.24 o                         
   6   8  11       1738.05       1868.82       259.89 o                         
   7   8  11       7916.14       7878.82       435.33 o                         
   8   8  11      18491.30      18498.62       684.67 o                         
   9   8  11       1280.59        469.58       741.80 o                         
  -9   9  11         85.03       -270.45       638.71 o                         
  -8   9  11       3772.01       3946.89       471.97 o                         
  -7   9  11       6931.94       7545.61       542.12 o                         
  -6   9  11       7642.52       7557.61       508.40 o                         
  -5   9  11       9573.39      10096.68       500.12 o                         
  -4   9  11       9470.62       9549.42       445.89 o                         
  -3   9  11       8482.00       8380.03       378.84 o                         
  -2   9  11       3941.31       4427.77       233.91 o                         
  -1   9  11       1782.75       1747.68       160.74 o                         
   0   9  11         74.51         88.50       156.76 o                         
   1   9  11       3189.09       3220.98       209.30 o                         
   2   9  11       8593.99       8592.64       313.40 o                         
   3   9  11      12838.62      13105.35       428.51 o                         
   4   9  11      20668.12      20255.10       535.63 o                         
   5   9  11       8562.62       8230.26       369.23 o                         
   6   9  11       3142.10       2660.98       245.03 o                         
   7   9  11       5957.47       5923.65       375.58 o                         
   8   9  11        249.91        246.14       243.56 o                         
  -8  10  11       6795.50       6658.04       576.22 o                         
  -7  10  11      43694.21      45415.84      1241.94 o                         
  -6  10  11       2939.14       3192.17       431.76 o                         
  -5  10  11       2252.42       2118.73       291.99 o                         
  -4  10  11       6713.06       6568.51       397.55 o                         
  -3  10  11      78521.20      79411.72      1231.69 o                         
  -2  10  11      21994.37      21621.28       589.39 o                         
  -1  10  11      21591.06      21552.51       511.31 o                         
   0  10  11     126651.04     122793.86      1288.15 o                         
   1  10  11       2262.88       2417.70       217.22 o                         
   2  10  11      13390.11      12872.13       389.25 o                         
   3  10  11      64081.25      63093.79       946.20 o                         
   4  10  11      61353.15      61557.22       980.89 o                         
   5  10  11        245.78        133.93       189.64 o                         
   6  10  11        318.23        333.75       188.13 o                         
   7  10  11      57924.10      59880.81      1163.62 o                         
   8  10  11        475.04         20.37       382.98 o                         
  -8  11  11        143.09       -229.67       391.28 o                         
  -7  11  11        986.32        594.64       328.80 o                         
  -6  11  11      48560.73      51918.46      1288.00 o                         
  -5  11  11        368.04        473.81       276.12 o                         
  -4  11  11      20340.98      19645.92       753.80 o                         
  -3  11  11      32855.87      32086.48       870.58 o                         
  -2  11  11      21373.71      20616.06       589.89 o                         
  -1  11  11      34604.05      34870.09       652.04 o                         
   0  11  11       2204.65       2017.96       187.46 o                         
   1  11  11      39397.29      38015.02       676.33 o                         
   2  11  11       2504.20       2232.39       195.58 o                         
   3  11  11      17355.46      17308.09       499.72 o                         
   4  11  11       3965.42       4463.13       292.05 o                         
   5  11  11         19.62        180.19       192.09 o                         
   6  11  11      36334.99      37217.59       843.95 o                         
   7  11  11        379.88        271.51       226.69 o                         
   8  11  11       1692.41       1801.35      1228.50 o                         
  -8  12  11        220.08       1096.45       740.16 o                         
  -7  12  11       1731.77       1643.18       516.07 o                         
  -6  12  11        472.60        483.62       346.01 o                         
  -5  12  11       1592.37       1525.52       376.65 o                         
  -4  12  11        219.02       -105.77       281.30 o                         
  -3  12  11      13045.71      12993.91       582.40 o                         
  -2  12  11       2510.52       2852.46       268.22 o                         
  -1  12  11       4844.71       5034.37       337.18 o                         
   0  12  11      22797.57      21995.09       565.68 o                         
   1  12  11        610.73        501.72       174.57 o                         
   2  12  11       1516.82       1369.29       187.99 o                         
   3  12  11        367.84        235.01       173.86 o                         
   4  12  11      18851.55      18609.42       547.07 o                         
   5  12  11         39.51        119.01       215.28 o                         
   6  12  11       3847.49       3601.48       319.27 o                         
   7  12  11      11664.47      11295.83       679.19 o                         
   8  12  11       1235.21       1218.12      1327.99 o                         
  -8  13  11       2910.47       3009.67      1073.26 o                         
  -7  13  11          2.68       -202.67       384.76 o                         
  -6  13  11      79358.93      83386.35      2447.77 o                         
  -5  13  11      12721.94      14930.29       731.02 o                         
  -4  13  11      21478.02      21462.58       816.13 o                         
  -3  13  11      48568.39      48799.16      1172.12 o                         
  -2  13  11       7307.63       7097.90       406.58 o                         
  -1  13  11       9298.71       8489.49       420.49 o                         
   0  13  11        189.05        292.74       223.67 o                         
   1  13  11      53890.76      50635.99       891.64 o                         
   2  13  11       6052.48       5978.75       314.13 o                         
   3  13  11      37627.54      35949.52       741.16 o                         
   4  13  11      12609.36      12291.90       447.71 o                         
   5  13  11       4838.00       4875.46       383.19 o                         
   6  13  11      38910.58      39945.07       986.63 o                         
   7  13  11        755.46       1150.42       423.05 o                         
  -7  14  11       8469.75       9313.00      1012.19 o                         
  -6  14  11        284.48        410.05       385.67 o                         
  -5  14  11        179.12        383.30       303.96 o                         
  -4  14  11        799.36        585.54       312.36 o                         
  -3  14  11       3071.00       2711.30       342.94 o                         
  -2  14  11      28022.47      28144.92       840.04 o                         
  -1  14  11      21944.58      22085.61       684.03 o                         
   0  14  11      15003.93      13826.09       560.14 o                         
   1  14  11      18366.83      17701.43       540.11 o                         
   2  14  11      17227.96      16672.51       520.39 o                         
   3  14  11      17264.14      16190.63       522.48 o                         
   4  14  11       3057.28       2485.50       263.74 o                         
   5  14  11       3117.87       2292.85       254.83 o                         
   6  14  11        807.14        745.72       322.53 o                         
   7  14  11       1647.28       1285.70       787.47 o                         
  -7  15  11       5055.83       4096.56       802.44 o                         
  -6  15  11       8413.23       8819.76       843.16 o                         
  -5  15  11       4832.94       5353.54       551.61 o                         
  -4  15  11       3024.44       3024.34       462.95 o                         
  -3  15  11       2625.39       2160.12       349.97 o                         
  -2  15  11      11307.85      10870.21       543.21 o                         
  -1  15  11        428.19        211.35       251.58 o                         
   0  15  11        596.17        506.59       233.73 o                         
   1  15  11       3558.86       3302.25       321.14 o                         
   2  15  11        473.69        303.96       196.85 o                         
   3  15  11       2071.64       1805.66       241.92 o                         
   4  15  11       3776.60       3276.16       277.89 o                         
   5  15  11       2671.77       2079.93       421.23 o                         
   6  15  11        203.45        180.49       312.60 o                         
   7  15  11      16036.48      20694.15      4120.19 o                         
  -6  16  11        275.55         63.92       713.39 o                         
  -5  16  11        171.72        549.82       354.17 o                         
  -4  16  11        848.86        933.76       362.67 o                         
  -3  16  11        275.60        248.63       301.96 o                         
  -2  16  11      10102.13      10185.26       564.93 o                         
  -1  16  11      18256.84      17054.22       631.79 o                         
   0  16  11        948.03        642.63       229.99 o                         
   1  16  11       3041.16       2269.22       295.34 o                         
   2  16  11       9951.40       8490.66       468.99 o                         
   3  16  11        247.48        205.95       234.26 o                         
   4  16  11        401.61        378.58       226.00 o                         
   5  16  11        892.84       1317.27       323.83 o                         
   6  16  11       3831.67       3644.75       644.79 o                         
  -6  17  11       3069.30        678.84       812.03 o                         
  -5  17  11      70925.20      73971.95      1819.16 o                         
  -4  17  11      15584.97      16078.90       803.09 o                         
  -3  17  11        594.06        902.64       325.76 o                         
  -2  17  11      54783.47      56345.39      1399.31 o                         
  -1  17  11         94.20       -129.03       235.41 o                         
   0  17  11        258.41        170.90       252.64 o                         
   1  17  11       2875.70       2259.59       299.66 o                         
   2  17  11      48874.29      48593.95      1243.64 o                         
   3  17  11       1878.35       1394.31       285.82 o                         
   4  17  11       7071.70       6698.47       502.27 o                         
   5  17  11      52325.20      49354.71      1482.02 o                         
  -5  18  11        521.50        915.14       545.15 o                         
  -4  18  11       6713.49       6216.94       561.24 o                         
  -3  18  11         62.31        169.79       427.50 o                         
  -2  18  11      16297.74      17385.51       780.58 o                         
  -1  18  11      25059.33      25434.60       882.16 o                         
   0  18  11        193.70        452.73       253.40 o                         
   1  18  11      30240.00      29726.49       898.16 o                         
   2  18  11       7438.73       7470.17       600.54 o                         
   3  18  11         79.12        151.58       356.83 o                         
   4  18  11      13602.21      11930.86       856.17 o                         
   5  18  11       3217.59       3244.85       618.98 o                         
  -4  19  11        163.30        909.55       489.47 o                         
  -3  19  11      15507.57      17554.45       856.25 o                         
  -2  19  11       7998.81       7347.49       541.09 o                         
  -1  19  11         26.87       -176.62       309.52 o                         
   0  19  11         14.47       -261.10       267.79 o                         
   1  19  11      10958.56      11081.00       578.65 o                         
   2  19  11       4574.11       4384.18       432.74 o                         
   3  19  11       2564.98       2369.32       469.38 o                         
   4  19  11       3531.97       2896.17       607.91 o                         
  -3  20  11       9372.13       9691.57      1143.05 o                         
  -2  20  11      18955.38      19710.31      1031.64 o                         
  -1  20  11      36368.05      37935.76      1298.09 o                         
   0  20  11       5413.73       4380.24       550.29 o                         
   1  20  11      39129.63      37073.21      1257.53 o                         
   2  20  11      12915.75      12688.28      1039.20 o                         
   3  20  11       1071.39        565.75       627.67 o                         
  -1  21  11         18.65       -322.22       400.02 o                         
   0  21  11        130.49        353.45       571.26 o                         
   1  21  11       2046.23       1933.98      1117.17 o                         
  -9   0  12       5209.64       4239.29      1036.49 o                         
  -8   0  12       5493.25       5385.85       802.94 o                         
  -7   0  12      23619.16      23936.04      1022.90 o                         
  -6   0  12       5122.00       4905.76       452.80 o                         
  -5   0  12       6640.74       7186.64       484.72 o                         
  -4   0  12       7573.07       6572.72       452.55 o                         
  -3   0  12      49628.63      50087.95      1117.10 o                         
  -2   0  12       6703.21       6940.55       263.22 o                         
  -1   0  12        572.86        489.54       143.31 o                         
   0   0  12       1853.97       2139.71       192.17 o                         
   1   0  12      34877.72      36292.62       884.26 o                         
   2   0  12        682.38        895.55       246.84 o                         
   3   0  12       9680.55       9979.74       522.94 o                         
   4   0  12     171934.73     173479.61      2932.64 o                         
   5   0  12        158.79        142.95       301.40 o                         
   6   0  12       1552.65       1666.50       385.40 o                         
   7   0  12      73075.37      73752.23      1960.16 o                         
   8   0  12       7481.46       8119.27       663.00 o                         
   9   0  12        228.57       -147.52       476.86 o                         
  -9   1  12       1248.88       1438.79       594.93 o                         
  -8   1  12         53.79       -298.46       298.46 o                         
  -7   1  12       5464.73       5396.48       362.55 o                         
  -6   1  12         75.47         27.49       191.60 o                         
  -5   1  12        824.75        566.19       190.31 o                         
  -4   1  12        328.16        271.92       174.70 o                         
  -3   1  12      21268.65      21512.21       480.35 o                         
  -2   1  12       6594.51       6770.46       204.04 o                         
  -1   1  12       1330.93       1214.86       112.28 o                         
   0   1  12      48705.12      49379.37       577.97 o                         
   1   1  12      13880.88      13629.82       296.16 o                         
   2   1  12          8.32        114.90       153.07 o                         
   3   1  12       8785.61       9363.96       381.82 o                         
   4   1  12        560.73        784.22       218.58 o                         
   5   1  12        578.72        456.09       235.46 o                         
   6   1  12         23.19        548.96       208.89 o                         
   7   1  12      21502.68      22978.06       752.38 o                         
   8   1  12       5100.99       4762.51       371.78 o                         
   9   1  12        492.27        711.97       439.38 o                         
  -9   2  12      26449.57      26110.26      1227.84 o                         
  -8   2  12       3029.80       3280.78       374.40 o                         
  -7   2  12          2.08        118.98       313.33 o                         
  -6   2  12      24048.54      23656.75       632.32 o                         
  -5   2  12       8075.99       8217.99       349.68 o                         
  -4   2  12       7813.17       7650.44       320.68 o                         
  -3   2  12        156.13        293.56       104.48 o                         
  -2   2  12      30034.97      30083.84       547.91 o                         
  -1   2  12      15580.08      15832.87       345.94 o                         
   0   2  12       6630.67       7101.98       256.35 o                         
   1   2  12        524.70        618.38       128.51 o                         
   2   2  12       9918.50      10605.74       352.78 o                         
   3   2  12       4789.40       5190.71       296.69 o                         
   4   2  12      31113.09      31526.10       711.64 o                         
   5   2  12       3283.31       2485.71       258.82 o                         
   6   2  12       6871.09       6890.23       381.85 o                         
   7   2  12      29570.64      29062.95       797.03 o                         
   8   2  12       1010.29       1018.63       279.45 o                         
   9   2  12       1732.70       1256.09       346.35 o                         
  -9   3  12       5921.35       5813.81       668.99 o                         
  -8   3  12        384.69        317.91       298.69 o                         
  -7   3  12       1163.32        537.32       302.66 o                         
  -6   3  12      20671.52      20185.77       582.94 o                         
  -5   3  12       1481.80       1324.39       191.29 o                         
  -4   3  12      21044.42      21110.32       532.66 o                         
  -3   3  12         40.03        252.96       143.97 o                         
  -2   3  12      35604.85      35823.05       573.93 o                         
  -1   3  12       6277.96       5998.85       238.00 o                         
   0   3  12      11343.76      11514.71       317.59 o                         
   1   3  12      94806.94      95816.59      1017.01 o                         
   2   3  12       6527.49       6846.39       304.05 o                         
   3   3  12       2003.00       1765.64       235.26 o                         
   4   3  12       5973.57       6202.48       337.27 o                         
   5   3  12      14753.77      15399.24       516.64 o                         
   6   3  12       2303.64       1961.85       250.11 o                         
   7   3  12      20936.22      20028.41       671.11 o                         
   8   3  12      22847.46      24269.12       783.67 o                         
   9   3  12        204.86        593.85       512.64 o                         
  -9   4  12      23122.18      22612.41      1101.17 o                         
  -8   4  12          5.54         34.66       342.45 o                         
  -7   4  12      17638.97      17943.16       803.07 o                         
  -6   4  12      75814.38      76908.72      1345.24 o                         
  -5   4  12       2649.75       2189.67       215.23 o                         
  -4   4  12      37163.83      38048.19       719.91 o                         
  -3   4  12      25549.22      25257.04       500.83 o                         
  -2   4  12      11973.98      12020.39       350.04 o                         
  -1   4  12       6764.39       7418.99       256.34 o                         
   0   4  12      42659.24      42352.65       616.54 o                         
   1   4  12      28391.43      28455.58       563.79 o                         
   2   4  12        912.62        915.43       176.78 o                         
   3   4  12      86652.26      86783.27      1086.36 o                         
   4   4  12      11061.45      11030.03       436.01 o                         
   5   4  12       3222.44       3127.75       264.14 o                         
   6   4  12      17452.36      18207.20       589.34 o                         
   7   4  12       1711.48       1865.79       275.24 o                         
   8   4  12       3493.29       3054.76       339.46 o                         
   9   4  12        247.16         57.84       383.67 o                         
  -9   5  12         20.03        -32.11       424.67 o                         
  -8   5  12       1241.29       1029.84       369.96 o                         
  -7   5  12      55968.55      56588.58      1533.79 o                         
  -6   5  12      43944.29      44572.00       992.21 o                         
  -5   5  12        138.72        116.72       195.91 o                         
  -4   5  12      19590.43      19300.39       499.79 o                         
  -3   5  12     130516.55     128528.38      1186.48 o                         
  -2   5  12       3860.88       3489.00       206.42 o                         
  -1   5  12        275.04        271.75       126.02 o                         
   0   5  12     110836.02     111036.05      1137.72 o                         
   1   5  12      64525.56      64444.34       860.25 o                         
   2   5  12       8233.61       8409.17       364.20 o                         
   3   5  12      41118.74      41044.72       714.65 o                         
   4   5  12      68723.53      69322.15      1057.82 o                         
   5   5  12       8718.59       8936.71       395.22 o                         
   6   5  12        158.02        250.71       217.46 o                         
   7   5  12      16070.30      17042.77       629.11 o                         
   8   5  12       5745.39       5977.20       416.97 o                         
   9   5  12       5958.84       5854.58       638.99 o                         
  -9   6  12         11.11        -58.45       546.36 o                         
  -8   6  12       6550.98       6974.76       677.53 o                         
  -7   6  12       5419.16       5917.58       551.63 o                         
  -6   6  12       2104.00       1654.66       333.17 o                         
  -5   6  12       1439.35       1054.47       221.04 o                         
  -4   6  12        975.85       1100.19       183.54 o                         
  -3   6  12       1276.43       1431.94       172.13 o                         
  -2   6  12       4420.27       4295.27       234.95 o                         
  -1   6  12      28417.98      27890.44       509.66 o                         
   0   6  12      28606.18      29176.42       542.62 o                         
   1   6  12        334.08        771.58       180.40 o                         
   2   6  12      14991.79      14878.61       410.45 o                         
   3   6  12      12250.79      12192.19       409.63 o                         
   4   6  12         63.43         62.81       178.16 o                         
   5   6  12       4540.60       3967.52       308.12 o                         
   6   6  12       6773.71       6453.37       380.68 o                         
   7   6  12       5764.56       4834.72       394.61 o                         
   8   6  12       8566.55       9185.99       520.94 o                         
   9   6  12       4464.40       3642.19       535.73 o                         
  -9   7  12       2916.33       1545.48       680.71 o                         
  -8   7  12       1392.59       1520.28       337.16 o                         
  -7   7  12      15006.33      14257.23       781.62 o                         
  -6   7  12      10851.27      10890.52       579.63 o                         
  -5   7  12        394.55        218.95       241.35 o                         
  -4   7  12       6511.98       6273.12       373.00 o                         
  -3   7  12     103794.98     104094.28      1156.05 o                         
  -2   7  12         19.41        305.52       132.00 o                         
  -1   7  12      36827.90      36411.76       606.16 o                         
   0   7  12      86803.48      85787.09       964.66 o                         
   1   7  12       4485.45       4346.47       240.28 o                         
   2   7  12      12059.18      12128.43       405.99 o                         
   3   7  12       1584.19       1471.63       199.61 o                         
   4   7  12      30698.54      30544.56       664.04 o                         
   5   7  12       3366.09       3077.92       247.29 o                         
   6   7  12      23577.51      23880.51       695.13 o                         
   7   7  12      15844.00      15909.22       617.46 o                         
   8   7  12          5.16         15.71       256.33 o                         
   9   7  12      12868.16      12953.53       975.04 o                         
  -9   8  12        994.40       3015.25      1171.02 o                         
  -8   8  12        638.26        166.69       360.35 o                         
  -7   8  12       4597.40       5074.72       507.00 o                         
  -6   8  12      10653.85      10583.00       539.65 o                         
  -5   8  12      20280.59      20764.03       679.48 o                         
  -4   8  12      25088.88      24850.87       658.86 o                         
  -3   8  12      10960.01      10569.28       429.77 o                         
  -2   8  12       6450.74       6368.18       265.57 o                         
  -1   8  12       5364.83       5301.06       264.87 o                         
   0   8  12        154.32        297.53       140.59 o                         
   1   8  12       7754.46       7890.53       322.01 o                         
   2   8  12      14268.96      14084.15       445.10 o                         
   3   8  12      14434.19      14672.49       468.67 o                         
   4   8  12      13298.00      13925.86       495.88 o                         
   5   8  12      15369.36      14800.04       483.05 o                         
   6   8  12      15264.72      16336.09       537.24 o                         
   7   8  12       4252.81       4560.10       355.22 o                         
   8   8  12        480.41        707.69       257.04 o                         
  -8   9  12       6617.44       6574.74       635.71 o                         
  -7   9  12        361.30        -31.43       306.42 o                         
  -6   9  12      22446.33      22717.51       856.29 o                         
  -5   9  12         90.16        218.77       230.60 o                         
  -4   9  12      11829.61      12257.74       503.97 o                         
  -3   9  12      37113.37      37298.67       787.81 o                         
  -2   9  12      32668.05      32285.77       643.77 o                         
  -1   9  12        359.20        217.11       167.16 o                         
   0   9  12       2074.35       1827.74       225.84 o                         
   1   9  12      55677.18      54828.83       827.11 o                         
   2   9  12       2947.85       3214.55       218.69 o                         
   3   9  12      24526.11      24527.84       608.55 o                         
   4   9  12      32988.32      33046.07       741.82 o                         
   5   9  12      17171.37      17192.17       535.95 o                         
   6   9  12       6424.29       6506.43       346.46 o                         
   7   9  12        638.28        587.88       229.76 o                         
   8   9  12      19127.98      18524.45       919.01 o                         
  -8  10  12       4569.81       3697.60       773.60 o                         
  -7  10  12       3599.05       3247.31       426.63 o                         
  -6  10  12       4294.46       4277.05       377.07 o                         
  -5  10  12       1609.12       1583.40       306.05 o                         
  -4  10  12        724.52        783.72       326.56 o                         
  -3  10  12        565.54        585.17       230.90 o                         
  -2  10  12       2035.68       2056.79       279.66 o                         
  -1  10  12       3273.84       3258.99       245.32 o                         
   0  10  12      22590.76      22013.77       514.81 o                         
   1  10  12        626.61        879.06       177.05 o                         
   2  10  12       9294.00       8880.58       346.38 o                         
   3  10  12      21334.80      21466.78       555.69 o                         
   4  10  12       1797.46       1525.88       218.44 o                         
   5  10  12       9790.46      10353.65       437.02 o                         
   6  10  12         43.94        249.51       218.58 o                         
   7  10  12       5847.14       5842.16       409.16 o                         
   8  10  12       9517.29      10312.28      2525.69 o                         
  -8  11  12      15186.69      12737.03      1664.98 o                         
  -7  11  12       2049.60       1820.47       395.34 o                         
  -6  11  12      33007.65      34250.17      1158.59 o                         
  -5  11  12          4.89        450.15       323.23 o                         
  -4  11  12      10087.00      10512.39       544.49 o                         
  -3  11  12      25469.42      25590.08       792.94 o                         
  -2  11  12      59218.69      60028.43      1190.34 o                         
  -1  11  12      47704.11      47013.75       958.58 o                         
   0  11  12       2619.66       2555.57       217.78 o                         
   1  11  12     118648.58     116175.80      1290.40 o                         
   2  11  12      12424.18      12160.31       414.77 o                         
   3  11  12         45.64        141.36       175.22 o                         
   4  11  12      45100.82      44558.70       886.53 o                         
   5  11  12      15491.07      15968.65       550.77 o                         
   6  11  12       5251.43       5576.13       366.66 o                         
   7  11  12        222.80        615.27       339.25 o                         
   8  11  12      33176.86      30863.67      4210.90 o                         
  -8  12  12       7378.33       5836.31      2120.25 o                         
  -7  12  12        100.50       -148.09       365.29 o                         
  -6  12  12        756.78       1227.40       332.48 o                         
  -5  12  12      83204.38      88670.91      1806.39 o                         
  -4  12  12       4917.16       4564.98       393.97 o                         
  -3  12  12       9568.43       9001.55       510.70 o                         
  -2  12  12      51403.30      50506.37      1089.56 o                         
  -1  12  12        236.89        429.75       219.45 o                         
   0  12  12      41399.83      39206.57       777.11 o                         
   1  12  12        246.70        331.22       194.56 o                         
   2  12  12      33419.77      33892.63       730.07 o                         
   3  12  12       4005.43       3528.92       260.23 o                         
   4  12  12      30501.56      29341.21       715.41 o                         
   5  12  12      27909.27      27293.56       749.46 o                         
   6  12  12       2786.51       3122.13       319.03 o                         
   7  12  12      36593.81      36413.16      1343.06 o                         
  -7  13  12       7689.96       6714.27       894.56 o                         
  -6  13  12       1236.65        722.83       381.30 o                         
  -5  13  12        922.44       1417.94       356.76 o                         
  -4  13  12       3035.08       2952.88       353.55 o                         
  -3  13  12       6662.18       7989.91       535.79 o                         
  -2  13  12         20.10        262.57       266.45 o                         
  -1  13  12       1874.26       1268.32       253.18 o                         
   0  13  12       6259.58       6425.46       381.67 o                         
   1  13  12       2670.92       2255.86       240.42 o                         
   2  13  12       8008.23       7166.98       350.72 o                         
   3  13  12       7198.89       6951.04       361.09 o                         
   4  13  12       1574.86       1535.76       220.74 o                         
   5  13  12       1000.05       1049.04       239.81 o                         
   6  13  12        252.05        356.52       270.95 o                         
   7  13  12         10.88        708.97       727.07 o                         
  -7  14  12        257.04       -352.42       590.63 o                         
  -6  14  12       4300.97       3972.64       577.32 o                         
  -5  14  12      31172.05      31992.81      1394.84 o                         
  -4  14  12          7.50        151.47       378.44 o                         
  -3  14  12        637.63       1011.85       298.30 o                         
  -2  14  12      18773.35      18261.20       695.90 o                         
  -1  14  12       2311.23       2301.37       279.37 o                         
   0  14  12       7169.30       6714.08       419.29 o                         
   1  14  12        767.28        721.20       225.54 o                         
   2  14  12      19575.63      18463.11       576.81 o                         
   3  14  12        738.39        628.23       267.64 o                         
   4  14  12      21028.80      21422.30       676.39 o                         
   5  14  12       9330.09       9843.44       478.90 o                         
   6  14  12        493.76         -6.91       347.02 o                         
   7  14  12      25445.88      24233.95      3554.36 o                         
  -6  15  12       3279.71       4100.27       772.02 o                         
  -5  15  12        650.35        116.77       366.86 o                         
  -4  15  12        635.47        729.81       351.94 o                         
  -3  15  12         34.35          1.21       312.75 o                         
  -2  15  12      17479.78      16339.67       666.62 o                         
  -1  15  12      31055.62      30544.19       906.81 o                         
   0  15  12       3623.40       3434.74       343.35 o                         
   1  15  12      11341.56      10995.04       527.18 o                         
   2  15  12      23141.14      21689.14       639.56 o                         
   3  15  12       5928.48       5732.38       379.07 o                         
   4  15  12        956.24       1016.62       240.16 o                         
   5  15  12        682.13        306.63       216.11 o                         
   6  15  12       3414.55       2375.86      1019.81 o                         
  -6  16  12      18841.47      13418.32      2126.16 o                         
  -5  16  12       5970.68       6113.58       826.49 o                         
  -4  16  12      19268.51      19676.68      1122.16 o                         
  -3  16  12       2563.71       2704.31       391.69 o                         
  -2  16  12       1077.07       1012.72       310.08 o                         
  -1  16  12       8808.04       8516.21       511.13 o                         
   0  16  12       3458.13       2989.75       305.36 o                         
   1  16  12        688.65        772.33       251.94 o                         
   2  16  12       3787.91       3606.09       328.66 o                         
   3  16  12      18406.02      16852.26       631.20 o                         
   4  16  12       3327.32       2887.40       310.74 o                         
   5  16  12      20953.25      20899.78       863.76 o                         
   6  16  12      15332.92      15534.45      1285.10 o                         
  -5  17  12        681.02        520.37       825.70 o                         
  -4  17  12         24.59        191.94       354.48 o                         
  -3  17  12        649.65        967.48       354.87 o                         
  -2  17  12       1997.41       2178.36       332.01 o                         
  -1  17  12          8.70         34.60       265.03 o                         
   0  17  12        197.06        -93.59       252.84 o                         
   1  17  12         35.21        -71.33       252.83 o                         
   2  17  12       1105.24        714.43       302.53 o                         
   3  17  12        119.47        266.00       286.40 o                         
   4  17  12        118.76          8.11       335.36 o                         
   5  17  12       1706.62       1326.25       469.55 o                         
  -4  18  12      19459.19      20016.46      1394.74 o                         
  -3  18  12       2506.48       2180.42       386.46 o                         
  -2  18  12        802.33        594.53       306.18 o                         
  -1  18  12      13109.33      12782.69       641.63 o                         
   0  18  12       1664.78       1312.50       292.79 o                         
   1  18  12       2151.83       1763.43       305.30 o                         
   2  18  12        586.29       1088.04       351.13 o                         
   3  18  12      13314.58      12535.24       793.20 o                         
   4  18  12        936.80        858.46       947.88 o                         
  -4  19  12       1658.60        783.39      1489.69 o                         
  -3  19  12      18368.69      18486.62      1389.48 o                         
  -2  19  12        258.21        513.56       319.07 o                         
  -1  19  12      14604.44      13935.34       702.50 o                         
   0  19  12      28010.97      27498.80       990.75 o                         
   1  19  12        151.51         29.82       316.22 o                         
   2  19  12      34669.46      32746.78      1285.87 o                         
   3  19  12       9570.32       8091.82       930.93 o
[truncated: 143,454 more chars]
