# Supplementary material for: Crystal structures of seven gold(III) complexes of the form LAuX3 (L = substituted pyridine, X = Cl or Br)
Source: Acta Crystallogr E Crystallogr Commun. 2024 Jul 31;80(Pt 8):894–909. doi: 10.1107/S2056989024007266 (PMC11299753; doi:10.1107/S2056989024007266)
Supplement: Supplementary file 7 [file e-80-00894-5sup7.hkl]

data_5                                                                          
_shelx_title ' Bath in C2/c'                                                    
_shelx_refln_list_code          4                                               
_shelx_F_calc_maximum      408.22                                               
_exptl_crystal_F_000       752.00                                               
_reflns_d_resolution_high  0.6924                                               
                                                                                
loop_                                                                           
 _space_group_symop_operation_xyz                                               
 'x, y, z'                                                                      
 '-x, y, -z+1/2'                                                                
 'x+1/2, y+1/2, z'                                                              
 '-x+1/2, y+1/2, -z+1/2'                                                        
 '-x, -y, -z'                                                                   
 'x, -y, z-1/2'                                                                 
 '-x+1/2, -y+1/2, -z'                                                           
 'x+1/2, -y+1/2, z-1/2'                                                         
                                                                                
_cell_length_a     7.6240                                                       
_cell_length_b    15.9360                                                       
_cell_length_c     9.2538                                                       
_cell_angle_alpha  90.000                                                       
_cell_angle_beta  112.333                                                       
_cell_angle_gamma  90.000                                                       
                                                                                
_shelx_F_squared_multiplier     1.000                                           
                                                                                
loop_                                                                           
 _refln_index_h                                                                 
 _refln_index_k                                                                 
 _refln_index_l                                                                 
 _refln_F_squared_calc                                                          
 _refln_F_squared_meas                                                          
 _refln_F_squared_sigma                                                         
 _refln_observed_status                                                         
   2   0   0     143180.42     139110.20      1347.82 o                         
   4   0   0     159254.47     161537.39      4114.05 o                         
   6   0   0      33170.26      35428.06       627.04 o                         
   8   0   0      39344.17      40697.22       657.31 o                         
   1   1   0     113770.34     109470.48       627.60 o                         
   3   1   0      74406.78      75250.46       811.58 o                         
   5   1   0      44129.74      45044.98       942.11 o                         
   7   1   0      21637.05      22760.36       344.02 o                         
   9   1   0      11836.22      12330.21       267.35 o                         
   0   2   0      81249.19      87304.84       866.53 o                         
   2   2   0       5127.75       4720.64        59.58 o                         
   4   2   0      51975.51      51866.87       660.01 o                         
   6   2   0       6342.07       6300.28       147.62 o                         
   8   2   0      15650.64      16281.60       298.48 o                         
  10   2   0       1979.98       1951.48       231.72 o                         
   1   3   0      64308.43      65957.91       316.54 o                         
   3   3   0      40217.15      41615.83       555.60 o                         
   5   3   0      26444.45      26800.90       412.01 o                         
   7   3   0      14033.89      14825.93       264.42 o                         
   9   3   0       8388.68       8782.26       236.32 o                         
   0   4   0      94169.80      98274.96       647.92 o                         
   2   4   0      10483.93      10270.16        97.59 o                         
   4   4   0      49119.41      52047.30       572.31 o                         
   6   4   0       7102.60       7340.30       152.30 o                         
   8   4   0      16143.72      17003.76       303.76 o                         
   1   5   0      29458.19      29415.91       191.51 o                         
   3   5   0      25122.14      23885.55       224.82 o                         
   5   5   0      18121.36      18590.00       221.93 o                         
   7   5   0       9290.08       9641.12       206.85 o                         
   9   5   0       5776.07       6434.21       217.43 o                         
   0   6   0     133216.66     136392.92      1098.66 o                         
   2   6   0      33332.07      33404.93       304.40 o                         
   4   6   0      62101.14      62965.65       704.13 o                         
   6   6   0      12402.58      12500.88       204.23 o                         
   8   6   0      18380.58      18930.88       345.78 o                         
   1   7   0      73876.88      76731.14       481.26 o                         
   3   7   0      49340.99      50581.68       520.85 o                         
   5   7   0      30984.29      32162.75       344.11 o                         
   7   7   0      15692.46      16340.22       278.39 o                         
   9   7   0       8989.66       9621.82       489.53 o                         
   0   8   0      59253.36      60719.86       628.13 o                         
   2   8   0      15318.40      14911.46       143.29 o                         
   4   8   0      35157.89      34927.43       363.17 o                         
   6   8   0       6554.54       6731.78       150.74 o                         
   8   8   0      10516.08      11151.21       353.35 o                         
   1   9   0      23933.54      23878.90       195.03 o                         
   3   9   0      18012.22      17965.74       243.97 o                         
   5   9   0      13086.69      12991.30       173.73 o                         
   7   9   0       6534.34       6833.07       184.65 o                         
   9   9   0       3935.25       3567.95       426.98 o                         
   0  10   0      30176.12      30621.97       346.19 o                         
   2  10   0       7841.34       7912.20       105.98 o                         
   4  10   0      18266.79      18795.19       278.24 o                         
   6  10   0       3789.77       4101.78       130.30 o                         
   8  10   0       6438.45       6488.02       217.76 o                         
   1  11   0       6790.71       6779.22        97.06 o                         
   3  11   0       5370.94       5527.98       134.95 o                         
   5  11   0       4495.71       4724.15       113.09 o                         
   7  11   0       2356.74       2350.08       118.93 o                         
   0  12   0       7869.38       7716.00       178.00 o                         
   2  12   0       1557.19       1456.37        54.43 o                         
   4  12   0       5648.40       5564.12       134.82 o                         
   6  12   0       1051.81        984.76        68.63 o                         
   8  12   0       2331.62       2290.78       256.03 o                         
   1  13   0       2950.00       3145.51        86.44 o                         
   3  13   0       2075.84       2145.95        78.58 o                         
   5  13   0       1846.31       1959.96        83.71 o                         
   7  13   0        840.98        763.55        73.23 o                         
   0  14   0       3173.81       3508.20       137.75 o                         
   2  14   0        922.52        972.41        52.95 o                         
   4  14   0       2140.09       2200.49        95.40 o                         
   6  14   0        449.54        370.97        74.83 o                         
   1  15   0       4865.97       4790.53       115.57 o                         
   3  15   0       3631.10       3355.81       113.72 o                         
   5  15   0       2925.29       2762.44       135.57 o                         
   7  15   0       1309.11       1116.32       200.11 o                         
   0  16   0       3856.73       3871.42       241.65 o                         
   2  16   0       2848.31       2797.06        94.94 o                         
   4  16   0       2454.36       2459.92       105.76 o                         
   6  16   0       1246.85       1192.39       102.86 o                         
   1  17   0          3.40         -7.61        39.16 o                         
   3  17   0         16.31          8.04        34.37 o                         
   5  17   0          0.71         52.60        54.50 o                         
   0  18   0        847.39        604.58       102.02 o                         
   2  18   0        324.58        265.89        38.46 o                         
   4  18   0        577.66        572.46        63.52 o                         
   6  18   0        148.25        186.42       170.07 o                         
   1  19   0        993.71       1110.68        95.15 o                         
   3  19   0        928.57        950.99        77.80 o                         
   5  19   0        462.16        246.84       130.21 o                         
   0  20   0       5185.79       5008.65       243.38 o                         
   2  20   0       2341.74       2365.37       159.46 o                         
   4  20   0       3564.25       3057.52       425.34 o                         
   1  21   0       2053.39       1890.72       117.33 o                         
   3  21   0       1871.48       1416.43       139.22 o                         
   0  22   0        835.84        760.52       243.95 o                         
   2  22   0        105.19         43.54        71.31 o                         
  -9   1   1        378.17        336.41        55.65 o                         
  -7   1   1        833.20        778.91        62.15 o                         
  -5   1   1       1324.90       1395.32        65.25 o                         
  -3   1   1       3802.14       4005.57        65.24 o                         
  -1   1   1       4243.34       4369.64        34.86 o                         
   1   1   1       4636.86       4835.96        37.89 o                         
   3   1   1       1254.40       1408.22        44.38 o                         
   5   1   1        741.23        803.44        47.25 o                         
   7   1   1        294.80        268.45        45.28 o                         
   9   1   1        264.53        314.15        54.62 o                         
 -10   2   1         65.05        -32.00       144.24 o                         
  -8   2   1        397.89        426.17        67.81 o                         
  -6   2   1         53.60        135.67        34.10 o                         
  -4   2   1        769.45        821.69        32.00 o                         
  -2   2   1         31.60         96.06        10.02 o                         
   0   2   1       1738.85       1848.02        19.80 o                         
   2   2   1         46.99        107.49        12.42 o                         
   4   2   1        922.03        916.97        42.07 o                         
   6   2   1         89.59         45.30        30.21 o                         
   8   2   1        330.63        390.27        48.61 o                         
  -9   3   1        121.99        168.65        48.15 o                         
  -7   3   1        607.49        590.25        53.62 o                         
  -5   3   1        228.48        188.18        19.02 o                         
  -3   3   1       1117.29       1102.23        34.41 o                         
  -1   3   1         77.58        160.16        10.21 o                         
   1   3   1       1168.83       1182.44        18.80 o                         
   3   3   1        240.98        250.71        17.51 o                         
   5   3   1        942.80        942.35        51.83 o                         
   7   3   1        221.33        160.42        41.15 o                         
   9   3   1        357.19        470.36        78.09 o                         
  -8   4   1       2915.07       2967.13       121.23 o                         
  -6   4   1       1783.25       1720.45        63.14 o                         
  -4   4   1       9684.68       9842.74       202.09 o                         
  -2   4   1       2936.84       3022.84        49.70 o                         
   0   4   1      15758.76      16717.50        93.90 o                         
   2   4   1       3285.81       3147.02        46.72 o                         
   4   4   1       7726.66       7698.94       103.69 o                         
   6   4   1       1467.16       1428.88        68.10 o                         
   8   4   1       2325.73       2260.44       109.96 o                         
  -9   5   1       1732.47       1903.44       119.60 o                         
  -7   5   1       5873.55       6051.65       155.98 o                         
  -5   5   1       6076.08       5904.86       103.57 o                         
  -3   5   1      18019.44      17887.35       182.98 o                         
  -1   5   1      13203.89      13557.16       109.93 o                         
   1   5   1      22914.93      23920.18       161.55 o                         
   3   5   1       8883.57       8424.52       103.95 o                         
   5   5   1       9395.81       9451.71       150.19 o                         
   7   5   1       2940.39       3215.83       117.31 o                         
   9   5   1       2326.74       2251.73       184.71 o                         
  -8   6   1       6864.57       7295.48       204.87 o                         
  -6   6   1       4873.93       4964.99       115.13 o                         
  -4   6   1      23159.41      22385.71       300.96 o                         
  -2   6   1      12598.26      12275.42       133.88 o                         
   0   6   1      42643.89      43704.56       267.76 o                         
   2   6   1      11270.34      11189.22       113.27 o                         
   4   6   1      19432.54      19313.79       225.50 o                         
   6   6   1       4208.81       4314.00       114.04 o                         
   8   6   1       5337.17       5588.75       185.76 o                         
  -9   7   1       3709.65       3797.34       165.68 o                         
  -7   7   1      11522.00      12064.96       225.94 o                         
  -5   7   1      12518.36      12753.40       176.51 o                         
  -3   7   1      32401.48      33162.02       298.73 o                         
  -1   7   1      24655.89      25282.37       214.23 o                         
   1   7   1      42256.55      42684.10       312.54 o                         
   3   7   1      17394.72      16988.03       186.50 o                         
   5   7   1      16697.42      17030.96       211.68 o                         
   7   7   1       5531.56       5672.23       165.05 o                         
   9   7   1       4522.58       4462.93       489.23 o                         
  -8   8   1      10479.57      10847.12       241.70 o                         
  -6   8   1       6821.15       6932.60       136.13 o                         
  -4   8   1      31184.49      30952.05       350.49 o                         
  -2   8   1      15576.19      15849.04       166.75 o                         
   0   8   1      48965.72      50348.35       335.35 o                         
   2   8   1      13446.18      13523.00       127.75 o                         
   4   8   1      25634.87      25426.20       305.78 o                         
   6   8   1       5851.76       5857.21       150.55 o                         
   8   8   1       8129.07       8444.66       259.47 o                         
  -9   9   1       2564.29       2228.07       204.32 o                         
  -7   9   1       8420.64       8753.05       196.93 o                         
  -5   9   1       6840.63       6855.77       124.52 o                         
  -3   9   1      20752.43      20622.22       231.59 o                         
  -1   9   1      11970.91      11899.03       136.54 o                         
   1   9   1      24386.86      24817.12       227.21 o                         
   3   9   1       8955.34       8639.68       126.08 o                         
   5   9   1      12418.56      12635.31       203.24 o                         
   7   9   1       3861.72       4023.76       152.27 o                         
  -8  10   1       7882.64       8297.79       242.91 o                         
  -6  10   1       3206.38       3357.94        95.34 o                         
  -4  10   1      19903.72      20019.94       229.29 o                         
  -2  10   1       5171.36       5019.88        75.39 o                         
   0  10   1      28896.83      28757.16       265.83 o                         
   2  10   1       6032.06       5623.11        79.16 o                         
   4  10   1      18178.05      17633.10       286.27 o                         
   6  10   1       3209.18       3132.45       112.66 o                         
   8  10   1       6575.79       7154.27       485.00 o                         
  -9  11   1       3659.63       3538.47       434.95 o                         
  -7  11   1      11269.41      11432.99       262.82 o                         
  -5  11   1       9826.11       9837.01       151.30 o                         
  -3  11   1      26216.51      26731.20       409.78 o                         
  -1  11   1      15705.67      15585.80       146.83 o                         
   1  11   1      29597.88      30145.59       279.12 o                         
   3  11   1      11974.33      12153.34       175.99 o                         
   5  11   1      15957.69      16107.94       239.50 o                         
   7  11   1       5213.15       5107.58       186.44 o                         
  -8  12   1      13872.50      14291.22       331.77 o                         
  -6  12   1       8777.41       9142.29       208.74 o                         
  -4  12   1      36895.65      37256.06       389.72 o                         
  -2  12   1      17681.44      17727.75       198.51 o                         
   0  12   1      51958.84      52629.03       529.42 o                         
   2  12   1      16208.21      16175.68       197.86 o                         
   4  12   1      31577.85      31386.04       498.28 o                         
   6  12   1       7744.72       7798.29       194.57 o                         
   8  12   1      10592.13      10255.80       862.53 o                         
  -7  13   1      16603.63      17258.54       336.82 o                         
  -5  13   1      16846.78      16499.04       284.69 o                         
  -3  13   1      38833.07      38682.81       406.36 o                         
  -1  13   1      28084.24      28103.59       276.82 o                         
   1  13   1      45988.03      46478.13       419.79 o                         
   3  13   1      21509.47      21317.03       281.79 o                         
   5  13   1      23775.14      23538.26       343.65 o                         
   7  13   1       8254.19       8284.04       271.48 o                         
  -8  14   1      13481.31      12820.41       789.17 o                         
  -6  14   1       9028.78       8911.83       261.08 o                         
  -4  14   1      36732.24      36237.13       480.97 o                         
  -2  14   1      18294.15      18753.20       243.35 o                         
   0  14   1      51021.41      52122.05       606.67 o                         
   2  14   1      17548.29      17877.60       238.10 o                         
   4  14   1      32021.47      32371.61       412.46 o                         
   6  14   1       8340.64       8541.14       269.27 o                         
  -7  15   1      13302.80      13072.35       364.93 o                         
  -5  15   1      13109.22      13310.17       302.58 o                         
  -3  15   1      30685.85      30931.28       392.48 o                         
  -1  15   1      21429.84      21771.02       276.54 o                         
   1  15   1      35436.06      36069.98       395.50 o                         
   3  15   1      16660.59      16470.95       272.81 o                         
   5  15   1      20105.65      19738.00       364.60 o                         
  -6  16   1       7589.11       7493.20       243.81 o                         
  -4  16   1      29092.69      28021.86       422.32 o                         
  -2  16   1      13239.59      13328.18       225.26 o                         
   0  16   1      38382.11      38202.77       571.95 o                         
   2  16   1      12933.07      12918.63       208.56 o                         
   4  16   1      25346.84      24997.29       401.57 o                         
   6  16   1       6954.03       7318.03       442.56 o                         
  -5  17   1       9205.44       8915.79       274.99 o                         
  -3  17   1      20406.84      19739.40       317.14 o                         
  -1  17   1      12997.92      12596.80       274.20 o                         
   1  17   1      23052.57      23174.60       392.11 o                         
   3  17   1      10438.23      10100.62       248.12 o                         
   5  17   1      14013.98      13264.87       334.74 o                         
  -6  18   1       4011.23       4019.62       256.49 o                         
  -4  18   1      17355.72      17601.40       319.35 o                         
  -2  18   1       6558.21       6593.81       187.61 o                         
   0  18   1      22181.45      22558.02       349.46 o                         
   2  18   1       6490.92       6519.55       169.69 o                         
   4  18   1      15382.09      14546.59       334.36 o                         
  -5  19   1       7770.27       7330.25       346.69 o                         
  -3  19   1      16502.73      16935.46       364.05 o                         
  -1  19   1      10985.21      11472.60       278.24 o                         
   1  19   1      18689.03      18287.43       504.50 o                         
   3  19   1       8807.74       8853.57       251.09 o                         
  -4  20   1      18055.92      16379.04       544.84 o                         
  -2  20   1       9002.24       8903.85       255.24 o                         
   0  20   1      23373.41      23689.69       383.14 o                         
   2  20   1       8881.10       9171.21       285.48 o                         
   4  20   1      15731.39      15038.63       626.56 o                         
  -3  21   1      14517.15      14166.44       574.65 o                         
  -1  21   1      10881.67      10726.23       264.96 o                         
   1  21   1      16951.55      16946.68       460.94 o                         
   3  21   1       8628.21       8275.43       811.61 o                         
  -2  22   1       8980.85       8080.14       591.86 o                         
   0  22   1      19862.66      19344.52       905.96 o                         
   2  22   1       8781.53       9703.43       734.84 o                         
 -10   0   2       7658.16       7715.04       486.74 o                         
  -8   0   2      28831.19      28916.52       794.09 o                         
  -6   0   2      28382.44      28982.44       644.87 o                         
  -4   0   2      94682.62      93073.48       914.74 o                         
  -2   0   2      69614.06      69637.76       404.48 o                         
   0   0   2     153774.97     153106.39      1232.30 o                         
   2   0   2      59867.12      57337.44       515.14 o                         
   4   0   2      62626.57      56419.38      1655.47 o                         
   6   0   2      20282.61      20855.09       470.78 o                         
   8   0   2      16059.37      16872.03       405.38 o                         
  -9   1   2       8702.59       9437.59       246.24 o                         
  -7   1   2      41660.43      42001.35       514.86 o                         
  -5   1   2      29959.70      29279.41       295.88 o                         
  -3   1   2     138626.31     138302.83       814.40 o                         
  -1   1   2      63255.31      62914.27       423.65 o                         
   1   1   2     166641.11     164431.34       702.54 o                         
   3   1   2      35737.19      33953.15       290.45 o                         
   5   1   2      52051.47      48391.77       956.25 o                         
   7   1   2      11110.43      11788.25       238.54 o                         
   9   1   2      13056.95      13372.06       441.56 o                         
 -10   2   2       5156.43       5705.72       239.69 o                         
  -8   2   2      21462.51      22170.52       398.10 o                         
  -6   2   2      19106.94      19133.39       246.99 o                         
  -4   2   2      69319.45      68401.54       550.69 o                         
  -2   2   2      48511.39      47582.12       279.84 o                         
   0   2   2     120343.68     121562.34       598.58 o                         
   2   2   2      41042.70      40449.35       262.94 o                         
   4   2   2      47072.36      43254.98       602.87 o                         
   6   2   2      15665.21      15691.72       265.56 o                         
   8   2   2      13522.00      14595.61       262.04 o                         
  -9   3   2       4212.71       4417.86       165.47 o                         
  -7   3   2      23768.18      24365.48       450.99 o                         
  -5   3   2      10926.41      10655.90       168.32 o                         
  -3   3   2      63373.23      63306.01       466.41 o                         
  -1   3   2      11028.50      10894.46        94.47 o                         
   1   3   2      71040.29      71128.14       371.57 o                         
   3   3   2      13238.66      12715.42       136.76 o                         
   5   3   2      30721.36      29638.46       468.54 o                         
   7   3   2       5498.20       5785.71       153.78 o                         
   9   3   2       8737.79       8337.36       403.03 o                         
 -10   4   2       3410.86       3674.56       270.24 o                         
  -8   4   2      14464.03      15024.39       354.72 o                         
  -6   4   2      10255.70      10353.21       165.23 o                         
  -4   4   2      38742.02      38770.29       362.98 o                         
  -2   4   2      18162.38      18022.29       164.48 o                         
   0   4   2      55966.29      57885.89       330.88 o                         
   2   4   2      18316.95      17463.04       131.86 o                         
   4   4   2      26981.83      25620.65       398.89 o                         
   6   4   2       8362.17       8618.39       179.11 o                         
   8   4   2       8328.79       8785.95       221.96 o                         
  -9   5   2       4480.48       4361.79       163.63 o                         
  -7   5   2      22826.45      23653.58       466.89 o                         
  -5   5   2      12560.94      12361.18       176.86 o                         
  -3   5   2      61434.72      62021.48       478.29 o                         
  -1   5   2      19774.97      19957.72       163.66 o                         
   1   5   2      69368.23      70655.92       418.86 o                         
   3   5   2      13473.13      13152.80       126.84 o                         
   5   5   2      27506.56      27127.46       302.18 o                         
   7   5   2       5331.37       5470.00       157.40 o                         
 -10   6   2       4027.50       4146.10       490.94 o                         
  -8   6   2      15561.13      16127.12       322.79 o                         
  -6   6   2      13405.08      13859.92       206.30 o                         
  -4   6   2      44884.79      46333.12       375.72 o                         
  -2   6   2      29735.95      29174.43       298.79 o                         
   0   6   2      62606.02      63422.24       394.99 o                         
   2   6   2      26160.29      25654.86       196.21 o                         
   4   6   2      31134.82      29125.47       415.02 o                         
   6   6   2      10931.58      11288.12       213.88 o                         
   8   6   2       9270.15       9895.95       253.41 o                         
  -9   7   2       5703.68       5724.75       181.96 o                         
  -7   7   2      24085.67      24887.72       354.24 o                         
  -5   7   2      17970.76      17769.34       211.24 o                         
  -3   7   2      65597.66      65508.25       633.28 o                         
  -1   7   2      32643.30      33703.78       254.41 o                         
   1   7   2      75801.41      76934.00       473.07 o                         
   3   7   2      21610.67      20990.38       191.08 o                         
   5   7   2      30278.31      29390.93       310.85 o                         
   7   7   2       7013.13       7015.44       188.92 o                         
  -8   8   2      14384.60      14963.31       291.03 o                         
  -6   8   2      14527.79      14882.77       233.95 o                         
  -4   8   2      42459.01      43436.35       389.59 o                         
  -2   8   2      34703.18      34730.20       288.19 o                         
   0   8   2      63709.62      64802.23       451.87 o                         
   2   8   2      30546.83      30735.70       268.77 o                         
   4   8   2      29854.25      28942.88       373.50 o                         
   6   8   2      11531.89      11386.99       231.71 o                         
   8   8   2       8437.10       9001.65       335.70 o                         
  -9   9   2       3010.31       3067.18       140.37 o                         
  -7   9   2      12992.30      13218.51       238.77 o                         
  -5   9   2       9266.74       9190.31       143.30 o                         
  -3   9   2      34554.69      34360.93       320.64 o                         
  -1   9   2      16097.48      15985.16       152.55 o                         
   1   9   2      37754.28      38297.15       320.20 o                         
   3   9   2      11019.09      10259.46       181.30 o                         
   5   9   2      17468.26      17199.11       247.94 o                         
   7   9   2       4081.22       4304.00       162.65 o                         
  -8  10   2       5557.47       5562.58       199.75 o                         
  -6  10   2       4075.68       4100.77       115.57 o                         
  -4  10   2      13448.07      13427.08       207.23 o                         
  -2  10   2       7869.19       7965.69       115.83 o                         
   0  10   2      16965.92      17177.28       150.87 o                         
   2  10   2       7731.84       7528.30       123.12 o                         
   4  10   2       9633.95       9146.66       168.77 o                         
   6  10   2       3676.97       3717.79       131.65 o                         
   8  10   2       3096.14       3936.66       517.26 o                         
  -9  11   2       1061.88       1052.62       184.12 o                         
  -7  11   2       4533.01       4570.87       161.14 o                         
  -5  11   2       2161.50       2166.64        75.95 o                         
  -3  11   2       9056.28       9741.17       156.83 o                         
  -1  11   2       2735.17       2666.86        53.02 o                         
   1  11   2      10043.16       9877.26       132.70 o                         
   3  11   2       1947.26       1852.37        65.37 o                         
   5  11   2       4995.14       4942.84       136.17 o                         
   7  11   2        858.92        722.25        86.94 o                         
  -8  12   2       1871.89       1956.80       115.73 o                         
  -6  12   2        911.50        893.17        77.89 o                         
  -4  12   2       3710.33       3762.06        97.00 o                         
  -2  12   2       1577.08       1561.18        56.74 o                         
   0  12   2       4023.16       4186.87       120.33 o                         
   2  12   2       1525.83       1564.66        58.28 o                         
   4  12   2       2437.13       2546.47        91.10 o                         
   6  12   2       1040.37        980.13        81.81 o                         
  -7  13   2       1977.44       2013.78       116.16 o                         
  -5  13   2       1206.20       1118.57        74.56 o                         
  -3  13   2       4246.53       4383.49        96.90 o                         
  -1  13   2       1640.63       1757.92        56.33 o                         
   1  13   2       4817.74       5009.69       103.03 o                         
   3  13   2       1399.90       1475.57        70.61 o                         
   5  13   2       2997.95       2890.03       117.67 o                         
   7  13   2        762.38        362.98       159.35 o                         
  -8  14   2       1794.04       1717.96       233.68 o                         
  -6  14   2       1662.02       1671.11        92.51 o                         
  -4  14   2       4329.98       4387.90       117.47 o                         
  -2  14   2       3490.36       3542.03        99.96 o                         
   0  14   2       5642.90       5682.11       153.64 o                         
   2  14   2       3557.15       3530.83       102.04 o                         
   4  14   2       3104.66       2978.36       126.50 o                         
   6  14   2       1660.96       1466.70       113.07 o                         
  -7  15   2       1371.71       1357.81       103.31 o                         
  -5  15   2       1732.80       1650.30       100.07 o                         
  -3  15   2       3450.59       3530.91       110.06 o                         
  -1  15   2       2681.85       2650.25       103.52 o                         
   1  15   2       3782.47       3935.87       116.72 o                         
   3  15   2       1698.23       1595.84        80.99 o                         
   5  15   2       1803.66       1594.82       114.34 o                         
  -6  16   2        499.28        468.65        67.51 o                         
  -4  16   2       1241.04       1212.73        71.65 o                         
  -2  16   2       1185.16       1260.06        77.77 o                         
   0  16   2       1398.41       1459.63        82.61 o                         
   2  16   2       1119.84       1024.34        60.37 o                         
   4  16   2        698.87        692.74        82.02 o                         
  -7  17   2         17.55        117.95       175.01 o                         
  -5  17   2        134.85        120.27        48.31 o                         
  -3  17   2         93.81         93.40        46.25 o                         
  -1  17   2        210.04        280.05        48.58 o                         
   1  17   2        151.15        102.97        34.87 o                         
   3  17   2        109.96        107.41        63.97 o                         
   5  17   2         60.64          2.06        71.36 o                         
  -6  18   2        253.64        208.00        69.40 o                         
  -4  18   2        415.25        360.10        78.70 o                         
  -2  18   2        394.35        358.98        69.88 o                         
   0  18   2        628.62        639.76        60.85 o                         
   2  18   2        283.82        330.04        53.88 o                         
   4  18   2        453.12        329.10        61.45 o                         
  -5  19   2        763.40        662.72       107.98 o                         
  -3  19   2       2258.26       2489.93       121.15 o                         
  -1  19   2       1367.93       1310.94        95.22 o                         
   1  19   2       2329.14       2289.17       124.96 o                         
   3  19   2       1007.08       1107.15       104.48 o                         
  -4  20   2       1691.67       1553.91       149.42 o                         
  -2  20   2       1358.35       1410.31       127.65 o                         
   0  20   2       2285.75       2400.76       129.28 o                         
   2  20   2       1079.00       1033.47       117.81 o                         
  -3  21   2       2373.11       2223.26       172.17 o                         
  -1  21   2        936.08       1079.14        94.07 o                         
   1  21   2       2422.21       2491.18       168.88 o                         
  -2  22   2       1018.44        932.41       214.44 o                         
  -9   1   3         12.32          3.19        48.63 o                         
  -7   1   3          8.97         14.75        38.20 o                         
  -5   1   3        205.55        201.87        19.79 o                         
  -3   1   3          8.76         71.86        12.33 o                         
  -1   1   3        294.50        429.12        15.35 o                         
   3   1   3        181.90        259.72        20.20 o                         
   5   1   3          6.79         20.05        32.56 o                         
   7   1   3         18.81          8.45        34.68 o                         
 -10   2   3         43.49        -22.29        52.16 o                         
  -8   2   3         48.89         63.15        41.28 o                         
  -6   2   3         37.49         43.97        15.82 o                         
  -4   2   3         31.23         57.09        16.17 o                         
  -2   2   3        511.72        628.84        20.76 o                         
   0   2   3        521.16        631.62        17.57 o                         
   2   2   3         91.12        128.74        13.91 o                         
   4   2   3         24.85         24.10        15.88 o                         
   6   2   3         22.94          1.16        36.81 o                         
   8   2   3         31.20         42.31        41.80 o                         
  -9   3   3        372.70        262.02        56.24 o                         
  -7   3   3       2557.84       2287.08       108.29 o                         
  -5   3   3        923.80        895.05        47.77 o                         
  -3   3   3       6364.28       6888.08        97.25 o                         
  -1   3   3       1242.40       1369.00        42.29 o                         
   1   3   3       7116.75       7353.78        66.29 o                         
   3   3   3       1276.51       1259.61        41.50 o                         
   5   3   3       2679.42       2455.66        92.00 o                         
   7   3   3        509.07        409.12        49.67 o                         
 -10   4   3       1446.02       1377.61       131.35 o                         
  -8   4   3       3009.86       2955.09       117.93 o                         
  -6   4   3       4995.81       4923.17       137.96 o                         
  -4   4   3       9383.12       9411.87       146.71 o                         
  -2   4   3      14903.40      15358.43       154.52 o                         
   0   4   3      15684.80      16155.35       134.64 o                         
   2   4   3       9286.42       9298.61        95.91 o                         
   4   4   3       5900.43       5776.11       102.22 o                         
   6   4   3       3273.92       3236.88       111.68 o                         
   8   4   3       1780.94       1813.13       139.36 o                         
  -9   5   3       1032.22       1019.28        80.24 o                         
  -7   5   3       7503.84       7356.93       183.73 o                         
  -5   5   3       3608.30       3460.44        80.16 o                         
  -3   5   3      19364.86      19111.21       194.95 o                         
  -1   5   3       5141.92       4884.69        93.77 o                         
   1   5   3      18727.58      18766.42       158.73 o                         
   3   5   3       3655.48       3421.98        61.75 o                         
   5   5   3       7057.44       6922.85       140.93 o                         
   7   5   3       1191.37       1213.49        87.13 o                         
 -10   6   3       2386.72       2351.76       192.37 o                         
  -8   6   3       5248.80       5508.94       161.83 o                         
  -6   6   3       9017.19       9050.23       167.19 o                         
  -4   6   3      15233.30      15370.73       189.34 o                         
  -2   6   3      18123.42      18089.30       196.97 o                         
   0   6   3      20130.62      20216.85       155.36 o                         
   2   6   3      15367.94      14801.40       131.67 o                         
   4   6   3       9966.29       9588.66       137.73 o                         
   6   6   3       5096.14       5083.31       154.16 o                         
   8   6   3       2580.35       2290.00       218.66 o                         
  -9   7   3       2861.30       3054.39       154.53 o                         
  -7   7   3      15818.75      16488.31       277.72 o                         
  -5   7   3       8800.29       8840.32       129.31 o                         
  -3   7   3      39992.85      40008.02       374.92 o                         
  -1   7   3      16055.44      16080.80       160.12 o                         
   1   7   3      39098.48      39943.27       270.24 o                         
   3   7   3       9508.24       9335.12       112.91 o                         
   5   7   3      15670.78      15093.69       241.42 o                         
   7   7   3       3387.37       3418.19       147.34 o                         
 -10   8   3       2785.92       2422.21       278.60 o                         
  -8   8   3       5592.34       5787.91       181.19 o                         
  -6   8   3       8558.10       8638.49       168.18 o                         
  -4   8   3      14093.52      14124.48       200.59 o                         
  -2   8   3      16526.46      16410.43       226.83 o                         
   0   8   3      17883.37      17742.15       189.02 o                         
   2   8   3      13259.57      13069.25       142.46 o                         
   4   8   3       9294.44       9022.03       153.82 o                         
   6   8   3       5307.95       5218.95       172.46 o                         
   8   8   3       3012.27       3490.95       315.93 o                         
  -9   9   3       1869.21       1850.29       107.55 o                         
  -7   9   3      13150.82      13678.97       248.32 o                         
  -5   9   3       4440.49       4603.62        98.84 o                         
  -3   9   3      27563.21      27506.38       306.17 o                         
  -1   9   3       6140.02       6253.60        97.78 o                         
   1   9   3      28023.90      28178.31       253.63 o                         
   3   9   3       5160.73       5023.90        96.39 o                         
   5   9   3      12834.39      12466.51       240.09 o                         
   7   9   3       2288.43       2465.94       126.97 o                         
  -8  10   3       9097.62       8843.24       232.61 o                         
  -6  10   3      13325.81      13478.62       221.92 o                         
  -4  10   3      21045.33      21470.54       260.07 o                         
  -2  10   3      24749.35      24621.37       250.10 o                         
   0  10   3      26425.48      26711.57       268.98 o                         
   2  10   3      20325.65      20315.71       228.72 o                         
   4  10   3      15110.47      14972.68       210.87 o                         
   6  10   3       9421.53       9558.94       238.61 o                         
  -9  11   3       2621.69       2473.67       194.60 o                         
  -7  11   3      16560.45      16502.42       283.17 o                         
  -5  11   3       6248.53       6499.13       139.67 o                         
  -3  11   3      34314.61      34355.67       353.45 o                         
  -1  11   3       9631.73      10017.61       135.42 o                         
   1  11   3      34183.95      34369.94       334.45 o                         
   3  11   3       7002.44       7201.41       126.33 o                         
   5  11   3      16135.34      15439.23       314.62 o                         
   7  11   3       3126.79       2976.51       246.75 o                         
  -8  12   3       6386.04       6894.98       235.48 o                         
  -6  12   3       9329.99       9102.86       186.75 o                         
  -4  12   3      14828.50      15012.98       258.17 o                         
  -2  12   3      16068.50      16356.45       209.61 o                         
   0  12   3      17318.47      17816.75       256.05 o                         
   2  12   3      13560.40      13363.45       204.72 o                         
   4  12   3       9723.30       9647.04       194.23 o                         
   6  12   3       5673.21       5755.69       199.72 o                         
  -9  13   3       4166.19       4823.15       612.89 o                         
  -7  13   3      22349.44      22924.95       377.06 o                         
  -5  13   3      11412.46      11285.24       222.94 o                         
  -3  13   3      46602.42      47099.21       458.94 o                         
  -1  13   3      17415.68      17879.11       245.14 o                         
   1  13   3      46148.84      46787.88       463.73 o                         
   3  13   3      12373.58      12147.29       234.93 o                         
   5  13   3      21938.46      21522.95       389.39 o                         
   7  13   3       4846.04       4318.01       543.87 o                         
  -8  14   3      13728.13      13945.46       463.39 o                         
  -6  14   3      20800.01      20471.20       340.39 o                         
  -4  14   3      32643.07      33175.44       390.01 o                         
  -2  14   3      37949.59      38563.81       409.25 o                         
   0  14   3      40408.46      40922.59       478.97 o                         
   2  14   3      32484.35      32559.31       444.55 o                         
   4  14   3      23319.43      22667.96       345.95 o                         
   6  14   3      14197.09      14367.07       649.51 o                         
  -7  15   3      20068.75      20368.46       407.25 o                         
  -5  15   3      10052.69      10002.30       235.35 o                         
  -3  15   3      40074.24      41176.55       523.47 o                         
  -1  15   3      14774.77      15181.05       241.31 o                         
   1  15   3      39917.72      39750.04       493.26 o                         
   3  15   3      10940.03      10786.68       252.96 o                         
   5  15   3      19789.21      18986.14       442.56 o                         
  -6  16   3      11894.95      12031.91       261.85 o                         
  -4  16   3      18120.62      18077.71       316.14 o                         
  -2  16   3      19835.92      20425.66       336.81 o                         
   0  16   3      21158.86      21512.04       335.70 o                         
   2  16   3      17393.74      17538.49       318.56 o                         
   4  16   3      12999.85      12676.02       327.23 o                         
  -7  17   3      14766.02      14728.63       499.64 o                         
  -5  17   3       6326.99       6353.21       205.04 o                         
  -3  17   3      26784.72      27323.02       422.59 o                         
  -1  17   3       8583.48       8940.56       250.66 o                         
   1  17   3      26598.81      26441.50       436.78 o                         
   3  17   3       6910.48       7070.10       211.70 o                         
   5  17   3      14450.12      13161.60       842.00 o                         
  -6  18   3       6732.48       6480.96       280.69 o                         
  -4  18   3      10095.88       9916.88       282.70 o                         
  -2  18   3      10415.22      10360.43       261.97 o                         
   0  18   3      11142.96      11224.68       267.99 o                         
   2  18   3       9371.32       9413.83       255.13 o                         
   4  18   3       7150.18       7334.81       337.33 o                         
  -5  19   3       4246.80       3980.90       220.05 o                         
  -3  19   3      18455.73      18033.70       374.18 o                         
  -1  19   3       5760.62       5730.72       210.96 o                         
   1  19   3      18280.05      18070.99       410.69 o                         
   3  19   3       4600.03       4454.84       226.60 o                         
  -4  20   3      14464.98      14037.35       518.57 o                         
  -2  20   3      15830.11      16190.87       388.26 o                         
   0  20   3      16758.65      17155.83       407.13 o                         
   2  20   3      14223.85      13539.35       553.94 o                         
  -3  21   3      22178.98      22514.05      1523.82 o                         
  -1  21   3      10390.60      10764.11       453.43 o                         
   1  21   3      22226.36      23573.91      1222.66 o                         
 -10   0   4      13016.89      13377.87       466.04 o                         
  -8   0   4      17021.47      16483.81       468.27 o                         
  -6   0   4      49026.99      47382.43       785.10 o                         
  -4   0   4      50289.29      49065.96       560.75 o                         
  -2   0   4     109316.98     108337.54       989.46 o                         
   0   0   4      63687.20      63455.24       508.99 o                         
   2   0   4      72908.55      70775.21       644.07 o                         
   4   0   4      26470.08      26055.30       397.78 o                         
   6   0   4      23039.76      20774.09      1025.40 o                         
   8   0   4       7206.53       7491.78       388.14 o                         
  -9   1   4       7227.44       7116.61       224.44 o                         
  -7   1   4      42034.83      41254.68       687.73 o                         
  -5   1   4      22470.72      22368.96       208.23 o                         
  -3   1   4     104516.24     104219.70       598.63 o                         
  -1   1   4      35960.44      34948.09       280.89 o                         
   1   1   4      93088.91      92705.05       478.55 o                         
   3   1   4      23184.62      22949.04       235.31 o                         
   5   1   4      33696.97      31587.98       660.45 o                         
   7   1   4       7758.80       7815.83       193.89 o                         
 -10   2   4      12039.96      12054.54       310.42 o                         
  -8   2   4      14295.98      13629.61       297.13 o                         
  -6   2   4      38936.98      38526.35       499.15 o                         
  -4   2   4      36825.96      37120.37       269.93 o                         
  -2   2   4      83805.62      84119.26       538.63 o                         
   0   2   4      45149.09      44817.53       392.92 o                         
   2   2   4      57171.84      56210.87       355.00 o                         
   4   2   4      21095.10      20784.53       232.79 o                         
   6   2   4      19992.35      19200.69       422.36 o                         
   8   2   4       6537.28       6493.54       281.02 o                         
  -9   3   4       5913.36       5826.55       201.34 o                         
  -7   3   4      34810.48      35119.98       473.91 o                         
  -5   3   4      16637.58      16687.58       232.91 o                         
  -3   3   4      80109.39      80148.05       835.61 o                         
  -1   3   4      25562.12      25246.45       305.05 o                         
   1   3   4      71912.42      71981.20       443.67 o                         
   3   3   4      16292.30      16012.08       156.92 o                         
   5   3   4      26716.00      25142.79       510.95 o                         
   7   3   4       6259.62       6211.19       202.77 o                         
 -10   4   4       6216.26       6098.17       259.69 o                         
  -8   4   4       6185.98       6154.34       181.25 o                         
  -6   4   4      18409.25      19040.03       397.72 o                         
  -4   4   4      12162.76      11628.24       156.12 o                         
  -2   4   4      30091.27      29196.63       262.79 o                         
   0   4   4      12005.50      11506.69       129.54 o                         
   2   4   4      24521.70      23895.71       191.01 o                         
   4   4   4       8381.18       8497.61       130.93 o                         
   6   4   4      10331.47      10443.16       274.98 o                         
   8   4   4       3058.98       3044.27       323.52 o                         
  -9   5   4       2749.60       2959.01       134.03 o                         
  -7   5   4      20124.31      20395.95       306.01 o                         
  -5   5   4       6644.84       6645.25       134.65 o                         
  -3   5   4      42838.77      41735.10       371.56 o                         
  -1   5   4       9323.90       8523.77       139.56 o                         
   1   5   4      38102.09      37537.45       259.18 o                         
   3   5   4       7566.18       7361.67       108.67 o                         
   5   5   4      15945.14      15607.37       282.97 o                         
   7   5   4       3262.30       3338.68       173.04 o                         
 -10   6   4       9120.08       9526.63       375.73 o                         
  -8   6   4      11682.79      11597.49       243.78 o                         
  -6   6   4      29950.20      30228.24       358.56 o                         
  -4   6   4      29282.87      28326.72       290.66 o                         
  -2   6   4      59592.72      60170.52       498.64 o                         
   0   6   4      36391.06      36843.57       287.65 o                         
   2   6   4      43176.91      43416.76       417.72 o                         
   4   6   4      16542.24      16348.52       203.50 o                         
   6   6   4      15387.85      15280.95       310.56 o                         
   8   6   4       5115.95       5208.28       553.29 o                         
  -9   7   4       5118.83       5430.98       183.26 o                         
  -7   7   4      26407.94      26725.61       352.06 o                         
  -5   7   4      16021.05      16375.30       205.35 o                         
  -3   7   4      59173.05      58235.37       504.16 o                         
  -1   7   4      25113.57      24890.44       210.16 o                         
   1   7   4      53380.21      54390.86       398.87 o                         
   3   7   4      16017.26      15984.70       187.78 o                         
   5   7   4      21119.31      20131.62       400.17 o                         
   7   7   4       5487.25       5786.66       209.47 o                         
 -10   8   4       6107.68       5599.78       332.37 o                         
  -8   8   4       8309.93       8620.89       249.63 o                         
  -6   8   4      20921.94      21216.41       289.76 o                         
  -4   8   4      21783.18      21095.98       242.83 o                         
  -2   8   4      42000.46      42261.95       375.06 o                         
   0   8   4      25595.99      25493.86       198.02 o                         
   2   8   4      30778.26      30677.76       278.31 o                         
   4   8   4      12384.56      12249.75       201.18 o                         
   6   8   4      11213.78      10961.37       281.12 o                         
  -9   9   4       4979.27       4946.53       189.44 o                         
  -7   9   4      21118.44      21260.72       300.83 o                         
  -5   9   4      13886.76      14183.29       207.89 o                         
  -3   9   4      43715.24      42938.82       425.18 o                         
  -1   9   4      22082.21      22157.12       222.09 o                         
   1   9   4      40748.75      40671.63       347.39 o                         
   3   9   4      13841.77      13671.42       204.36 o                         
   5   9   4      16603.49      16143.29       300.92 o                         
   7   9   4       4998.10       4666.01       399.24 o                         
  -8  10   4       3620.73       3782.23       139.74 o                         
  -6  10   4       8566.85       8662.44       186.02 o                         
  -4  10   4       7540.02       7584.31       146.61 o                         
  -2  10   4      14588.88      14574.18       189.94 o                         
   0  10   4       8150.53       8040.27       119.59 o                         
   2  10   4      11709.78      11909.04       167.51 o                         
   4  10   4       4462.21       4578.18       134.93 o                         
   6  10   4       4935.77       4910.28       187.38 o                         
  -9  11   4        135.63        143.92        70.10 o                         
  -7  11   4       1706.18       1652.68        83.16 o                         
  -5  11   4        220.97        242.88        36.46 o                         
  -3  11   4       2777.42       2767.39        87.55 o                         
  -1  11   4        259.59        311.29        24.40 o                         
   1  11   4       2294.82       2263.88        65.30 o                         
   3  11   4        254.72        291.12        35.44 o                         
   5  11   4       1275.17       1193.35        88.10 o                         
   7  11   4        197.44        124.95       289.49 o                         
  -8  12   4       1158.00       1182.11       105.41 o                         
  -6  12   4       2391.19       2265.98        94.01 o                         
  -4  12   4       1782.67       1770.06        76.29 o                         
  -2  12   4       3817.08       3893.34        97.22 o                         
   0  12   4       1899.01       1935.73        67.46 o                         
   2  12   4       3437.83       3445.16       106.63 o                         
   4  12   4       1162.27       1108.44        74.58 o                         
   6  12   4       1738.47       1626.67       139.13 o                         
  -9  13   4       1562.06       2203.79       426.78 o                         
  -7  13   4       5348.07       5285.44       177.93 o                         
  -5  13   4       3559.55       3619.87       121.29 o                         
  -3  13   4       9450.44       9285.01       169.22 o                         
  -1  13   4       5094.24       5168.42       132.77 o                         
   1  13   4       8664.68       8645.63       181.86 o                         
   3  13   4       3593.44       3587.17       127.76 o                         
   5  13   4       4093.67       3744.46       158.13 o                         
  -8  14   4       1059.26       1237.06       129.94 o                         
  -6  14   4       1891.81       1946.36       101.75 o                         
  -4  14   4       2209.89       2062.32        90.04 o                         
  -2  14   4       3457.30       3572.79       108.02 o                         
   0  14   4       2240.85       2249.28       126.17 o                         
   2  14   4       2914.78       2876.00       103.36 o                         
   4  14   4       1239.94       1157.58        84.69 o                         
   6  14   4       1314.36        924.30       257.62 o                         
  -7  15   4       1175.69       1187.98        95.45 o                         
  -5  15   4        955.37        947.75        68.65 o                         
  -3  15   4       2435.35       2575.37       108.10 o                         
  -1  15   4       1572.72       1675.73        80.54 o                         
   1  15   4       2241.32       2201.50       108.01 o                         
   3  15   4       1066.27        779.17        75.08 o                         
   5  15   4        892.46        634.36       143.81 o                         
  -6  16   4        974.21        950.92       124.12 o                         
  -4  16   4       1587.77       1616.64        91.62 o                         
  -2  16   4       1973.00       1991.54       125.67 o                         
   0  16   4       1731.01       1989.38       115.85 o                         
   2  16   4       1645.19       1588.85        91.96 o                         
   4  16   4        745.71        774.05        79.25 o                         
  -7  17   4          1.09        142.03       102.59 o                         
  -5  17   4          0.68         37.39        59.59 o                         
  -3  17   4          1.05         52.73        45.17 o                         
  -1  17   4          2.45         -3.67        42.99 o                         
   1  17   4          4.61        152.28        56.47 o                         
   3  17   4          3.07         90.57        49.51 o                         
  -6  18   4        588.04        607.30       129.88 o                         
  -4  18   4        447.86        385.44        66.68 o                         
  -2  18   4        815.85        652.73        72.57 o                         
   0  18   4        616.36        613.54        72.41 o                         
   2  18   4        564.52        656.01        77.59 o                         
   4  18   4        398.09        411.28       200.14 o                         
  -5  19   4        222.97         86.41       105.24 o                         
  -3  19   4        872.64        831.02        78.20 o                         
  -1  19   4        315.69        214.62        59.34 o                         
   1  19   4        851.21        819.26        86.05 o                         
   3  19   4        189.64         47.47       130.70 o                         
  -4  20   4        845.18        730.31       213.10 o                         
  -2  20   4       1739.46       1662.70       133.39 o                         
   0  20   4       1127.74       1086.23       120.92 o                         
  -3  21   4       3043.84       3105.52       415.65 o                         
   1  21   4       2942.36       3246.86       431.45 o                         
  -9   1   5         71.05         32.17        66.92 o                         
  -7   1   5         50.53         32.76        30.31 o                         
  -5   1   5        285.30        297.17        21.20 o                         
  -3   1   5        294.76        330.32        20.90 o                         
  -1   1   5        726.89        761.64        22.72 o                         
   1   1   5        123.29        136.41        15.02 o                         
   3   1   5        121.41        125.46        22.05 o                         
   5   1   5         16.60        -26.08        35.30 o                         
   7   1   5         12.70        -12.60        46.45 o                         
 -10   2   5        190.18        202.33        56.08 o                         
  -8   2   5         25.62         15.09        37.16 o                         
  -6   2   5        360.31        356.75        29.81 o                         
  -4   2   5         26.76         58.41        12.47 o                         
  -2   2   5        698.43        772.83        27.15 o                         
   0   2   5         46.95         60.23         9.32 o                         
   2   2   5        452.87        433.04        24.14 o                         
   4   2   5         51.92         46.14        27.29 o                         
   6   2   5        241.65        229.34        60.18 o                         
  -9   3   5        650.77        646.67        72.40 o                         
  -7   3   5       2241.57       2180.46        90.49 o                         
  -5   3   5       1572.03       1508.32        59.06 o                         
  -3   3   5       4653.58       4783.63        70.79 o                         
  -1   3   5       2061.86       2019.80        53.23 o                         
   1   3   5       3325.95       3360.93        54.91 o                         
   3   3   5       1084.18       1070.18        44.19 o                         
   5   3   5       1410.22       1400.87        83.18 o                         
   7   3   5        473.87        382.93        66.82 o                         
 -10   4   5       2045.99       1854.51       121.55 o                         
  -8   4   5       1266.59       1309.74        83.84 o                         
  -6   4   5       5901.58       6106.43       126.01 o                         
  -4   4   5       2781.39       2835.32        74.19 o                         
  -2   4   5       9248.29       9489.00       122.13 o                         
   0   4   5       3047.92       3137.56        67.21 o                         
   2   4   5       6651.56       6591.02       102.32 o                         
   4   4   5       1679.97       1709.36        68.83 o                         
   6   4   5       2243.28       2231.53       128.11 o                         
  -9   5   5       1812.26       1824.14       100.51 o                         
  -7   5   5       6746.69       6595.28       177.75 o                         
  -5   5   5       5275.90       5388.88       119.47 o                         
  -3   5   5      14240.54      13719.38       198.12 o                         
  -1   5   5       8289.55       7935.73       137.33 o                         
   1   5   5      12689.39      12455.67       127.54 o                         
   3   5   5       4788.82       4663.23        89.61 o                         
   5   5   5       4803.25       4586.56       156.66 o                         
   7   5   5       1467.96       1369.85       146.07 o                         
 -10   6   5       4466.05       4054.08       273.88 o                         
  -8   6   5       3435.24       3476.52       128.33 o                         
  -6   6   5      14922.59      15283.97       293.23 o                         
  -4   6   5       9313.45       8498.60       158.11 o                         
  -2   6   5      26536.65      25707.54       316.28 o                         
   0   6   5      10355.76      10204.75       139.51 o                         
   2   6   5      16839.19      16529.60       179.48 o                         
   4   6   5       4966.33       5013.24       156.70 o                         
   6   6   5       5704.75       5917.60       207.13 o                         
  -9   7   5       3072.35       3300.17       134.92 o                         
  -7   7   5      10973.92      11128.53       212.05 o                         
  -5   7   5       8553.37       8577.37       174.87 o                         
  -3   7   5      21965.71      21403.88       266.20 o                         
  -1   7   5      11818.99      11823.00       158.88 o                         
   1   7   5      19161.35      19315.48       213.32 o                         
   3   7   5       7454.12       7231.52       144.24 o                         
   5   7   5       7708.18       7389.91       188.77 o                         
   7   7   5       2508.71       2259.66       261.10 o                         
 -10   8   5       5171.10       5264.28       326.39 o                         
  -8   8   5       3053.17       2942.90       120.96 o                         
  -6   8   5      14957.42      15165.42       270.66 o                         
  -4   8   5       6910.55       6753.02       140.00 o                         
  -2   8   5      24689.19      24718.71       239.96 o                         
   0   8   5       8450.03       8225.53       201.30 o                         
   2   8   5      17517.38      17493.75       206.92 o                         
   4   8   5       4565.46       4259.71       132.70 o                         
   6   8   5       6486.55       6683.76       221.62 o                         
  -9   9   5       3434.59       3338.27       146.70 o                         
  -7   9   5      12188.97      12618.11       238.83 o                         
  -5   9   5       8130.08       7723.19       164.05 o                         
  -3   9   5      22561.22      22383.52       275.59 o                         
  -1   9   5      11260.40      11033.48       143.08 o                         
   1   9   5      19108.53      19870.94       257.85 o                         
   3   9   5       7087.39       6892.59       145.61 o                         
   5   9   5       8574.39       8037.49       214.34 o                         
  -8  10   5       4262.19       4019.34       155.62 o                         
  -6  10   5      18405.74      18164.93       300.28 o                         
  -4  10   5       8094.16       7578.72       150.21 o                         
  -2  10   5      27069.82      26619.42       284.33 o                         
   0  10   5       8632.87       8812.90       142.70 o                         
   2  10   5      19601.02      19785.08       250.50 o                         
   4  10   5       5281.37       5062.61       143.17 o                         
   6  10   5       8047.79       8162.31       282.59 o                         
  -9  11   5       3510.55       3599.01       290.25 o                         
  -7  11   5      12748.47      12929.19       249.42 o                         
  -5  11   5       7875.31       7876.10       174.42 o                         
  -3  11   5      21954.30      21883.79       282.89 o                         
  -1  11   5      10475.73      10537.68       205.45 o                         
   1  11   5      19363.29      19523.05       266.05 o                         
   3  11   5       7270.29       7190.89       158.53 o                         
   5  11   5       8971.91       8657.16       243.76 o                         
  -8  12   5       3686.77       3846.80       168.76 o                         
  -6  12   5      18081.40      17819.71       277.56 o                         
  -4  12   5       8151.38       8185.03       170.32 o                         
  -2  12   5      28578.22      28204.48       367.05 o                         
   0  12   5       9707.56       9945.72       207.66 o                         
   2  12   5      21116.61      21050.46       368.64 o                         
   4  12   5       5633.94       5529.39       164.92 o                         
   6  12   5       8232.37       8445.32       740.03 o                         
  -7  13   5      17658.16      17834.13       308.75 o                         
  -5  13   5      13312.06      13326.36       249.08 o                         
  -3  13   5      32155.24      32266.07       417.45 o                         
  -1  13   5      18026.56      17794.16       403.40 o                         
   1  13   5      28140.20      27989.46       379.54 o                         
   3  13   5      11965.08      12129.74       242.47 o                         
   5  13   5      12524.21      12365.84       561.55 o                         
  -8  14   5       8345.91       7798.71       306.59 o                         
  -6  14   5      29016.37      28090.35       391.27 o                         
  -4  14   5      17611.07      17363.75       295.51 o                         
  -2  14   5      43951.46      44482.77       536.36 o                         
   0  14   5      19272.97      19566.17       367.95 o                         
   2  14   5      32186.62      32461.83       461.77 o                         
   4  14   5      10667.40      10415.38       300.33 o                         
  -7  15   5      18703.11      18890.97       366.47 o                         
  -5  15   5      14355.54      14202.00       330.91 o                         
  -3  15   5      32644.75      33183.23       448.18 o                         
  -1  15   5      19463.03      19822.80       429.60 o                         
   1  15   5      28882.26      28701.26       441.59 o                         
   3  15   5      13014.55      13072.03       283.47 o                         
  -6  16   5      18345.99      18088.73       446.06 o                         
  -4  16   5       9299.46       9939.95       323.81 o                         
  -2  16   5      26779.57      26947.53       426.01 o                         
   0  16   5      10214.46      10679.83       277.40 o                         
   2  16   5      20547.97      20567.13       413.59 o                         
   4  16   5       6444.36       6431.69       402.30 o                         
  -7  17   5      11310.27      10653.65       618.02 o                         
  -5  17   5       7139.35       7249.64       270.49 o                         
  -3  17   5      17756.41      18071.93       350.08 o                         
  -1  17   5       9042.23       8945.92       283.80 o                         
   1  17   5      15693.74      15521.36       354.22 o                         
   3  17   5       6920.78       6885.64       292.23 o                         
  -6  18   5      11912.06      12270.61       720.77 o                         
  -4  18   5       5348.49       5686.40       237.42 o                         
  -2  18   5      16912.42      16669.51       375.71 o                         
   0  18   5       5909.65       6012.53       217.47 o                         
   2  18   5      13319.12      12621.15       396.49 o                         
  -5  19   5       5595.83       6080.01       596.81 o                         
  -3  19   5      13742.08      14268.67       355.10 o                         
  -1  19   5       7268.37       7368.14       249.93 o                         
   1  19   5      12130.64      10500.45       962.29 o                         
  -2  20   5      18889.89      18243.92      1086.92 o                         
   0  20   5       8380.87       7987.12       653.24 o                         
 -10   0   6      20155.27      20352.51       706.51 o                         
  -8   0   6      11889.78      11213.28       359.62 o                         
  -6   0   6      60553.09      60446.12      1196.34 o                         
  -4   0   6      30751.32      30819.05       415.69 o                         
  -2   0   6     102965.20      99961.73      1069.18 o                         
   0   0   6      34081.06      33840.25       384.03 o                         
   2   0   6      62685.56      62406.39       722.11 o                         
   4   0   6      16795.93      16710.16       554.71 o                         
   6   0   6      21201.11      20021.67      1144.60 o                         
  -9   1   6      13880.57      13194.63       371.77 o                         
  -7   1   6      29456.33      28938.46       422.59 o                         
  -5   1   6      38688.53      38806.30       350.88 o                         
  -3   1   6      57322.53      58241.83       455.40 o                         
  -1   1   6      52637.43      52830.84       366.52 o                         
   1   1   6      45591.69      45568.20       359.80 o                         
   3   1   6      28378.70      28366.56       303.49 o                         
   5   1   6      17184.25      16946.86       274.57 o                         
   7   1   6       8999.08       8358.42       745.80 o                         
 -10   2   6      15461.75      15415.60       575.86 o                         
  -8   2   6       7322.70       7262.39       191.70 o                         
  -6   2   6      43656.99      43511.36       551.79 o                         
  -4   2   6      15739.58      15608.37       171.71 o                         
  -2   2   6      65498.82      64650.05       437.42 o                         
   0   2   6      17330.51      16919.95       155.58 o                         
   2   2   6      41509.87      41795.41       351.01 o                         
   4   2   6       8819.44       8675.10       173.07 o                         
   6   2   6      13704.21      13213.64       514.39 o                         
  -9   3   6       7849.92       7622.79       254.51 o                         
  -7   3   6      15996.27      15951.43       315.40 o                         
  -5   3   6      18579.14      18951.63       232.65 o                         
  -3   3   6      28133.46      28457.99       245.29 o                         
  -1   3   6      24195.15      23829.03       217.27 o                         
   1   3   6      22047.67      22320.13       216.13 o                         
   3   3   6      14722.68      14698.62       203.77 o                         
   5   3   6       9711.04       9424.46       231.68 o                         
   7   3   6       5476.45       4276.62       542.29 o                         
 -10   4   6      11025.72      10490.39       577.88 o                         
  -8   4   6       4065.53       3950.61       141.94 o                         
  -6   4   6      28987.81      29841.90       371.78 o                         
  -4   4   6       8303.44       8112.94       112.87 o                         
  -2   4   6      43449.43      42623.50       369.00 o                         
   0   4   6       9287.40       9157.77       135.67 o                         
   2   4   6      28015.76      28166.15       301.87 o                         
   4   4   6       5565.50       5519.34       159.38 o                         
   6   4   6      10432.15       9852.92       283.20 o                         
  -9   5   6       6954.48       6695.42       239.50 o                         
  -7   5   6      14672.95      14791.72       253.74 o                         
  -5   5   6      16994.67      16750.39       221.28 o                         
  -3   5   6      24396.15      23933.21       238.56 o                         
  -1   5   6      21955.03      21339.50       261.36 o                         
   1   5   6      20653.68      20777.25       247.82 o                         
   3   5   6      13609.63      13600.45       202.04 o                         
   5   5   6       8640.86       8534.53       239.63 o                         
 -10   6   6      11155.40       9859.88       473.79 o                         
  -8   6   6       5678.49       5415.44       181.48 o                         
  -6   6   6      30698.34      31162.72       409.18 o                         
  -4   6   6      12756.16      12434.50       175.30 o                         
  -2   6   6      47229.61      46004.62       499.57 o                         
   0   6   6      13957.49      13841.93       183.43 o                         
   2   6   6      30640.37      30896.04       350.69 o                         
   4   6   6       7622.58       7584.52       182.49 o                         
   6   6   6      11002.46      10388.19       372.85 o                         
  -9   7   6       8832.18       8438.00       279.14 o                         
  -7   7   6      18526.16      18384.78       294.52 o                         
  -5   7   6      23815.87      23585.42       297.93 o                         
  -3   7   6      34923.75      34603.46       433.74 o                         
  -1   7   6      32221.58      32435.68       324.39 o                         
   1   7   6      27560.78      28148.89       362.48 o                         
   3   7   6      18171.14      18069.13       262.90 o                         
   5   7   6      11027.85      11063.52       277.83 o                         
 -10   8   6       9831.08       7873.76       692.31 o                         
  -8   8   6       6548.06       6565.22       193.83 o                         
  -6   8   6      28594.05      28493.18       436.19 o                         
  -4   8   6      14811.11      14494.00       217.52 o                         
  -2   8   6      42757.21      42781.03       407.92 o                         
   0   8   6      16124.54      16365.32       296.42 o                         
   2   8   6      28086.26      28666.23       324.72 o                         
   4   8   6       7779.97       7861.17       190.81 o                         
   6   8   6       9299.20       9073.69       422.13 o                         
  -9   9   6       4707.99       4507.09       207.96 o                         
  -7   9   6      10016.78       9888.80       220.64 o                         
  -5   9   6      11952.94      11686.39       196.53 o                         
  -3   9   6      17197.83      17001.94       354.92 o                         
  -1   9   6      15578.92      15708.12       202.04 o                         
   1   9   6      13633.53      13748.70       201.11 o                         
   3   9   6       9347.26       9345.23       179.66 o                         
   5   9   6       5546.20       5293.52       228.69 o                         
  -8  10   6       1821.33       1919.93       118.61 o                         
  -6  10   6      10096.78      10052.32       207.23 o                         
  -4  10   6       3703.27       3481.98       111.86 o                         
  -2  10   6      14697.76      14638.35       209.48 o                         
   0  10   6       4077.82       4176.83       129.45 o                         
   2  10   6      10046.61      10187.87       185.23 o                         
   4  10   6       2453.91       2315.56       112.49 o                         
  -9  11   6       1321.23       1110.28       194.56 o                         
  -7  11   6       3009.31       2836.51       122.43 o                         
  -5  11   6       3000.87       2722.89       102.24 o                         
  -3  11   6       4440.87       4260.39       122.09 o                         
  -1  11   6       4013.32       3969.61       144.58 o                         
   1  11   6       3775.36       3913.46       113.14 o                         
   3  11   6       2904.81       3093.04       111.29 o                         
   5  11   6       1835.54       1472.24       117.26 o                         
  -8  12   6        514.18        467.66        92.33 o                         
  -6  12   6       3180.13       3094.28       117.70 o                         
  -4  12   6        752.29        706.12        59.46 o                         
  -2  12   6       4139.05       3971.32       122.26 o                         
   0  12   6        826.27        847.45        70.43 o                         
   2  12   6       3066.76       2919.46       113.91 o                         
   4  12   6        669.58        770.76        69.39 o                         
  -7  13   6       1718.64       1616.56       109.70 o                         
  -5  13   6       1599.22       1491.45        82.35 o                         
  -3  13   6       2308.37       2448.83       110.08 o                         
  -1  13   6       2026.31       1973.37       121.45 o                         
   1  13   6       1746.41       1867.06        98.85 o                         
   3  13   6       1460.90       1499.84        89.22 o                         
   5  13   6        848.90        812.20       155.09 o                         
  -8  14   6        893.86        948.52       193.58 o                         
  -6  14   6       2857.55       2534.15       146.42 o                         
  -4  14   6       1767.71       1607.68        94.69 o                         
  -2  14   6       4037.15       4291.66       149.95 o                         
   0  14   6       1811.21       1703.19       103.41 o                         
   2  14   6       2728.02       2846.32       135.86 o                         
   4  14   6        916.42        824.43       131.99 o                         
  -7  15   6       1474.45       1565.81       195.57 o                         
  -5  15   6       1737.74       1640.34       114.24 o                         
  -3  15   6       2521.21       2578.44       136.37 o                         
  -1  15   6       2496.75       2611.34       148.37 o                         
   1  15   6       2000.59       2168.34       124.42 o                         
   3  15   6       1605.35       1755.67       118.32 o                         
  -6  16   6        784.73        815.15        98.29 o                         
  -4  16   6        880.77        899.68        84.03 o                         
  -2  16   6       1314.52       1230.82        84.21 o                         
   0  16   6        968.19        970.14        86.07 o                         
   2  16   6        956.05        985.63       150.87 o                         
  -7  17   6         44.98       -318.89       318.89 o                         
  -5  17   6         28.93         30.16        48.09 o                         
  -3  17   6         64.58         30.09        53.58 o                         
  -1  17   6         72.76        123.67        50.78 o                         
   1  17   6         25.91         25.27        95.93 o                         
   3  17   6         42.03       -324.24       324.24 o                         
  -6  18   6        387.73        167.98       125.06 o                         
  -4  18   6        205.55        231.13        70.10 o                         
  -2  18   6        551.96        498.37        99.43 o                         
   0  18   6        237.22        220.60        68.51 o                         
   2  18   6        395.15        420.14       197.57 o                         
  -1  19   6       1052.59       1173.49       272.69 o                         
  -9   1   7        623.77        574.07        86.26 o                         
  -7   1   7        742.46        697.55        63.49 o                         
  -5   1   7       1277.56       1307.08        55.06 o                         
  -3   1   7       1295.29       1254.33        46.26 o                         
  -1   1   7       1689.25       1658.93        42.01 o                         
   1   1   7       1105.76       1071.89        49.02 o                         
   3   1   7        953.59        900.57        63.84 o                         
   5   1   7        575.75        494.25        62.87 o                         
 -10   2   7        172.15         85.69        97.49 o                         
  -8   2   7         18.30         47.71        45.24 o                         
  -6   2   7        221.93        256.92        37.07 o                         
  -4   2   7         49.23        100.92        19.92 o                         
  -2   2   7        180.15        199.87        20.63 o                         
   0   2   7         50.78         55.47        16.92 o                         
   2   2   7        170.19        172.83        30.98 o                         
   4   2   7         20.74         -4.71        39.26 o                         
   6   2   7        132.84        103.17        90.36 o                         
  -9   3   7        286.07        242.90        56.42 o                         
  -7   3   7        116.43        147.30        43.10 o                         
  -5   3   7        462.31        509.24        39.63 o                         
  -3   3   7        148.70        178.21        22.95 o                         
  -1   3   7        510.89        545.48        33.80 o                         
   1   3   7        151.96        161.41        23.89 o                         
   3   3   7        315.43        327.97        45.25 o                         
   5   3   7        101.03         41.33        53.81 o                         
 -10   4   7       2390.14       2116.53       211.83 o                         
  -8   4   7       1412.46       1205.05        90.65 o                         
  -6   4   7       6319.41       6412.44       148.27 o                         
  -4   4   7       2929.95       2967.41        73.66 o                         
  -2   4   7       8814.86       8398.14       139.94 o                         
   0   4   7       3061.62       3027.76        79.25 o                         
   2   4   7       5309.05       5409.83       130.95 o                         
   4   4   7       1481.28       1298.53        98.60 o                         
   6   4   7       1783.09       1597.30       292.68 o                         
  -9   5   7       3300.35       2970.34       161.08 o                         
  -7   5   7       3555.53       3472.25       140.88 o                         
  -5   5   7       8162.33       8333.09       159.49 o                         
  -3   5   7       6351.80       6428.40       117.33 o                         
  -1   5   7       9183.91       9192.65       171.72 o                         
   1   5   7       4979.58       5096.64       117.00 o                         
   3   5   7       4874.34       4800.92       148.02 o                         
   5   5   7       1974.29       1868.37       117.72 o                         
 -10   6   7       4019.08       3739.57       462.71 o                         
  -8   6   7       2236.88       2336.31       128.69 o                         
  -6   6   7      11330.58      11393.24       220.40 o                         
  -4   6   7       5364.68       5613.88       125.29 o                         
  -2   6   7      16482.26      16358.98       257.66 o                         
   0   6   7       5687.22       5949.19       123.29 o                         
   2   6   7      10051.81      10174.62       183.61 o                         
   4   6   7       2629.59       2599.89       126.56 o                         
   6   6   7       3098.75       2964.56       415.46 o                         
  -9   7   7       7312.01       7484.31       243.18 o                         
  -7   7   7       8235.72       7593.08       215.07 o                         
  -5   7   7      17306.16      17275.36       254.68 o                         
  -3   7   7      14623.43      14198.77       245.81 o                         
  -1   7   7      20699.05      20129.46       259.40 o                         
   1   7   7      11852.42      12113.13       196.50 o                         
   3   7   7      11057.82      11151.40       220.24 o                         
   5   7   7       4928.00       4664.66       236.95 o                         
 -10   8   7       6766.63       7072.83       646.55 o                         
  -8   8   7       3644.97       3569.51       149.72 o                         
  -6   8   7      16593.41      16220.83       302.89 o                         
  -4   8   7       7216.48       6592.26       141.61 o                         
  -2   8   7      22015.40      21627.29       283.55 o                         
   0   8   7       7439.40       7289.49       138.61 o                         
   2   8   7      14410.48      14839.22       236.21 o                         
   4   8   7       4235.34       4436.35       156.95 o                         
  -9   9   7       4629.42       4365.40       205.18 o                         
  -7   9   7       3758.24       3752.28       156.12 o                         
  -5   9   7       9160.07       9093.70       197.68 o                         
  -3   9   7       5784.56       5884.41       153.34 o                         
  -1   9   7      10196.77      10643.06       212.06 o                         
   1   9   7       4925.90       5021.45       131.21 o                         
   3   9   7       6114.25       6200.31       164.73 o                         
   5   9   7       2536.93       3145.20       244.10 o                         
  -8  10   7       2292.07       2200.17       127.35 o                         
  -6  10   7      13372.87      13110.29       322.64 o                         
  -4  10   7       3978.63       4254.17       137.69 o                         
  -2  10   7      17104.25      17319.50       277.36 o                         
   0  10   7       4304.86       4310.62       133.21 o                         
   2  10   7      11161.99      11321.71       223.63 o                         
   4  10   7       2684.81       2855.93       139.46 o                         
  -9  11   7       6898.66       6435.00       324.32 o                         
  -7  11   7       6438.65       6350.80       206.42 o                         
  -5  11   7      14304.65      13804.10       259.36 o                         
  -3  11   7      10080.19       9888.86       206.99 o                         
  -1  11   7      16167.20      16129.20       467.42 o                         
   1  11   7       8547.56       8587.41       180.31 o                         
   3  11   7       9673.90       9792.41       266.11 o                         
  -8  12   7       4607.15       4577.46       238.73 o                         
  -6  12   7      20978.62      20487.30       362.91 o                         
  -4  12   7       9054.57       8764.50       206.17 o                         
  -2  12   7      27532.23      27719.68       420.56 o                         
   0  12   7       9481.95       9663.03       237.64 o                         
   2  12   7      18379.32      18791.07       318.37 o                         
   4  12   7       5471.25       4677.54       259.03 o                         
  -7  13   7      11693.50      11816.64       290.64 o                         
  -5  13   7      23638.03      23448.04       359.46 o                         
  -3  13   7      19314.92      19768.84       382.22 o                         
  -1  13   7      27565.66      28286.95       519.61 o                         
   1  13   7      15990.06      16567.71       310.76 o                         
   3  13   7      15790.41      16237.33       363.94 o                         
  -6  14   7      23230.09      22292.11       410.83 o                         
  -4  14   7      11231.82      11208.34       285.59 o                         
  -2  14   7      30788.78      30926.89       469.89 o                         
   0  14   7      11691.40      11933.11       327.41 o                         
   2  14   7      20146.75      20172.74       371.51 o                         
  -7  15   7       7912.91       7755.85       364.37 o                         
  -5  15   7      16238.24      15732.19       338.93 o                         
  -3  15   7      12247.78      12302.08       305.13 o                         
  -1  15   7      18283.80      18532.90       385.89 o                         
   1  15   7      10176.99      10320.80       315.35 o                         
   3  15   7      10991.00      11146.19       855.99 o                         
  -6  16   7      19333.59      18810.50      1169.36 o                         
  -4  16   7       8859.47       8877.00       299.61 o                         
  -2  16   7      24649.62      24957.50       463.37 o                         
   0  16   7       9364.88       9714.73       308.62 o                         
   2  16   7      16947.19      15073.96      1259.54 o                         
  -5  17   7      13295.28      12435.92       814.80 o                         
  -3  17   7      10020.84       9583.54       316.42 o                         
  -1  17   7      15113.23      15608.23       368.45 o                         
   1  17   7       8660.67       8063.12       574.10 o                         
  -2  18   7      12921.88      12137.45       821.16 o                         
 -10   0   8      21846.39      20563.03      1138.70 o                         
  -8   0   8      19711.02      20659.62       808.57 o                         
  -6   0   8      54685.23      54640.66       835.04 o                         
  -4   0   8      40208.55      40824.20       549.25 o                         
  -2   0   8      71442.14      71204.29       818.42 o                         
   0   0   8      38398.19      38379.12       658.68 o                         
   2   0   8      41921.82      40865.46       726.93 o                         
   4   0   8      17576.70      16762.20       483.60 o                         
  -9   1   8      20905.32      19555.87       461.55 o                         
  -7   1   8      13917.22      13575.63       260.62 o                         
  -5   1   8      46150.41      46541.62       508.09 o                         
  -3   1   8      23744.96      23390.19       250.10 o                         
  -1   1   8      50208.84      50453.79       521.29 o                         
   1   1   8      18620.22      18461.40       290.83 o                         
   3   1   8      25546.56      25791.19       406.69 o                         
   5   1   8       7897.76       7533.40       373.36 o                         
 -10   2   8       9475.96       9059.15       739.15 o                         
  -8   2   8       5728.74       5750.43       182.13 o                         
  -6   2   8      22678.59      22289.69       310.78 o                         
  -4   2   8      11729.84      11889.75       166.79 o                         
  -2   2   8      28805.37      29008.58       324.97 o                         
   0   2   8      11674.74      11862.14       185.75 o                         
   2   2   8      17295.42      17371.88       330.68 o                         
   4   2   8       6202.84       6479.06       203.69 o                         
  -9   3   8      13565.75      13128.89       354.23 o                         
  -7   3   8       6941.08       6876.19       189.48 o                         
  -5   3   8      27484.06      27838.22       330.44 o                         
  -3   3   8      10588.18      10700.12       154.11 o                         
  -1   3   8      28927.83      29127.82       329.87 o                         
   1   3   8       8867.53       8958.83       167.20 o                         
   3   3   8      15338.63      16010.01       334.74 o                         
   5   3   8       4246.12       4427.69       288.88 o                         
 -10   4   8       9477.23       8719.63       529.10 o                         
  -8   4   8       5661.95       5670.05       193.56 o                         
  -6   4   8      20182.52      20032.90       307.61 o                         
  -4   4   8      10036.48      10040.94       172.20 o                         
  -2   4   8      24448.10      24895.24       315.16 o                         
   0   4   8      10224.77      10190.48       186.62 o                         
   2   4   8      15304.21      15451.57       279.37 o                         
   4   4   8       5816.78       5927.46       213.66 o                         
  -9   5   8      10965.75      10643.25       310.67 o                         
  -7   5   8       5684.41       5660.19       183.71 o                         
  -5   5   8      22534.41      22533.81       296.53 o                         
  -3   5   8       9116.25       9123.16       174.09 o                         
  -1   5   8      23937.60      23555.37       344.23 o                         
   1   5   8       7379.16       7698.56       160.89 o                         
   3   5   8      12950.69      12922.69       293.91 o                         
   5   5   8       3706.19       3384.69       329.86 o                         
  -8   6   8       7991.12       7943.81       234.59 o                         
  -6   6   8      24563.63      24184.81       349.24 o                         
  -4   6   8      15658.35      15476.77       255.09 o                         
  -2   6   8      30717.69      30351.01       524.82 o                         
   0   6   8      15380.61      15338.61       279.58 o                         
   2   6   8      18815.64      19403.64       312.41 o                         
   4   6   8       7798.85       7641.82       241.97 o                         
  -9   7   8      13873.60      13470.18       336.25 o                         
  -7   7   8      10397.62      10148.87       299.75 o                         
  -5   7   8      29758.78      29172.09       389.44 o                         
  -3   7   8      16868.11      16223.48       279.06 o                         
  -1   7   8      32528.97      32139.42       399.74 o                         
   1   7   8      13403.45      13608.39       284.78 o                         
   3   7   8      17024.01      17272.23       373.54 o                         
   5   7   8       5662.39       6147.35       611.09 o                         
  -8   8   8       5289.59       5474.03       227.24 o                         
  -6   8   8      16782.71      17040.57       291.50 o                         
  -4   8   8      11141.28      11262.64       211.75 o                         
  -2   8   8      21672.87      21596.48       312.28 o                         
   0   8   8      10910.10      11260.22       205.45 o                         
   2   8   8      12873.61      12902.71       272.83 o                         
   4   8   8       5353.11       5166.32       310.21 o                         
  -9   9   8       6300.91       5894.02       279.75 o                         
  -7   9   8       4261.57       4101.88       168.67 o                         
  -5   9   8      13819.97      14313.02       253.65 o                         
  -3   9   8       6820.24       7136.34       172.58 o                         
  -1   9   8      14878.63      15406.96       313.41 o                         
   1   9   8       5452.46       5758.82       162.10 o                         
   3   9   8       7919.52       8307.31       274.89 o                         
  -8  10   8       2638.63       2423.69       136.35 o                         
  -6  10   8       8351.30       8091.05       202.67 o                         
  -4  10   8       4866.83       4655.61       149.47 o                         
  -2  10   8       9968.88       9826.93       247.14 o                         
   0  10   8       4957.58       4936.19       154.89 o                         
   2  10   8       6255.02       6391.09       178.74 o                         
   4  10   8       2719.18       2926.45       246.23 o                         
  -7  11   8       1770.03       1737.68       114.18 o                         
  -5  11   8       5600.33       5375.00       168.49 o                         
  -3  11   8       2414.86       2373.69       123.44 o                         
  -1  11   8       5978.16       6209.91       188.29 o                         
   1  11   8       2015.70       2123.81       130.76 o                         
   3  11   8       3556.09       3618.76       223.73 o                         
  -8  12   8        763.97        667.83       110.13 o                         
  -6  12   8       2689.42       2628.63       117.33 o                         
  -4  12   8       1221.51       1272.30        95.24 o                         
  -2  12   8       2875.73       2945.51       128.06 o                         
   0  12   8       1304.63       1383.03        88.41 o                         
   2  12   8       1919.58       1853.78       107.79 o                         
  -7  13   8        447.27        409.32        76.17 o                         
  -5  13   8       1549.87       1494.29        99.76 o                         
  -3  13   8        571.83        557.20        69.71 o                         
  -1  13   8       1685.50       1651.51       110.80 o                         
   1  13   8        494.89        470.45        57.66 o                         
   3  13   8       1047.31        775.47       153.73 o                         
  -6  14   8       1337.43       1358.55       108.00 o                         
  -4  14   8        853.27        760.23        79.37 o                         
  -2  14   8       1630.58       1541.82       107.17 o                         
   0  14   8        948.64        882.26        89.44 o                         
   2  14   8       1004.67        558.75       208.32 o                         
  -7  15   8       1447.72       1383.92       329.52 o                         
  -5  15   8       2533.61       2466.31       131.67 o                         
  -3  15   8       2192.50       2040.94       127.84 o                         
  -1  15   8       2862.81       3072.23       181.53 o                         
   1  15   8       1630.38       1386.63       192.54 o                         
  -6  16   8       1207.44        673.63       441.00 o                         
  -4  16   8       1253.09       1242.18       163.72 o                         
  -2  16   8       1468.65       1513.17       118.32 o                         
   0  16   8       1212.26       1230.47       166.16 o                         
  -3  17   8         10.25        -47.74       170.26 o                         
  -1  17   8          5.31        -97.04        97.04 o                         
  -2  18   8        313.25        567.66       210.77 o                         
  -9   1   9        183.84         93.27        55.95 o                         
  -7   1   9         43.39        103.51        39.53 o                         
  -5   1   9        208.19        333.95        45.10 o                         
  -3   1   9         33.38         41.39        25.13 o                         
  -1   1   9        132.48        146.92        34.66 o                         
   1   1   9         22.23         34.12        39.44 o                         
   3   1   9         98.27        109.19        78.89 o                         
  -8   2   9        223.77        262.52        46.55 o                         
  -6   2   9        332.50        372.33        51.86 o                         
  -4   2   9        263.09        299.05        37.37 o                         
  -2   2   9        368.53        376.90        37.79 o                         
   0   2   9        269.17        268.77        50.15 o                         
   2   2   9        267.43        231.42        58.79 o                         
   4   2   9        173.54        -88.68       119.17 o                         
  -9   3   9        700.95        508.16        71.67 o                         
  -7   3   9        119.46        163.38        43.44 o                         
  -5   3   9       1183.06       1222.83        75.05 o                         
  -3   3   9        171.80        209.76        30.60 o                         
  -1   3   9       1174.71       1205.93        61.81 o                         
   1   3   9        205.79        163.52        58.91 o                         
   3   3   9        675.97        598.26        98.38 o                         
  -8   4   9        995.20        938.58        82.67 o                         
  -6   4   9       1806.17       1905.69       101.10 o                         
  -4   4   9       1785.34       1718.54        80.16 o                         
  -2   4   9       2206.75       2203.99       108.01 o                         
   0   4   9       1553.44       1463.23        83.82 o                         
   2   4   9       1415.98       1317.03       111.33 o                         
  -9   5   9       4256.65       3578.69       253.02 o                         
  -7   5   9       2242.98       2392.09       134.85 o                         
  -5   5   9       8697.19       9217.57       205.40 o                         
  -3   5   9       3725.14       3721.89       114.67 o                         
  -1   5   9       8684.07       8743.89       203.12 o                         
   1   5   9       2849.61       2675.64       174.83 o                         
   3   5   9       4063.83       4172.90       215.59 o                         
  -8   6   9       4529.81       4436.74       193.41 o                         
  -6   6   9       7857.56       7927.60       221.21 o                         
  -4   6   9       8283.57       8490.43       196.74 o                         
  -2   6   9       9778.62       9776.53       204.47 o                         
   0   6   9       7285.75       7365.87       191.14 o                         
   2   6   9       5730.95       5530.35       258.12 o                         
  -9   7   9       7086.53       5818.67       695.82 o                         
  -7   7   9       3544.50       3652.64       170.53 o                         
  -5   7   9      13855.13      13938.56       260.23 o                         
  -3   7   9       5713.46       5547.24       166.64 o                         
  -1   7   9      13609.30      13841.28       265.76 o                         
   1   7   9       4513.64       4567.82       189.39 o                         
   3   7   9       6823.23       6763.30       417.67 o                         
  -8   8   9       5407.12       5320.75       204.49 o                         
  -6   8   9       9016.25       9053.06       233.42 o                         
  -4   8   9       9060.58       9085.06       196.85 o                         
  -2   8   9      10787.46      10577.81       235.34 o                         
   0   8   9       7992.78       7873.39       220.30 o                         
   2   8   9       6719.09       6833.26       267.41 o                         
  -7   9   9       2462.42       2655.36       138.72 o                         
  -5   9   9      12168.46      12781.74       247.03 o                         
  -3   9   9       3644.94       3666.33       146.81 o                         
  -1   9   9      11914.91      11932.95       325.45 o                         
   1   9   9       3260.05       3537.66       162.43 o                         
   3   9   9       6399.12       6586.33       653.46 o                         
  -8  10   9       3174.07       3256.12       240.72 o                         
  -6  10   9       5482.27       5592.53       179.18 o                         
  -4  10   9       5009.76       5247.07       182.20 o                         
  -2  10   9       6448.19       6608.51       221.84 o                         
   0  10   9       4776.99       5119.32       184.06 o                         
   2  10   9       4536.94       4928.51       302.12 o                         
  -7  11   9       3286.71       3253.54       167.26 o                         
  -5  11   9      15029.20      14985.69       308.62 o                         
  -3  11   9       4854.62       5049.84       181.43 o                         
  -1  11   9      14576.57      14942.22       347.56 o                         
   1  11   9       4207.36       4284.79       185.81 o                         
  -6  12   9      13340.60      12926.94       319.77 o                         
  -4  12   9      13345.53      13735.98       318.31 o                         
  -2  12   9      15657.90      15590.75       367.51 o                         
   0  12   9      11798.62      12033.76       368.05 o                         
   2  12   9       9666.87       9867.77      1067.44 o                         
  -7  13   9       5800.02       6897.22       586.91 o                         
  -5  13   9      21215.90      21147.89       523.70 o                         
  -3  13   9       8886.74       9002.27       255.78 o                         
  -1  13   9      20896.55      21573.59       499.07 o                         
   1  13   9       7201.67       7180.96       300.44 o                         
  -6  14   9      13001.39      12606.87       654.17 o                         
  -4  14   9      13343.24      13300.07       359.28 o                         
  -2  14   9      15798.28      16032.54       386.72 o                         
   0  14   9      12184.09      11907.68       428.84 o                         
  -5  15   9      20173.13      20246.88       811.85 o                         
  -3  15   9       8851.42       8829.50       322.10 o                         
  -1  15   9      20153.31      20309.18       650.13 o                         
  -4  16   9       9898.52      10489.63       690.13 o                         
  -2  16   9      11670.14      11974.33       741.96 o                         
  -8   0  10      19355.37      19690.86       503.07 o                         
  -6   0  10      19580.12      19605.42       454.73 o                         
  -4   0  10      31854.17      31779.92       683.84 o                         
  -2   0  10      23137.17      22759.69       458.41 o                         
   0   0  10      25963.67      26575.70       673.59 o                         
   2   0  10      13647.14      13736.58       628.37 o                         
  -9   1  10      19219.92      17137.64       661.32 o                         
  -7   1  10       9889.12      10004.85       232.23 o                         
  -5   1  10      35219.58      35093.94       532.09 o                         
  -3   1  10      15091.13      15132.35       253.92 o                         
  -1   1  10      32477.66      32680.45       429.51 o                         
   1   1  10      11477.22      11922.64       309.15 o                         
  -8   2  10      13685.28      13723.25       351.64 o                         
  -6   2  10      13010.33      13216.05       283.00 o                         
  -4   2  10      22242.71      22791.83       395.66 o                         
  -2   2  10      15352.73      15746.02       274.83 o                         
   0   2  10      18569.35      18597.40       385.17 o                         
   2   2  10       9636.54       9480.13       360.53 o                         
  -9   3  10      12682.43      12366.56       786.91 o                         
  -7   3  10       4768.11       4910.12       185.45 o                         
  -5   3  10      21510.73      21470.77       358.16 o                         
  -3   3  10       7167.23       7582.37       176.91 o                         
  -1   3  10      20000.00      19765.77       360.33 o                         
   1   3  10       6163.74       6000.83       235.95 o                         
  -8   4  10       8396.47       8427.76       272.99 o                         
  -6   4  10       7072.57       7347.85       204.85 o                         
  -4   4  10      12645.09      12913.00       241.54 o                         
  -2   4  10       7874.47       7920.21       195.64 o                         
   0   4  10      10544.50      10863.91       310.47 o                         
   2   4  10       5204.25       5737.47       278.91 o                         
  -7   5  10       4052.46       4068.34       181.63 o                         
  -5   5  10      17756.03      18039.88       332.27 o                         
  -3   5  10       5852.06       5870.31       158.28 o                         
  -1   5  10      16014.91      15760.99       328.08 o                         
   1   5  10       4851.73       4812.19       212.84 o                         
  -8   6  10      10889.64      11225.56       321.77 o                         
  -6   6  10      10710.46      11056.09       275.60 o                         
  -4   6  10      17507.36      17596.51       311.69 o                         
  -2   6  10      12508.54      12104.72       256.95 o                         
   0   6  10      14642.92      14207.53       312.80 o                         
   2   6  10       7751.47       8223.72       550.15 o                         
  -7   7  10       6766.16       6998.20       244.10 o                         
  -5   7  10      21740.87      21795.89       399.55 o                         
  -3   7  10      10230.95      10356.41       260.06 o                         
  -1   7  10      20229.46      21299.12       431.26 o                         
   1   7  10       7855.21       8225.23       311.44 o                         
  -8   8  10       8707.89       8585.90       517.97 o                         
  -6   8  10       9270.40       9279.33       257.87 o                         
  -4   8  10      14692.50      14971.34       289.94 o                         
  -2   8  10      10860.12      11300.58       279.04 o                         
   0   8  10      12290.87      12165.56       444.52 o                         
   2   8  10       6506.44       7018.14       582.29 o                         
  -7   9  10       4077.17       4004.93       214.63 o                         
  -5   9  10      13281.97      13821.51       322.89 o                         
  -3   9  10       6326.92       6507.28       214.67 o                         
  -1   9  10      12587.62      12745.04       379.67 o                         
   1   9  10       4993.56       4467.38       260.90 o                         
  -6  10  10       3661.37       3763.80       178.30 o                         
  -4  10  10       5868.63       6136.36       192.86 o                         
  -2  10  10       4059.46       4248.83       203.49 o                         
   0  10  10       5018.20       5723.88       284.89 o                         
  -5  11  10       2903.12       2740.93       133.05 o                         
  -3  11  10        709.28        611.27        72.32 o                         
  -1  11  10       2435.43       2242.53       163.03 o                         
   1  11  10        639.79        396.76       175.70 o                         
  -6  12  10        847.35       1115.54       172.68 o                         
  -4  12  10       1422.38       1379.81       103.39 o                         
  -2  12  10        860.71        817.94        85.85 o                         
   0  12  10       1292.62       1182.28       167.57 o                         
  -5  13  10       2461.48       2459.59       222.99 o                         
  -3  13  10       1167.37       1162.69       105.52 o                         
  -1  13  10       2373.02       2577.34       478.76 o                         
  -4  14  10       1684.54       1574.81       161.49 o                         
  -9   1  11          5.97        127.15       279.56 o                         
  -7   1  11         16.98         17.08        58.35 o                         
  -5   1  11          5.25         50.12        48.54 o                         
  -3   1  11         30.65          5.61        36.68 o                         
  -1   1  11          5.18         80.40        47.26 o                         
   1   1  11         13.61        130.11        71.39 o                         
  -8   2  11         36.03         32.28       178.71 o                         
  -6   2  11         61.82         34.04        63.19 o                         
  -4   2  11         23.70         21.88        44.56 o                         
  -2   2  11         75.03         63.77        38.04 o                         
   0   2  11         20.88         13.39        49.64 o                         
  -9   3  11        827.62        992.26       299.74 o                         
  -7   3  11        442.09        478.51        83.83 o                         
  -5   3  11       1220.19       1369.03       109.11 o                         
  -3   3  11        560.02        594.45        62.44 o                         
  -1   3  11       1092.99       1230.37        98.63 o                         
   1   3  11        483.22        678.15       120.03 o                         
  -8   4  11       2959.44       3041.20       283.55 o                         
  -6   4  11       1954.94       1835.85       130.02 o                         
  -4   4  11       4344.01       4621.09       178.61 o                         
  -2   4  11       2328.57       2234.42       120.26 o                         
   0   4  11       3368.42       3510.26       167.38 o                         
  -7   5  11       1583.67       1584.15       119.63 o                         
  -5   5  11       4213.26       4240.38       199.68 o                         
  -3   5  11       2311.44       2411.15       131.11 o                         
  -1   5  11       3767.78       3643.79       188.37 o                         
   1   5  11       1613.22       1420.60       323.32 o                         
  -8   6  11       4716.60       4398.12       431.12 o                         
  -6   6  11       2966.73       2966.30       159.48 o                         
  -4   6  11       7175.94       7365.16       265.10 o                         
  -2   6  11       3527.52       3615.24       176.06 o                         
   0   6  11       5306.32       5076.46       237.21 o                         
  -7   7  11       4245.75       4398.41       264.42 o                         
  -5   7  11       9602.77      10100.03       283.89 o                         
  -3   7  11       5754.82       5964.23       207.98 o                         
  -1   7  11       8568.86       8604.76       352.55 o                         
  -6   8  11       2579.55       2758.45       189.22 o                         
  -4   8  11       7222.81       7329.23       219.71 o                         
  -2   8  11       3073.86       3143.45       194.59 o                         
   0   8  11       5550.68       4615.08       372.17 o                         
  -7   9  11       2380.00       2107.30       445.51 o                         
  -5   9  11       6739.94       6596.81       237.47 o                         
  -3   9  11       3180.81       3113.51       195.80 o                         
  -1   9  11       6074.89       6137.50       712.14 o                         
  -6  10  11       4946.30       4766.36       588.04 o                         
  -4  10  11      11716.96      12229.69       340.31 o                         
  -2  10  11       5653.98       6086.34       437.93 o                         
   0  10  11       9264.37       8325.79       770.59 o                         
  -5  11  11       9221.28       8981.59       609.10 o                         
  -3  11  11       4708.55       4888.34       515.53 o                         
  -4  12  11       8399.02       7723.67       349.13 o                         
  -2  12  11       3394.30       3578.30       397.61 o                         
  -6   0  12       7885.55       8055.93       370.89 o                         
  -4   0  12      22926.28      23301.91       967.93 o                         
  -2   0  12       9183.07       9026.86       338.62 o                         
   0   0  12      16306.40      16446.17       701.72 o                         
  -5   1  12      16733.90      17468.88       382.69 o                         
  -3   1  12      14371.45      14678.94       325.77 o                         
  -1   1  12      14611.23      14421.79       361.53 o                         
  -6   2  12       7745.52       7942.06       277.25 o                         
  -4   2  12      21953.52      22628.59       460.10 o                         
  -2   2  12       8877.75       8950.21       280.18 o                         
   0   2  12      15838.73      15411.64       477.29 o                         
  -7   3  12       7322.24       6182.88       726.06 o                         
  -5   3  12      11052.42      11336.49       323.29 o                         
  -3   3  12       9023.89       8926.65       292.00 o                         
  -1   3  12       9473.16       9180.78       312.15 o                         
  -6   4  12       2815.09       2956.93       310.00 o                         
  -4   4  12      11167.34      11427.55       342.19 o                         
  -2   4  12       3347.28       3204.79       201.18 o                         
   0   4  12       8146.15       7209.29       646.36 o                         
  -7   5  12       5146.97       5214.19       706.03 o                         
  -5   5  12       7920.69       8219.92       412.38 o                         
  -3   5  12       6482.21       6332.47       305.22 o                         
  -1   5  12       6914.34       6432.56       421.84 o                         
  -6   6  12       4983.86       5004.08       445.65 o                         
  -4   6  12      14146.02      13971.64       485.99 o                         
  -2   6  12       5665.19       5913.78       511.12 o                         
  -5   7  12      10540.05      10883.55       940.90 o                         
  -3   7  12       9209.46       9655.33       527.92 o                         
  -4   8  12      13876.44      13381.59       859.85 o                         
  -2   8  12       6642.81       6873.42       575.56 o                         
  -3   9  12       7257.79       7227.60       579.12 o                         
  -5   1  13         53.95        235.94       223.37 o                         
  -3   1  13         31.09        218.82       154.35 o                         
  -4   2  13        134.40       -119.87       162.22 o                         
                                                                                
