# Supplementary material for: Crystal structures of seven gold(III) complexes of the form LAuX3 (L = substituted pyridine, X = Cl or Br)
Source: Acta Crystallogr E Crystallogr Commun. 2024 Jul 31;80(Pt 8):894–909. doi: 10.1107/S2056989024007266 (PMC11299753; doi:10.1107/S2056989024007266)
Supplement: Supplementary file 8 [file e-80-00894-6sup8.hkl]

data_6                                                                          
_shelx_title ' mailand in P-1'                                                  
_shelx_refln_list_code          4                                               
_shelx_F_calc_maximum      304.32                                               
_exptl_crystal_F_000       484.00                                               
_reflns_d_resolution_high  0.6880                                               
                                                                                
loop_                                                                           
 _space_group_symop_operation_xyz                                               
 'x, y, z'                                                                      
 '-x, -y, -z'                                                                   
                                                                                
_cell_length_a     8.2506                                                       
_cell_length_b     8.4726                                                       
_cell_length_c     9.4210                                                       
_cell_angle_alpha 113.828                                                       
_cell_angle_beta  103.543                                                       
_cell_angle_gamma  98.368                                                       
                                                                                
_shelx_F_squared_multiplier     1.000                                           
                                                                                
loop_                                                                           
 _refln_index_h                                                                 
 _refln_index_k                                                                 
 _refln_index_l                                                                 
 _refln_F_squared_calc                                                          
 _refln_F_squared_meas                                                          
 _refln_F_squared_sigma                                                         
 _refln_observed_status                                                         
   1   0   0      19370.49      20170.88       194.40 o                         
   2   0   0         22.28         37.71         4.80 o                         
   3   0   0       8783.85       9307.85       111.01 o                         
   4   0   0      17083.15      17075.91       209.32 o                         
   5   0   0        101.57         86.07        13.16 o                         
   6   0   0         34.96         33.50         7.33 o                         
   7   0   0       8162.68       8194.79       239.44 o                         
   8   0   0       1999.22       2046.87       135.07 o                         
   9   0   0        101.64        103.67        28.32 o                         
  10   0   0         38.56         92.11        35.40 o                         
  11   0   0       2576.57       2688.65       388.01 o                         
 -11   1   0       2748.57       3166.87       292.73 o                         
 -10   1   0       8484.50       8424.20       268.75 o                         
  -9   1   0        610.44        559.68        55.53 o                         
  -8   1   0        579.80        660.65        57.22 o                         
  -7   1   0       7182.86       7212.49       171.23 o                         
  -6   1   0       4910.91       4875.71        89.15 o                         
  -5   1   0        352.84        321.78        16.77 o                         
  -4   1   0       3379.03       3359.87        55.75 o                         
  -3   1   0      49133.83      49955.59       344.85 o                         
  -2   1   0      11214.12      11179.73        81.38 o                         
  -1   1   0      15774.93      15710.42        94.68 o                         
   0   1   0         30.34        112.89        19.74 o                         
   1   1   0      10816.88      11279.75        82.01 o                         
   2   1   0        870.80       1051.60        21.81 o                         
   3   1   0      13259.53      13729.96       146.88 o                         
   4   1   0        550.42        519.54        24.78 o                         
   5   1   0        142.70        126.56        13.53 o                         
   6   1   0       1974.22       1850.50        73.83 o                         
   7   1   0       6484.70       6272.41       220.66 o                         
   8   1   0        283.90        284.10        46.54 o                         
   9   1   0       1088.25       1112.11        87.60 o                         
  10   1   0       7905.51       7896.83       300.63 o                         
 -11   2   0       1859.08       2060.17       166.69 o                         
 -10   2   0         10.82         44.63        28.73 o                         
  -9   2   0         20.77          0.08        20.03 o                         
  -8   2   0        109.09        127.07        23.09 o                         
  -7   2   0       3870.69       3771.57       111.01 o                         
  -6   2   0       2476.42       2409.48        54.53 o                         
  -5   2   0       2261.58       2126.71        43.80 o                         
  -4   2   0      24505.29      24771.96       213.85 o                         
  -3   2   0      24655.20      24182.12       176.66 o                         
  -2   2   0          5.37         18.43         4.22 o                         
  -1   2   0       3240.04       3275.19        38.27 o                         
   0   2   0      78145.41      79831.32       925.53 o                         
   1   2   0      13496.27      13939.53       154.36 o                         
   2   2   0        374.66        429.60        16.14 o                         
   3   2   0       3961.23       4097.65        69.52 o                         
   4   2   0      17781.50      17771.12       203.43 o                         
   5   2   0        138.59        150.51        15.03 o                         
   6   2   0       1007.66       1030.04        51.89 o                         
   7   2   0      10290.33      10890.87       355.02 o                         
   8   2   0       7665.25       7855.23       283.31 o                         
   9   2   0        787.89        710.04       110.77 o                         
  10   2   0         70.89        139.63       108.10 o                         
 -11   3   0        611.74        463.38       105.06 o                         
 -10   3   0       6484.06       6551.21       210.20 o                         
  -9   3   0         85.37         75.11        22.60 o                         
  -8   3   0        148.96        135.34        27.13 o                         
  -7   3   0      13916.99      13816.89       221.20 o                         
  -6   3   0      15793.32      15426.47       208.97 o                         
  -5   3   0         42.49         34.22         9.58 o                         
  -4   3   0       1247.78       1227.34        33.07 o                         
  -3   3   0      37614.06      36782.36       277.02 o                         
  -2   3   0      10843.60      10675.15        96.27 o                         
  -1   3   0       5101.98       5126.74        62.03 o                         
   0   3   0       1260.80       1283.30        30.30 o                         
   1   3   0       5616.19       5785.80        98.53 o                         
   2   3   0        400.25        436.92        18.64 o                         
   3   3   0        940.48       1012.03        41.00 o                         
   4   3   0       1190.03       1150.41        43.01 o                         
   5   3   0       3414.01       3375.05        97.19 o                         
   6   3   0       3071.19       3114.75       113.82 o                         
   7   3   0       7878.01       7948.82       315.57 o                         
   8   3   0          5.87         10.78        54.73 o                         
   9   3   0        607.33        655.85       116.89 o                         
 -11   4   0        355.18        244.55        76.80 o                         
 -10   4   0        795.88        769.09        60.96 o                         
  -9   4   0       1537.65       1568.73        86.44 o                         
  -8   4   0         51.84         61.84        15.07 o                         
  -7   4   0       2344.15       2305.43        84.01 o                         
  -6   4   0       2119.86       2077.84        62.09 o                         
  -5   4   0       3192.98       3110.52        61.60 o                         
  -4   4   0      16416.84      16053.85       152.70 o                         
  -3   4   0      24887.90      24588.30       203.19 o                         
  -2   4   0       1197.06       1226.10        33.30 o                         
  -1   4   0         14.16         34.68         6.79 o                         
   0   4   0      22087.04      22838.80       249.63 o                         
   1   4   0       3028.79       2958.74        62.52 o                         
   2   4   0       1896.84       1936.59        44.02 o                         
   3   4   0       6464.92       6509.96       136.65 o                         
   4   4   0      19232.89      18810.67       364.55 o                         
   5   4   0       1113.23       1134.39        58.86 o                         
   6   4   0        187.87        183.16        42.22 o                         
   7   4   0       6249.58       6632.65       313.96 o                         
   8   4   0       6497.07       6616.37       476.33 o                         
   9   4   0        356.29        332.46       187.61 o                         
 -10   5   0       4747.53       4752.87       207.67 o                         
  -9   5   0         69.94         58.72        17.90 o                         
  -8   5   0        251.14        276.74        34.24 o                         
  -7   5   0      12409.27      12411.86       218.53 o                         
  -6   5   0      28276.07      28026.47       470.13 o                         
  -5   5   0       2551.84       2521.01        66.46 o                         
  -4   5   0         44.00         38.79         7.82 o                         
  -3   5   0      14663.34      14305.04       235.72 o                         
  -2   5   0       4195.64       4040.60        64.02 o                         
  -1   5   0         28.34         18.50         8.85 o                         
   0   5   0       1303.62       1267.40        44.24 o                         
   1   5   0      10098.52       9283.81       249.64 o                         
   2   5   0        146.98        118.48        16.57 o                         
   3   5   0        448.13        414.20        38.73 o                         
   4   5   0        627.19        617.09        45.17 o                         
   5   5   0       4341.82       4318.27       127.73 o                         
   6   5   0       2366.23       2559.82       163.96 o                         
   7   5   0       3743.03       4094.60       257.72 o                         
   8   5   0         73.74         97.85       105.12 o                         
 -10   6   0       1645.98       1838.78       137.83 o                         
  -9   6   0       4902.76       5008.16       217.78 o                         
  -8   6   0       1668.95       1657.17       101.41 o                         
  -7   6   0       3654.84       3737.10       141.75 o                         
  -6   6   0       1057.89       1066.84        47.50 o                         
  -5   6   0       1547.68       1531.73        49.83 o                         
  -4   6   0       1455.67       1440.89        46.64 o                         
  -3   6   0       5333.83       5052.26       121.08 o                         
  -2   6   0         20.93         18.81         7.96 o                         
  -1   6   0         77.52         85.74        18.42 o                         
   0   6   0       6991.88       6445.27       234.26 o                         
   1   6   0       1819.51       1850.70        77.17 o                         
   2   6   0       1165.48       1190.20        63.31 o                         
   3   6   0       5273.67       5516.09       197.15 o                         
   4   6   0      15867.83      15688.54       326.75 o                         
   5   6   0       2663.92       2718.17       120.32 o                         
   6   6   0          7.34        -44.65        61.77 o                         
   7   6   0       1613.42       1643.39       211.57 o                         
 -10   7   0       5306.19       5389.41       313.63 o                         
  -9   7   0        896.14        912.65        84.75 o                         
  -8   7   0         74.12         80.70        22.86 o                         
  -7   7   0       5412.44       5447.14       151.89 o                         
  -6   7   0      13234.08      13404.59       276.38 o                         
  -5   7   0        915.22        879.93        43.35 o                         
  -4   7   0          4.21         12.46        11.72 o                         
  -3   7   0       5430.71       5384.59       126.02 o                         
  -2   7   0       3375.83       3333.52        93.89 o                         
  -1   7   0        310.62        267.90        26.99 o                         
   0   7   0       2989.04       2984.20       117.07 o                         
   1   7   0      11515.85      10843.50       334.05 o                         
   2   7   0       3278.59       3438.06       119.05 o                         
   3   7   0       1195.81       1167.38        78.86 o                         
   4   7   0        115.90        116.61        25.41 o                         
   5   7   0       1889.88       1948.16       149.87 o                         
   6   7   0        616.10        702.03       114.60 o                         
  -9   8   0       4369.95       4710.37       247.33 o                         
  -8   8   0       1182.36       1199.23        79.97 o                         
  -7   8   0       1318.79       1383.61        82.49 o                         
  -6   8   0        181.72        138.55        25.74 o                         
  -5   8   0        375.75        436.56        49.01 o                         
  -4   8   0         62.39         63.40        18.28 o                         
  -3   8   0        386.74        440.12        40.34 o                         
  -2   8   0       1238.08       1198.75        68.06 o                         
  -1   8   0       1571.90       1589.23        88.38 o                         
   0   8   0       5181.02       5365.50       194.81 o                         
   1   8   0       2978.46       3019.82       123.87 o                         
   2   8   0        103.98         92.95        35.84 o                         
   3   8   0       2119.58       2071.87       123.53 o                         
   4   8   0       5602.80       5604.78       193.85 o                         
   5   8   0        969.32       1010.71       354.02 o                         
  -9   9   0       1239.75       1201.08       250.31 o                         
  -8   9   0         65.13         44.12        31.39 o                         
  -7   9   0        941.90        969.96        88.23 o                         
  -6   9   0       4496.26       4545.89       193.59 o                         
  -5   9   0        108.65         50.32        23.02 o                         
  -4   9   0        747.52        731.60        60.65 o                         
  -3   9   0       5527.68       5419.62       191.49 o                         
  -2   9   0       4151.38       4048.46       207.73 o                         
  -1   9   0         56.04         69.05        34.77 o                         
   0   9   0        945.29        920.62        78.14 o                         
   1   9   0       6515.97       6409.81       222.13 o                         
   2   9   0       2910.80       3019.18       163.36 o                         
   3   9   0        330.60        342.75        62.77 o                         
   4   9   0        149.72        405.64       206.93 o                         
  -7  10   0         40.18         25.13        40.85 o                         
  -6  10   0       1028.06        987.32       109.15 o                         
  -5  10   0       1314.85       1384.61       124.89 o                         
  -4  10   0        100.64        104.81        39.25 o                         
  -3  10   0         38.71         63.79        31.59 o                         
  -2  10   0        846.70        920.62        86.28 o                         
  -1  10   0       1642.77       1769.61       120.27 o                         
   0  10   0       2980.03       3024.09       166.29 o                         
   1  10   0       1398.08       1344.84       237.99 o                         
   2  10   0         12.56         89.38       117.21 o                         
  -3  11   0       3443.24       3237.47       414.00 o                         
   1 -11   1          7.08         43.61        78.50 o                         
   2 -11   1       1564.82       1477.85       229.89 o                         
  -3 -10   1       1258.92       1051.92       164.09 o                         
  -2 -10   1        424.70        407.42        96.74 o                         
  -1 -10   1        412.11        426.53        69.92 o                         
   0 -10   1        914.44       1001.31        91.56 o                         
   1 -10   1        766.81        869.75        85.44 o                         
   2 -10   1       1460.13       1385.75       157.65 o                         
   3 -10   1         94.36         55.52        26.94 o                         
   4 -10   1        288.76        291.14        55.67 o                         
   5 -10   1       1123.99       1266.05       117.04 o                         
   6 -10   1        342.69        381.78        65.84 o                         
   7 -10   1        477.97        517.29        73.63 o                         
   8 -10   1       1008.48        885.50       215.01 o                         
  -4  -9   1        596.47        540.75       117.79 o                         
  -3  -9   1        150.53        147.68        37.83 o                         
  -2  -9   1       2059.22       2168.84       134.21 o                         
  -1  -9   1       7080.28       7387.15       258.19 o                         
   0  -9   1       1267.55       1156.71        82.40 o                         
   1  -9   1         57.76         75.05        24.55 o                         
   2  -9   1       2607.18       2599.19       117.07 o                         
   3  -9   1       3565.07       3461.82       151.69 o                         
   4  -9   1         22.75         31.47        27.58 o                         
   5  -9   1       1194.71       1187.87        96.06 o                         
   6  -9   1       8299.85       8560.31       263.15 o                         
   7  -9   1       3126.33       3114.28       154.64 o                         
   8  -9   1        452.00        492.02        87.23 o                         
  -6  -8   1         43.26         13.53        46.60 o                         
  -5  -8   1       1476.30       1667.96       168.40 o                         
  -4  -8   1       7039.70       7149.49       213.46 o                         
  -3  -8   1       2087.52       2131.53       109.24 o                         
  -2  -8   1       1109.31       1195.96        87.16 o                         
  -1  -8   1        493.64        516.13        51.60 o                         
   0  -8   1       1834.99       1919.62        96.72 o                         
   1  -8   1         27.13         38.66        29.04 o                         
   2  -8   1        138.01        124.10        19.36 o                         
   3  -8   1       2380.89       2466.53        93.11 o                         
   4  -8   1       2233.99       2200.98        95.73 o                         
   5  -8   1       2855.31       3044.95       110.18 o                         
   6  -8   1       2029.36       1969.29        87.73 o                         
   7  -8   1        337.63        303.45        37.23 o                         
   8  -8   1        492.84        557.90        61.75 o                         
   9  -8   1       4634.90       4614.83       244.92 o                         
  10  -8   1       1565.38       1398.70       270.74 o                         
  -7  -7   1       1266.38       1371.06       400.51 o                         
  -6  -7   1       1339.98       1305.95       141.55 o                         
  -5  -7   1       4168.44       4207.82       270.66 o                         
  -4  -7   1       1984.53       1995.10       101.99 o                         
  -3  -7   1         24.39         18.74        16.60 o                         
  -2  -7   1        449.82        486.68        46.46 o                         
  -1  -7   1       6854.25       6944.24       164.39 o                         
   0  -7   1        113.41         81.68        24.70 o                         
   1  -7   1        151.01        139.80        22.76 o                         
   2  -7   1       5409.91       5641.35       107.89 o                         
   3  -7   1      15572.33      15178.31       230.29 o                         
   4  -7   1        395.27        381.70        28.29 o                         
   5  -7   1       1401.12       1298.26        55.17 o                         
   6  -7   1      15240.89      15171.95       382.53 o                         
   7  -7   1       7274.04       7209.03       215.80 o                         
   8  -7   1        488.38        544.89        61.12 o                         
   9  -7   1         57.10         -6.10        48.14 o                         
  10  -7   1       2867.77       3005.41       291.44 o                         
  -7  -6   1       5219.24       5526.25       475.56 o                         
  -6  -6   1        305.36        271.76        80.65 o                         
  -5  -6   1        398.99        434.96        47.72 o                         
  -4  -6   1       8593.89       8755.95       206.34 o                         
  -3  -6   1       1947.81       2103.75        91.73 o                         
  -2  -6   1        171.45        164.07        24.48 o                         
  -1  -6   1       2995.97       2870.05        74.58 o                         
   0  -6   1       8707.94       8600.98       196.69 o                         
   1  -6   1        136.04        123.98        11.89 o                         
   2  -6   1        428.55        431.00        27.00 o                         
   3  -6   1       9613.71       9296.16       120.46 o                         
   4  -6   1      11458.53      11074.20       190.80 o                         
   5  -6   1       3286.70       3309.30        67.63 o                         
   6  -6   1       3122.99       3218.97        85.24 o                         
   7  -6   1        108.41        120.46        27.40 o                         
   8  -6   1         46.95         33.75        18.89 o                         
   9  -6   1       1447.84       1345.10       124.30 o                         
  10  -6   1        650.70        572.54        92.02 o                         
  -8  -5   1        169.23        221.70        58.38 o                         
  -7  -5   1       2023.03       2071.53       174.01 o                         
  -6  -5   1        514.46        556.34        72.63 o                         
  -5  -5   1       2449.18       2413.17        97.06 o                         
  -4  -5   1       2395.96       2498.89        92.42 o                         
  -3  -5   1        161.26        181.64        20.17 o                         
  -2  -5   1        224.86        258.75        17.99 o                         
  -1  -5   1       8638.65       8507.68       159.49 o                         
   0  -5   1          2.65         10.99         6.31 o                         
   1  -5   1       3617.72       3442.00        77.32 o                         
   2  -5   1      16116.60      15788.11       247.15 o                         
   3  -5   1      36968.89      35124.12       557.51 o                         
   4  -5   1       1809.27       1835.93        43.42 o                         
   5  -5   1         16.37         18.82         9.51 o                         
   6  -5   1       8253.79       7908.67       165.23 o                         
   7  -5   1       7287.20       7263.50       165.97 o                         
   8  -5   1         19.75         44.26        21.13 o                         
   9  -5   1        481.30        454.34        47.63 o                         
  10  -5   1       5742.87       5723.58       226.44 o                         
  -9  -4   1        290.26        183.74       116.69 o                         
  -8  -4   1       5989.68       5955.95       302.71 o                         
  -7  -4   1       8310.43       8357.70       336.43 o                         
  -6  -4   1        775.32        785.97        76.36 o                         
  -5  -4   1         15.60         14.50        13.15 o                         
  -4  -4   1      13967.80      14063.78       209.18 o                         
  -3  -4   1       2635.47       2790.22        61.12 o                         
  -2  -4   1       1276.83       1283.24        37.89 o                         
  -1  -4   1      15302.77      15746.53       279.79 o                         
   0  -4   1      43830.78      43733.54       687.85 o                         
   1  -4   1       4212.23       4049.96        65.36 o                         
   2  -4   1       1838.46       1799.84        39.32 o                         
   3  -4   1       7014.46       6856.80        85.06 o                         
   4  -4   1       9443.91       9341.93       130.27 o                         
   5  -4   1        649.52        638.15        35.09 o                         
   6  -4   1       1941.41       1941.97        66.96 o                         
   7  -4   1       1367.20       1293.05        64.70 o                         
   8  -4   1         40.01         45.50        17.14 o                         
   9  -4   1        450.62        409.11        51.34 o                         
  10  -4   1        341.40        356.12        50.05 o                         
 -10  -3   1       4734.53       4358.66       550.49 o                         
  -9  -3   1        705.05        666.95        92.61 o                         
  -8  -3   1        523.68        599.19        79.70 o                         
  -7  -3   1       2342.18       2318.89       127.00 o                         
  -6  -3   1        276.88        352.02        43.88 o                         
  -5  -3   1         73.95         81.76        13.96 o                         
  -4  -3   1          3.44         16.93         8.53 o                         
  -3  -3   1       8283.60       8181.97       110.67 o                         
  -2  -3   1       2293.47       2520.20        41.98 o                         
  -1  -3   1      17937.10      18741.09       279.48 o                         
   0  -3   1       1465.57       1503.12        33.36 o                         
   1  -3   1       2545.54       2500.39        66.16 o                         
   2  -3   1       7197.30       6957.21        73.53 o                         
   3  -3   1      44945.97      44859.61       429.66 o                         
   4  -3   1       3971.34       3923.91        85.80 o                         
   5  -3   1        112.95        101.35        13.65 o                         
   6  -3   1       5969.47       5759.83       110.44 o                         
   7  -3   1       6375.69       6325.26       149.55 o                         
   8  -3   1        363.94        398.13        46.46 o                         
   9  -3   1       1607.52       1590.70        94.68 o                         
  10  -3   1      10583.28      10935.40       293.65 o                         
  11  -3   1       3039.46       3001.31       280.96 o                         
 -10  -2   1        208.78        234.82        88.08 o                         
  -9  -2   1         37.50         42.17        44.07 o                         
  -8  -2   1       2724.28       2729.50       122.99 o                         
  -7  -2   1       7095.88       7134.26       206.06 o                         
  -6  -2   1         92.09         64.99        10.64 o                         
  -5  -2   1        548.31        515.37        25.91 o                         
  -4  -2   1      23104.59      22581.37       232.16 o                         
  -3  -2   1      14438.39      15031.38       143.94 o                         
  -2  -2   1         20.97         35.04         4.43 o                         
  -1  -2   1      19241.73      20424.27       237.64 o                         
   0  -2   1      92608.80      92354.31       521.72 o                         
   1  -2   1      15957.57      15757.24       211.45 o                         
   2  -2   1       4386.13       4280.53        44.88 o                         
   3  -2   1       5587.12       5613.67        75.45 o                         
   4  -2   1      10782.49      11136.11       139.88 o                         
   5  -2   1        868.72        896.01        35.78 o                         
   6  -2   1        278.13        300.64        19.26 o                         
   7  -2   1       6759.40       6627.86       189.85 o                         
   8  -2   1       1872.92       1844.97       102.78 o                         
   9  -2   1       1165.46       1093.40        87.35 o                         
  10  -2   1        715.45        722.12        73.43 o                         
 -10  -1   1       4822.77       5045.44       236.79 o                         
  -9  -1   1        222.95        165.87        35.79 o                         
  -8  -1   1         21.70         17.36        23.69 o                         
  -7  -1   1       7104.53       7168.90       185.75 o                         
  -6  -1   1       1705.53       1713.15        65.92 o                         
  -5  -1   1         26.17         32.74        11.20 o                         
  -4  -1   1         42.18         73.50        11.07 o                         
  -3  -1   1      25794.03      25730.15       505.21 o                         
  -2  -1   1      25427.49      27006.64       227.81 o                         
  -1  -1   1      26991.10      28551.62       199.13 o                         
   0  -1   1       1636.30       1823.14        42.63 o                         
   1  -1   1        282.58        291.67         9.01 o                         
   2  -1   1        108.96        161.43         8.27 o                         
   3  -1   1      15026.84      14829.04       229.21 o                         
   4  -1   1         10.40         18.48         6.78 o                         
   5  -1   1        397.28        370.96        21.85 o                         
   6  -1   1       6649.05       6613.03       152.00 o                         
   7  -1   1      12155.27      11985.92       321.17 o                         
   8  -1   1          1.05         -1.55        13.90 o                         
   9  -1   1       1221.60       1191.16       100.78 o                         
  10  -1   1       9368.10       9318.45       269.51 o                         
 -11   0   1       1977.73       1997.76       186.68 o                         
 -10   0   1        151.66        132.82        39.15 o                         
  -9   0   1         39.94         31.75        20.25 o                         
  -8   0   1       1303.41       1286.86        73.10 o                         
  -7   0   1       5947.95       6005.17       152.13 o                         
  -6   0   1        899.28        890.30        48.57 o                         
  -5   0   1       3246.89       3230.34        78.50 o                         
  -4   0   1      52302.50      54316.41       511.39 o                         
  -3   0   1      43353.57      45355.27       447.13 o                         
  -2   0   1         14.04         29.45         4.71 o                         
  -1   0   1       6164.68       6514.63        59.61 o                         
   0   0   1      38075.81      45233.91       897.32 o                         
   1   0   1       6079.83       6224.85        59.62 o                         
   2   0   1        445.64        504.99        14.46 o                         
   3   0   1      10364.13      10542.04       120.83 o                         
   4   0   1      17799.00      18318.87       207.02 o                         
   5   0   1         63.19         72.22        13.61 o                         
   6   0   1        305.47        335.56        30.65 o                         
   7   0   1      10644.91      10964.92       263.07 o                         
   8   0   1       5639.36       5782.56       230.70 o                         
   9   0   1       1244.50       1146.45       103.06 o                         
  10   0   1        864.83        868.77        88.62 o                         
 -11   1   1        936.28        843.83        90.77 o                         
 -10   1   1       5724.92       5732.81       212.74 o                         
  -9   1   1         50.32         49.26        21.32 o                         
  -8   1   1        784.69        747.02        55.06 o                         
  -7   1   1      19291.58      19234.07       301.91 o                         
  -6   1   1      13970.12      13622.02       182.57 o                         
  -5   1   1       1178.12       1105.89        37.47 o                         
  -4   1   1         77.33         88.78         9.14 o                         
  -3   1   1      22253.46      22673.94       158.24 o                         
  -2   1   1       4819.53       4682.71        44.29 o                         
  -1   1   1       5704.33       5610.03        52.68 o                         
   0   1   1       1272.24       1320.62        46.40 o                         
   1   1   1       1214.10       1268.30        24.59 o                         
   2   1   1        267.48        305.57        14.10 o                         
   3   1   1       4800.63       4877.08        90.78 o                         
   4   1   1        557.28        557.75        28.21 o                         
   5   1   1       2335.27       2263.36        64.70 o                         
   6   1   1       9218.97       9199.62       204.87 o                         
   7   1   1      16196.04      16506.52       412.49 o                         
   8   1   1        389.08        364.23        64.87 o                         
   9   1   1        120.51        106.09        45.94 o                         
  10   1   1       4153.63       3843.46       308.42 o                         
 -11   2   1        512.83        477.78        66.31 o                         
 -10   2   1        424.92        349.45        46.98 o                         
  -9   2   1       1236.92       1196.73        74.69 o                         
  -8   2   1       2096.41       2014.57        79.07 o                         
  -7   2   1       7721.07       7787.10       156.42 o                         
  -6   2   1        296.22        260.63        17.38 o                         
  -5   2   1       1061.55       1056.58        30.25 o                         
  -4   2   1      27215.44      27367.72       216.83 o                         
  -3   2   1      33243.53      33364.91       214.84 o                         
  -2   2   1       3028.64       3058.44        35.21 o                         
  -1   2   1         68.34         78.17         5.00 o                         
   0   2   1      28507.85      28916.79       448.33 o                         
   1   2   1       1994.92       2063.66        54.82 o                         
   2   2   1       1665.02       1770.81        42.58 o                         
   3   2   1      15660.51      15936.57       196.71 o                         
   4   2   1      32899.81      32934.76       331.19 o                         
   5   2   1       2685.06       2735.97        79.33 o                         
   6   2   1         32.11         44.47        14.44 o                         
   7   2   1       6861.50       7136.01       298.28 o                         
   8   2   1       3971.88       4258.40       222.51 o                         
   9   2   1        147.30        205.38        58.26 o                         
 -11   3   1       1497.17       1464.75       121.23 o                         
 -10   3   1       7671.57       7646.88       216.46 o                         
  -9   3   1        372.88        386.53        45.38 o                         
  -8   3   1        317.65        332.06        33.95 o                         
  -7   3   1      17679.99      17465.75       234.93 o                         
  -6   3   1      21980.44      21719.37       229.75 o                         
  -5   3   1       3114.74       3175.37        64.72 o                         
  -4   3   1       1311.14       1254.63        34.57 o                         
  -3   3   1      12709.59      12586.96       118.64 o                         
  -2   3   1       2068.14       1989.54        35.08 o                         
  -1   3   1        117.33        122.89        10.16 o                         
   0   3   1       3909.66       4081.84        89.05 o                         
   1   3   1      12824.36      12676.65       313.46 o                         
   2   3   1        837.91        873.83        30.44 o                         
   3   3   1       5992.70       6111.22       151.62 o                         
   4   3   1          9.63         38.62        10.95 o                         
   5   3   1       2037.28       1994.50        80.09 o                         
   6   3   1       3503.28       3562.02       123.29 o                         
   7   3   1       7322.92       7702.63       311.61 o                         
   8   3   1        180.65        137.94        61.41 o                         
   9   3   1          7.11       -110.09       110.09 o                         
 -11   4   1         88.16         31.54        54.75 o                         
 -10   4   1        772.89        781.99        70.83 o                         
  -9   4   1       3352.60       3313.05       138.66 o                         
  -8   4   1       3996.75       4044.90       131.47 o                         
  -7   4   1       9608.47       9563.32       164.39 o                         
  -6   4   1          0.37         20.62         8.95 o                         
  -5   4   1         16.57         15.12        10.12 o                         
  -4   4   1       4805.30       4720.46        76.62 o                         
  -3   4   1       7880.23       7606.20        93.77 o                         
  -2   4   1        532.80        561.16        20.81 o                         
  -1   4   1        865.89        916.87        32.89 o                         
   0   4   1      18293.15      17551.88       420.10 o                         
   1   4   1       5130.58       5236.48       117.69 o                         
   2   4   1        250.52        264.47        18.82 o                         
   3   4   1       8927.37       8949.41       158.64 o                         
   4   4   1      25967.72      26027.27       529.46 o                         
   5   4   1       3186.41       3228.46       110.14 o                         
   6   4   1        184.80        181.03        40.77 o                         
   7   4   1       2281.03       2544.84       199.96 o                         
   8   4   1       2238.11       2292.14       300.93 o                         
 -10   5   1      11851.18      11970.42       370.34 o                         
  -9   5   1       2731.93       2725.94       115.64 o                         
  -8   5   1          3.62         21.97        16.51 o                         
  -7   5   1       8008.54       8083.77       168.89 o                         
  -6   5   1      10291.26      10284.66       163.23 o                         
  -5   5   1        240.51        284.32        20.28 o                         
  -4   5   1         18.36         14.53         8.02 o                         
  -3   5   1      12294.58      11590.62       204.91 o                         
  -2   5   1       3039.47       2995.23        68.82 o                         
  -1   5   1        159.74        166.91        18.42 o                         
   0   5   1       2446.82       2262.92        79.10 o                         
   1   5   1      16340.69      15907.68       403.31 o                         
   2   5   1       4151.06       4273.93       112.26 o                         
   3   5   1       4267.29       4381.91       195.56 o                         
   4   5   1        132.41        197.45        31.52 o                         
   5   5   1        418.32        391.32        43.41 o                         
   6   5   1        464.79        502.94        75.78 o                         
   7   5   1       1999.17       2100.19       185.79 o                         
 -10   6   1        574.00        668.72        76.56 o                         
  -9   6   1       3384.53       3447.71       148.04 o                         
  -8   6   1        791.70        853.36        58.90 o                         
  -7   6   1       2391.82       2442.66        96.76 o                         
  -6   6   1         42.30         21.67        10.35 o                         
  -5   6   1         27.71         34.12        10.73 o                         
  -4   6   1        792.57        806.04        40.39 o                         
  -3   6   1       1832.74       1794.37        57.03 o                         
  -2   6   1       2121.92       2065.22        67.13 o                         
  -1   6   1       2389.55       2339.38        74.02 o                         
   0   6   1      16559.38      16796.18       619.13 o                         
   1   6   1       8634.81       8335.09       226.90 o                         
   2   6   1         79.64         80.27        21.91 o                         
   3   6   1       1506.25       1520.64        87.19 o                         
   4   6   1       9577.08       9800.15       243.49 o                         
   5   6   1       1435.11       1439.64       124.54 o                         
   6   6   1         44.61         65.98        32.73 o                         
   7   6   1       2431.26       2384.90       450.16 o                         
 -10   7   1       6646.90       6668.16       421.98 o                         
  -9   7   1       1892.77       1889.88       110.15 o                         
  -8   7   1        147.54        144.55        24.35 o                         
  -7   7   1       1690.84       1605.50        80.45 o                         
  -6   7   1       5306.26       5433.53       149.14 o                         
  -5   7   1          9.24         26.85        14.45 o                         
  -4   7   1        932.70        900.93        53.93 o                         
  -3   7   1      13331.08      13475.37       231.04 o                         
  -2   7   1       8385.68       8135.12       183.17 o                         
  -1   7   1        731.49        622.27        42.32 o                         
   0   7   1        297.98        305.17        39.95 o                         
   1   7   1       8928.04       8764.86       304.38 o                         
   2   7   1       2000.73       1921.82       108.55 o                         
   3   7   1        622.97        583.53        57.92 o                         
   4   7   1         17.11         -1.96        30.01 o                         
   5   7   1        866.81        883.13       113.70 o                         
  -9   8   1       1639.82       1675.76       161.68 o                         
  -8   8   1        103.10        107.60        34.28 o                         
  -7   8   1        137.14        124.25        25.88 o                         
  -6   8   1       1651.33       1634.43        85.06 o                         
  -5   8   1       1610.55       1722.25        88.23 o                         
  -4   8   1        975.15       1041.75        69.62 o                         
  -3   8   1       1776.77       1843.31        92.69 o                         
  -2   8   1        643.68        587.31        53.97 o                         
  -1   8   1       1524.27       1534.31        97.42 o                         
   0   8   1       6436.68       6445.24       244.79 o                         
   1   8   1       3416.34       3573.16       172.62 o                         
   2   8   1          8.29         41.68        21.37 o                         
   3   8   1        166.58        163.25        42.50 o                         
   4   8   1       2555.61       2712.38       195.55 o                         
  -8   9   1        126.42        134.09        35.21 o                         
  -7   9   1       1475.81       1366.85       107.82 o                         
  -6   9   1       3711.02       3795.80       166.55 o                         
  -5   9   1         47.25         96.90        27.50 o                         
  -4   9   1        396.57        398.32        45.14 o                         
  -3   9   1       7061.80       6833.84       254.12 o                         
  -2   9   1       7665.33       7408.33       450.89 o                         
  -1   9   1        799.07        761.75        75.58 o                         
   0   9   1         33.84         34.48        47.46 o                         
   1   9   1       2625.67       2681.06       150.45 o                         
   2   9   1        506.07        536.83        81.14 o                         
  -6  10   1       1378.42       1379.89       308.34 o                         
  -5  10   1       2605.44       3074.54       268.84 o                         
  -4  10   1       1452.22       1401.89       190.61 o                         
  -3  10   1       1300.05       1261.48       170.57 o                         
  -2  10   1         98.14        159.95        75.99 o                         
  -1  10   1        252.16        150.35       166.46 o                         
   0  10   1        920.31        928.95       346.60 o                         
   1 -11   2          8.16       -113.03       113.03 o                         
   2 -11   2       2405.64       2131.34       409.46 o                         
   3 -11   2       2137.50       1555.98       364.53 o                         
   4 -11   2          5.50        366.69       386.74 o                         
   5 -11   2        609.51        202.40       276.95 o                         
  -3 -10   2       1045.39       1242.72       143.97 o                         
  -2 -10   2        515.32        730.08       102.56 o                         
  -1 -10   2         66.29         44.67        52.13 o                         
   0 -10   2        564.70        605.03        85.71 o                         
   1 -10   2        226.65        203.82        44.75 o                         
   2 -10   2        224.17        238.82        64.40 o                         
   3 -10   2        825.18        869.81        91.44 o                         
   4 -10   2       1395.17       1429.96       139.26 o                         
   5 -10   2       3167.65       3512.84       192.78 o                         
   6 -10   2       2863.83       3028.89       166.40 o                         
   7 -10   2         29.13        -31.84        31.84 o                         
  -5  -9   2       2767.34       2913.74       333.33 o                         
  -4  -9   2       1743.35       1870.09       202.03 o                         
  -3  -9   2         42.03         30.06        47.73 o                         
  -2  -9   2        588.38        630.85        78.31 o                         
  -1  -9   2       3388.48       3474.95       172.80 o                         
   0  -9   2        310.21        251.56        42.63 o                         
   1  -9   2        427.61        427.44        51.53 o                         
   2  -9   2       7364.54       7571.73       213.15 o                         
   3  -9   2       8936.55       8929.55       257.98 o                         
   4  -9   2        568.71        581.43        55.86 o                         
   5  -9   2        206.69        158.65        30.82 o                         
   6  -9   2       5384.67       5399.11       200.58 o                         
   7  -9   2       3091.46       2918.42       181.87 o                         
   8  -9   2        387.79        298.03        84.17 o                         
  -6  -8   2        507.18        393.48        76.90 o                         
  -5  -8   2        122.06        149.18        42.18 o                         
  -4  -8   2       3702.52       3744.41       168.03 o                         
  -3  -8   2        589.92        528.06        57.74 o                         
  -2  -8   2         31.48         43.75        29.69 o                         
  -1  -8   2       1644.94       1834.26       110.85 o                         
   0  -8   2       3422.71       3516.24       134.76 o                         
   1  -8   2       1568.61       1571.23        86.43 o                         
   2  -8   2       1327.03       1339.40        64.90 o                         
   3  -8   2       1984.00       2001.53        73.09 o                         
   4  -8   2       2650.79       2525.58        90.39 o                         
   5  -8   2       3817.79       3832.90       116.35 o                         
   6  -8   2       4051.78       4090.60       159.18 o                         
   7  -8   2         10.25         17.20        21.20 o                         
   8  -8   2         38.04         61.44        27.20 o                         
   9  -8   2       1503.63       1624.93       146.16 o                         
  -7  -7   2        174.52        157.67        57.86 o                         
  -6  -7   2        141.22        157.80        42.56 o                         
  -5  -7   2       2100.40       2222.44       163.52 o                         
  -4  -7   2       1041.85       1018.44        79.94 o                         
  -3  -7   2         92.52         89.19        27.22 o                         
  -2  -7   2        735.53        843.65        56.61 o                         
  -1  -7   2       9216.44       9708.48       294.75 o                         
   0  -7   2       1769.42       1577.55        52.84 o                         
   1  -7   2       1321.41       1238.35        59.11 o                         
   2  -7   2      17966.90      18008.07       324.41 o                         
   3  -7   2      20480.94      19915.87       338.32 o                         
   4  -7   2       1474.71       1405.16        61.43 o                         
   5  -7   2         50.28         49.86        16.32 o                         
   6  -7   2       4878.83       4820.61       180.57 o                         
   7  -7   2       2082.64       1982.46       118.21 o                         
   8  -7   2         22.62          6.57        39.39 o                         
   9  -7   2        598.63        494.04        68.81 o                         
  -8  -6   2       3332.36       3664.67       289.74 o                         
  -7  -6   2       3713.15       3784.10       233.42 o                         
  -6  -6   2        715.88        668.47       101.73 o                         
  -5  -6   2        298.40        314.57        44.83 o                         
  -4  -6   2       9925.02      10104.51       247.68 o                         
  -3  -6   2       1508.52       1598.96        74.72 o                         
  -2  -6   2        235.47        221.53        26.77 o                         
  -1  -6   2       8731.49       9094.80       329.12 o                         
   0  -6   2      22305.56      21888.81       387.00 o                         
   1  -6   2       4705.96       4798.61       176.27 o                         
   2  -6   2       2217.59       2247.50        67.08 o                         
   3  -6   2       1098.03       1053.63        39.05 o                         
   4  -6   2        456.46        425.60        29.55 o                         
   5  -6   2        562.17        578.44        29.43 o                         
   6  -6   2       1913.44       1890.86        79.27 o                         
   7  -6   2        702.05        650.71        60.18 o                         
   8  -6   2        155.04        158.17        38.59 o                         
   9  -6   2       2336.23       2253.35       134.26 o                         
  10  -6   2        837.67        864.75       126.38 o                         
  -8  -5   2        553.66        472.57        79.36 o                         
  -7  -5   2        533.67        507.57        79.05 o                         
  -6  -5   2        102.11         76.19        27.36 o                         
  -5  -5   2       1058.75       1041.94        68.91 o                         
  -4  -5   2         15.54         34.16        21.93 o                         
  -3  -5   2       4025.76       3938.68        86.25 o                         
  -2  -5   2       3772.95       3779.19        74.60 o                         
  -1  -5   2      23121.36      24005.88       420.55 o                         
   0  -5   2       5707.83       5626.27        97.05 o                         
   1  -5   2         17.27         26.27         9.42 o                         
   2  -5   2       7843.00       7636.00       232.17 o                         
   3  -5   2      23778.58      22825.53       468.42 o                         
   4  -5   2       1380.22       1447.21        42.62 o                         
   5  -5   2          4.01          2.17        10.44 o                         
   6  -5   2       8363.28       8103.31       193.44 o                         
   7  -5   2       4247.51       4237.57       116.79 o                         
   8  -5   2        117.10         70.42        15.81 o                         
   9  -5   2       1221.80       1242.84       106.69 o                         
  10  -5   2       9412.43       9306.25       335.06 o                         
  -9  -4   2         32.13         37.59        30.36 o                         
  -8  -4   2       3065.65       3238.80       185.35 o                         
  -7  -4   2       3945.28       3853.19       187.23 o                         
  -6  -4   2          6.73          7.81        19.78 o                         
  -5  -4   2       2361.82       2357.90        76.55 o                         
  -4  -4   2      28611.23      28478.11       469.47 o                         
  -3  -4   2       9429.54       8965.85       261.21 o                         
  -2  -4   2        148.47        185.13        15.56 o                         
  -1  -4   2       7521.97       7903.74       248.19 o                         
   0  -4   2      33969.88      33973.20       498.73 o                         
   1  -4   2       5301.05       5709.30       170.66 o                         
   2  -4   2       3001.79       2926.88        71.80 o                         
   3  -4   2       3605.21       3597.31        69.66 o                         
   4  -4   2       1862.24       1800.70        64.40 o                         
   5  -4   2        258.18        234.35        22.03 o                         
   6  -4   2        105.99         90.04        18.24 o                         
   7  -4   2       4808.30       4847.38       131.08 o                         
   8  -4   2       1808.79       1838.80        97.00 o                         
   9  -4   2       4242.00       4157.21       173.95 o                         
  10  -4   2       1885.84       1874.73       113.93 o                         
  11  -4   2        257.01        195.25        69.99 o                         
 -10  -3   2       2122.07       2177.32       265.76 o                         
  -9  -3   2         89.73        140.37        47.55 o                         
  -8  -3   2         23.94         17.69        24.52 o                         
  -7  -3   2       4895.74       5066.36       163.50 o                         
  -6  -3   2       1009.72       1088.82        61.09 o                         
  -5  -3   2       2050.73       2009.05        55.14 o                         
  -4  -3   2        531.00        566.69        24.20 o                         
  -3  -3   2       8723.48       8909.79        98.59 o                         
  -2  -3   2       3930.29       4026.10        52.91 o                         
  -1  -3   2      33300.46      33846.19       384.50 o                         
   0  -3   2      12474.77      12897.92       109.78 o                         
   1  -3   2        637.25        596.70        20.00 o                         
   2  -3   2       1993.09       2015.03        37.66 o                         
   3  -3   2      14395.53      14018.29       157.31 o                         
   4  -3   2        315.28        317.82        22.81 o                         
   5  -3   2        862.48        844.01        42.83 o                         
   6  -3   2      14670.94      13760.55       349.02 o                         
   7  -3   2      14454.77      13972.54       286.61 o                         
   8  -3   2        123.16        122.21        28.95 o                         
   9  -3   2        410.48        421.71        50.73 o                         
  10  -3   2       8466.03       8281.92       308.52 o                         
 -11  -2   2       2355.44       2280.55       351.20 o                         
 -10  -2   2         58.72         81.64        42.38 o                         
  -9  -2   2          9.62         35.66        24.84 o                         
  -8  -2   2       2751.44       2800.94       121.38 o                         
  -7  -2   2       7164.75       7097.90       169.68 o                         
  -6  -2   2         94.29        114.55        23.05 o                         
  -5  -2   2       2999.30       2965.99        94.58 o                         
  -4  -2   2      64503.41      64683.00       626.12 o                         
  -3  -2   2      29051.17      30010.37       250.50 o                         
  -2  -2   2        991.04        985.53        20.47 o                         
  -1  -2   2       2201.38       2322.54        32.27 o                         
   0  -2   2      36106.67      37218.95       294.02 o                         
   1  -2   2         58.62         71.97         6.18 o                         
   2  -2   2        455.15        482.25        17.20 o                         
   3  -2   2      13367.29      13485.45       210.39 o                         
   4  -2   2      12490.20      12403.16       195.64 o                         
   5  -2   2        165.20        168.44        23.65 o                         
   6  -2   2        619.50        611.75        44.96 o                         
   7  -2   2       6490.21       6461.74       199.19 o                         
   8  -2   2       2639.28       2638.98       127.95 o                         
   9  -2   2       2266.16       2253.05       143.14 o                         
  10  -2   2       2003.50       1973.15       130.23 o                         
 -11  -1   2       1313.06       1236.67       263.83 o                         
 -10  -1   2       4365.85       4426.38       190.96 o                         
  -9  -1   2          9.90          5.08        20.53 o                         
  -8  -1   2        208.73        165.37        29.53 o                         
  -7  -1   2      14643.90      14644.88       244.78 o                         
  -6  -1   2      12058.62      12244.17       203.24 o                         
  -5  -1   2       5774.21       5759.54       116.65 o                         
  -4  -1   2        691.08        665.58        31.17 o                         
  -3  -1   2       9886.20      10429.80       149.81 o                         
  -2  -1   2       2196.04       2478.09        45.05 o                         
  -1  -1   2       8586.61       8923.63        91.37 o                         
   0  -1   2       3482.71       3690.90        72.67 o                         
   1  -1   2        936.83        933.92        20.55 o                         
   2  -1   2        347.97        323.85        12.86 o                         
   3  -1   2      18853.63      19012.13       194.35 o                         
   4  -1   2          3.56         15.54        11.83 o                         
   5  -1   2       2162.44       2166.72        60.26 o                         
   6  -1   2      14132.03      13728.20       294.92 o                         
   7  -1   2      19351.21      19042.95       442.72 o                         
   8  -1   2        883.49        868.97        87.01 o                         
   9  -1   2         26.85         12.30        23.25 o                         
  10  -1   2       5165.88       4960.61       282.29 o                         
 -11   0   2       1560.11       1366.04       129.97 o                         
 -10   0   2        326.87        315.46        41.53 o                         
  -9   0   2       1126.87       1160.02        73.56 o                         
  -8   0   2       5289.62       5179.27       140.59 o                         
  -7   0   2      15870.67      15802.71       284.95 o                         
  -6   0   2        353.00        379.81        30.48 o                         
  -5   0   2        155.65        161.07        15.65 o                         
  -4   0   2      32288.53      33302.95       321.12 o                         
  -3   0   2      23475.25      23964.71       219.93 o                         
  -2   0   2        989.64       1044.34        22.67 o                         
  -1   0   2        455.15        461.30        14.95 o                         
   0   0   2      48127.27      43801.38       425.06 o                         
   1   0   2        159.98        158.59        10.52 o                         
   2   0   2       1765.04       1837.79        39.84 o                         
   3   0   2      17659.34      18109.82       210.94 o                         
   4   0   2      37241.62      37329.95       431.62 o                         
   5   0   2       2982.79       3097.01        93.66 o                         
   6   0   2       1443.07       1498.79        77.80 o                         
   7   0   2       3044.05       3018.64       132.86 o                         
   8   0   2       1691.70       1843.81       124.65 o                         
   9   0   2        242.28        223.17        50.65 o                         
  10   0   2        194.07        113.91        67.74 o                         
 -11   1   2       2995.59       3071.64       151.34 o                         
 -10   1   2      10666.83      10742.61       263.81 o                         
  -9   1   2        450.00        422.24        44.98 o                         
  -8   1   2          1.84         22.71        11.93 o                         
  -7   1   2      13593.37      13477.77       215.13 o                         
  -6   1   2      13528.18      13451.98       202.73 o                         
  -5   1   2       2260.45       2302.15        46.71 o                         
  -4   1   2       2257.86       2212.75        47.32 o                         
  -3   1   2       9477.45       9803.71        99.25 o                         
  -2   1   2        749.32        840.76        19.19 o                         
  -1   1   2        113.05        116.26        10.98 o                         
   0   1   2        403.55        477.44        19.45 o                         
   1   1   2      13307.41      14371.16       338.95 o                         
   2   1   2       3841.58       3949.86        73.45 o                         
   3   1   2      26518.45      26318.01       387.01 o                         
   4   1   2       1300.37       1243.71        50.76 o                         
   5   1   2        947.10        980.86        52.58 o                         
   6   1   2       3517.91       3569.61       115.69 o                         
   7   1   2       9566.12      10394.59       343.90 o                         
   8   1   2        178.58        195.42        46.44 o                         
   9   1   2         22.92         -3.75        37.29 o                         
 -11   2   2       1238.56       1300.90        90.92 o                         
 -10   2   2        326.77        352.71        49.71 o                         
  -9   2   2       1842.16       1873.22        92.00 o                         
  -8   2   2       3317.28       3286.89        99.94 o                         
  -7   2   2      16953.12      16912.70       247.53 o                         
  -6   2   2       1430.30       1507.08        51.14 o                         
  -5   2   2        616.73        667.55        28.51 o                         
  -4   2   2      11382.04      11708.71       122.59 o                         
  -3   2   2      10715.74      10350.25       120.57 o                         
  -2   2   2       3378.90       3393.48        47.59 o                         
  -1   2   2       4438.45       4296.14        70.41 o                         
   0   2   2      51175.88      49683.57       861.11 o                         
   1   2   2      10224.11      10416.25       240.27 o                         
   2   2   2         33.24         43.79        11.97 o                         
   3   2   2       8785.21       9194.67       248.47 o                         
   4   2   2      28522.38      28459.86       377.39 o                         
   5   2   2       1590.22       1586.28        64.45 o                         
   6   2   2        315.83        377.02        41.19 o                         
   7   2   2       1642.39       1694.15       119.10 o                         
   8   2   2       1537.65       1560.01       148.25 o                         
   9   2   2          5.75        -31.79        53.99 o                         
 -11   3   2       2546.62       2527.70       149.67 o                         
 -10   3   2      16746.41      16766.13       366.77 o                         
  -9   3   2       2626.57       2583.31       110.75 o                         
  -8   3   2        312.83        294.17        34.25 o                         
  -7   3   2       6196.24       6165.07       114.33 o                         
  -6   3   2       9603.57       9723.42       150.75 o                         
  -5   3   2        102.10         85.86        10.60 o                         
  -4   3   2        666.47        708.71        26.92 o                         
  -3   3   2      19308.44      18933.00       172.71 o                         
  -2   3   2       1356.91       1221.87        35.73 o                         
  -1   3   2        341.84        315.75        20.15 o                         
   0   3   2          9.59         -1.70        12.25 o                         
   1   3   2      14639.42      14404.77       342.82 o                         
   2   3   2       3772.13       3840.70        88.81 o                         
   3   3   2      11395.37      11395.98       268.08 o                         
   4   3   2       1499.22       1517.31        66.87 o                         
   5   3   2        103.44         88.35        19.77 o                         
   6   3   2        210.60        263.92        37.38 o                         
   7   3   2       3061.44       3319.80       172.09 o                         
   8   3   2         13.39         36.37        80.21 o                         
 -11   4   2       1992.63       1939.27       138.31 o                         
 -10   4   2        147.16        154.59        31.06 o                         
  -9   4   2       1609.69       1557.22        80.80 o                         
  -8   4   2         78.72        103.12        17.95 o                         
  -7   4   2       4656.63       4723.70       103.28 o                         
  -6   4   2          1.29         13.88         8.67 o                         
  -5   4   2         20.82         42.17        11.79 o                         
  -4   4   2       3766.49       3736.08        70.18 o                         
  -3   4   2       7850.91       7493.28       129.87 o                         
  -2   4   2       1412.36       1258.91        39.11 o                         
  -1   4   2       4450.25       4460.89        94.72 o                         
   0   4   2      37731.95      37027.57       931.01 o                         
   1   4   2      15019.83      14572.05       358.79 o                         
   2   4   2        476.35        462.59        32.77 o                         
   3   4   2        851.28        871.43        48.55 o                         
   4   4   2      11833.65      11612.14       205.91 o                         
   5   4   2        628.02        625.29        50.29 o                         
   6   4   2        249.93        212.47        35.50 o                         
   7   4   2       3042.94       3050.73       188.88 o                         
   8   4   2       2987.06       3880.49       584.30 o                         
 -11   5   2       1094.05       1305.47       284.67 o                         
 -10   5   2       9141.43       9208.01       284.67 o                         
  -9   5   2       1219.13       1255.03        70.50 o                         
  -8   5   2        167.96        160.96        22.19 o                         
  -7   5   2       2740.07       2798.60        81.06 o                         
  -6   5   2       8733.49       8748.55       140.99 o                         
  -5   5   2        243.28        243.55        21.46 o                         
  -4   5   2       1926.81       1818.05        59.71 o                         
  -3   5   2      20682.42      20389.93       310.51 o                         
  -2   5   2      11700.74      11890.83       174.10 o                         
  -1   5   2       2163.65       2161.24        83.28 o                         
   0   5   2        263.31        336.63        31.24 o                         
   1   5   2       5198.64       5156.81       166.01 o                         
   2   5   2        799.39        881.72        58.65 o                         
   3   5   2       1913.32       2018.26        97.95 o                         
   4   5   2          0.06         19.29        18.74 o                         
   5   5   2       1697.14       1694.81        94.46 o                         
   6   5   2        167.85        130.36        40.29 o                         
   7   5   2        728.89        619.18       143.17 o                         
 -10   6   2         20.99         30.16        38.00 o                         
  -9   6   2        977.27        964.05        77.84 o                         
  -8   6   2         77.12         44.93        17.88 o                         
  -7   6   2        549.22        549.59        42.66 o                         
  -6   6   2       1276.80       1229.06        53.39 o                         
  -5   6   2       2227.59       2184.50        73.78 o                         
  -4   6   2       4358.56       4409.50       112.34 o                         
  -3   6   2      10004.99      10003.74       208.06 o                         
  -2   6   2          4.93         27.52        14.07 o                         
  -1   6   2       1275.93       1250.64        58.01 o                         
   0   6   2      10855.46      11021.29       323.08 o                         
   1   6   2       5943.46       6179.08       226.49 o                         
   2   6   2         19.89         33.41        23.12 o                         
   3   6   2        716.60        839.55        63.95 o                         
   4   6   2       5222.91       5340.53       221.06 o                         
   5   6   2        141.45        113.03        45.32 o                         
  -9   7   2        414.65        427.21        59.71 o                         
  -8   7   2        313.23        346.55        40.95 o                         
  -7   7   2       3738.75       3905.02       133.00 o                         
  -6   7   2      10010.38      10099.06       231.12 o                         
  -5   7   2        470.61        425.73        40.08 o                         
  -4   7   2        331.47        405.39        39.05 o                         
  -3   7   2      10472.91      10380.44       210.26 o                         
  -2   7   2       9404.53       9117.97       288.07 o                         
  -1   7   2        652.45        552.68        48.17 o                         
   0   7   2          3.69         21.44        24.75 o                         
   1   7   2       2124.40       2070.39       112.23 o                         
   2   7   2        261.39        251.64        42.52 o                         
   3   7   2         26.32         -8.83        35.17 o                         
   4   7   2        416.79        361.27        71.39 o                         
   5   7   2       2009.00       1887.01       351.63 o                         
  -9   8   2       2458.54       2321.62       271.17 o                         
  -8   8   2         79.45         46.93        34.53 o                         
  -7   8   2        149.76        144.68        35.75 o                         
  -6   8   2        735.39        813.41        69.89 o                         
  -5   8   2       2700.60       2890.79       123.38 o                         
  -4   8   2       2943.97       3168.38       126.61 o                         
  -3   8   2       4528.19       4680.78       163.92 o                         
  -2   8   2         23.95         46.69        24.48 o                         
  -1   8   2         84.41         98.36        27.72 o                         
   0   8   2       1379.31       1379.77        96.38 o                         
   1   8   2       1153.29       1156.75        89.98 o                         
   2   8   2        134.89        107.78        35.12 o                         
   3   8   2       1180.81       1213.09       157.99 o                         
  -8   9   2        335.05        388.55        72.28 o                         
  -7   9   2       2610.10       2733.89       155.67 o                         
  -6   9   2       7901.47       8697.39       270.96 o                         
  -5   9   2       1457.35       1530.35       106.77 o                         
  -4   9   2          0.46          6.76        43.23 o                         
  -3   9   2       2319.35       2132.26       130.93 o                         
  -2   9   2       2881.52       2996.54       186.32 o                         
  -1   9   2         66.62         96.87        37.51 o                         
   0   9   2        278.97        219.01        64.20 o                         
   1   9   2       2663.11       2986.84       384.70 o                         
  -5  10   2        954.00        798.42       204.08 o                         
  -4  10   2        584.15        269.96        83.40 o                         
  -3  10   2        883.14        478.80       197.05 o                         
  -2  10   2         80.99        230.04       152.45 o                         
  -2 -11   3        784.11        740.30       350.34 o                         
  -1 -11   3       2443.40       2751.50       246.46 o                         
   0 -11   3        135.13        134.92        55.97 o                         
   1 -11   3        398.02        354.25        87.03 o                         
   2 -11   3       4027.93       4366.81       276.77 o                         
   3 -11   3       4028.19       4474.54       257.87 o                         
   4 -11   3        954.76       1046.14       128.87 o                         
   5 -11   3          3.73        -17.77       204.28 o                         
   6 -11   3       1937.01        731.68       314.42 o                         
  -3 -10   3        158.64        206.97       100.29 o                         
  -2 -10   3        113.34        179.42        56.79 o                         
  -1 -10   3        687.30        859.53       110.84 o                         
   0 -10   3       2310.56       2612.09       202.07 o                         
   1 -10   3       1769.05       2008.20       173.91 o                         
   2 -10   3       1935.47       2061.70       157.65 o                         
   3 -10   3         26.93          6.88        44.49 o                         
   4 -10   3        403.08        390.03        61.72 o                         
   5 -10   3       3091.28       3312.42       184.28 o                         
   6 -10   3       2527.42       2322.65       161.59 o                         
   7 -10   3          6.90        -25.90        25.90 o                         
  -5  -9   3       1696.42       1550.58       342.65 o                         
  -4  -9   3        331.51        353.96        79.93 o                         
  -3  -9   3         33.82         22.32        30.32 o                         
  -2  -9   3       1506.84       1571.36       118.45 o                         
  -1  -9   3       9251.03       9656.68       365.30 o                         
   0  -9   3       1453.72       1230.04       122.53 o                         
   1  -9   3        262.21        256.59        50.48 o                         
   2  -9   3       7212.28       7797.02       307.71 o                         
   3  -9   3       9829.77       9923.78       308.48 o                         
   4  -9   3       1321.80       1396.69        83.46 o                         
   5  -9   3         10.03          9.15        19.59 o                         
   6  -9   3       3267.35       3287.48       162.47 o                         
   7  -9   3        554.46        410.99        68.16 o                         
   8  -9   3         38.13         -6.60        31.24 o                         
   9  -9   3        330.36        167.27       102.49 o                         
  -7  -8   3       1608.45       1505.68       193.94 o                         
  -6  -8   3         94.77        121.89        42.68 o                         
  -5  -8   3        529.15        599.89        85.92 o                         
  -4  -8   3       4107.03       4305.17       156.33 o                         
  -3  -8   3       1018.96        971.29        69.88 o                         
  -2  -8   3        597.87        512.77        63.35 o                         
  -1  -8   3       2763.84       2932.57       148.84 o                         
   0  -8   3      10480.59      10548.77       420.79 o                         
   1  -8   3       2508.95       2553.80       134.61 o                         
   2  -8   3       3048.09       3117.46       107.42 o                         
   3  -8   3          9.74         21.11        14.94 o                         
   4  -8   3         23.03         43.85        14.81 o                         
   5  -8   3        430.86        467.59        49.41 o                         
   6  -8   3       1231.16       1109.97        86.72 o                         
   7  -8   3        330.39        323.13        44.70 o                         
   8  -8   3        394.67        322.75        71.74 o                         
   9  -8   3       4033.68       4105.21       334.23 o                         
  -7  -7   3        127.74         84.32        35.66 o                         
  -6  -7   3        234.09        181.82        73.66 o                         
  -5  -7   3       2242.26       2190.28       152.05 o                         
  -4  -7   3        586.70        561.72        49.36 o                         
  -3  -7   3       1123.11       1121.75        68.38 o                         
  -2  -7   3       5209.32       5069.48       145.76 o                         
  -1  -7   3      21107.79      21956.43       327.57 o                         
   0  -7   3       3479.17       3281.91        78.01 o                         
   1  -7   3        212.99        225.88        22.78 o                         
   2  -7   3       2571.97       2550.81        91.55 o                         
   3  -7   3      11414.42      11202.68       173.00 o                         
   4  -7   3        279.77        294.64        29.36 o                         
   5  -7   3        193.84        216.23        32.16 o                         
   6  -7   3       7753.93       7905.41       194.95 o                         
   7  -7   3       3673.80       3647.43       146.18 o                         
   8  -7   3          2.10         -9.08        21.15 o                         
   9  -7   3        587.91        644.24        74.51 o                         
  -8  -6   3       3116.02       3024.99       213.44 o                         
  -7  -6   3       3131.30       3175.74       202.82 o                         
  -6  -6   3         68.80         71.36        36.68 o                         
  -5  -6   3       2666.82       2600.49       115.26 o                         
  -4  -6   3      17698.15      17603.52       310.29 o                         
  -3  -6   3       5958.86       5955.41       156.12 o                         
  -2  -6   3       1397.86       1338.67        64.59 o                         
  -1  -6   3       1405.22       1447.59        54.60 o                         
   0  -6   3      10887.67      10813.26       141.06 o                         
   1  -6   3        610.40        628.08        28.70 o                         
   2  -6   3       2030.71       2014.23        67.37 o                         
   3  -6   3       1295.95       1218.93        51.17 o                         
   4  -6   3        965.87        869.02        48.99 o                         
   5  -6   3         59.03         63.32        14.90 o                         
   6  -6   3       1241.13       1174.31        69.59 o                         
   7  -6   3       1590.29       1570.60        97.14 o                         
   8  -6   3       1710.16       1632.50       117.27 o                         
   9  -6   3       5762.41       5675.05       242.08 o                         
  10  -6   3       2870.98       2508.03       385.61 o                         
  -8  -5   3         75.19         44.23        64.96 o                         
  -7  -5   3       2732.43       2821.66       180.90 o                         
  -6  -5   3       1633.35       1760.78       131.05 o                         
  -5  -5   3       4150.76       4165.13       135.17 o                         
  -4  -5   3       2538.61       2446.64        86.50 o                         
  -3  -5   3        816.00        826.29        34.49 o                         
  -2  -5   3       1535.60       1536.07        54.36 o                         
  -1  -5   3      24803.47      25587.49       533.67 o                         
   0  -5   3       6583.91       6540.96        80.17 o                         
   1  -5   3        123.78        111.65        10.92 o                         
   2  -5   3       1565.72       1561.13        53.80 o                         
   3  -5   3      13979.54      13029.70       326.57 o                         
   4  -5   3         31.94         27.99         7.69 o                         
   5  -5   3       1568.75       1564.41        66.54 o                         
   6  -5   3      16763.40      16073.01       273.22 o                         
   7  -5   3      14356.89      14207.68       258.70 o                         
   8  -5   3        316.37        332.17        39.89 o                         
   9  -5   3        185.42        217.89        47.98 o                         
  10  -5   3       4421.72       3691.15       598.10 o                         
  -9  -4   3         78.95         87.68        47.61 o                         
  -8  -4   3       4822.00       4821.74       221.11 o                         
  -7  -4   3       9172.26       9026.47       289.94 o                         
  -6  -4   3         82.50        134.37        24.15 o                         
  -5  -4   3       1981.17       2018.11        58.06 o                         
  -4  -4   3      30233.16      30362.03       295.63 o                         
  -3  -4   3      15142.60      15433.56       215.73 o                         
  -2  -4   3       3050.39       3082.39        52.58 o                         
  -1  -4   3        790.94        844.85        23.73 o                         
   0  -4   3      20482.16      20662.51       278.67 o                         
   1  -4   3        452.64        448.16        16.46 o                         
   2  -4   3        580.48        620.87        24.69 o                         
   3  -4   3       8595.85       8278.87       103.97 o                         
   4  -4   3      10400.32      10075.46       166.91 o                         
   5  -4   3       1312.04       1201.17        61.48 o                         
   6  -4   3       3186.86       3120.00       113.49 o                         
   7  -4   3       1342.88       1318.65        76.92 o                         
   8  -4   3        968.76        882.56        70.36 o                         
   9  -4   3       2265.58       2145.60       116.25 o                         
  10  -4   3       2200.28       2294.08       182.39 o                         
 -10  -3   3       2135.12       2077.67       160.12 o                         
  -9  -3   3         43.61         41.40        29.70 o                         
  -8  -3   3        268.58        228.51        39.35 o                         
  -7  -3   3       6915.57       6956.77       175.25 o                         
  -6  -3   3       7809.62       8061.30       160.15 o                         
  -5  -3   3       5805.26       5717.04       111.42 o                         
  -4  -3   3       4722.85       4787.00        83.34 o                         
  -3  -3   3        599.68        620.11        22.00 o                         
  -2  -3   3        236.75        227.06        12.58 o                         
  -1  -3   3       7846.44       7811.71        78.52 o                         
   0  -3   3        559.32        597.76        16.86 o                         
   1  -3   3       1873.96       1907.96        38.85 o                         
   2  -3   3       2464.17       2316.55        48.92 o                         
   3  -3   3      31125.26      30191.22       309.91 o                         
   4  -3   3       1277.83       1280.71        52.96 o                         
   5  -3   3       1100.92       1081.95        58.91 o                         
   6  -3   3      13878.86      13854.28       262.52 o                         
   7  -3   3      17541.85      17391.72       314.30 o                         
   8  -3   3        716.38        787.82        62.20 o                         
   9  -3   3          6.60        -23.85        23.85 o                         
  10  -3   3       3576.82       3432.70       231.80 o                         
 -11  -2   3       2170.36       1877.83       181.74 o                         
 -10  -2   3          2.46         10.57        21.28 o                         
  -9  -2   3        553.79        611.16        51.76 o                         
  -8  -2   3      10083.40      10041.72       225.66 o                         
  -7  -2   3      21612.16      21586.21       329.62 o                         
  -6  -2   3        444.07        450.89        37.31 o                         
  -5  -2   3        115.18        126.12        12.63 o                         
  -4  -2   3      17083.19      16910.72       183.74 o                         
  -3  -2   3      11492.73      11917.53       144.13 o                         
  -2  -2   3         41.04         55.29         5.53 o                         
  -1  -2   3       3188.67       3312.82        52.31 o                         
   0  -2   3      41241.42      41294.99       461.72 o                         
   1  -2   3       1256.54       1259.13        28.41 o                         
   2  -2   3        380.59        390.76        17.95 o                         
   3  -2   3      14213.45      14067.24       157.43 o                         
   4  -2   3      24582.28      23836.71       348.87 o                         
   5  -2   3       2314.13       2205.12        72.74 o                         
   6  -2   3       3947.06       3827.68       128.53 o                         
   7  -2   3        383.39        396.91        43.30 o                         
   8  -2   3        512.64        484.98        58.00 o                         
   9  -2   3        266.32        283.12        57.69 o                         
  10  -2   3        257.79        204.51        65.99 o                         
 -11  -1   3       3484.59       3323.23       242.23 o                         
 -10  -1   3       8512.43       8653.56       217.58 o                         
  -9  -1   3        913.62        918.84        62.29 o                         
  -8  -1   3        387.47        410.95        38.20 o                         
  -7  -1   3       6811.20       6711.70       146.03 o                         
  -6  -1   3       4512.90       4589.60        95.11 o                         
  -5  -1   3        582.84        515.64        22.83 o                         
  -4  -1   3       2790.66       2625.69       116.27 o                         
  -3  -1   3       3469.77       3695.11        69.30 o                         
  -2  -1   3         73.32        108.71         9.78 o                         
  -1  -1   3       1505.56       1384.00        31.22 o                         
   0  -1   3        189.77        211.53        13.28 o                         
   1  -1   3       7435.47       7508.85       117.51 o                         
   2  -1   3       8898.09       8848.60       118.93 o                         
   3  -1   3      40993.55      40559.92       370.03 o                         
   4  -1   3       5317.94       5202.19       115.81 o                         
   5  -1   3         32.99         35.73        12.57 o                         
   6  -1   3       4393.28       4377.44       119.61 o                         
   7  -1   3      11049.11      11206.16       283.76 o                         
   8  -1   3          3.42          9.75        26.62 o                         
   9  -1   3        617.69        681.48        87.34 o                         
  10  -1   3       3399.73       2957.82       445.76 o                         
 -11   0   3       2710.80       2727.60       140.43 o                         
 -10   0   3         51.89         71.21        22.41 o                         
  -9   0   3        325.16        367.72        42.02 o                         
  -8   0   3       4337.72       4313.66       136.33 o                         
  -7   0   3      18980.41      19201.66       280.68 o                         
  -6   0   3       1421.79       1411.20        51.97 o                         
  -5   0   3        242.19        212.55        13.29 o                         
  -4   0   3      12767.94      12895.99       139.84 o                         
  -3   0   3      10047.92      10404.50       122.67 o                         
  -2   0   3       1801.63       1864.24        40.65 o                         
  -1   0   3       9363.73       8979.65       103.86 o                         
   0   0   3      75478.59      69081.14      1271.34 o                         
   1   0   3      21221.19      24154.59       532.70 o                         
   2   0   3        546.11        577.94        29.07 o                         
   3   0   3       7821.62       7887.02       132.59 o                         
   4   0   3      17472.62      17692.92       272.45 o                         
   5   0   3        299.61        314.77        32.00 o                         
   6   0   3        425.88        478.06        39.59 o                         
   7   0   3       1762.97       1894.92       133.12 o                         
   8   0   3        952.09       1050.15       101.67 o                         
   9   0   3         14.85          9.59        32.91 o                         
 -11   1   3       2982.32       3040.50       139.61 o                         
 -10   1   3      11799.29      11789.18       292.37 o                         
  -9   1   3       1998.34       2021.32        91.48 o                         
  -8   1   3       1064.27       1151.67        64.80 o                         
  -7   1   3       4453.97       4392.59       121.15 o                         
  -6   1   3       4894.79       4984.84        88.87 o                         
  -5   1   3        508.68        553.35        24.49 o                         
  -4   1   3        847.68        880.88        29.43 o                         
  -3   1   3      19978.09      20175.92       194.98 o                         
  -2   1   3       4190.14       4050.74        80.67 o                         
  -1   1   3       5525.42       5550.31       106.81 o                         
   0   1   3       1745.09       1563.29        54.53 o                         
   1   1   3       6348.49       6478.12       239.84 o                         
   2   1   3       3038.88       3380.45       101.85 o                         
   3   1   3      16086.31      15834.13       239.73 o                         
   4   1   3       2449.40       2453.94        96.79 o                         
   5   1   3        100.85        101.76        23.66 o                         
   6   1   3        880.31        900.18        59.13 o                         
   7   1   3       5303.87       5494.75       239.89 o                         
   8   1   3         55.88         54.51        36.11 o                         
   9   1   3        842.29        733.24       116.70 o                         
 -11   2   3       3137.92       3311.36       156.14 o                         
 -10   2   3        243.88        279.77        43.03 o                         
  -9   2   3         52.04         48.70        20.81 o                         
  -8   2   3        468.30        486.83        41.08 o                         
  -7   2   3       6968.43       7001.51       115.38 o                         
  -6   2   3        284.99        296.06        19.43 o                         
  -5   2   3        457.65        446.08        22.82 o                         
  -4   2   3      11136.62      10539.90       128.39 o                         
  -3   2   3      17762.52      17553.97       187.36 o                         
  -2   2   3          4.34          7.39         8.78 o                         
  -1   2   3       5559.10       5876.42       151.17 o                         
   0   2   3      53036.54      53961.28      1214.78 o                         
   1   2   3      18171.52      17562.27       689.25 o                         
   2   2   3       1007.42        946.84        48.46 o                         
   3   2   3       1552.78       1569.16        57.49 o                         
   4   2   3       9096.19       9576.15       266.77 o                         
   5   2   3         12.62         17.27        14.85 o                         
   6   2   3        164.28        125.51        30.37 o                         
   7   2   3       4150.39       4197.47       201.41 o                         
   8   2   3       3682.22       3496.79       239.63 o                         
 -11   3   3       1325.00       1218.43       101.13 o                         
 -10   3   3       7390.40       7518.71       211.85 o                         
  -9   3   3        595.00        551.85        47.85 o                         
  -8   3   3         17.19         45.93        25.52 o                         
  -7   3   3       6243.62       6363.37       112.10 o                         
  -6   3   3       8215.61       8042.10       125.48 o                         
  -5   3   3        112.40         92.59        12.58 o                         
  -4   3   3        614.70        567.36        27.92 o                         
  -3   3   3      23405.20      23222.35       243.43 o                         
  -2   3   3      12561.02      12815.11       367.67 o                         
  -1   3   3       5111.78       4918.51       145.58 o                         
   0   3   3       2453.75       2421.58        71.84 o                         
   1   3   3       1289.22       1227.92        52.90 o                         
   2   3   3         44.48         42.78        20.30 o                         
   3   3   3       2979.66       3025.64        92.56 o                         
   4   3   3          2.45         -1.60        18.75 o                         
   5   3   3       1060.72       1043.01        65.90 o                         
   6   3   3       1361.62       1359.72       106.03 o                         
   7   3   3       4169.17       4598.56       296.01 o                         
   8   3   3          1.24        125.66       140.82 o                         
 -11   4   3        667.09        676.80        81.13 o                         
 -10   4   3         18.91         22.29        17.49 o                         
  -9   4   3        247.03        237.55        31.51 o                         
  -8   4   3         44.62         62.33        20.26 o                         
  -7   4   3       2344.40       2292.81        69.99 o                         
  -6   4   3       1109.64       1123.41        46.30 o                         
  -5   4   3       2244.31       2135.97        64.68 o                         
  -4   4   3      12980.13      12637.65       183.90 o                         
  -3   4   3      21933.42      22641.17       521.42 o                         
  -2   4   3       1020.70        920.90        37.61 o                         
  -1   4   3        125.48        122.40        17.76 o                         
   0   4   3      16600.98      17441.32       435.27 o                         
   1   4   3       7875.75       7566.42       290.38 o                         
   2   4   3         38.85         55.29        15.53 o                         
   3   4   3       3495.61       3618.09       118.63 o                         
   4   4   3       8384.95       8920.70       246.68 o                         
   5   4   3         78.77         64.98        29.22 o                         
   6   4   3        151.67        123.07        40.25 o                         
   7   4   3       2775.83       2379.61       233.43 o                         
 -11   5   3        189.66        130.21        47.86 o                         
 -10   5   3       4514.95       4542.10       193.80 o                         
  -9   5   3        263.49        261.91        30.90 o                         
  -8   5   3        432.19        459.17        37.33 o                         
  -7   5   3       8141.18       8241.83       147.02 o                         
  -6   5   3      15656.04      15497.88       211.47 o                         
  -5   5   3       1768.84       1636.67        65.00 o                         
  -4   5   3         19.73         11.04        16.37 o                         
  -3   5   3      11542.66      11632.19       200.03 o                         
  -2   5   3       6264.19       6207.49       213.90 o                         
  -1   5   3        686.86        698.41        48.22 o                         
   0   5   3         77.79         86.13        17.51 o                         
   1   5   3       3246.31       3229.71       140.31 o                         
   2   5   3         73.22         65.16        30.51 o                         
   3   5   3         76.55         58.14        26.54 o                         
   4   5   3        243.94        211.83        51.66 o                         
   5   5   3       1237.23       1313.20       118.86 o                         
   6   5   3       1567.26       1389.92       225.92 o                         
 -10   6   3        530.64        504.59        81.06 o                         
  -9   6   3       2444.27       2379.06       126.00 o                         
  -8   6   3        566.37        559.14        49.45 o                         
  -7   6   3       2497.87       2565.35       106.38 o                         
  -6   6   3        172.66        181.56        24.92 o                         
  -5   6   3       1599.05       1675.30        75.52 o                         
  -4   6   3       5004.39       5242.11       134.11 o                         
  -3   6   3       8314.20       8498.21       254.42 o                         
  -2   6   3        254.51        204.45        39.83 o                         
  -1   6   3         54.10         54.55        24.50 o                         
   0   6   3       3975.49       4070.23       147.42 o                         
   1   6   3       1999.71       1959.00       103.95 o                         
   2   6   3        551.58        613.94        65.13 o                         
   3   6   3       2559.03       2793.88       173.88 o                         
   4   6   3       7724.35       8067.60       285.95 o                         
   5   6   3       1736.08       1882.96       352.59 o                         
 -10   7   3       3543.32       3643.59       477.10 o                         
  -9   7   3        587.41        512.47        73.20 o                         
  -8   7   3        104.34        120.30        27.54 o                         
  -7   7   3       4567.83       4856.62       159.23 o                         
  -6   7   3      12843.40      13130.22       257.98 o                         
  -5   7   3       2014.82       2162.22        98.68 o                         
  -4   7   3         94.88         81.09        21.31 o                         
  -3   7   3       3401.05       3496.01       140.55 o                         
  -2   7   3       1892.89       1934.70       100.56 o                         
  -1   7   3         21.50         28.81        27.37 o                         
   0   7   3        364.42        355.34        44.00 o                         
   1   7   3       5049.02       4822.29       197.52 o                         
   2   7   3       1459.36       1521.31       123.40 o                         
   3   7   3        486.62        286.91        59.47 o                         
   4   7   3         18.83          4.31        37.68 o                         
  -9   8   3       3203.86       3724.02       443.69 o                         
  -8   8   3       1362.14       1399.90       108.69 o                         
  -7   8   3       1877.77       1996.00       113.66 o                         
  -6   8   3          2.95         56.48        29.13 o                         
  -5   8   3        291.43        318.34        41.89 o                         
  -4   8   3        382.99        256.79        32.30 o                         
  -3   8   3       1475.21       1641.28       108.73 o                         
  -2   8   3        117.17         40.58        32.23 o                         
  -1   8   3        390.59        464.41        65.85 o                         
   0   8   3       2817.75       2804.84       156.88 o                         
   1   8   3       1726.31       1754.42       125.81 o                         
   2   8   3        220.87        134.83        55.03 o                         
  -7   9   3        876.88        919.18       133.54 o                         
  -6   9   3       4420.32       5043.63       225.40 o                         
  -5   9   3        726.07        834.78        88.24 o                         
  -4   9   3         21.95         51.09        43.44 o                         
  -3   9   3       2977.98       2574.80       225.07 o                         
  -2   9   3       2241.58       2250.00       215.94 o                         
  -1   9   3         25.12         48.03        91.19 o                         
   2 -12   4       2250.48       2517.12       376.06 o                         
  -2 -11   4       1905.83       1921.05       171.55 o                         
  -1 -11   4       4960.54       5485.94       319.04 o                         
   0 -11   4       1104.79       1095.26       132.47 o                         
   1 -11   4          0.30         57.35       134.97 o                         
   2 -11   4       2225.47       2543.51       211.13 o                         
   3 -11   4       3841.67       3791.20       233.53 o                         
   4 -11   4        456.54        410.80       129.40 o                         
   5 -11   4          2.71       -286.65       330.02 o                         
   6 -11   4       1077.99        581.46       320.54 o                         
  -4 -10   4       1886.10       1617.86       500.15 o                         
  -3 -10   4       1456.75       1543.74       128.66 o                         
  -2 -10   4        694.20        732.37        89.16 o                         
  -1 -10   4        278.96        235.41        51.64 o                         
   0 -10   4       1907.88       1866.92       137.53 o                         
   1 -10   4       1749.28       1808.64       160.58 o                         
   2 -10   4       3232.94       3642.07       286.46 o                         
   3 -10   4         74.18         97.95        55.43 o                         
   4 -10   4        107.34        131.54        67.12 o                         
   5 -10   4        646.26        722.16       110.26 o                         
   6 -10   4        849.68        841.23        92.95 o                         
   7 -10   4        121.63        153.97        51.78 o                         
  -5  -9   4       2496.90       2463.94       297.13 o                         
  -4  -9   4       2221.58       2118.00       272.96 o                         
  -3  -9   4        230.69        194.82        53.56 o                         
  -2  -9   4       4670.84       4657.73       228.85 o                         
  -1  -9   4      10873.48      11142.65       355.60 o                         
   0  -9   4       2546.26       2624.45       155.71 o                         
   1  -9   4        113.89        138.38        45.80 o                         
   2  -9   4       1918.95       1908.78       110.02 o                         
   3  -9   4       3812.62       3680.83       130.02 o                         
   4  -9   4          7.76         13.73        19.19 o                         
   5  -9   4        379.01        393.76        54.18 o                         
   6  -9   4       4453.98       4429.98       215.68 o                         
   7  -9   4       2742.25       2496.45       167.44 o                         
   8  -9   4        240.14        223.01        57.52 o                         
  -7  -8   4       1827.46       1732.49       205.34 o                         
  -6  -8   4         27.29          9.09        29.10 o                         
  -5  -8   4       1085.12       1122.34       110.69 o                         
  -4  -8   4       9436.57       9405.33       259.32 o                         
  -3  -8   4       4123.49       4104.90       139.94 o                         
  -2  -8   4        787.47        805.16        67.80 o                         
  -1  -8   4         72.02         52.94        16.15 o                         
   0  -8   4       1045.52        960.61        68.71 o                         
   1  -8   4        202.16        211.77        24.26 o                         
   2  -8   4       1273.09       1309.65        57.25 o                         
   3  -8   4        317.38        317.55        32.06 o                         
   4  -8   4        795.13        759.96        58.44 o                         
   5  -8   4       1607.42       1620.82        91.86 o                         
   6  -8   4       2333.08       2294.78       131.14 o                         
   7  -8   4        280.26        197.78        35.97 o                         
   8  -8   4       1100.04       1101.74        87.48 o                         
   9  -8   4       4535.17       5057.66       523.86 o                         
  -8  -7   4        135.29        139.31        38.50 o                         
  -7  -7   4        974.62       1111.65       120.06 o                         
  -6  -7   4       1279.27       1302.01       123.37 o                         
  -5  -7   4       5234.95       5360.26       239.98 o                         
  -4  -7   4       4311.20       4188.82       151.48 o                         
  -3  -7   4         15.12         32.93        16.78 o                         
  -2  -7   4       1047.85       1091.39        57.29 o                         
  -1  -7   4      11738.76      11946.56       179.96 o                         
   0  -7   4       3299.46       3230.40        61.58 o                         
   1  -7   4          1.67         -9.12        13.75 o                         
   2  -7   4       4084.22       4009.35       140.24 o                         
   3  -7   4       8937.98       9372.28       181.99 o                         
   4  -7   4         65.42         70.49        27.32 o                         
   5  -7   4        948.60        993.17        72.03 o                         
   6  -7   4      11867.28      11922.70       284.59 o                         
   7  -7   4       8102.01       7845.84       267.40 o                         
   8  -7   4        744.33        827.75        87.56 o                         
   9  -7   4          0.45         30.93        34.42 o                         
  -8  -6   4       5531.42       5547.08       285.63 o                         
  -7  -6   4       5932.72       5876.90       275.75 o                         
  -6  -6   4        411.68        446.56        69.10 o                         
  -5  -6   4        532.77        510.36        53.23 o                         
  -4  -6   4      12557.71      12617.48       245.43 o                         
  -3  -6   4       5691.53       5755.62       147.50 o                         
  -2  -6   4        940.33        989.55        47.53 o                         
  -1  -6   4        682.53        730.48        28.93 o                         
   0  -6   4       4687.25       4515.88        88.09 o                         
   1  -6   4         39.58         44.75         8.99 o                         
   2  -6   4         40.50         56.47        10.29 o                         
   3  -6   4       3569.41       2769.57       189.70 o                         
   4  -6   4       5909.23       5809.13       140.70 o                         
   5  -6   4       4823.90       4692.73       138.10 o                         
   6  -6   4       5159.13       5063.80       176.61 o                         
   7  -6   4         99.96         67.61        21.84 o                         
   8  -6   4        129.70         85.14        40.16 o                         
   9  -6   4       2071.18       2367.21       154.26 o                         
  -9  -5   4        656.32        590.16        86.63 o                         
  -8  -5   4        427.06        355.20        70.77 o                         
  -7  -5   4       1741.79       1926.18       146.81 o                         
  -6  -5   4       1540.22       1505.25        86.20 o                         
  -5  -5   4       5981.45       6129.14       153.81 o                         
  -4  -5   4       7271.03       7178.00       154.82 o                         
  -3  -5   4         31.77         20.82         6.28 o                         
  -2  -5   4        108.11        129.22        11.33 o                         
  -1  -5   4       7433.48       7418.83       114.87 o                         
   0  -5   4        483.21        462.31        23.56 o                         
   1  -5   4       1316.05       1266.46        33.01 o                         
   2  -5   4      10413.36       9705.86       115.49 o                         
   3  -5   4      28535.60      27259.93       402.18 o                         
   4  -5   4       2342.38       2212.37        63.39 o                         
   5  -5   4        111.76        108.10        24.16 o                         
   6  -5   4      10171.80       9933.79       225.58 o                         
   7  -5   4       7996.03       7832.86       206.64 o                         
   8  -5   4        293.91        304.50        40.95 o                         
   9  -5   4          1.13         17.51        30.12 o                         
  10  -5   4       2590.30       1767.23       466.66 o                         
  -9  -4   4        351.27        286.16        64.24 o                         
  -8  -4   4      10397.38      10385.46       266.22 o                         
  -7  -4   4      13487.25      13483.84       290.52 o                         
  -6  -4   4       1382.65       1436.93        60.49 o                         
  -5  -4   4          5.57         22.83        11.12 o                         
  -4  -4   4      14031.05      13854.52       160.82 o                         
  -3  -4   4       3321.94       3387.60        67.16 o                         
  -2  -4   4        697.92        793.19        26.25 o                         
  -1  -4   4       6055.24       6086.92       100.22 o                         
   0  -4   4      20796.73      20722.50       188.09 o                         
   1  -4   4       2292.24       2506.71        52.13 o                         
   2  -4   4       1042.23       1035.14        36.82 o                         
   3  -4   4       5093.68       4841.68        98.29 o                         
   4  -4   4       8827.61       8367.72       219.63 o                         
   5  -4   4       2736.28       2708.18        99.79 o                         
   6  -4   4       5105.80       5027.71       155.27 o                         
   7  -4   4         96.46        123.19        27.41 o                         
   8  -4   4         11.48         31.74        28.95 o                         
   9  -4   4        573.92        486.78        59.33 o                         
  10  -4   4        654.23        504.51       222.70 o                         
 -10  -3   4       6053.12       5968.57       233.96 o                         
  -9  -3   4       1870.05       1778.68        95.43 o                         
  -8  -3   4        504.00        570.33        52.76 o                         
  -7  -3   4       2136.79       2151.67        78.84 o                         
  -6  -3   4        148.38        181.78        18.00 o                         
  -5  -3   4        765.56        769.67        27.72 o                         
  -4  -3   4       2128.10       2138.56        45.25 o                         
  -3  -3   4       1827.88       1887.61        40.18 o                         
  -2  -3   4        137.49        174.06        11.49 o                         
  -1  -3   4      12898.02      13374.49       282.98 o                         
   0  -3   4       2310.83       2355.76        41.94 o                         
   1  -3   4       2885.85       2884.63        56.20 o                         
   2  -3   4      11946.45      11529.11       147.40 o                         
   3  -3   4      39051.43      37650.00       452.43 o                         
   4  -3   4       6004.13       6026.46       115.29 o                         
   5  -3   4        627.45        547.65        34.34 o                         
   6  -3   4       5374.73       5278.51       152.46 o                         
   7  -3   4       6649.84       6751.26       196.02 o                         
   8  -3   4        165.26        165.09        30.62 o                         
   9  -3   4        540.15        513.19        74.84 o                         
 -11  -2   4       4671.88       4739.43       285.93 o                         
 -10  -2   4        635.49        673.61        64.64 o                         
  -9  -2   4         24.04         40.59        22.22 o                         
  -8  -2   4       4397.63       4402.20       130.51 o                         
  -7  -2   4      11583.91      11920.99       213.46 o                         
  -6  -2   4        961.71        913.95        39.96 o                         
  -5  -2   4          8.97         10.25         5.22 o                         
  -4  -2   4      20468.37      20392.54       227.80 o                         
  -3  -2   4       6492.74       6815.81       109.16 o                         
  -2  -2   4        931.62        950.26        27.84 o                         
  -1  -2   4      10522.47      10406.58       135.63 o                         
   0  -2   4      61259.23      64456.06      1202.57 o                         
   1  -2   4      11861.16      12480.58       261.49 o                         
   2  -2   4       3740.50       3539.47        68.81 o                         
   3  -2   4       1430.26       1290.83        42.20 o                         
   4  -2   4       7013.44       6927.51       134.79 o                         
   5  -2   4        134.32        155.42        22.59 o                         
   6  -2   4        402.54        407.48        40.71 o                         
   7  -2   4       2931.52       3147.16       133.66 o                         
   8  -2   4        350.25        359.77        60.31 o                         
   9  -2   4        201.20        227.19        49.38 o                         
 -11  -1   4       1924.74       1902.44       220.21 o                         
 -10  -1   4       7001.41       7146.87       194.60 o                         
  -9  -1   4        984.07       1016.44        69.41 o                         
  -8  -1   4        749.21        802.39        56.77 o                         
  -7  -1   4       3123.96       3165.23       108.43 o                         
  -6  -1   4        801.67        835.36        49.86 o                         
  -5  -1   4        125.26        115.77        12.36 o                         
  -4  -1   4          3.40         14.00         6.93 o                         
  -3  -1   4      12331.48      12121.82       152.79 o                         
  -2  -1   4       4315.71       4426.61        79.51 o                         
  -1  -1   4      29322.29      30451.37       744.51 o                         
   0  -1   4       8584.30       8694.47       353.78 o                         
   1  -1   4       1440.73       1579.76        46.20 o                         
   2  -1   4       1458.54       1508.27        54.10 o                         
   3  -1   4      19964.25      19999.88       296.03 o                         
   4  -1   4       1697.26       1677.09        61.85 o                         
   5  -1   4          7.69         19.77        19.06 o                         
   6  -1   4       2905.62       2876.89       104.59 o                         
   7  -1   4       5585.04       5391.93       192.95 o                         
   8  -1   4         53.92         46.27        34.45 o                         
   9  -1   4        333.37        412.69        88.92 o                         
 -11   0   4       4605.39       4761.34       205.20 o                         
 -10   0   4       1031.41       1051.84        80.62 o                         
  -9   0   4         92.78         67.37        40.49 o                         
  -8   0   4       1275.86       1271.91        71.29 o                         
  -7   0   4       7872.95       7936.39       158.11 o                         
  -6   0   4        292.96        259.64        15.60 o                         
  -5   0   4       1231.24       1232.12        36.22 o                         
  -4   0   4      31379.82      30947.43       313.63 o                         
  -3   0   4      26826.26      27446.16       261.98 o                         
  -2   0   4        247.35        315.61        21.13 o                         
  -1   0   4       4284.25       3775.30        98.65 o                         
   0   0   4      51901.34      49992.43      1148.14 o                         
   1   0   4       7182.21       7685.59       208.81 o                         
   2   0   4        679.88        679.37        39.64 o                         
   3   0   4        924.25        893.77        41.94 o                         
   4   0   4       7384.54       7506.63       169.29 o                         
   5   0   4        102.28         95.17        19.18 o                         
   6   0   4         38.27         71.20        17.72 o                         
   7   0   4       4339.91       4186.31       215.59 o                         
   8   0   4       2867.17       2804.68       190.71 o                         
   9   0   4        958.19        878.49       273.73 o                         
 -11   1   4        843.23        817.22        83.38 o                         
 -10   1   4       6925.70       6944.11       216.31 o                         
  -9   1   4         82.57         72.42        24.43 o                         
  -8   1   4        173.74        131.15        17.16 o                         
  -7   1   4       9363.62       9156.10       152.91 o                         
  -6   1   4       6285.11       6106.69        96.92 o                         
  -5   1   4         92.41         97.23        10.16 o                         
  -4   1   4        420.08        439.67        26.98 o                         
  -3   1   4      15417.72      15382.25       189.55 o                         
  -2   1   4       5747.35       6143.37       128.39 o                         
  -1   1   4      12184.62      12412.13       521.28 o                         
   0   1   4       6467.69       5858.35       216.37 o                         
   1   1   4        338.51        266.55        25.89 o                         
   2   1   4        332.40        318.00        30.64 o                         
   3   1   4       5517.61       5887.64       160.68 o                         
   4   1   4         56.69         70.23        25.96 o                         
   5   1   4       1469.87       1508.71        89.84 o                         
   6   1   4       4058.18       3948.02       157.50 o                         
   7   1   4       8894.73       8666.08       475.29 o                         
   8   1   4        148.35        136.80        56.15 o                         
 -11   2   4       1395.11       1456.57        95.44 o                         
 -10   2   4         32.51         29.17        22.69 o                         
  -9   2   4        239.71        213.84        27.55 o                         
  -8   2   4        439.95        482.84        38.07 o                         
  -7   2   4       7379.40       7205.42       120.59 o                         
  -6   2   4         63.29         73.42        12.25 o                         
  -5   2   4       1692.47       1635.51        51.04 o                         
  -4   2   4      26722.35      27400.52       336.25 o                         
  -3   2   4      31798.53      32307.34       311.07 o                         
  -2   2   4       1852.59       1776.23        63.41 o                         
  -1   2   4         63.98         48.50        16.72 o                         
   0   2   4      20240.05      19770.32       572.51 o                         
   1   2   4       3500.90       3197.68       125.48 o                         
   2   2   4        526.63        508.01        43.87 o                         
   3   2   4       4155.35       4185.74       172.55 o                         
   4   2   4      14452.22      14882.02       561.38 o                         
   5   2   4        517.21        560.07        51.14 o                         
   6   2   4          6.26         36.22        29.81 o                         
   7   2   4       2869.86       3162.81       286.90 o                         
   8   2   4       2901.32       2824.48       910.40 o                         
 -11   3   4        399.98        342.39        50.85 o                         
 -10   3   4       7198.48       7014.45       183.50 o                         
  -9   3   4        105.70        107.13        22.28 o                         
  -8   3   4        501.74        504.67        40.65 o                         
  -7   3   4      11191.58      11169.17       168.67 o                         
  -6   3   4      18087.84      17763.66       251.10 o                         
  -5   3   4       2018.38       2029.39        59.17 o                         
  -4   3   4       1666.89       1528.84        46.15 o                         
  -3   3   4       5791.88       5699.04       133.17 o                         
  -2   3   4       1861.40       2016.89        70.62 o                         
  -1   3   4       1324.58       1232.50        57.35 o                         
   0   3   4        252.35        216.67        20.48 o                         
   1   3   4       5635.37       5525.94       174.20 o                         
   2   3   4         63.54         37.58        31.24 o                         
   3   3   4       1641.46       1618.41        74.03 o                         
   4   3   4         43.95         13.45        39.14 o                         
   5   3   4       1483.49       1372.56       109.78 o                         
   6   3   4       2375.24       2219.98       260.88 o                         
   7   3   4       6264.20       4823.78       487.87 o                         
 -11   4   4        232.15        210.50        49.10 o                         
 -10   4   4        280.84        299.98        42.42 o                         
  -9   4   4       2292.75       2220.74        97.19 o                         
  -8   4   4       1314.39       1349.69        70.88 o                         
  -7   4   4       9898.84       9761.05       164.20 o                         
  -6   4   4        311.27        272.93        24.67 o                         
  -5   4   4        333.57        308.29        28.67 o                         
  -4   4   4       6682.62       6767.49       224.22 o                         
  -3   4   4      14171.33      14821.79       269.63 o                         
  -2   4   4        117.27         60.90        20.07 o                         
  -1   4   4        158.25        133.87        21.35 o                         
   0   4   4       9631.92       9579.70       183.90 o                         
   1   4   4       1532.84       1437.44        70.94 o                         
   2   4   4        964.32        903.07        58.90 o                         
   3   4   4       2431.21       2663.51       142.18 o                         
   4   4   4      13736.61      13300.11       398.03 o                         
   5   4   4       3097.02       3158.10       169.22 o                         
   6   4   4        125.19         30.48        60.77 o                         
 -11   5   4        868.69        824.97       149.53 o                         
 -10   5   4       8352.84       8024.41       247.19 o                         
  -9   5   4       1553.67       1584.12        84.77 o                         
  -8   5   4          3.38          9.31        17.76 o                         
  -7   5   4       5720.61       5689.80       134.01 o                         
  -6   5   4      14688.32      14292.58       287.14 o                         
  -5   5   4        812.85        856.76        54.53 o                         
  -4   5   4        316.45        286.41        30.80 o                         
  -3   5   4       3146.83       3172.23       109.39 o                         
  -2   5   4       1319.11       1379.68        78.67 o                         
  -1   5   4        117.09        135.16        26.99 o                         
   0   5   4        400.43        395.77        45.64 o                         
   1   5   4       6537.83       6348.21       207.68 o                         
   2   5   4       1629.60       1620.40       106.00 o                         
   3   5   4       2919.71       2880.69       186.93 o                         
   4   5   4        552.26        654.66        93.84 o                         
   5   5   4        844.83        865.42       124.14 o                         
 -10   6   4        120.57        218.16        92.31 o                         
  -9   6   4       2796.89       2848.07       156.10 o                         
  -8   6   4       1270.73       1350.94        86.01 o                         
  -7   6   4       4800.14       5058.32       166.24 o                         
  -6   6   4        238.93        228.10        28.72 o                         
  -5   6   4         18.15         38.53        22.99 o                         
  -4   6   4        324.20        396.77        39.79 o                         
  -3   6   4       3205.43       3208.62       113.06 o                         
  -2   6   4        238.99        221.92        43.62 o                         
  -1   6   4       1289.93       1294.79        80.79 o                         
   0   6   4       7710.46       7835.58       242.06 o                         
   1   6   4       4476.67       4647.79       186.93 o                         
   2   6   4          8.24          7.13        39.51 o                         
   3   6   4       1119.58       1124.18       116.96 o                         
   4   6   4       6459.27       6421.04       324.53 o                         
  -9   7   4       2518.26       2471.67       245.53 o                         
  -8   7   4         76.73         60.16        29.49 o                         
  -7   7   4       1013.51       1053.95        77.56 o                         
  -6   7   4       5279.17       5666.38       176.55 o                         
  -5   7   4        100.37        114.95        27.68 o                         
  -4   7   4        138.58        153.94        44.96 o                         
  -3   7   4       4217.61       4134.44       169.19 o                         
  -2   7   4       4168.51       4163.27       164.15 o                         
  -1   7   4         96.69        118.83        37.01 o                         
   0   7   4        228.74        228.08        44.71 o                         
   1   7   4       4357.12       4319.19       239.02 o                         
   2   7   4       1782.86       1936.23       198.73 o                         
   3   7   4        899.58        908.31       276.06 o                         
  -8   8   4        245.68        390.42        92.11 o                         
  -7   8   4        898.07       1019.29        99.17 o                         
  -6   8   4         19.48        -24.67        28.67 o                         
  -5   8   4        860.35        960.33        84.13 o                         
  -4   8   4        377.17        269.27        48.46 o                         
  -3   8   4        892.60        690.23        82.92 o                         
  -2   8   4        308.87        155.11        39.74 o                         
  -1   8   4       1274.22       1327.83       113.11 o                         
   0   8   4       3735.52       3455.86       369.67 o                         
   1   8   4       3001.00       2639.30       417.23 o                         
  -5   9   4          9.18        -81.61       135.16 o                         
  -2   9   4       3890.56       4094.39       607.70 o                         
   1 -12   5       1271.61       1455.52       331.50 o                         
   2 -12   5       1485.57       1284.78       201.36 o                         
   3 -12   5         56.88        -41.09        99.02 o                         
  -3 -11   5          2.65        -27.40        71.20 o                         
  -2 -11   5       1520.17       1747.72       143.88 o                         
  -1 -11   5       4705.96       4824.42       323.52 o                         
   0 -11   5       1667.98       1739.59       161.96 o                         
   1 -11   5         30.43         68.16        74.95 o                         
   2 -11   5       1554.31       1593.20       227.66 o                         
   3 -11   5       1268.01       1461.18       195.87 o                         
   4 -11   5         13.96         13.60       111.20 o                         
  -4 -10   5       3600.98       3239.85       283.89 o                         
  -3 -10   5       1602.61       1531.55       125.15 o                         
  -2 -10   5       1161.40       1275.62       119.27 o                         
  -1 -10   5         21.97         10.09        40.14 o                         
   0 -10   5        227.81        186.55        46.70 o                         
   1 -10   5        174.39        131.32        48.31 o                         
   2 -10   5        679.38        706.03        98.95 o                         
   3 -10   5         91.55         69.02        43.64 o                         
   4 -10   5        495.09        332.49       123.81 o                         
   5 -10   5       3057.31       3208.17       256.97 o                         
   6 -10   5       2732.73       2710.42       201.56 o                         
   7 -10   5          3.29         63.52        56.38 o                         
  -5  -9   5       5263.19       5281.54       334.71 o                         
  -4  -9   5       2041.35       2122.47       161.76 o                         
  -3  -9   5        141.09        115.64        37.48 o                         
  -2  -9   5        319.02        281.14        57.90 o                         
  -1  -9   5       5538.83       5696.57       228.93 o                         
   0  -9   5       1003.38       1039.03        90.71 o                         
   1  -9   5         42.90         49.40        17.49 o                         
   2  -9   5       4172.18       4166.24       249.87 o                         
   3  -9   5       6521.47       6314.13       180.54 o                         
   4  -9   5        311.44        262.37        38.83 o                         
   5  -9   5        268.66        193.36        40.80 o                         
   6  -9   5       5378.92       5385.84       220.99 o                         
   7  -9   5       2860.12       2807.99       163.75 o                         
   8  -9   5        932.78       1075.05       250.34 o                         
  -7  -8   5       3280.43       2923.09       260.18 o                         
  -6  -8   5        718.07        709.40        83.64 o                         
  -5  -8   5         89.74         68.33        39.93 o                         
  -4  -8   5       3804.93       3702.83       171.00 o                         
  -3  -8   5       1023.44       1101.17       108.38 o                         
  -2  -8   5        732.40        822.37        78.28 o                         
  -1  -8   5        305.07        353.29        52.34 o                         
   0  -8   5       2222.02       2174.51       138.47 o                         
   1  -8   5        120.26        131.84        27.33 o                         
   2  -8   5       1131.51       1127.56        67.51 o                         
   3  -8   5        748.81        744.92        60.07 o                         
   4  -8   5       2434.23       2322.84       122.03 o                         
   5  -8   5       4837.97       4711.71       173.99 o                         
   6  -8   5       5973.71       5945.55       252.83 o                         
   7  -8   5        134.53        122.89        41.13 o                         
   8  -8   5         41.16         66.04        31.69 o                         
  -8  -7   5       1071.57       1077.02       162.39 o                         
  -7  -7   5         63.04        113.38        37.47 o                         
  -6  -7   5        437.36        431.36        64.44 o                         
  -5  -7   5       5106.30       5044.95       209.07 o                         
  -4  -7   5       3687.06       3717.35       143.79 o                         
  -3  -7   5         34.39         39.43        18.27 o                         
  -2  -7   5        232.07        261.98        27.88 o                         
  -1  -7   5       7930.56       7853.09       141.09 o                         
   0  -7   5        714.57        665.23        34.24 o                         
   1  -7   5        631.60        612.68        41.75 o                         
   2  -7   5      10577.77      10809.28       192.04 o                         
   3  -7   5      23197.29      22265.48       526.44 o                         
   4  -7   5       1956.21       1850.29        97.48 o                         
   5  -7   5          0.17         25.50        26.23 o                         
   6  -7   5       4619.77       4648.04       179.69 o                         
   7  -7   5       2659.40       2643.21       145.02 o                         
   8  -7   5         41.91         32.17        36.70 o                         
   9  -7   5         11.75        158.32       120.43 o                         
  -8  -6   5       5010.72       5051.15       237.54 o                         
  -7  -6   5       6922.78       7079.54       267.92 o                         
  -6  -6   5       1306.23       1315.67       104.51 o                         
  -5  -6   5         16.11         17.11        19.01 o                         
  -4  -6   5       7941.05       7989.89       181.91 o                         
  -3  -6   5        641.47        627.05        33.56 o                         
  -2  -6   5        214.79        218.61        16.79 o                         
  -1  -6   5       3335.24       3351.52        80.50 o                         
   0  -6   5      14126.93      13814.27       186.85 o                         
   1  -6   5       2379.23       2324.74        60.17 o                         
   2  -6   5       3909.67       3744.40        95.05 o                         
   3  -6   5        538.42        477.33        39.94 o                         
   4  -6   5       2050.18       2010.00        81.45 o                         
   5  -6   5       1146.45       1109.31        67.17 o                         
   6  -6   5       4643.92       4713.24       178.71 o                         
   7  -6   5          9.79         76.76        33.68 o                         
   8  -6   5         12.25         44.21        27.60 o                         
   9  -6   5       1482.48       1518.68       392.57 o                         
  -9  -5   5       1122.92       1115.55       112.95 o                         
  -8  -5   5       1751.40       1905.35       138.22 o                         
  -7  -5   5        156.52        206.69        38.07 o                         
  -6  -5   5         60.69         64.68        19.66 o                         
  -5  -5   5       1271.70       1294.53        62.92 o                         
  -4  -5   5        967.52        972.15        44.31 o                         
  -3  -5   5       1306.92       1343.95        43.74 o                         
  -2  -5   5        802.48        824.33        33.50 o                         
  -1  -5   5      20044.58      19743.72       222.14 o                         
   0  -5   5       5541.03       5669.15        86.12 o                         
   1  -5   5        322.05        339.85        18.93 o                         
   2  -5   5       7786.90       7679.65       124.99 o                         
   3  -5   5      30190.35      29755.17       345.52 o                         
   4  -5   5       3005.36       2980.59        96.61 o                         
   5  -5   5        143.39        115.00        33.32 o                         
   6  -5   5       3472.05       3604.32       137.36 o                         
   7  -5   5       3585.49       3509.71       142.02 o                         
   8  -5   5        137.62         90.81        40.17 o                         
   9  -5   5        508.97        495.65        85.64 o                         
 -10  -4   5        478.22        311.94       118.32 o                         
  -9  -4   5          0.67          6.60        34.61 o                         
  -8  -4   5       2736.12       2979.31       133.38 o                         
  -7  -4   5       6935.17       7118.79       200.22 o                         
  -6  -4   5         89.84         92.60        18.35 o                         
  -5  -4   5        443.95        472.32        25.08 o                         
  -4  -4   5      17019.52      16183.48       254.18 o                         
  -3  -4   5       6076.58       6211.68        90.70 o                         
  -2  -4   5          9.74         12.73         5.80 o                         
  -1  -4   5       5074.96       5147.33        73.64 o                         
   0  -4   5      33585.55      33207.50       459.09 o                         
   1  -4   5       4643.90       4721.79        90.00 o                         
   2  -4   5       5484.65       5386.78       115.16 o                         
   3  -4   5          9.15         31.73        10.30 o                         
   4  -4   5       2180.98       2210.37        83.62 o                         
   5  -4   5         39.36         26.84        19.09 o                         
   6  -4   5        694.91        699.69        56.73 o                         
   7  -4   5       1233.95       1311.04        86.87 o                         
   8  -4   5        795.93        900.73        76.49 o                         
   9  -4   5       1733.11       2018.65       201.78 o                         
 -11  -3   5       1089.59       1012.61       230.33 o                         
 -10  -3   5       2612.50       2525.88       146.57 o                         
  -9  -3   5        108.90         82.47        29.15 o                         
  -8  -3   5       1021.00       1059.01        65.68 o                         
  -7  -3   5       1377.05       1411.12        61.93 o                         
  -6  -3   5        626.53        639.57        37.13 o                         
  -5  -3   5        288.68        264.63        19.37 o                         
  -4  -3   5       1122.20       1155.21        43.84 o                         
  -3  -3   5       5416.23       5228.92        87.33 o                         
  -2  -3   5       4245.60       4373.59        82.39 o                         
  -1  -3   5      29286.07      29216.49       456.39 o                         
   0  -3   5      15051.53      15902.21       344.64 o                         
   1  -3   5        355.07        292.68        21.19 o                         
   2  -3   5       1016.94        984.27        37.91 o                         
   3  -3   5      21521.22      20969.58       233.47 o                         
   4  -3   5        340.82        352.23        30.37 o                         
   5  -3   5       1037.16       1090.03        72.67 o                         
   6  -3   5       4411.66       4481.16       149.08 o                         
   7  -3   5       6300.11       6225.55       202.02 o                         
   8  -3   5          7.07         -6.53        25.61 o                         
   9  -3   5        279.73        338.15       106.96 o                         
 -11  -2   5       4739.45       4676.04       284.31 o                         
 -10  -2   5        802.04        843.22        81.90 o                         
  -9  -2   5         56.12         62.87        21.58 o                         
  -8  -2   5       1909.07       1840.60        82.77 o                         
  -7  -2   5       8270.87       8328.66       175.37 o                         
  -6  -2   5        137.46        146.42        21.31 o                         
  -5  -2   5       1796.06       1701.28        47.81 o                         
  -4  -2   5      33885.43      33444.12       344.95 o                         
  -3  -2   5      30895.77      31085.92       348.35 o                         
  -2  -2   5       1311.10       1403.39        47.25 o                         
  -1  -2   5       1633.33       1689.67        52.04 o                         
   0  -2   5      28790.51      29566.48       861.16 o                         
   1  -2   5       2064.36       2083.88        72.55 o                         
   2  -2   5        227.81        218.33        20.62 o                         
   3  -2   5       1876.81       1934.97        64.72 o                         
   4  -2   5       5401.87       5458.85       125.72 o                         
   5  -2   5        365.28        293.42        33.21 o                         
   6  -2   5        236.52        188.91        32.16 o                         
   7  -2   5       1305.27       1430.66        91.57 o                         
   8  -2   5       2480.60       2699.49       183.53 o                         
 -11  -1   5        662.50        606.90       109.21 o                         
 -10  -1   5       4080.10       4134.00       154.48 o                         
  -9  -1   5         34.04          4.77        17.28 o                         
  -8  -1   5         42.87         31.31        18.85 o                         
  -7  -1   5       6963.62       6849.57       142.00 o                         
  -6  -1   5       6556.58       6450.28       112.01 o                         
  -5  -1   5       2083.38       2058.79        61.74 o                         
  -4  -1   5       3936.16       4046.49        84.60 o                         
  -3  -1   5       5554.80       5867.55       125.62 o                         
  -2  -1   5       2138.82       2197.80        56.65 o                         
  -1  -1   5       9692.78       9660.66       490.29 o                         
   0  -1   5       8020.92       7581.58       498.41 o                         
   1  -1   5         38.01         17.13        20.87 o                         
   2  -1   5         27.02         48.31        16.46 o                         
   3  -1   5      10180.45      10529.35       230.79 o                         
   4  -1   5        106.75        121.98        20.09 o                         
   5  -1   5       1813.39       1826.44        87.34 o                         
   6  -1   5       6537.24       6550.66       247.09 o                         
   7  -1   5      13011.56      12898.18       352.13 o                         
   8  -1   5        646.78        506.97        90.08 o                         
 -11   0   5       2153.32       2210.21       164.79 o                         
 -10   0   5         11.46          8.88        18.71 o                         
  -9   0   5        437.46        394.56        39.68 o                         
  -8   0   5       2151.25       2072.59        83.79 o                         
  -7   0   5      13738.79      13578.68       234.37 o                         
  -6   0   5        290.51        287.96        21.69 o                         
  -5   0   5        924.31        896.29        36.72 o                         
  -4   0   5      27419.95      27739.59       314.63 o                         
  -3   0   5      31903.24      32466.07       356.19 o                         
  -2   0   5       1442.57       1335.42        52.98 o                         
  -1   0   5         13.74         33.55        16.40 o                         
   0   0   5      16110.81      15087.75       285.60 o                         
   1   0   5       1032.30        867.86        50.77 o                         
   2   0   5        825.10        698.66        54.88 o                         
   3   0   5       6090.25       6779.19       199.28 o                         
   4   0   5      15446.52      15843.20       498.03 o                         
   5   0   5        932.26        981.82        73.19 o                         
   6   0   5        610.11        509.84        55.01 o                         
   7   0   5        894.19        931.06        87.62 o                         
   8   0   5       1740.70       1784.35       238.32 o                         
 -11   1   5       1194.25       1211.52       101.92 o                         
 -10   1   5       6592.53       6468.77       188.75 o                         
  -9   1   5        119.07        115.23        21.44 o                         
  -8   1   5         16.07        -12.36        13.00 o                         
  -7   1   5       8754.17       8405.41       137.90 o                         
  -6   1   5      14516.72      14513.82       192.34 o                         
  -5   1   5       2546.41       2639.63        63.10 o                         
  -4   1   5       4370.64       4472.55        94.38 o                         
  -3   1   5       1621.64       1488.59        56.01 o                         
  -2   1   5         79.43         63.37        21.34 o                         
  -1   1   5        645.75        806.29        55.72 o                         
   0   1   5        664.05        539.05        37.39 o                         
   1   1   5       3378.49       2654.45       132.05 o                         
   2   1   5       1248.44       1193.65        67.81 o                         
   3   1   5       9770.70      10150.11       408.30 o                         
   4   1   5        821.11        910.07        80.93 o                         
   5   1   5        998.55        960.62        81.16 o                         
   6   1   5       2917.14       2927.48       205.22 o                         
   7   1   5       8053.92       8550.08       391.62 o                         
 -11   2   5        887.88        854.20        85.84 o                         
 -10   2   5         12.65         58.86        23.98 o                         
  -9   2   5       1536.55       1510.47        79.18 o                         
  -8   2   5       3289.92       3287.83       105.43 o                         
  -7   2   5      16653.54      16612.74       221.14 o                         
  -6   2   5       1952.67       1971.36        62.19 o                         
  -5   2   5        165.98        136.96        16.69 o                         
  -4   2   5       7720.66       7871.17       144.98 o                         
  -3   2   5      17512.90      17104.40       368.59 o                         
  -2   2   5         24.76          7.00        16.48 o                         
  -1   2   5       2241.77       2283.56        90.82 o                         
   0   2   5      17172.03      15589.03       339.81 o                         
   1   2   5       2799.32       2508.52        93.65 o                         
   2   2   5        445.99        415.09        40.24 o                         
   3   2   5       4105.08       4125.20       212.26 o                         
   4   2   5      14241.70      14092.30       623.26 o                         
   5   2   5       2013.62       2024.32       135.00 o                         
   6   2   5        760.54        630.33        81.39 o                         
   7   2   5        222.82        256.38       153.54 o                         
 -11   3   5       1724.23       1694.54       149.69 o                         
 -10   3   5      10586.48      10473.72       260.59 o                         
  -9   3   5       2478.30       2402.25       102.47 o                         
  -8   3   5        237.42        265.27        33.47 o                         
  -7   3   5       4242.37       4292.55       105.62 o                         
  -6   3   5       9851.54      10160.42       171.70 o                         
  -5   3   5        434.63        479.09        37.47 o                         
  -4   3   5        336.86        238.14        25.48 o                         
  -3   3   5       5342.05       5280.13       136.07 o                         
  -2   3   5        879.50        771.21        52.01 o                         
  -1   3   5        291.91        234.21        41.77 o                         
   0   3   5         18.20          9.14        22.87 o                         
   1   3   5       3681.65       3312.96       138.39 o                         
   2   3   5       2589.04       2331.80       130.83 o                         
   3   3   5       8939.65       9247.92       293.99 o                         
   4   3   5       1972.58       2134.52       182.96 o                         
   5   3   5        103.51         89.85        42.31 o                         
   6   3   5        563.38        535.91       118.36 o                         
 -11   4   5       1125.65       1126.92       144.49 o                         
 -10   4   5         60.70        103.37        37.52 o                         
  -9   4   5       1417.08       1357.09        83.36 o                         
  -8   4   5       1311.42       1315.25        74.99 o                         
  -7   4   5       6831.10       7236.86       176.11 o                         
  -6   4   5        687.49        794.72        49.86 o                         
  -5   4   5        114.81        104.37        29.23 o                         
  -4   4   5       1594.91       1707.22        83.86 o                         
  -3   4   5       5542.41       5391.41       151.86 o                         
  -2   4   5        604.40        463.22        56.14 o                         
  -1   4   5       2279.32       2222.64       110.41 o                         
   0   4   5      15265.09      14388.94       310.69 o                         
   1   4   5       9675.79       9112.29       248.93 o                         
   2   4   5        275.03        178.86        45.09 o                         
   3   4   5       1269.29        878.15       105.55 o                         
   4   4   5       6741.24       6381.68       314.56 o                         
   5   4   5        825.95        696.77       110.04 o                         
 -10   5   5       8722.54       7004.91       576.56 o                         
  -9   5   5       2737.40       2644.88       123.24 o                         
  -8   5   5        194.26        164.58        35.88 o                         
  -7   5   5       1278.20       1247.14        80.68 o                         
  -6   5   5       4383.77       4443.18       188.14 o                         
  -5   5   5         11.67        -14.44        30.79 o                         
  -4   5   5        311.10        306.89        47.14 o                         
  -3   5   5       7961.84       7628.85       226.54 o                         
  -2   5   5       5043.04       4811.22       161.95 o                         
  -1   5   5        575.13        506.86        54.66 o                         
   0   5   5        170.85        119.20        33.99 o                         
   1   5   5       2514.05       2311.12       138.83 o                         
   2   5   5       1405.20       1299.41       123.64 o                         
   3   5   5       2207.87       1956.91       190.19 o                         
   4   5   5        504.17        424.18       104.72 o                         
  -9   6   5        528.32        491.13       117.36 o                         
  -8   6   5         34.49         36.37        35.57 o                         
  -7   6   5       1113.67       1159.14        79.51 o                         
  -6   6   5         16.39         24.99        25.50 o                         
  -5   6   5        528.68        489.67        44.36 o                         
  -4   6   5       2132.78       2192.57       105.94 o                         
  -3   6   5       4941.53       4847.40       159.58 o                         
  -2   6   5         46.62         54.10        35.51 o                         
  -1   6   5       1282.38       1302.64        97.37 o                         
   0   6   5       7219.52       7092.54       254.58 o                         
   1   6   5       5198.48       4958.17       216.70 o                         
   2   6   5        260.04        262.54        75.47 o                         
   3   6   5        172.15         51.60        60.02 o                         
  -8   7   5          0.75        -69.46        69.46 o                         
  -7   7   5       1748.34       1966.97       113.77 o                         
  -6   7   5       4803.03       5277.95       214.80 o                         
  -5   7   5         69.96          4.45        30.74 o                         
  -4   7   5        383.88        262.10        46.50 o                         
  -3   7   5       5469.44       5338.37       210.31 o                         
  -2   7   5       5143.87       5286.17       219.51 o                         
  -1   7   5        770.04        622.48        74.90 o                         
   0   7   5        272.48        200.73        61.79 o                         
   1   7   5        627.62        490.81       108.51 o                         
  -6   8   5        436.41        400.51       107.14 o                         
  -5   8   5        981.62        744.60       146.82 o                         
  -4   8   5       1620.72       1145.72       184.06 o                         
  -3   8   5       3865.65       4072.97       450.19 o                         
  -2   8   5        151.07        647.66       263.43 o                         
   3 -12   6          7.18         16.22        83.08 o                         
  -3 -11   6         90.46        112.63        58.29 o                         
  -2 -11   6        466.71        551.85       123.50 o                         
  -1 -11   6       2371.50       1960.71       272.14 o                         
   0 -11   6        185.92         90.01        60.47 o                         
   1 -11   6         96.07         70.97        76.95 o                         
   2 -11   6       2138.38       1812.29       407.19 o                         
   3 -11   6       3768.40       3583.77       929.11 o                         
   4 -11   6        535.92        567.87       168.06 o                         
  -4 -10   6        618.53        668.65       127.88 o                         
  -3 -10   6        295.01        118.96        41.70 o                         
  -2 -10   6        390.50        367.31        86.92 o                         
  -1 -10   6         20.67         86.47        51.79 o                         
   0 -10   6       1005.10        821.69       174.56 o                         
   1 -10   6        977.22        969.01        98.33 o                         
   2 -10   6       2236.38       2073.48       174.36 o                         
   3 -10   6         11.46         12.79        32.32 o                         
   4 -10   6        903.41        907.71       105.88 o                         
   5 -10   6       2894.60       2823.16       162.27 o                         
   6 -10   6       4462.62       4492.75       232.52 o                         
   7 -10   6        260.79        275.99        84.90 o                         
  -6  -9   6        138.67        152.21       118.36 o                         
  -5  -9   6       2403.64       2452.23       223.47 o                         
  -4  -9   6       2378.87       2217.53       205.35 o                         
  -3  -9   6          0.66        -19.05        44.64 o                         
  -2  -9   6       1051.17       1006.12       126.43 o                         
  -1  -9   6       5730.37       5631.35       239.23 o                         
   0  -9   6       1028.72        900.94        85.10 o                         
   1  -9   6        282.86        220.22        56.93 o                         
   2  -9   6       5821.23       5843.87       410.55 o                         
   3  -9   6      10510.59       9742.70       284.26 o                         
   4  -9   6       1670.72       1716.09       112.71 o                         
   5  -9   6        186.09        166.39        40.62 o                         
   6  -9   6       1635.34       1633.50       137.19 o                         
   7  -9   6       1295.93       1191.67       140.12 o                         
  -7  -8   6       3034.58       2668.27       214.07 o                         
  -6  -8   6        332.04        339.90        53.68 o                         
  -5  -8   6         46.47         90.97        25.10 o                         
  -4  -8   6       2712.42       2697.09       115.30 o                         
  -3  -8   6        436.72        386.54        52.19 o                         
  -2  -8   6         21.72         59.19        24.19 o                         
  -1  -8   6        651.41        702.77        69.60 o                         
   0  -8   6       5820.34       5643.36       163.31 o                         
   1  -8   6       3808.00       3730.00       126.85 o                         
   2  -8   6       4762.69       4758.23       148.46 o                         
   3  -8   6         48.39         74.72        22.76 o                         
   4  -8   6        265.80        192.89        34.79 o                         
   5  -8   6        887.24        955.38        77.77 o                         
   6  -8   6       2672.26       2781.80       143.01 o                         
   7  -8   6          0.08         27.55        46.73 o                         
   8  -8   6        159.89         12.40        66.95 o                         
  -8  -7   6       1994.28       1871.56       215.21 o                         
  -7  -7   6          1.66         50.59        27.60 o                         
  -6  -7   6        104.00         74.16        25.91 o                         
  -5  -7   6       1494.14       1588.99        97.89 o                         
  -4  -7   6       1406.66       1404.88        79.61 o                         
  -3  -7   6        463.05        445.78        36.87 o                         
  -2  -7   6       3172.96       3203.78       101.57 o                         
  -1  -7   6      17186.83      17411.36       246.43 o                         
   0  -7   6       5778.77       6118.19       171.01 o                         
   1  -7   6          5.19         16.38        11.72 o                         
   2  -7   6       4240.89       4195.18       114.04 o                         
   3  -7   6      11264.05      11728.13       222.65 o                         
   4  -7   6       1097.02       1209.97        76.64 o                         
   5  -7   6         49.29         29.04        23.36 o                         
   6  -7   6       2575.89       2606.12       138.41 o                         
   7  -7   6       2119.93       2227.24       140.39 o                         
   8  -7   6         17.29        -42.34        42.34 o                         
  -8  -6   6       2700.00       2644.51       169.38 o                         
  -7  -6   6       3403.54       3361.42       179.01 o                         
  -6  -6   6         53.34         78.89        27.22 o                         
  -5  -6   6       1047.49       1071.34        76.91 o                         
  -4  -6   6       9668.27       9251.78       191.50 o                         
  -3  -6   6       4569.55       4432.04       103.20 o                         
  -2  -6   6        608.00        635.48        35.08 o                         
  -1  -6   6        758.84        736.89        41.92 o                         
   0  -6   6       9503.34       9786.04       140.14 o                         
   1  -6   6       2846.71       3025.94        79.79 o                         
   2  -6   6       4024.34       4034.39        99.60 o                         
   3  -6   6         57.77         80.09        16.89 o                         
   4  -6   6        193.77        237.03        29.33 o                         
   5  -6   6         92.99         80.21        21.65 o                         
   6  -6   6       1304.03       1347.86        96.38 o                         
   7  -6   6        538.17        556.46        64.92 o                         
   8  -6   6       1107.91       1183.28       104.80 o                         
  -9  -5   6        141.27        167.50        41.76 o                         
  -8  -5   6        596.64        479.61        67.75 o                         
  -7  -5   6        533.14        562.88        59.79 o                         
  -6  -5   6        436.65        504.35        45.71 o                         
  -5  -5   6       2607.31       2584.95        87.12 o                         
  -4  -5   6       3735.36       3689.33        92.52 o                         
  -3  -5   6        913.33        910.47        38.68 o                         
  -2  -5   6       3828.49       3811.85        77.24 o                         
  -1  -5   6      22625.44      22406.48       337.52 o                         
   0  -5   6      12098.11      12776.79       312.24 o                         
   1  -5   6        724.22        683.41        34.58 o                         
   2  -5   6       1670.50       1653.19        55.20 o                         
   3  -5   6      10523.27      10544.37       196.63 o                         
   4  -5   6         48.87         88.68        24.74 o                         
   5  -5   6        746.68        677.63        58.70 o                         
   6  -5   6       7140.05       7113.33       195.96 o                         
   7  -5   6       6545.56       6581.34       212.43 o                         
   8  -5   6         96.13        135.14        39.67 o                         
   9  -5   6         91.86        183.14       103.99 o                         
 -10  -4   6        810.36       1022.14       224.13 o                         
  -9  -4   6          1.70         -1.53        19.18 o                         
  -8  -4   6       3742.33       3634.54       148.05 o                         
  -7  -4   6       6492.43       6412.81       175.01 o                         
  -6  -4   6          3.36         27.08        16.16 o                         
  -5  -4   6       1875.13       1888.53        61.49 o                         
  -4  -4   6      24271.15      23889.58       332.38 o                         
  -3  -4   6      14509.10      14510.72       177.80 o                         
  -2  -4   6       2504.74       2349.33        53.75 o                         
  -1  -4   6          5.22         17.39         8.48 o                         
   0  -4   6       9536.30       9967.23       314.55 o                         
   1  -4   6        885.73        871.79        40.06 o                         
   2  -4   6         43.21         56.86        13.64 o                         
   3  -4   6       2838.98       2755.66        96.06 o                         
   4  -4   6       2535.18       2540.85        91.71 o                         
   5  -4   6        110.54         71.29        23.57 o                         
   6  -4   6       1871.40       1918.87       100.70 o                         
   7  -4   6        429.43        443.14        53.75 o                         
   8  -4   6       1000.27       1028.88        94.15 o                         
   9  -4   6       2550.51       2168.55       345.86 o                         
 -11  -3   6        415.07        386.71       142.54 o                         
 -10  -3   6       1569.80       1578.05       113.99 o                         
  -9  -3   6         15.67         33.61        22.56 o                         
  -8  -3   6         30.52         62.29        21.62 o                         
  -7  -3   6       3014.31       3092.39        98.98 o                         
  -6  -3   6       3525.46       3661.22        89.01 o                         
  -5  -3   6       6882.73       6747.09       116.61 o                         
  -4  -3   6       8309.38       8154.99       144.75 o                         
  -3  -3   6        302.83        349.20        30.54 o                         
  -2  -3   6        278.76        297.53        23.74 o                         
  -1  -3   6      11742.36      11204.77       329.21 o                         
   0  -3   6       5411.07       5622.37       202.91 o                         
   1  -3   6        224.96        235.86        22.59 o                         
   2  -3   6       1226.69       1305.08        63.22 o                         
   3  -3   6       9769.99      10138.16       187.57 o                         
   4  -3   6        328.48        287.24        28.65 o                         
   5  -3   6        339.67        359.59        42.14 o                         
   6  -3   6       8824.85       8773.33       250.04 o                         
   7  -3   6      12578.46      12989.73       356.37 o                         
   8  -3   6        718.72        622.69        84.67 o                         
 -11  -2   6       2286.74       2142.90       186.86 o                         
 -10  -2   6        127.20        104.04        35.33 o                         
  -9  -2   6        325.96        325.33        40.36 o                         
  -8  -2   6       6175.95       6096.21       162.86 o                         
  -7  -2   6      16782.10      16603.81       258.65 o                         
  -6  -2   6       1255.19       1263.13        53.07 o                         
  -5  -2   6        467.67        464.82        28.77 o                         
  -4  -2   6      22628.97      22335.23       294.72 o                         
  -3  -2   6      12658.13      12456.61       221.05 o                         
  -2  -2   6        474.47        472.34        30.93 o                         
  -1  -2   6         41.91         29.44        11.49 o                         
   0  -2   6      12478.67      12375.64       484.16 o                         
   1  -2   6        276.46        255.67        27.52 o                         
   2  -2   6        346.21        368.92        33.25 o                         
   3  -2   6       4793.26       5005.58       133.80 o                         
   4  -2   6      10406.01      10893.79       207.37 o                         
   5  -2   6       2174.24       2270.07       107.83 o                         
   6  -2   6       3138.54       3295.70       167.84 o                         
   7  -2   6        192.03        200.52        40.61 o                         
   8  -2   6        363.95        406.55       103.89 o                         
 -11  -1   6       1679.02       1552.95       212.04 o                         
 -10  -1   6       4856.78       5078.80       178.85 o                         
  -9  -1   6        383.95        414.37        44.72 o                         
  -8  -1   6        316.83        303.53        35.28 o                         
  -7  -1   6       4121.04       4107.81       113.21 o                         
  -6  -1   6       5388.84       5427.89       116.06 o                         
  -5  -1   6       3095.63       3042.50        80.01 o                         
  -4  -1   6       6115.20       6146.44       136.05 o                         
  -3  -1   6        270.64        275.20        33.45 o                         
  -2  -1   6        427.50        380.53        26.34 o                         
  -1  -1   6       2507.84       2501.55       144.97 o                         
   0  -1   6       1218.91        940.54        53.10 o                         
   1  -1   6       3331.10       2682.92       152.66 o                         
   2  -1   6       3755.46       3721.31       213.64 o                         
   3  -1   6      18700.14      19511.18       837.35 o                         
   4  -1   6       2670.42       2765.24       126.57 o                         
   5  -1   6         27.92         -7.49        24.14 o                         
   6  -1   6       3473.67       3528.20       175.44 o                         
   7  -1   6       8061.94       8025.30       343.10 o                         
   8  -1   6        333.00        653.00       278.70 o                         
 -11   0   6       2338.18       2243.85       169.86 o                         
 -10   0   6        288.07        279.95        39.21 o                         
  -9   0   6        468.40        499.58        46.77 o                         
  -8   0   6       5594.57       5499.78       154.59 o                         
  -7   0   6      19824.13      19676.50       271.75 o                         
  -6   0   6       2637.63       2644.23        73.94 o                         
  -5   0   6        416.03        401.88        34.98 o                         
  -4   0   6       9426.40       9851.12       164.94 o                         
  -3   0   6       8685.18       8663.40       156.09 o                         
  -2   0   6        399.51        235.77        23.89 o                         
  -1   0   6       2570.15       2917.88        94.49 o                         
   0   0   6      26392.63      25528.31       384.64 o                         
   1   0   6       4928.91       3997.36       186.78 o                         
   2   0   6          4.20        -22.73        22.73 o                         
   3   0   6       2835.69       3078.33       175.52 o                         
   4   0   6       9932.64      11042.13       597.03 o                         
   5   0   6       1047.98       1052.40        89.16 o                         
   6   0   6       1630.93       1681.00       154.89 o                         
   7   0   6        112.38        105.26        58.30 o                         
 -11   1   6       2057.31       2096.59       228.99 o                         
 -10   1   6      10244.37      10333.65       265.07 o                         
  -9   1   6       1842.27       1887.32        96.27 o                         
  -8   1   6        962.90       1038.30        66.99 o                         
  -7   1   6       1573.65       1598.52        60.48 o                         
  -6   1   6       3376.21       3525.43        84.77 o                         
  -5   1   6        188.25        222.01        22.79 o                         
  -4   1   6        519.09        510.00        34.75 o                         
  -3   1   6       6526.65       6492.70       169.00 o                         
  -2   1   6        614.75        615.94        44.18 o                         
  -1   1   6       1133.55       1270.28        67.55 o                         
   0   1   6        974.80        865.60        46.90 o                         
   1   1   6       3352.52       2953.19       124.95 o                         
   2   1   6       2226.19       1799.38        87.35 o                         
   3   1   6      12733.00      12153.01       681.95 o                         
   4   1   6       3918.73       4089.62       253.95 o                         
   5   1   6        122.49         36.83        35.48 o                         
   6   1   6        736.95        828.02       130.42 o                         
 -11   2   6       3347.20       3699.59       432.99 o                         
 -10   2   6        811.87        797.42        73.19 o                         
  -9   2   6        129.22        108.98        24.25 o                         
  -8   2   6       1044.45       1036.80        63.64 o                         
  -7   2   6      10777.08      11078.31       188.76 o                         
  -6   2   6        547.31        560.31        37.47 o                         
  -5   2   6         81.17         75.42        14.66 o                         
  -4   2   6       5984.35       6030.00       145.36 o                         
  -3   2   6       5614.35       5533.80       173.91 o                         
  -2   2   6        659.37        691.16        48.66 o                         
  -1   2   6       1488.20       1485.21        81.49 o                         
   0   2   6      24430.07      22892.09       358.13 o                         
   1   2   6      11858.07      10374.49       295.68 o                         
   2   2   6        756.64        725.07        70.39 o                         
   3   2   6        302.88        240.54        36.11 o                         
   4   2   6       5536.69       5333.52       240.60 o                         
   5   2   6        268.54        260.21        52.58 o                         
   6   2   6         16.00       -139.40       139.40 o                         
 -10   3   6       9073.63       8807.72       248.95 o                         
  -9   3   6       1194.68       1210.27        86.58 o                         
  -8   3   6        212.05        168.83        32.98 o                         
  -7   3   6       1449.55       1574.02        72.09 o                         
  -6   3   6       3809.36       4056.25       119.17 o                         
  -5   3   6        260.52        213.01        30.64 o                         
  -4   3   6        195.53        117.49        28.70 o                         
  -3   3   6       8139.14       7857.91       235.18 o                         
  -2   3   6       4264.37       4119.70       143.21 o                         
  -1   3   6       3859.52       3646.84       132.05 o                         
   0   3   6       2997.43       2957.17       161.77 o                         
   1   3   6       1475.88       1228.58        87.37 o                         
   2   3   6        321.61        320.68        47.94 o                         
   3   3   6       3044.67       3002.44       161.20 o                         
   4   3   6        993.69        999.23       106.98 o                         
   5   3   6        166.67        184.87        70.24 o                         
 -10   4   6        409.25        390.29        84.48 o                         
  -9   4   6         81.63         58.92        30.16 o                         
  -8   4   6         22.90         40.91        25.50 o                         
  -7   4   6       3005.82       3057.24       113.71 o                         
  -6   4   6         22.61         64.88        18.63 o                         
  -5   4   6       1201.39       1265.53        76.51 o                         
  -4   4   6       5929.73       6116.69       174.04 o                         
  -3   4   6      11189.11      10627.43       261.21 o                         
  -2   4   6        187.34        130.71        28.89 o                         
  -1   4   6        359.04        262.89        40.19 o                         
   0   4   6      10780.68      10147.24       273.85 o                         
   1   4   6       6163.75       6107.21       217.39 o                         
   2   4   6        123.65         49.20        67.03 o                         
   3   4   6        208.70         61.49        39.83 o                         
   4   4   6       3820.63       3865.22       282.50 o                         
  -9   5   6        429.07        261.05        66.51 o                         
  -8   5   6         61.66         49.79        29.02 o                         
  -7   5   6       2533.07       2469.65       130.53 o                         
  -6   5   6       7951.22       8479.08       217.01 o                         
  -5   5   6        300.44        348.70        39.92 o                         
  -4   5   6         11.16         22.30        27.84 o                         
  -3   5   6       5349.58       4983.55       173.34 o                         
  -2   5   6       4597.56       4561.82       177.95 o                         
  -1   5   6       1186.57       1080.53        82.46 o                         
   0   5   6       1176.41       1148.62        88.74 o                         
   1   5   6        558.15        386.35        69.92 o                         
   2   5   6         81.44         14.10        68.36 o                         
   3   5   6        355.60         90.28       103.46 o                         
  -8   6   6        125.96        157.79        94.51 o                         
  -7   6   6       1338.63       1438.60       105.12 o                         
  -6   6   6         48.58         79.35        46.38 o                         
  -5   6   6       1514.43       1612.73        98.37 o                         
  -4   6   6       3092.64       3072.31       132.84 o                         
  -3   6   6       6912.60       6661.14       216.93 o                         
  -2   6   6        617.73        477.10        46.93 o                         
  -1   6   6         29.64         20.56        37.61 o                         
   0   6   6       2390.16       2095.00       144.31 o                         
   1   6   6       2305.97       2243.31       232.51 o                         
   2   6   6         81.85       -110.75       110.75 o                         
  -7   7   6       1780.37       2132.77       186.94 o                         
  -6   7   6       6918.41       7056.29       316.87 o                         
  -5   7   6       1522.09       1543.59       140.54 o                         
  -4   7   6        173.86         71.24        40.70 o                         
  -3   7   6       1214.99       1080.88       132.50 o                         
  -2   7   6       1979.84       1659.81       213.82 o                         
  -1   7   6        150.30        343.50       112.70 o                         
  -3 -11   7          0.79        -33.87        33.87 o                         
  -2 -11   7       1025.69        742.44       177.98 o                         
  -1 -11   7       3766.66       3532.28       350.24 o                         
   0 -11   7       1103.25        781.57       157.39 o                         
   1 -11   7         25.69          4.27        51.62 o                         
   2 -11   7       2249.82       1725.71       325.30 o                         
   3 -11   7       3213.81       3256.74       295.19 o                         
   4 -11   7       1237.62       1257.23       267.13 o                         
  -5 -10   7         22.53        -90.93       121.44 o                         
  -4 -10   7       1147.39       1034.40       173.92 o                         
  -3 -10   7        493.83        466.33        94.90 o                         
  -2 -10   7        533.32        627.80       102.67 o                         
  -1 -10   7         45.24        101.26        59.98 o                         
   0 -10   7       1593.27       1534.79       131.13 o                         
   1 -10   7       2354.97       2336.48       174.60 o                         
   2 -10   7       4184.66       4177.21       247.54 o                         
   3 -10   7        668.63        607.72        70.25 o                         
   4 -10   7         32.44         85.80        42.52 o                         
   5 -10   7       1485.56       1734.11       148.53 o                         
   6 -10   7       1027.96       1000.83       248.32 o                         
  -6  -9   7        131.59        184.30       136.80 o                         
  -5  -9   7       1950.12       1684.84       175.72 o                         
  -4  -9   7       1193.75       1227.54       148.55 o                         
  -3  -9   7         20.10         36.31        30.88 o                         
  -2  -9   7       2806.12       2919.42       161.70 o                         
  -1  -9   7      12271.01      12409.16       310.94 o                         
   0  -9   7       3540.42       3337.07       149.94 o                         
   1  -9   7         73.28         35.35        24.90 o                         
   2  -9   7       1921.63       2013.93       142.95 o                         
   3  -9   7       3858.02       3992.66       209.70 o                         
   4  -9   7        204.93        148.91        43.60 o                         
   5  -9   7         28.39        115.39        31.61 o                         
   6  -9   7       1796.53       2025.74       144.87 o                         
   7  -9   7        643.37        439.57       150.26 o                         
  -7  -8   7       1175.04       1241.15       118.51 o                         
  -6  -8   7         18.80         30.16        30.83 o                         
  -5  -8   7        490.06        493.11        56.89 o                         
  -4  -8   7       5510.55       5519.39       247.56 o                         
  -3  -8   7       2950.99       3001.54       175.43 o                         
  -2  -8   7       1831.03       1964.40       108.24 o                         
  -1  -8   7         14.89         93.21        28.77 o                         
   0  -8   7       1847.63       1812.23        87.16 o                         
   1  -8   7        501.02        505.66        52.48 o                         
   2  -8   7       2900.47       3177.81       118.98 o                         
   3  -8   7        204.42        172.81        30.75 o                         
   4  -8   7         61.64         45.44        25.14 o                         
   5  -8   7        859.71        958.98        82.01 o                         
   6  -8   7       1732.55       1847.74       146.20 o                         
   7  -8   7        152.85        251.49        77.43 o                         
  -8  -7   7        383.77        326.65        75.14 o                         
  -7  -7   7        187.07        208.64        41.93 o                         
  -6  -7   7        428.86        422.53        54.54 o                         
  -5  -7   7       4788.64       4612.40       160.15 o                         
  -4  -7   7       4360.20       4366.30       147.72 o                         
  -3  -7   7          2.09         -0.97        14.95 o                         
  -2  -7   7       1677.30       1718.82        69.31 o                         
  -1  -7   7      15379.04      15468.39       245.18 o                         
   0  -7   7       4985.23       5207.29       132.61 o                         
   1  -7   7        298.31        270.98        27.37 o                         
   2  -7   7       1367.08       1384.71        73.60 o                         
   3  -7   7       6195.96       6323.93       172.47 o                         
   4  -7   7         15.99         48.80        17.43 o                         
   5  -7   7        570.56        575.40        57.81 o                         
   6  -7   7       6023.43       6211.59       234.98 o                         
   7  -7   7       4105.17       4230.42       204.33 o                         
  -8  -6   7       3243.92       3296.09       168.43 o                         
  -7  -6   7       4491.52       4390.04       184.49 o                         
  -6  -6   7        297.25        292.96        39.07 o                         
  -5  -6   7        586.88        618.84        50.11 o                         
  -4  -6   7      12164.74      12119.59       198.18 o                         
  -3  -6   7       5359.48       5407.59       120.42 o                         
  -2  -6   7       2522.19       2552.40        84.30 o                         
  -1  -6   7        132.01        137.56        20.88 o                         
   0  -6   7       2945.51       3095.42       108.23 o                         
   1  -6   7         29.53         32.13        17.60 o                         
   2  -6   7        366.59        439.30        38.47 o                         
   3  -6   7        747.02        765.99        52.30 o                         
   4  -6   7       2376.69       2465.37       109.70 o                         
   5  -6   7       1713.26       1714.20       103.64 o                         
   6  -6   7       3652.93       3614.12       157.88 o                         
   7  -6   7         25.19         20.34        35.53 o                         
   8  -6   7        228.94        215.74       115.56 o                         
  -9  -5   7        172.46        175.42        38.76 o                         
  -8  -5   7        646.16        665.72        73.64 o                         
  -7  -5   7        950.20       1040.04        70.89 o                         
  -6  -5   7       1737.63       1887.57        85.33 o                         
  -5  -5   7       6512.45       6475.13       146.52 o                         
  -4  -5   7       9267.10       9068.48       158.65 o                         
  -3  -5   7        496.12        512.09        36.01 o                         
  -2  -5   7         31.33         42.58        14.46 o                         
  -1  -5   7      12285.94      12746.46       300.68 o                         
   0  -5   7       1919.96       2128.09        76.68 o                         
   1  -5   7       1031.65       1028.69        52.88 o                         
   2  -5   7       2740.31       2828.34       108.52 o                         
   3  -5   7      12520.18      12425.82       233.38 o                         
   4  -5   7        642.29        679.51        53.40 o                         
   5  -5   7        189.88        196.42        33.46 o                         
   6  -5   7       5597.40       5863.91       199.21 o                         
   7  -5   7       6833.24       7035.20       254.66 o                         
   8  -5   7        657.23        617.26       144.99 o                         
  -9  -4   7        180.65        192.58        37.44 o                         
  -8  -4   7       6357.03       6281.76       197.64 o                         
  -7  -4   7      14392.45      14397.58       265.86 o                         
  -6  -4   7       1524.69       1458.48        67.20 o                         
  -5  -4   7          3.41         10.64        12.96 o                         
  -4  -4   7      11226.34      11248.90       200.29 o                         
  -3  -4   7       5295.00       5220.20       173.71 o                         
  -2  -4   7         47.28         32.87        11.48 o                         
  -1  -4   7        934.30        931.81        49.17 o                         
   0  -4   7       9282.61       9892.89       264.63 o                         
   1  -4   7         94.40         75.13        17.37 o                         
   2  -4   7        161.19        179.94        27.61 o                         
   3  -4   7        609.40        600.33        41.45 o                         
   4  -4   7       6229.53       6408.32       174.31 o                         
   5  -4   7       2760.13       3049.38       140.26 o                         
   6  -4   7       5298.65       5588.67       220.76 o                         
   7  -4   7         46.39         64.45        51.14 o                         
   8  -4   7         65.10         50.33        50.75 o                         
 -10  -3   7       3470.55       3408.06       210.77 o                         
  -9  -3   7        884.74        846.28        74.86 o                         
  -8  -3   7       1818.13       1784.89        96.90 o                         
  -7  -3   7       1173.24       1210.03        69.09 o                         
  -6  -3   7       1521.90       1566.07        67.74 o                         
  -5  -3   7       1563.79       1533.63        65.34 o                         
  -4  -3   7       5948.39       5733.41       154.21 o                         
  -3  -3   7          3.83         -2.99        16.59 o                         
  -2  -3   7         94.39         78.90        17.06 o                         
  -1  -3   7       5848.16       5629.98       216.22 o                         
   0  -3   7       1799.54       1707.63        74.16 o                         
   1  -3   7       1838.47       1891.33        82.03 o                         
   2  -3   7       4917.66       5338.08       149.23 o                         
   3  -3   7      25889.44      27670.78       703.78 o                         
   4  -3   7       3981.89       4342.31       139.32 o                         
   5  -3   7          2.69        -34.16        34.72 o                         
   6  -3   7       2165.40       2228.53       142.67 o                         
   7  -3   7       5186.97       5380.91       230.47 o                         
   8  -3   7         70.17       -105.25       146.81 o                         
 -11  -2   7       4249.96       4075.16       330.37 o                         
 -10  -2   7        804.52        896.32        81.52 o                         
  -9  -2   7         83.74        107.07        25.08 o                         
  -8  -2   7       4893.23       4644.70       145.18 o                         
  -7  -2   7      16318.24      16034.60       262.59 o                         
  -6  -2   7       1392.78       1404.39        67.02 o                         
  -5  -2   7        188.11        179.44        22.82 o                         
  -4  -2   7       7401.88       6928.38       217.79 o                         
  -3  -2   7       5433.13       5530.95       128.84 o                         
  -2  -2   7        711.21        673.51        42.37 o                         
  -1  -2   7       3653.92       3523.39       144.78 o                         
   0  -2   7      24570.53      22941.56      1006.16 o                         
   1  -2   7       4134.27       4084.18       183.30 o                         
   2  -2   7       1100.60       1278.06        80.83 o                         
   3  -2   7        185.10        167.87        49.57 o                         
   4  -2   7       4888.69       5447.75       232.25 o                         
   5  -2   7        456.83        388.39        53.89 o                         
   6  -2   7       1929.68       2012.33       166.47 o                         
   7  -2   7         29.37          9.39        40.75 o                         
 -11  -1   7       1195.86        925.67       241.92 o                         
 -10  -1   7       6931.31       7110.56       220.13 o                         
  -9  -1   7       1153.06       1236.73        78.41 o                         
  -8  -1   7       1780.36       1753.76        88.24 o                         
  -7  -1   7        441.23        460.70        45.10 o                         
  -6  -1   7        822.40        890.70        54.40 o                         
  -5  -1   7         42.76         29.19        15.59 o                         
  -4  -1   7       1070.77       1051.32        60.33 o                         
  -3  -1   7       3256.53       3056.43       104.52 o                         
  -2  -1   7       1561.92       1506.75        96.05 o                         
  -1  -1   7       8066.84       8355.53       178.40 o                         
   0  -1   7       4893.82       4498.63       170.69 o                         
   1  -1   7       1049.00        862.04        59.72 o                         
   2  -1   7       1687.61       1494.47        81.88 o                         
   3  -1   7      15257.92      17237.75       901.00 o                         
   4  -1   7       3928.57       4231.20       217.33 o                         
   5  -1   7         35.55         41.51        49.08 o                         
   6  -1   7        885.75        833.45        88.14 o                         
   7  -1   7       3586.66       4387.76       458.48 o                         
 -11   0   7       4857.70       4728.88       376.03 o                         
 -10   0   7       1664.00       1794.67       100.98 o                         
  -9   0   7         78.96         98.15        22.40 o                         
  -8   0   7        887.10        909.08        62.23 o                         
  -7   0   7      11364.58      11223.20       215.50 o                         
  -6   0   7        135.97        134.73        22.66 o                         
  -5   0   7        692.01        752.71        48.74 o                         
  -4   0   7      10684.35      10656.49       204.89 o                         
  -3   0   7      10811.79       9408.81       296.70 o                         
  -2   0   7        168.09        129.10        34.53 o                         
  -1   0   7       2304.68       2502.33        93.62 o                         
   0   0   7      22309.55      21702.11       317.51 o                         
   1   0   7       6820.55       6410.92       177.89 o                         
   2   0   7       1324.14       1106.32        65.12 o                         
   3   0   7         34.72         27.67        24.28 o                         
   4   0   7       3383.89       3458.68       227.93 o                         
   5   0   7         35.68        -50.24        50.24 o                         
   6   0   7         25.28         11.94        55.20 o                         
   7   0   7        780.80        889.67       269.45 o                         
 -11   1   7        466.09        203.43       255.67 o                         
 -10   1   7       5876.00       5756.89       200.26 o                         
  -9   1   7        607.87        650.55        63.42 o                         
  -8   1   7        173.32        194.36        29.92 o                         
  -7   1   7       2640.89       2738.06       108.50 o                         
  -6   1   7       3439.54       3607.29       109.18 o                         
  -5   1   7        565.34        517.53        39.67 o                         
  -4   1   7         69.26         80.80        28.37 o                         
  -3   1   7       3854.78       3827.07       173.63 o                         
  -2   1   7       3811.38       4344.62       145.61 o                         
  -1   1   7       7784.19       7970.79       176.08 o                         
   0   1   7       7461.56       7361.78       183.49 o                         
   1   1   7         21.80         31.34        20.02 o                         
   2   1   7         58.81         76.76        26.79 o                         
   3   1   7       4760.71       4305.82       187.28 o                         
   4   1   7        772.81        596.56        77.19 o                         
   5   1   7        502.37        309.55        92.64 o                         
   6   1   7       1065.93       1292.72       328.59 o                         
 -11   2   7       2033.04       1449.27       425.95 o                         
 -10   2   7        798.11        852.28        77.86 o                         
  -9   2   7          9.74         37.21        23.28 o                         
  -8   2   7        133.92         92.11        25.58 o                         
  -7   2   7       4763.04       4939.14       138.79 o                         
  -6   2   7         24.95         40.40        22.85 o                         
  -5   2   7       1057.65        966.93        57.60 o                         
  -4   2   7      10083.87       9715.63       283.38 o                         
  -3   2   7      21250.25      21734.16       918.04 o                         
  -2   2   7       1150.26       1264.99        77.74 o                         
  -1   2   7        250.35        251.43        34.68 o                         
   0   2   7       9657.78       9425.55       235.09 o                         
   1   2   7       3568.98       3482.74       145.57 o                         
   2   2   7         17.18        -15.06        27.16 o                         
   3   2   7        429.75        378.33        55.32 o                         
   4   2   7       4213.91       4108.85       248.24 o                         
   5   2   7        150.26         -8.55       160.77 o                         
 -10   3   7       3634.17       3710.20       209.91 o                         
  -9   3   7        223.02        181.06        35.35 o                         
  -8   3   7        161.27        135.46        40.49 o                         
  -7   3   7       4233.57       4591.12       142.31 o                         
  -6   3   7       8637.79       8965.90       224.02 o                         
  -5   3   7        610.08        569.96        50.71 o                         
  -4   3   7        802.52        696.35        59.35 o                         
  -3   3   7       2229.32       1935.91       133.71 o                         
  -2   3   7       2615.61       3009.62       123.96 o                         
  -1   3   7       1440.88       1687.13        87.63 o                         
   0   3   7       2152.80       2184.51       110.41 o                         
   1   3   7        246.87        229.07        39.44 o                         
   2   3   7        103.43        175.75        38.77 o                         
   3   3   7       1126.21       1073.98       125.33 o                         
   4   3   7         56.23        173.95        91.80 o                         
 -10   4   7         54.66         23.87        54.22 o                         
  -9   4   7        727.08        659.92        83.02 o                         
  -8   4   7        688.95        695.53        68.02 o                         
  -7   4   7       4864.13       5357.22       187.91 o                         
  -6   4   7        186.86        221.67        40.28 o                         
  -5   4   7        679.40        688.92        64.92 o                         
  -4   4   7       4757.25       4580.99       174.55 o                         
  -3   4   7      11321.85      11265.84       273.11 o                         
  -2   4   7        893.10        870.07        67.60 o                         
  -1   4   7          1.93          1.87        38.42 o                         
   0   4   7       3500.14       3611.22       211.71 o                         
   1   4   7       1687.33       1740.50       118.68 o                         
   2   4   7        314.06        305.92        54.74 o                         
   3   4   7       1310.43       1324.76       390.98 o                         
  -8   5   7        126.16        -49.55        55.02 o                         
  -7   5   7       3184.82       3495.63       150.02 o                         
  -6   5   7       8126.98       9021.95       250.52 o                         
  -5   5   7       1071.65       1107.23        83.63 o                         
  -4   5   7        671.68        514.65        54.91 o                         
  -3   5   7        453.92        319.17        43.53 o                         
  -2   5   7        913.73        846.51        77.67 o                         
  -1   5   7         67.66         48.50        55.44 o                         
   0   5   7         17.59          6.49        66.73 o                         
   1   5   7       1658.38       1504.67       168.58 o                         
  -7   6   7       3575.74       4091.90       252.27 o                         
  -6   6   7        725.92        838.22        98.25 o                         
  -5   6   7         18.24         32.47        29.90 o                         
  -4   6   7        746.60        568.17        56.97 o                         
  -3   6   7       3482.32       3438.97       156.47 o                         
  -2   6   7         27.37         50.67        30.89 o                         
  -1   6   7        432.80        421.65        96.84 o                         
   0   6   7       2526.63       2250.23       280.31 o                         
  -4   7   7         14.72        186.42       177.18 o                         
  -3 -11   8          0.68         71.07        56.71 o                         
  -2 -11   8       1350.33       1454.63       261.11 o                         
   0 -11   8       1801.32       1815.52       218.76 o                         
   1 -11   8        325.02        358.24        79.70 o                         
   2 -11   8        658.74        652.53       185.73 o                         
   3 -11   8       1898.92       2123.10       364.24 o                         
   4 -11   8         16.54        -45.25        61.29 o                         
  -4 -10   8       1961.91       1938.91       311.19 o                         
  -3 -10   8       2065.60       1934.27       158.44 o                         
  -2 -10   8       1901.75       2068.60       167.39 o                         
  -1 -10   8        236.90        227.24        63.57 o                         
   0 -10   8        275.23        193.90        96.93 o                         
   1 -10   8        361.94        504.09        82.74 o                         
   2 -10   8       1682.38       1968.47       181.10 o                         
   3 -10   8         11.15         10.83        34.03 o                         
   4 -10   8        174.86         78.16        47.14 o                         
   5 -10   8        753.97        852.50       141.31 o                         
  -6  -9   8        623.27        606.14       167.06 o                         
  -5  -9   8       4565.57       4748.12       255.82 o                         
  -4  -9   8       3901.44       3869.91       219.26 o                         
  -3  -9   8         25.29         56.89        33.80 o                         
  -2  -9   8        816.91        906.23       103.53 o                         
  -1  -9   8       5378.17       5556.53       225.38 o                         
   0  -9   8       1731.83       1735.79       114.73 o                         
   1  -9   8         69.79         41.99        26.43 o                         
   2  -9   8       1087.73       1124.11        94.52 o                         
   3  -9   8       3606.62       3521.81       197.01 o                         
   4  -9   8         57.80         52.31        30.40 o                         
   5  -9   8        128.09        150.79        37.91 o                         
   6  -9   8       2537.04       2323.51       208.46 o                         
  -7  -8   8       2875.92       2788.27       182.91 o                         
  -6  -8   8        433.47        331.61        52.28 o                         
  -5  -8   8          5.53         10.72        31.89 o                         
  -4  -8   8       3361.14       3502.40       175.68 o                         
  -3  -8   8       2096.59       2130.84       132.63 o                         
  -2  -8   8       1234.21       1308.41       100.55 o                         
  -1  -8   8        291.08        326.62        52.44 o                         
   0  -8   8        543.02        546.67        56.62 o                         
   1  -8   8         81.18        117.97        26.02 o                         
   2  -8   8        949.50        970.03        65.85 o                         
   3  -8   8        154.66        196.46        34.92 o                         
   4  -8   8       1692.30       1782.53       106.84 o                         
   5  -8   8       2399.34       2690.14       139.36 o                         
   6  -8   8       4374.48       4374.08       200.49 o                         
  -8  -7   8       1603.74       1637.52       129.39 o                         
  -7  -7   8         33.90         42.01        20.68 o                         
  -6  -7   8        871.81        961.56        70.63 o                         
  -5  -7   8       4969.84       4832.88       157.13 o                         
  -4  -7   8       7076.51       7042.96       185.25 o                         
  -3  -7   8        397.35        452.25        41.36 o                         
  -2  -7   8        208.27        185.76        26.25 o                         
  -1  -7   8       5514.06       5228.01       154.19 o                         
   0  -7   8       1145.82       1155.40        62.02 o                         
   1  -7   8        490.16        497.03        45.03 o                         
   2  -7   8       4367.95       4482.98       185.72 o                         
   3  -7   8      11060.19      11764.48       269.20 o                         
   4  -7   8        923.86        851.96        67.41 o                         
   5  -7   8         10.42        -19.61        23.83 o                         
   6  -7   8       2141.82       2193.17       138.09 o                         
   7  -7   8       2955.53       2748.40       451.97 o                         
  -8  -6   8       4369.76       4435.19       179.70 o                         
  -7  -6   8       7010.61       7068.70       218.96 o                         
  -6  -6   8       1127.19       1175.31        75.04 o                         
  -5  -6   8        202.13        166.14        27.23 o                         
  -4  -6   8       3788.85       3699.32       107.74 o                         
  -3  -6   8       2208.37       2243.29        82.33 o                         
  -2  -6   8         29.93         44.20        16.29 o                         
  -1  -6   8        892.15        822.49        53.69 o                         
   0  -6   8       4313.80       4393.77       126.31 o                         
   1  -6   8        496.16        524.67        43.74 o                         
   2  -6   8       1490.90       1612.62        86.50 o                         
   3  -6   8         31.06         26.18        25.23 o                         
   4  -6   8       1735.18       1869.72       102.79 o                         
   5  -6   8       1838.25       1986.55       118.41 o                         
   6  -6   8       5361.57       5783.58       231.62 o                         
   7  -6   8        429.13        519.88       105.46 o                         
  -9  -5   8       1365.38       1336.48       135.83 o                         
  -8  -5   8       2646.61       2581.64       156.44 o                         
  -7  -5   8          1.21         38.53        22.49 o                         
  -6  -5   8        208.47        199.09        28.15 o                         
  -5  -5   8       2303.79       2289.42        83.78 o                         
  -4  -5   8       4247.08       4211.71       112.37 o                         
  -3  -5   8        240.13        232.64        29.49 o                         
  -2  -5   8        455.24        486.54        36.27 o                         
  -1  -5   8       5289.19       5357.56       172.46 o                         
   0  -5   8       2851.88       2831.52        95.96 o                         
   1  -5   8        124.11         94.90        22.49 o                         
   2  -5   8       5352.69       5687.52       173.76 o                         
   3  -5   8      19509.96      20685.04       336.60 o                         
   4  -5   8       3430.29       3715.79       149.52 o                         
   5  -5   8        165.45        147.52        34.01 o                         
   6  -5   8       1479.27       1540.94       123.45 o                         
   7  -5   8       2573.97       2754.04       236.77 o                         
  -9  -4   8         35.89         29.75        53.90 o                         
  -8  -4   8       3758.77       3630.41       157.35 o                         
  -7  -4   8       7389.62       7477.55       182.63 o                         
  -6  -4   8        491.27        488.76        43.07 o                         
  -5  -4   8          2.14         29.24        16.73 o                         
  -4  -4   8       6031.18       6071.54       145.63 o                         
  -3  -4   8       2538.07       2557.58        87.03 o                         
  -2  -4   8        292.46        245.05        28.46 o                         
  -1  -4   8       1543.42       1476.05        64.05 o                         
   0  -4   8      13081.96      12453.35       430.87 o                         
   1  -4   8       5035.40       5614.25       223.35 o                         
   2  -4   8       3355.48       3625.55       182.51 o                         
   3  -4   8         32.29         12.82        32.67 o                         
   4  -4   8        881.88        989.60        82.09 o                         
   5  -4   8        194.96        238.12        42.66 o                         
   6  -4   8       1826.72       1898.05       138.11 o                         
   7  -4   8         22.81        -13.38        66.38 o                         
 -10  -3   8       2717.73       2745.56       226.05 o                         
  -9  -3   8        727.34        670.34        68.32 o                         
  -8  -3   8       1572.22       1529.35        93.62 o                         
  -7  -3   8          9.24          4.59        19.74 o                         
  -6  -3   8         48.52         50.66        21.83 o                         
  -5  -3   8        316.46        326.10        34.62 o                         
  -4  -3   8       1770.45       1721.26        79.67 o                         
  -3  -3   8       1931.53       2012.07        75.35 o                         
  -2  -3   8       2542.16       2280.03       105.98 o                         
  -1  -3   8      13244.56      12920.08       427.02 o                         
   0  -3   8       8695.20       8346.09       286.44 o                         
   1  -3   8         19.30         14.60        25.70 o                         
   2  -3   8       1422.91       1489.87        86.48 o                         
   3  -3   8      12252.98      13541.48       615.62 o                         
   4  -3   8       2131.70       2424.64       124.47 o                         
   5  -3   8          0.14        -25.75        37.12 o                         
   6  -3   8       1843.78       1858.78       137.71 o                         
   7  -3   8       2777.31       3292.80       354.23 o                         
 -10  -2   8       1935.67       2040.11       164.12 o                         
  -9  -2   8         89.51         87.72        24.91 o                         
  -8  -2   8       1400.25       1458.85        90.56 o                         
  -7  -2   8       6398.34       6300.95       174.64 o                         
  -6  -2   8         18.11         34.54        16.85 o                         
  -5  -2   8        803.24        791.00        50.57 o                         
  -4  -2   8      14561.28      14268.09       268.04 o                         
  -3  -2   8      11313.71      11488.18       261.75 o                         
  -2  -2   8        123.98        110.53        23.92 o                         
  -1  -2   8        715.36        602.25        49.24 o                         
   0  -2   8      12816.35      11731.06       437.08 o                         
   1  -2   8       3344.60       2935.92       152.46 o                         
   2  -2   8       1511.82       1423.59        88.38 o                         
   3  -2   8         11.93         28.93        31.85 o                         
   4  -2   8       1369.00       1517.25       101.12 o                         
   5  -2   8         11.03         36.03        40.52 o                         
   6  -2   8        188.67        199.28        42.55 o                         
 -10  -1   8       2472.17       2457.72       156.92 o                         
  -9  -1   8        197.90        181.47        31.47 o                         
  -8  -1   8        122.11        133.82        27.44 o                         
  -7  -1   8       2009.94       2040.39        98.73 o                         
  -6  -1   8       2018.25       2104.92        89.54 o                         
  -5  -1   8        418.53        349.60        33.04 o                         
  -4  -1   8       1813.37       1648.35        86.71 o                         
  -3  -1   8       2171.88       1992.66        92.36 o                         
  -2  -1   8       1903.49       2138.29       125.03 o                         
  -1  -1   8       8665.03       8586.23       228.74 o                         
   0  -1   8       9683.81       9172.75       196.18 o                         
   1  -1   8        421.18        386.77        43.59 o                         
   2  -1   8         52.39         45.55        19.78 o                         
   3  -1   8       5859.79       5096.89       191.64 o                         
   4  -1   8        368.20        349.95        48.93 o                         
   5  -1   8        609.76        457.00        56.30 o                         
   6  -1   8       2481.17       2422.14       327.37 o                         
 -10   0   8        910.48        907.09       100.13 o                         
  -9   0   8        154.30        127.34        30.99 o                         
  -8   0   8       1358.47       1421.88        87.91 o                         
  -7   0   8       5447.62       5706.25       182.55 o                         
  -6   0   8         12.44         21.93        18.02 o                         
  -5   0   8        484.74        452.39        42.29 o                         
  -4   0   8      14148.75      12768.30       393.59 o                         
  -3   0   8      19014.77      19390.78       866.99 o                         
  -2   0   8       1660.63       1903.64        90.34 o                         
  -1   0   8         61.72         97.87        20.73 o                         
   0   0   8       7215.23       6932.81       182.56 o                         
   1   0   8       1599.03       1674.73        90.67 o                         
   2   0   8         32.04         62.09        26.80 o                         
   3   0   8       1045.59        908.65        81.88 o                         
   4   0   8       3943.19       3471.53       174.19 o                         
   5   0   8        207.97         51.41        77.75 o                         
 -10   1   8       3397.10       3338.52       251.22 o                         
  -9   1   8         22.13         21.93        31.89 o                         
  -8   1   8        109.70        128.00        27.68 o                         
  -7   1   8       2910.41       2969.55       131.98 o                         
  -6   1   8       5688.03       5711.82       163.72 o                         
  -5   1   8       2550.14       2580.16       129.35 o                         
  -4   1   8       4081.00       3846.58       189.84 o                         
  -3   1   8        793.12        857.28        67.28 o                         
  -2   1   8        358.76        389.78        42.06 o                         
  -1   1   8       1470.57       1633.12        81.47 o                         
   0   1   8       2668.54       2588.05       118.51 o                         
   1   1   8        290.56        384.83        45.60 o                         
   2   1   8        205.03        250.16        43.05 o                         
   3   1   8       3381.05       3177.73       170.36 o                         
   4   1   8        465.84        244.62        63.48 o                         
   5   1   8        592.59        296.21       113.03 o                         
 -10   2   8        134.77         87.02       100.28 o                         
  -9   2   8        758.14        739.91        68.46 o                         
  -8   2   8       1741.31       1937.15       110.87 o                         
  -7   2   8       9478.91      10311.90       230.22 o                         
  -6   2   8       1260.07       1205.80        77.95 o                         
  -5   2   8         29.46        -25.23        25.23 o                         
  -4   2   8       6068.66       6657.19       337.85 o                         
  -3   2   8      10770.57      12025.65       299.96 o                         
  -2   2   8        442.44        472.88        47.59 o                         
  -1   2   8          3.60         36.06        22.97 o                         
   0   2   8       5843.49       6060.73       204.90 o                         
   1   2   8       1386.38       1402.68       120.43 o                         
   2   2   8        426.34        476.57        68.22 o                         
   3   2   8       1426.51       1289.25       122.42 o                         
   4   2   8       5379.77       5953.51       499.33 o                         
  -9   3   8        933.09        884.03       114.65 o                         
  -8   3   8         12.26         18.58        35.49 o                         
  -7   3   8       2039.23       1956.28       105.12 o                         
  -6   3   8       6111.48       6046.27       228.97 o                         
  -5   3   8        990.54        873.79        70.21 o                         
  -4   3   8       1592.58       1711.50       106.01 o                         
  -3   3   8        476.41        448.04        52.85 o                         
  -2   3   8        261.50        322.06        40.25 o                         
  -1   3   8         35.39        114.34        32.95 o                         
   0   3   8        104.57         77.41        25.09 o                         
   1   3   8       1778.90       2102.76       136.93 o                         
   2   3   8        760.37        870.64        81.64 o                         
  -9   4   8       1049.95        758.95       174.84 o                         
  -8   4   8       1086.88        914.07       145.49 o                         
  -7   4   8       5865.18       5922.85       271.78 o                         
  -6   4   8       1405.40       1394.69        95.64 o                         
  -5   4   8        136.63         22.28        37.11 o                         
  -4   4   8        959.55        961.22        73.36 o                         
  -3   4   8       4375.66       4958.64       216.21 o                         
  -2   4   8         25.90         53.54        24.49 o                         
  -1   4   8        731.28        955.39        87.26 o                         
   0   4   8       5368.81       5985.97       327.35 o                         
  -8   5   8        252.46        219.84       180.66 o                         
  -7   5   8        295.92        155.79        73.48 o                         
  -6   5   8       2999.50       2899.17       173.03 o                         
  -5   5   8        178.29        112.07        48.55 o                         
  -4   5   8         19.84        -24.54        31.45 o                         
  -3   5   8       1851.85       2099.82       114.15 o                         
  -2   5   8       1516.49       1488.41       133.57 o                         
  -1   5   8         83.50         97.79        44.08 o                         
  -5   6   8        100.96         79.03        65.24 o                         
  -4   6   8        560.78        269.12       100.80 o                         
  -3   6   8       2033.97       2075.91       256.19 o                         
  -2 -11   9        385.45        327.45       129.11 o                         
   0 -11   9        567.46        571.72       210.46 o                         
   1 -11   9         47.94         58.27        43.67 o                         
   2 -11   9        819.53        891.74       185.05 o                         
   3 -11   9        994.98        628.20       171.80 o                         
  -3 -10   9        404.11        608.08       128.26 o                         
  -2 -10   9        756.19        835.64       106.04 o                         
  -1 -10   9        255.95        182.58        50.83 o                         
   0 -10   9        132.87         95.41        32.07 o                         
   1 -10   9        466.26        502.32        77.53 o                         
   2 -10   9       1273.53       1433.34       186.88 o                         
   3 -10   9         21.07          3.48        43.07 o                         
   4 -10   9        608.55        727.35       148.95 o                         
  -5  -9   9       3183.39       3700.94       297.43 o                         
  -4  -9   9       2848.05       2754.14       187.70 o                         
  -3  -9   9        281.21        322.82        66.19 o                         
  -2  -9   9        284.96        395.92        65.60 o                         
  -1  -9   9       3700.54       3713.88       175.29 o                         
   0  -9   9        714.74        605.39        70.40 o                         
   1  -9   9        261.79        229.92        46.53 o                         
   2  -9   9       3368.72       3580.21       190.97 o                         
   3  -9   9       5339.74       5818.52       245.59 o                         
   4  -9   9       1137.41       1139.63       113.44 o                         
   5  -9   9        205.34        164.32        67.83 o                         
  -7  -8   9       2686.98       2700.42       378.86 o                         
  -6  -8   9        981.60        866.42       126.94 o                         
  -5  -8   9         74.28         31.35        21.67 o                         
  -4  -8   9       1270.69       1386.43       127.64 o                         
  -3  -8   9        261.79        242.08        52.60 o                         
  -2  -8   9        109.24        145.46        31.13 o                         
  -1  -8   9        114.64        119.38        28.84 o                         
   0  -8   9       2315.20       2296.70       123.18 o                         
   1  -8   9       1591.48       1652.82        97.59 o                         
   2  -8   9       2982.04       3107.83       193.53 o                         
   3  -8   9        160.71        201.14        41.22 o                         
   4  -8   9        207.97        138.45        49.93 o                         
   5  -8   9       1608.26       1699.90       135.35 o                         
   6  -8   9       3452.18       3747.42       283.31 o                         
  -8  -7   9       2310.09       1990.87       184.28 o                         
  -7  -7   9        387.98        373.45        59.63 o                         
  -6  -7   9         29.38         96.39        26.33 o                         
  -5  -7   9       2766.31       2874.85       133.07 o                         
  -4  -7   9       1866.46       1814.74       104.67 o                         
  -3  -7   9        177.29        143.43        34.02 o                         
  -2  -7   9       1010.25        937.34        65.98 o                         
  -1  -7   9       8197.15       8921.17       300.43 o                         
   0  -7   9       2566.80       2675.89       122.62 o                         
   1  -7   9         28.36         26.26        30.34 o                         
   2  -7   9       2769.14       2838.57       142.77 o                         
   3  -7   9       8411.41       8657.71       243.58 o                         
   4  -7   9       1834.20       1791.84       116.28 o                         
   5  -7   9        417.13        400.34        60.18 o                         
   6  -7   9        939.39        971.70       142.79 o                         
  -8  -6   9       1906.19       1761.60       148.13 o                         
  -7  -6   9       3697.08       3748.90       160.50 o                         
  -6  -6   9        184.86        219.44        33.70 o                         
  -5  -6   9        366.26        360.89        41.36 o                         
  -4  -6   9       4573.32       4321.47       132.77 o                         
  -3  -6   9        536.13        466.71        45.31 o                         
  -2  -6   9        108.72        139.87        28.05 o                         
  -1  -6   9         26.53         56.63        19.98 o                         
   0  -6   9       5456.05       5448.23       184.32 o                         
   1  -6   9       2782.67       2673.35       178.20 o                         
   2  -6   9       4879.70       5315.65       219.43 o                         
   3  -6   9        666.75        759.12        66.53 o                         
   4  -6   9        117.97         77.43        65.88 o                         
   5  -6   9        282.20        250.70        41.46 o                         
   6  -6   9       1442.37       1551.50       178.85 o                         
  -9  -5   9        310.85        323.38       162.98 o                         
  -8  -5   9       1467.98       1544.22       113.00 o                         
  -7  -5   9          4.41          5.76        18.90 o                         
  -6  -5   9         47.20         65.71        22.97 o                         
  -5  -5   9       1171.47       1181.86        69.96 o                         
  -4  -5   9       2198.57       2241.20        95.60 o                         
  -3  -5   9        271.07        223.01        28.60 o                         
  -2  -5   9       1821.32       1786.68        98.17 o                         
  -1  -5   9      17785.30      18318.95       760.38 o                         
   0  -5   9       8127.27       8191.70       308.24 o                         
   1  -5   9        121.18         44.25        27.05 o                         
   2  -5   9        645.58        731.12        68.34 o                         
   3  -5   9       7135.28       8074.33       325.80 o                         
   4  -5   9        522.56        524.99        59.73 o                         
   5  -5   9         43.52         23.79        47.65 o                         
   6  -5   9       1905.77       1924.66       225.73 o                         
  -9  -4   9         83.77         97.84        56.87 o                         
  -8  -4   9       1385.02       1358.09        99.20 o                         
  -7  -4   9       4661.69       4524.09       147.80 o                         
  -6  -4   9          4.36         19.45        31.55 o                         
  -5  -4   9        936.40        921.86        64.20 o                         
  -4  -4   9      11959.38      12025.09       240.24 o                         
  -3  -4   9       7065.83       6926.85       207.24 o                         
  -2  -4   9       1056.27       1020.89        64.92 o                         
  -1  -4   9         43.73         10.99        25.63 o                         
   0  -4   9       5061.20       4906.99       231.55 o                         
   1  -4   9        736.28        725.58        61.31 o                         
   2  -4   9       1494.95       1597.26        99.23 o                         
   3  -4   9         32.43          7.36        35.26 o                         
   4  -4   9       1067.73       1210.57        98.35 o                         
   5  -4   9         37.63         84.56        50.50 o                         
   6  -4   9        709.26        984.39       195.74 o                         
 -10  -3   9        914.09        830.67       157.26 o                         
  -9  -3   9         12.21         34.26        29.35 o                         
  -8  -3   9        400.29        403.64        51.53 o                         
  -7  -3   9        776.07        785.42        64.54 o                         
  -6  -3   9       1659.54       1687.00        87.19 o                         
  -5  -3   9       2480.36       2402.52        97.07 o                         
  -4  -3   9       5227.70       5060.86       172.23 o                         
  -3  -3   9        153.71        107.72        19.77 o                         
  -2  -3   9        537.48        475.01        38.49 o                         
  -1  -3   9       9913.87       8978.86       376.41 o                         
   0  -3   9       7692.03       7337.43       287.12 o                         
   1  -3   9         94.13         64.74        26.64 o                         
   2  -3   9        179.72        122.96        33.26 o                         
   3  -3   9       5587.30       5804.97       276.91 o                         
   4  -3   9        111.89         81.57        39.56 o                         
   5  -3   9        563.01        629.12        71.66 o                         
   6  -3   9       2438.59       2503.58       535.48 o                         
 -10  -2   9        470.56        472.51       115.18 o                         
  -9  -2   9        148.07        179.32        36.03 o                         
  -8  -2   9       2480.17       2419.96       124.92 o                         
  -7  -2   9       8965.55       8841.76       227.84 o                         
  -6  -2   9        193.81        202.55        31.10 o                         
  -5  -2   9        517.35        439.67        40.73 o                         
  -4  -2   9      11241.16      11177.05       360.72 o                         
  -3  -2   9      10171.84       9653.04       382.92 o                         
  -2  -2   9       1199.93       1107.78        73.85 o                         
  -1  -2   9        503.69        463.96        45.71 o                         
   0  -2   9       4219.47       4004.70       134.17 o                         
   1  -2   9        305.94        377.69        44.37 o                         
   2  -2   9         26.37         25.14        30.43 o                         
   3  -2   9        668.52        550.71        57.84 o                         
   4  -2   9       3801.36       3584.43       170.92 o                         
   5  -2   9        513.83        382.13       125.57 o                         
   6  -2   9       1382.54       1523.21       425.35 o                         
 -10  -1   9       2844.03       2858.49       205.33 o                         
  -9  -1   9         29.83         27.77        45.99 o                         
  -8  -1   9         80.93        119.39        33.37 o                         
  -7  -1   9       1062.99       1231.34        92.87 o                         
  -6  -1   9       3535.45       3707.07       151.91 o                         
  -5  -1   9       2505.49       2413.87       121.26 o                         
  -4  -1   9       7257.91       6676.77       300.37 o                         
  -3  -1   9         62.81         -7.34        35.52 o                         
  -2  -1   9         10.01         38.24        25.78 o                         
  -1  -1   9       2591.26       2592.86       105.33 o                         
   0  -1   9       2346.94       2416.08       104.21 o                         
   1  -1   9        862.76        955.60        70.04 o                         
   2  -1   9        744.18        779.59        69.55 o                         
   3  -1   9       6290.14       5910.61       209.18 o                         
   4  -1   9       1109.42        922.57       109.44 o                         
   5  -1   9        249.23        217.97       121.82 o                         
 -10   0   9        185.40        223.13       163.77 o                         
  -9   0   9        256.60        265.94        38.36 o                         
  -8   0   9       2286.59       2603.37       129.84 o                         
  -7   0   9      14991.99      15790.54       354.34 o                         
  -6   0   9       2240.16       2422.75       131.90 o                         
  -5   0   9          0.56        -25.96        25.96 o                         
  -4   0   9       4648.44       4630.62       206.82 o                         
  -3   0   9       7027.24       8075.80       222.98 o                         
  -2   0   9         14.83         70.58        25.20 o                         
  -1   0   9        146.33        164.49        29.04 o                         
   0   0   9       6356.79       6428.77       173.90 o                         
   1   0   9       1223.45       1364.11        97.73 o                         
   2   0   9         31.00         79.80        40.78 o                         
   3   0   9        681.14        695.69        76.38 o                         
   4   0   9       5141.69       4258.30       348.29 o                         
 -10   1   9       5277.89       5510.84       583.69 o                         
  -9   1   9        910.78       1063.56        99.15 o                         
  -8   1   9        619.15        611.94        71.85 o                         
  -7   1   9        539.58        444.61        61.18 o                         
  -6   1   9       3228.39       3330.42       133.89 o                         
  -5   1   9        318.98        183.05        39.84 o                         
  -4   1   9       2270.95       2422.21       119.43 o                         
  -3   1   9        142.84        170.43        31.03 o                         
  -2   1   9        228.66        256.55        31.60 o                         
  -1   1   9        475.91        536.03        52.78 o                         
   0   1   9        662.91        656.34        60.04 o                         
   1   1   9       1471.66       1507.12       113.01 o                         
   2   1   9       1405.16       1502.34       120.40 o                         
   3   1   9       5666.36       5767.39       292.61 o                         
   4   1   9       2056.10       1387.00       333.70 o                         
  -9   2   9        229.26        285.49       104.18 o                         
  -8   2   9       1048.37       1272.19       101.69 o                         
  -7   2   9       8647.34       9038.02       293.74 o                         
  -6   2   9       1639.48       1533.45        95.73 o                         
  -5   2   9         24.52         39.86        26.46 o                         
  -4   2   9       1702.83       2107.60       114.89 o                         
  -3   2   9       4257.77       4530.03       170.97 o                         
  -2   2   9        296.44        280.52        42.45 o                         
  -1   2   9       1167.54       1372.76        90.05 o                         
   0   2   9       6851.30       7085.15       233.72 o                         
   1   2   9       4016.03       4423.18       203.63 o                         
   2   2   9        292.67        303.81        67.97 o                         
   3   2   9         51.11        123.57        89.44 o                         
  -9   3   9       1329.24       1108.93       259.96 o                         
  -8   3   9        405.28        281.26        86.62 o                         
  -7   3   9         68.48         36.59        40.36 o                         
  -6   3   9       1807.74       1635.96       101.87 o                         
  -5   3   9          6.50         -9.56        28.15 o                         
  -4   3   9         28.60        154.30        41.05 o                         
  -3   3   9       1749.84       2119.49       116.05 o                         
  -2   3   9       1730.52       2051.02       109.81 o                         
  -1   3   9        780.18        957.95        82.08 o                         
   0   3   9       1311.98       1634.31       116.31 o                         
   1   3   9        343.69        312.05        80.16 o                         
  -7   4   9       2871.41       2678.43       291.03 o                         
  -6   4   9        271.91         96.70        79.84 o                         
  -5   4   9        419.70        395.44        58.89 o                         
  -4   4   9       1776.73       2183.65       157.73 o                         
  -3   4   9       3945.07       4295.58       272.39 o                         
  -2   4   9         12.54          6.71        29.50 o                         
  -1   4   9        459.03        416.13       136.54 o                         
  -3   5   9       1514.09       1471.82       311.01 o                         
  -4 -10  10        274.74        156.53        86.58 o                         
  -3 -10  10        262.25        180.64        90.93 o                         
  -2 -10  10        471.23        685.39       120.17 o                         
  -1 -10  10          0.64         26.85        34.49 o                         
   0 -10  10       1047.96       1057.34       123.18 o                         
   1 -10  10       1259.46       1142.04       161.89 o                         
   2 -10  10       3331.40       3423.76       859.41 o                         
   3 -10  10        617.38        528.91       160.12 o                         
  -5  -9  10       1423.48       1271.75       252.93 o                         
  -4  -9  10       1337.37       1350.25       134.14 o                         
  -3  -9  10         32.76         51.61        40.09 o                         
  -2  -9  10       1322.63       1380.80       122.67 o                         
  -1  -9  10       6421.82       6695.03       250.54 o                         
   0  -9  10       1944.69       1944.50       136.83 o                         
   1  -9  10         37.93         -6.31        30.67 o                         
   2  -9  10        761.30        783.95        87.64 o                         
   3  -9  10       3584.75       3793.22       208.57 o                         
   4  -9  10        645.19        535.34       139.62 o                         
  -6  -8  10         21.59         40.75        36.46 o                         
  -5  -8  10        106.15        145.71        56.33 o                         
  -4  -8  10       2014.82       1999.12       158.89 o                         
  -3  -8  10       1131.78       1196.95       111.78 o                         
  -2  -8  10        705.07        812.95        80.30 o                         
  -1  -8  10         62.85        109.82        36.64 o                         
   0  -8  10       1246.39       1345.84        92.16 o                         
   1  -8  10        909.54        933.20        82.27 o                         
   2  -8  10       3890.95       4344.38       204.12 o                         
   3  -8  10       1079.02       1243.31       107.82 o                         
   4  -8  10         39.02         32.59        36.70 o                         
   5  -8  10        372.96        238.58       109.28 o                         
  -7  -7  10         45.07         55.39        27.10 o                         
  -6  -7  10        247.82        241.43        42.30 o                         
  -5  -7  10       1241.80       1209.91        91.48 o                         
  -4  -7  10       2936.95       2758.64       138.80 o                         
  -3  -7  10         10.60        -14.17        31.97 o                         
  -2  -7  10       1401.30       1319.04        86.77 o                         
  -1  -7  10      10509.30      11107.77       299.54 o                         
   0  -7  10       5480.55       5553.65       230.58 o                         
   1  -7  10        367.18        244.55        75.27 o                         
   2  -7  10        433.04        358.41        51.81 o                         
   3  -7  10       3796.13       4292.31       229.89 o                         
   4  -7  10         75.65         55.90        51.40 o                         
   5  -7  10        158.05        185.87       247.90 o                         
  -8  -6  10       1379.62       1434.93       253.25 o                         
  -7  -6  10       2338.81       2272.73       129.66 o                         
  -6  -6  10          8.73         -5.39        26.53 o                         
  -5  -6  10         92.48        123.03        29.79 o                         
  -4  -6  10       5090.74       5085.76       168.74 o                         
  -3  -6  10       5567.08       5229.29       261.00 o                         
  -2  -6  10       1711.10       1661.41       135.55 o                         
  -1  -6  10        362.52        339.30        54.09 o                         
   0  -6  10        966.94        859.47       104.07 o                         
   1  -6  10        150.46         91.50        26.05 o                         
   2  -6  10        957.03        974.61        87.06 o                         
   3  -6  10         30.68         57.16        43.18 o                         
   4  -6  10        611.11        784.57        92.58 o                         
   5  -6  10        457.51        555.10       178.26 o                         
  -8  -5  10        795.78        785.37        93.77 o                         
  -7  -5  10        225.28        180.97        39.74 o                         
  -6  -5  10       1207.41       1168.85        83.62 o                         
  -5  -5  10       3681.47       3853.91       135.94 o                         
  -4  -5  10       7126.00       7028.86       189.41 o                         
  -3  -5  10        177.79        189.61        32.65 o                         
  -2  -5  10        252.64        194.02        42.80 o                         
  -1  -5  10       6283.16       6439.71       299.89 o                         
   0  -5  10       4448.43       4346.28       250.38 o                         
   1  -5  10          2.80         13.46        24.51 o                         
   2  -5  10        967.74       1116.58        91.43 o                         
   3  -5  10       4657.48       5370.83       415.44 o                         
   4  -5  10        123.43        181.22        65.96 o                         
  -9  -4  10        137.03        118.04        52.24 o                         
  -8  -4  10       3204.61       3055.96       156.18 o                         
  -7  -4  10       7447.42       7335.90       232.51 o                         
  -6  -4  10        534.56        539.74        47.70 o                         
  -5  -4  10         22.06         34.55        18.71 o                         
  -4  -4  10       5091.93       5196.05       171.42 o                         
  -3  -4  10       5042.36       4450.74       206.69 o                         
  -2  -4  10        690.58        600.02        61.00 o                         
  -1  -4  10        160.69         75.37        36.67 o                         
   0  -4  10       1981.79       1873.00       111.30 o                         
   1  -4  10         68.30         34.68        46.69 o                         
   2  -4  10         16.53        -36.04        49.49 o                         
   3  -4  10        200.06        159.41        33.62 o                         
   4  -4  10       1820.62       2007.29       151.15 o                         
   5  -4  10       1181.63        956.21       293.90 o                         
  -9  -3  10        333.26        248.83        64.49 o                         
  -8  -3  10        849.55        871.73        80.19 o                         
  -7  -3  10        276.59        305.75        46.66 o                         
  -6  -3  10       1313.13       1373.73        91.03 o                         
  -5  -3  10       2100.99       2076.46       106.86 o                         
  -4  -3  10       7202.45       6940.49       192.91 o                         
  -3  -3  10        570.39        438.18        49.15 o                         
  -2  -3  10          7.30          8.19        23.39 o                         
  -1  -3  10       2884.41       2645.13       129.34 o                         
   0  -3  10       1826.42       1869.76       116.07 o                         
   1  -3  10        662.62        638.51        63.23 o                         
   2  -3  10       2011.52       1759.56       115.26 o                         
   3  -3  10       8004.17       7271.75       344.27 o                         
   4  -3  10       1707.67       1682.60       140.42 o                         
  -9  -2  10         88.53         44.01        54.92 o                         
  -8  -2  10       2996.62       3148.76       170.00 o                         
  -7  -2  10      10763.74      10617.31       296.27 o                         
  -6  -2  10       1962.28       1923.98       117.29 o                         
  -5  -2  10        261.11        168.68        39.26 o                         
  -4  -2  10       2981.69       2596.33       167.13 o                         
  -3  -2  10       4013.68       3993.23       159.47 o                         
  -2  -2  10         59.80         58.42        25.07 o                         
  -1  -2  10        663.03        604.75        55.26 o                         
   0  -2  10       5730.55       5784.24       174.34 o                         
   1  -2  10       1201.78       1345.38        90.98 o                         
   2  -2  10        221.03        244.61        34.42 o                         
   3  -2  10         59.72         27.98        35.81 o                         
   4  -2  10       2143.23       2020.17       294.37 o                         
  -9  -1  10       1429.02       1684.10       206.93 o                         
  -8  -1  10       1668.45       1790.15       137.03 o                         
  -7  -1  10         36.86         45.63        35.57 o                         
  -6  -1  10        676.54        492.95        70.38 o                         
  -5  -1  10        233.83        123.78        48.75 o                         
  -4  -1  10       2142.19       2171.22       147.07 o                         
  -3  -1  10        164.02        251.38        43.75 o                         
  -2  -1  10        259.48        344.77        42.81 o                         
  -1  -1  10       2062.52       2086.87        95.08 o                         
   0  -1  10       2257.50       2294.18       104.66 o                         
   1  -1  10        520.03        592.53        66.80 o                         
   2  -1  10       1914.45       2045.49       115.14 o                         
   3  -1  10       7058.04       7003.86       253.56 o                         
  -9   0  10          2.01         71.80       107.49 o                         
  -8   0  10       1219.29       1179.25        98.61 o                         
  -7   0  10       6850.00       6953.11       251.31 o                         
  -6   0  10        959.38        770.84        79.54 o                         
  -5   0  10          7.39        -40.58        40.58 o                         
  -4   0  10       3181.52       3665.01       163.45 o                         
  -3   0  10       4105.90       4386.30       157.68 o                         
  -2   0  10        190.29        214.14        34.79 o                         
  -1   0  10       1077.25       1031.71        72.21 o                         
   0   0  10       7992.22       8261.12       245.08 o                         
   1   0  10       3421.75       3693.43       178.90 o                         
   2   0  10        532.53        528.73        73.26 o                         
   3   0  10         74.22        206.39        79.33 o                         
  -9   1  10        914.44        511.51       164.27 o                         
  -8   1  10        599.78        461.47        98.23 o                         
  -7   1  10         78.29        127.00        34.24 o                         
  -6   1  10        914.69        791.72        93.01 o                         
  -5   1  10         11.16          9.99        36.75 o                         
  -4   1  10        119.90        155.44        39.76 o                         
  -3   1  10       1467.05       1600.15        99.36 o                         
  -2   1  10       1250.11       1262.18        82.23 o                         
  -1   1  10       2662.62       2641.72       126.31 o                         
   0   1  10       3791.73       3999.35       169.77 o                         
   1   1  10          4.58        106.37        53.57 o                         
   2   1  10        267.57        221.34        65.86 o                         
  -7   2  10       3229.09       3212.13       344.33 o                         
  -6   2  10         93.61         50.22        31.51 o                         
  -5   2  10        485.02        590.45        63.46 o                         
  -4   2  10       3669.92       4175.02       161.17 o                         
  -3   2  10       6306.56       6751.23       193.08 o                         
  -2   2  10        264.55        260.69        54.05 o                         
  -1   2  10         88.21        148.14        36.35 o                         
   0   2  10       4626.06       4623.48       264.15 o                         
   1   2  10       2823.72       2958.94       302.10 o                         
  -7   3  10        922.34       1211.58       391.53 o                         
  -6   3  10       2674.29       4418.57       427.86 o                         
  -5   3  10        116.60         98.38        88.44 o                         
  -4   3  10        223.67        280.94        66.58 o                         
  -3   3  10        768.64       1022.92       180.63 o                         
  -2   3  10       1477.31       1478.43       209.00 o                         
  -1   3  10       1570.98       1868.45       326.08 o                         
  -2 -10  11       1098.26       1308.12       220.99 o                         
  -1 -10  11        428.67        409.09        98.74 o                         
   0 -10  11         80.33        -13.78        84.90 o                         
  -4  -9  11       2249.11       2334.36       314.09 o                         
  -3  -9  11         33.84          8.97        39.91 o                         
  -2  -9  11        638.89        729.27       112.13 o                         
  -1  -9  11       3885.59       4118.81       218.44 o                         
   0  -9  11       2418.22       2523.42       208.96 o                         
   1  -9  11        342.33        367.37        92.42 o                         
   2  -9  11        324.24        374.01       110.62 o                         
  -6  -8  11        202.11        235.15       152.45 o                         
  -5  -8  11         14.74        201.34        66.49 o                         
  -4  -8  11       1653.90       1751.49       141.95 o                         
  -3  -8  11       1882.54       2047.31       151.10 o                         
  -2  -8  11       1910.36       2099.26       151.07 o                         
  -1  -8  11        905.15       1005.78        99.35 o                         
   0  -8  11        102.48        116.48        65.96 o                         
   1  -8  11        223.21        155.12        43.54 o                         
   2  -8  11        804.57        862.34       112.35 o                         
   3  -8  11          3.47         56.04       163.83 o                         
  -7  -7  11         47.48         58.94        54.83 o                         
  -6  -7  11        448.24        440.52        63.92 o                         
  -5  -7  11       4942.57       5127.94       196.78 o                         
  -4  -7  11       5345.14       5416.40       213.69 o                         
  -3  -7  11        335.15        183.47        77.73 o                         
  -2  -7  11        113.57         87.16        52.57 o                         
  -1  -7  11       3679.66       4227.16       297.68 o                         
   0  -7  11       1358.36       1477.40       130.62 o                         
   1  -7  11         25.18        -48.34        50.99 o                         
   2  -7  11       1090.86       1119.65       102.26 o                         
   3  -7  11       3465.92       4499.47       338.90 o                         
   4  -7  11        372.11        335.79       198.02 o                         
  -7  -6  11       4117.28       4274.74       230.80 o                         
  -6  -6  11        959.48       1014.45        91.55 o                         
  -5  -6  11         74.18        101.73        29.20 o                         
  -4  -6  11       1806.02       1694.33        99.31 o                         
  -3  -6  11       1093.37       1048.65        88.74 o                         
  -2  -6  11        551.13        400.60        64.31 o                         
  -1  -6  11        111.31        106.86        31.96 o                         
   0  -6  11       1215.51       1149.80        87.73 o                         
   1  -6  11        147.56        169.18        44.92 o                         
   2  -6  11        499.60        440.29        70.24 o                         
   3  -6  11          4.58          9.60        67.20 o                         
   4  -6  11        938.64       1228.30       392.72 o                         
  -8  -5  11       1709.80       1147.00       263.40 o                         
  -7  -5  11         46.92         40.24        32.71 o                         
  -6  -5  11        204.95        214.69        41.26 o                         
  -5  -5  11       2527.24       2532.94       123.35 o                         
  -4  -5  11       5038.44       4904.83       253.77 o                         
  -3  -5  11        209.99        155.38        32.66 o                         
  -2  -5  11         57.36         32.44        27.60 o                         
  -1  -5  11       3349.37       2771.62       164.46 o                         
   0  -5  11        892.68        735.53        98.93 o                         
   1  -5  11        362.14        254.95        56.31 o                         
   2  -5  11       1594.24       1428.76       113.54 o                         
   3  -5  11       7322.65       7488.91       360.52 o                         
   4  -5  11       1825.31       1048.88       278.00 o                         
  -8  -4  11       2208.69       2132.74       217.73 o                         
  -7  -4  11       5496.04       5264.36       227.15 o                         
  -6  -4  11       1056.97       1030.64        84.14 o                         
  -5  -4  11        297.89        186.24        37.99 o                         
  -4  -4  11       1906.71       1683.32       114.78 o                         
  -3  -4  11       1189.47        963.33        84.10 o                         
  -2  -4  11         36.78         18.18        35.87 o                         
  -1  -4  11        267.97        166.67        67.56 o                         
   0  -4  11       4288.70       4107.55       184.13 o                         
   1  -4  11       1227.10       1134.80        96.01 o                         
   2  -4  11       1542.93       1385.77       129.57 o                         
   3  -4  11        188.22        226.11        56.28 o                         
   4  -4  11        787.61        613.86       247.80 o                         
  -8  -3  11       2235.31       2296.39       193.24 o                         
  -7  -3  11        247.81        292.51        48.25 o                         
  -6  -3  11         40.52         -1.85        34.01 o                         
  -5  -3  11        594.66        440.94        69.73 o                         
  -4  -3  11       2101.17       1872.06       127.22 o                         
  -3  -3  11        342.24        218.83        58.38 o                         
  -2  -3  11        582.43        694.13        81.38 o                         
  -1  -3  11       4596.70       4402.94       183.64 o                         
   0  -3  11       3221.74       3333.75       147.88 o                         
   1  -3  11         56.62         72.65        49.49 o                         
   2  -3  11        890.77        985.57        87.85 o                         
   3  -3  11       6618.14       6641.05       467.40 o                         
  -8  -2  11        866.50       1033.89       247.65 o                         
  -7  -2  11       4860.11       5044.64       245.02 o                         
  -6  -2  11        207.31        116.79        50.83 o                         
  -5  -2  11         74.31          1.79        40.57 o                         
  -4  -2  11       3642.51       3685.86       161.87 o                         
  -3  -2  11       3156.80       3478.68       147.70 o                         
  -2  -2  11          4.69         53.29        22.99 o                         
  -1  -2  11        196.91        261.60        43.95 o                         
   0  -2  11       5974.08       6348.23       199.68 o                         
   1  -2  11       2092.96       2246.46       135.26 o                         
   2  -2  11       1037.22       1199.13       105.65 o                         
   3  -2  11        458.22        336.18       152.16 o                         
  -8  -1  11        698.75        518.70       149.32 o                         
  -7  -1  11          5.87        -36.70        36.70 o                         
  -6  -1  11        574.19        341.78        57.09 o                         
  -5  -1  11        110.33         75.69        48.15 o                         
  -4  -1  11       1045.39       1109.70        93.03 o                         
  -3  -1  11        733.74        806.29        69.82 o                         
  -2  -1  11       1421.55       1577.06        83.74 o                         
  -1  -1  11       4458.61       4688.36       156.16 o                         
   0  -1  11       4554.44       4687.15       176.32 o                         
   1  -1  11        122.05        138.18        39.11 o                         
   2  -1  11         12.00        216.80       134.83 o                         
  -8   0  11        348.26        -10.21       100.55 o                         
  -7   0  11       3765.84       3359.90       384.47 o                         
  -6   0  11          9.42        -58.13        58.13 o                         
  -5   0  11        628.68        718.73        86.57 o                         
  -4   0  11       4315.57       4839.14       204.76 o                         
  -3   0  11       6991.02       7405.65       205.93 o                         
  -2   0  11        596.58        627.85        53.78 o                         
  -1   0  11         41.75         94.26        24.36 o                         
   0   0  11       2551.47       2731.87       151.09 o                         
   1   0  11       1354.63       1416.79       173.49 o                         
  -7   1  11        641.38        258.04       426.06 o                         
  -6   1  11       2253.19       3033.73       208.58 o                         
  -5   1  11        449.46        647.24        98.04 o                         
  -4   1  11       1867.01       2151.12       131.88 o                         
  -3   1  11         64.31        116.38        29.05 o                         
  -2   1  11        805.85        917.70       102.05 o                         
  -1   1  11       1679.41       1970.32       193.40 o                         
   0   1  11       2572.23       2709.46       394.66 o                         
  -6   2  11        378.57        548.42       123.88 o                         
  -5   2  11        168.15        309.82        95.13 o                         
  -3   2  11       6360.76       6942.50       648.88 o                         
  -2   2  11        624.15        673.08       183.05 o                         
  -1  -9  12       2262.69       2249.35       280.88 o                         
   0  -9  12        430.32         45.77       103.49 o                         
   1  -9  12         66.76        -64.62        84.52 o                         
  -4  -8  12        388.80        350.55       178.24 o                         
  -3  -8  12        320.47        222.63       148.72 o                         
  -2  -8  12        281.60        245.74        80.15 o                         
  -1  -8  12         79.44        106.80        49.20 o                         
   0  -8  12        536.85        318.53       259.98 o                         
   1  -8  12        369.75         53.20        86.11 o                         
   2  -8  12       1546.90       1384.14       368.66 o                         
  -6  -7  12         53.94         29.76        74.49 o                         
  -5  -7  12       1393.63       1419.21       140.58 o                         
  -4  -7  12       2937.30       2535.42       337.94 o                         
  -3  -7  12         50.75         59.35        44.07 o                         
  -2  -7  12        314.03        259.89        60.06 o                         
  -1  -7  12       3084.19       2805.08       360.70 o                         
   0  -7  12        955.21        850.86       118.29 o                         
   1  -7  12        119.00        -60.91        67.55 o                         
   2  -7  12       1217.22       1478.66       262.47 o                         
   3  -7  12       4215.81       3483.01       577.06 o                         
  -6  -6  12        437.42        332.95        82.07 o                         
  -5  -6  12        101.25         84.04        46.84 o                         
  -4  -6  12       1066.50        688.42       122.12 o                         
  -3  -6  12        591.09        521.92       104.51 o                         
  -2  -6  12         16.67        -20.90        48.95 o                         
  -1  -6  12         11.10         -7.41        51.25 o                         
   0  -6  12       1589.62       1367.62       114.40 o                         
   1  -6  12       1217.06       1093.68       132.52 o                         
   2  -6  12       2630.05       2510.82       250.85 o                         
  -7  -5  12        378.03        563.94       141.21 o                         
  -6  -5  12         17.63         45.39        45.09 o                         
  -5  -5  12        617.47        479.21        64.14 o                         
  -4  -5  12       1848.63       1515.44       163.20 o                         
  -3  -5  12        123.93         85.58        36.04 o                         
  -2  -5  12        898.23        627.52        97.48 o                         
  -1  -5  12       5358.30       4899.45       224.89 o                         
   0  -5  12       4026.45       3939.79       197.88 o                         
   1  -5  12         44.39         32.57        59.83 o                         
   2  -5  12        557.97        471.94        90.60 o                         
  -7  -4  12       3060.75       2868.68       270.12 o                         
  -6  -4  12         41.77         49.35        31.27 o                         
  -5  -4  12        224.89         96.83        52.44 o                         
  -4  -4  12       3039.11       2765.41       159.01 o                         
  -3  -4  12       2641.93       2594.09       181.17 o                         
  -2  -4  12        172.19        187.21        45.69 o                         
  -1  -4  12         27.25         68.19        31.54 o                         
   0  -4  12       1856.41       1800.80       112.79 o                         
   1  -4  12       1172.84       1188.90       126.07 o                         
   2  -4  12       1391.55       1314.04       187.06 o                         
  -7  -3  12          7.61       -214.05       214.05 o                         
  -6  -3  12        428.08        231.57        45.21 o                         
  -5  -3  12        570.16        418.26        49.06 o                         
  -4  -3  12       2521.02       2467.97       153.82 o                         
  -3  -3  12         39.83         59.24        31.99 o                         
  -2  -3  12       1057.35       1251.78       104.96 o                         
  -1  -3  12       4710.45       5017.60       196.26 o                         
   0  -3  12       4593.71       4981.26       184.11 o                         
   1  -3  12        259.87        345.54        79.25 o                         
  -7  -2  12       3530.62       2837.36       434.23 o                         
  -6  -2  12         69.47         58.33        60.54 o                         
  -5  -2  12        377.52        282.30        78.20 o                         
  -4  -2  12       4388.39       4901.88       193.27 o                         
  -3  -2  12       5282.34       5689.03       191.12 o                         
  -2  -2  12        485.50        516.25        58.10 o                         
  -1  -2  12        332.61        438.27        57.35 o                         
   0  -2  12        557.85        622.08        99.01 o                         
   1  -2  12        478.46        424.45       128.13 o                         
  -7  -1  12        329.95        180.17       160.83 o                         
  -6  -1  12       1348.12       1152.73       320.97 o                         
  -5  -1  12       1087.11       1247.73       157.85 o                         
  -4  -1  12       3501.28       3711.32       228.11 o                         
  -3  -1  12        129.68        159.14        39.11 o                         
  -2  -1  12         80.47         21.92        30.04 o                         
  -1  -1  12       1637.42       1605.98       177.56 o                         
   0  -1  12       2896.98       3293.91       317.15 o                         
  -5   0  12          1.13         -0.28        64.81 o                         
  -4   0  12       2326.40       2379.70       462.25 o                         
  -3   0  12       4297.34       4843.52       307.53 o                         
  -2   0  12        274.99        277.76        73.63 o                         
  -1   0  12         37.85         24.01        43.78 o                         
  -3  -7  13         14.23        108.54       309.42 o                         
  -2  -7  13        578.02        751.15       254.76 o                         
  -5  -6  13         63.39         70.05        92.10 o                         
  -4  -6  13       1607.32       1564.84       203.10 o                         
  -3  -6  13       1570.16       1499.51       180.97 o                         
  -2  -6  13       1026.01       1090.34       159.05 o                         
  -1  -6  13        442.29        454.47       142.95 o                         
  -5  -5  13       1588.01       1017.07       187.38 o                         
  -4  -5  13       2794.14       2732.56       228.21 o                         
  -3  -5  13         60.24         -8.95        59.96 o                         
  -2  -5  13        287.99        404.40       113.66 o                         
  -1  -5  13       3844.77       3676.14       327.26 o                         
   0  -5  13       2883.24       2967.13       312.35 o                         
  -5  -4  13         18.65         24.25       239.66 o                         
  -4  -4  13       2448.44       2235.78       267.72 o                         
  -3  -4  13       2530.08       2296.30       358.96 o                         
   0  -4  13        296.59        454.08       150.77 o                         
  -6  -3  13        892.49        856.97       293.88 o                         
  -5  -3  13       1677.37       1493.22       268.78 o                         
  -4  -3  13       3433.80       3508.18       307.61 o                         
  -3  -3  13        390.66        527.39       161.21 o                         
  -3  -2  13       1925.81       2369.01       221.85 o                         
                                                                                
