# Supplementary material for: Crystal structures of seven gold(III) complexes of the form LAuX3 (L = substituted pyridine, X = Cl or Br)
Source: Acta Crystallogr E Crystallogr Commun. 2024 Jul 31;80(Pt 8):894–909. doi: 10.1107/S2056989024007266 (PMC11299753; doi:10.1107/S2056989024007266)
Supplement: Supplementary file 9 [file e-80-00894-7sup9.hkl]

data_7                                                                          
_shelx_title ' Warwick in C2/c'                                                 
_shelx_refln_list_code          4                                               
_shelx_F_calc_maximum      471.09                                               
_exptl_crystal_F_000       752.00                                               
_reflns_d_resolution_high  0.6888                                               
                                                                                
loop_                                                                           
 _space_group_symop_operation_xyz                                               
 'x, y, z'                                                                      
 '-x, y, -z+1/2'                                                                
 'x+1/2, y+1/2, z'                                                              
 '-x+1/2, y+1/2, -z+1/2'                                                        
 '-x, -y, -z'                                                                   
 'x, -y, z-1/2'                                                                 
 '-x+1/2, -y+1/2, -z'                                                           
 'x+1/2, -y+1/2, z-1/2'                                                         
                                                                                
_cell_length_a    11.0184                                                       
_cell_length_b    10.6600                                                       
_cell_length_c     9.7760                                                       
_cell_angle_alpha  90.000                                                       
_cell_angle_beta  113.053                                                       
_cell_angle_gamma  90.000                                                       
                                                                                
_shelx_F_squared_multiplier     1.000                                           
                                                                                
loop_                                                                           
 _refln_index_h                                                                 
 _refln_index_k                                                                 
 _refln_index_l                                                                 
 _refln_F_squared_calc                                                          
 _refln_F_squared_meas                                                          
 _refln_F_squared_sigma                                                         
 _refln_observed_status                                                         
   2   0   0     119477.92     116913.48      1002.15 o                         
   4   0   0      72960.88      71289.20       422.88 o                         
   6   0   0     102096.89     100924.20       691.26 o                         
   8   0   0      24865.07      24768.42       266.98 o                         
  10   0   0      33802.25      33848.96       415.64 o                         
  12   0   0      38949.05      39944.87       645.02 o                         
  14   0   0      11239.40      11397.78       635.35 o                         
   1   1   0      73736.56      76571.02       357.65 o                         
   3   1   0      27320.17      26791.51       117.19 o                         
   5   1   0      87198.63      86913.88       433.85 o                         
   7   1   0      45005.62      45104.85       270.83 o                         
   9   1   0      15701.56      15831.80       150.78 o                         
  11   1   0      24331.03      24622.54       279.37 o                         
  13   1   0       8298.63       8388.31       189.57 o                         
   0   2   0      34303.57      35619.77       191.31 o                         
   2   2   0      19784.94      20250.23        96.43 o                         
   4   2   0      15602.42      15690.49        93.38 o                         
   6   2   0      16788.08      16479.02       127.52 o                         
   8   2   0       5369.48       5357.90        74.91 o                         
  10   2   0       7861.65       8008.95       137.61 o                         
  12   2   0       6040.84       6088.15       152.66 o                         
  14   2   0       1866.06       2244.28       220.33 o                         
   1   3   0        169.75        271.31         7.87 o                         
   3   3   0        384.37        475.47        18.24 o                         
   5   3   0         23.77         73.38         6.89 o                         
   7   3   0         61.00         89.28         9.99 o                         
   9   3   0         64.09         59.71        16.22 o                         
  11   3   0         34.16         81.77        22.79 o                         
  13   3   0         36.69         30.80        27.32 o                         
   0   4   0      13404.53      13489.82        94.49 o                         
   2   4   0       9928.50      10060.68        66.31 o                         
   4   4   0      11083.69      11074.96        95.34 o                         
   6   4   0       9680.62       9515.42        92.91 o                         
   8   4   0       3411.19       3276.39        70.31 o                         
  10   4   0       4893.21       4907.18       115.94 o                         
  12   4   0       3076.70       3252.27       105.21 o                         
  14   4   0        942.05       1265.82       308.62 o                         
   1   5   0      70277.92      71738.20       348.95 o                         
   3   5   0      19695.22      20060.81       129.14 o                         
   5   5   0      42221.34      42118.79       270.92 o                         
   7   5   0      22217.63      22377.62       205.82 o                         
   9   5   0       9074.20       9257.99       158.75 o                         
  11   5   0      19178.45      18955.72       276.75 o                         
  13   5   0       8290.41       8319.34       331.97 o                         
   0   6   0      75222.46      75715.97       514.15 o                         
   2   6   0      21434.08      21266.79       146.80 o                         
   4   6   0      29187.67      29194.32       185.12 o                         
   6   6   0      58633.15      58546.82       375.20 o                         
   8   6   0      13566.68      13842.84       181.55 o                         
  10   6   0      15282.84      15561.01       288.48 o                         
  12   6   0      16486.49      16577.82       313.44 o                         
   1   7   0      38251.04      38603.63       237.75 o                         
   3   7   0      11723.04      11655.79       137.52 o                         
   5   7   0      32509.06      32643.36       238.63 o                         
   7   7   0      17465.72      17625.40       175.03 o                         
   9   7   0       7185.35       7199.03       159.53 o                         
  11   7   0      16204.63      16328.26       305.29 o                         
   0   8   0      22189.11      22311.27       271.31 o                         
   2   8   0       9325.36       9503.14       108.59 o                         
   4   8   0       8607.86       8771.25       108.08 o                         
   6   8   0      10158.47      10684.16       134.44 o                         
   8   8   0       3457.19       3587.59        94.25 o                         
  10   8   0       6698.79       6736.26       195.30 o                         
  12   8   0       6385.00       6209.72       717.30 o                         
   1   9   0       2896.06       3132.67        58.58 o                         
   3   9   0       2081.34       2127.73        50.35 o                         
   5   9   0       5630.03       5703.21        97.96 o                         
   7   9   0       4739.18       4760.25        93.57 o                         
   9   9   0       1549.89       1626.82        89.58 o                         
  11   9   0       1286.30       1345.35       144.42 o                         
   0  10   0         27.89          4.64        26.26 o                         
   2  10   0         76.58         45.45        14.53 o                         
   4  10   0        100.35        104.81        16.43 o                         
   6  10   0        265.28        299.70        27.10 o                         
   8  10   0         25.88         53.68        27.55 o                         
  10  10   0         79.15         71.90        48.32 o                         
   1  11   0       7598.63       7513.02       132.93 o                         
   3  11   0       1630.64       1546.01        59.86 o                         
   5  11   0       6751.88       6917.43       134.02 o                         
   7  11   0       3887.88       4018.25       117.82 o                         
   9  11   0       1355.55       1439.41       143.46 o                         
   0  12   0      22459.09      22666.47       376.67 o                         
   2  12   0       7066.72       6810.60       134.32 o                         
   4  12   0       8125.95       7830.32       152.93 o                         
   6  12   0      16499.88      16803.01       275.17 o                         
   8  12   0       4145.03       3938.63       468.68 o                         
   1  13   0      20581.70      20659.86       264.40 o                         
   3  13   0       9216.34       8760.76       182.60 o                         
   5  13   0      17317.22      16967.00       303.59 o                         
   0  14   0      14613.72      14283.50       316.55 o                         
   2  14   0       9427.85       9322.27       176.51 o                         
   4  14   0      11891.75      11095.08       330.14 o                         
   1  15   0       9616.13       9712.00       333.93 o                         
   3  15   0       5042.70       4358.23       375.49 o                         
 -15   1   1        836.27        860.88       178.28 o                         
 -13   1   1       5372.25       5283.30       128.43 o                         
 -11   1   1       4776.37       4907.90       102.95 o                         
  -9   1   1       2167.49       2152.73        52.38 o                         
  -7   1   1       9451.73       9474.72        90.98 o                         
  -5   1   1       5034.89       5075.71        46.08 o                         
  -3   1   1       2169.25       2173.25        21.30 o                         
  -1   1   1      35386.81      35750.06       177.00 o                         
   1   1   1      25454.78      25454.83       120.85 o                         
   3   1   1       8812.14       8899.21        55.84 o                         
   5   1   1      10370.42      10262.10        77.73 o                         
   7   1   1       1921.66       1993.17        35.46 o                         
   9   1   1       3696.90       3888.41        81.80 o                         
  11   1   1       4048.77       4268.78       119.52 o                         
  13   1   1       1980.12       1838.78       108.58 o                         
 -14   2   1       5433.03       5195.73       180.91 o                         
 -12   2   1      10918.28      10842.92       179.79 o                         
 -10   2   1       4571.54       4673.82        95.43 o                         
  -8   2   1      24120.82      23923.76       184.82 o                         
  -6   2   1      40543.21      40595.40       254.21 o                         
  -4   2   1      12872.91      13204.85        97.63 o                         
  -2   2   1      54662.62      55156.05       263.07 o                         
   0   2   1      23517.11      23416.57        93.56 o                         
   2   2   1       4389.92       4166.19        34.10 o                         
   4   2   1      50707.74      50254.55       281.68 o                         
   6   2   1      20781.64      21092.33       162.48 o                         
   8   2   1      10961.32      11092.54       139.02 o                         
  10   2   1      19668.44      20274.34       258.20 o                         
  12   2   1       4194.88       4143.91       138.79 o                         
 -13   3   1      17795.38      17636.13       301.68 o                         
 -11   3   1      12823.43      13070.15       191.73 o                         
  -9   3   1      15045.68      15170.14       158.32 o                         
  -7   3   1      48061.30      46882.23       282.32 o                         
  -5   3   1      14336.83      13852.13       115.60 o                         
  -3   3   1      37820.89      37398.71       197.94 o                         
  -1   3   1     112487.55     114787.85       480.48 o                         
   1   3   1      13310.76      13324.28        68.82 o                         
   3   3   1      49871.57      48982.40       317.95 o                         
   5   3   1      54751.89      54177.82       312.67 o                         
   7   3   1       7600.44       7516.99        84.38 o                         
   9   3   1      22944.17      23229.26       257.26 o                         
  11   3   1      19304.12      19464.93       284.84 o                         
  13   3   1       4374.74       4270.12       212.26 o                         
 -14   4   1      11163.41      11020.60       615.58 o                         
 -12   4   1      22770.45      22775.11       312.62 o                         
 -10   4   1      12663.48      12867.70       183.83 o                         
  -8   4   1      37088.38      37115.05       259.82 o                         
  -6   4   1      55532.86      55005.27       345.52 o                         
  -4   4   1      29425.50      29885.05       181.42 o                         
  -2   4   1     101674.14     102818.02       495.33 o                         
   0   4   1      81694.58      83408.55       370.96 o                         
   2   4   1      35248.95      35524.27       181.97 o                         
   4   4   1      77656.22      77391.66       580.86 o                         
   6   4   1      35075.15      34645.16       238.33 o                         
   8   4   1      18065.93      18171.55       223.86 o                         
  10   4   1      30145.87      30484.35       343.84 o                         
  12   4   1      10317.65      10195.32       230.61 o                         
 -13   5   1      10402.86      10266.41       257.08 o                         
 -11   5   1      10774.51      11189.65       192.81 o                         
  -9   5   1       9884.25       9951.34       136.96 o                         
  -7   5   1      31614.88      31417.92       270.27 o                         
  -5   5   1      25369.24      25033.41       177.77 o                         
  -3   5   1      25117.15      25352.99       181.34 o                         
  -1   5   1      60677.27      61146.43       314.43 o                         
   1   5   1      32571.52      33574.55       175.01 o                         
   3   5   1      29240.70      29475.87       172.76 o                         
   5   5   1      33573.33      33015.20       249.05 o                         
   7   5   1      13567.98      13788.20       146.83 o                         
   9   5   1      14447.06      14705.53       210.74 o                         
  11   5   1      10980.62      11287.54       219.95 o                         
  13   5   1       4458.78       4261.61       514.08 o                         
 -12   6   1       1127.20       1117.03        81.13 o                         
 -10   6   1       1476.73       1510.44        68.17 o                         
  -8   6   1       4558.79       4539.81        89.06 o                         
  -6   6   1       6713.34       6825.20        86.70 o                         
  -4   6   1       6173.98       6242.82        78.98 o                         
  -2   6   1       7488.22       7733.36        81.15 o                         
   0   6   1       4480.99       4261.01        51.83 o                         
   2   6   1       3059.20       3089.19        48.31 o                         
   4   6   1       7285.67       7425.10        72.32 o                         
   6   6   1       5135.78       5375.95        79.27 o                         
   8   6   1       3319.22       3460.36        88.76 o                         
  10   6   1       2787.32       2666.54       100.01 o                         
  12   6   1        908.11        875.67        74.32 o                         
 -13   7   1        636.13        707.07       135.63 o                         
 -11   7   1        550.39        512.77        76.59 o                         
  -9   7   1        390.34        455.31        32.13 o                         
  -7   7   1       5676.78       5728.94        97.82 o                         
  -5   7   1       4992.48       5015.49        78.84 o                         
  -3   7   1       1701.94       1757.04        42.19 o                         
  -1   7   1       2969.57       2990.81        48.70 o                         
   1   7   1        365.97        380.11        17.23 o                         
   3   7   1        966.40       1026.53        27.46 o                         
   5   7   1       4364.34       4472.27        68.42 o                         
   7   7   1       2789.21       2846.78        68.10 o                         
   9   7   1       2225.17       2200.25        88.83 o                         
  11   7   1        803.92        802.20        65.03 o                         
 -12   8   1       9536.87       8932.30       381.69 o                         
 -10   8   1       4665.83       4730.01       165.52 o                         
  -8   8   1      10794.55      10960.79       144.98 o                         
  -6   8   1      11732.01      11707.81       147.38 o                         
  -4   8   1       5171.63       5222.48        82.53 o                         
  -2   8   1      27137.43      27237.51       203.33 o                         
   0   8   1      24832.51      24510.30       195.97 o                         
   2   8   1      11332.78      11374.12       115.43 o                         
   4   8   1      24281.68      24355.17       188.13 o                         
   6   8   1       7206.26       7203.29       108.37 o                         
   8   8   1       3519.30       3548.77        90.94 o                         
  10   8   1      10440.75      10647.60       228.75 o                         
 -11   9   1      11223.32      10852.87       346.93 o                         
  -9   9   1      15488.27      15221.03       279.86 o                         
  -7   9   1      40427.89      40243.18       358.14 o                         
  -5   9   1      22499.93      22421.59       250.93 o                         
  -3   9   1      32856.02      33485.81       268.14 o                         
  -1   9   1      57191.17      57913.09       405.67 o                         
   1   9   1      19611.66      19935.98       190.98 o                         
   3   9   1      35119.90      35745.71       278.33 o                         
   5   9   1      43034.66      43733.63       343.86 o                         
   7   9   1      12643.01      12717.26       185.88 o                         
   9   9   1      22088.50      22382.26       385.14 o                         
 -10  10   1       8885.40       8476.73       276.81 o                         
  -8  10   1      23463.81      23009.71       364.18 o                         
  -6  10   1      33345.39      33497.16       343.36 o                         
  -4  10   1      18093.52      17935.68       206.85 o                         
  -2  10   1      43219.00      43503.27       328.97 o                         
   0  10   1      35653.43      36127.66       332.93 o                         
   2  10   1      19414.07      19526.54       224.76 o                         
   4  10   1      40258.41      40231.88       317.41 o                         
   6  10   1      22333.29      22900.29       287.89 o                         
   8  10   1      13804.02      13651.42       257.28 o                         
  10  10   1      19536.56      20248.65       995.53 o                         
  -9  11   1       6702.48       6389.83       211.70 o                         
  -7  11   1      17098.79      17122.69       259.39 o                         
  -5  11   1      11771.63      11542.86       181.12 o                         
  -3  11   1      12504.95      12563.08       176.99 o                         
  -1  11   1      25687.38      25381.97       274.48 o                         
   1  11   1      13898.90      13302.11       184.50 o                         
   3  11   1      14753.88      14466.83       190.18 o                         
   5  11   1      17522.86      17543.83       281.45 o                         
   7  11   1       7499.89       7770.89       213.12 o                         
   9  11   1       9027.22       9115.54       783.29 o                         
  -8  12   1       1284.58       1346.25       162.20 o                         
  -6  12   1       1088.00       1164.22        81.46 o                         
  -4  12   1        705.32        627.61        45.38 o                         
  -2  12   1       2300.92       2165.13        74.15 o                         
   0  12   1       1595.83       1728.57        65.39 o                         
   2  12   1        857.01        925.90        48.60 o                         
   4  12   1       2162.09       2135.96        92.84 o                         
   6  12   1        931.47        924.99        74.91 o                         
   8  12   1        483.03        516.13       199.02 o                         
  -7  13   1        214.07        149.71        43.69 o                         
  -5  13   1        180.87        134.93        36.89 o                         
  -3  13   1        108.56         85.43        26.36 o                         
  -1  13   1        856.82        864.04        52.66 o                         
   1  13   1        645.79        682.53        46.62 o                         
   3  13   1        325.43        445.58        47.42 o                         
   5  13   1        284.46        306.49        49.50 o                         
  -6  14   1       4484.73       3889.15       422.81 o                         
  -4  14   1       2206.11       2069.45       106.54 o                         
  -2  14   1       6277.74       6146.45       151.18 o                         
   0  14   1       4280.49       3970.22       126.10 o                         
   2  14   1       2106.31       2010.41       108.27 o                         
   4  14   1       6109.43       6111.27       366.77 o                         
  -1  15   1      10873.13      10670.24       354.22 o                         
   1  15   1       3286.13       3068.39       165.61 o                         
 -14   0   2      24656.55      24409.15       591.35 o                         
 -12   0   2      26041.68      25957.29       417.24 o                         
 -10   0   2      38179.75      38357.71       435.91 o                         
  -8   0   2      76726.44      74288.31       758.05 o                         
  -6   0   2      40903.00      40086.91       313.28 o                         
  -4   0   2      98851.69      99469.65       513.62 o                         
  -2   0   2     177479.20     178697.98      1153.67 o                         
   0   0   2     118938.46     119085.30       698.95 o                         
   2   0   2     221926.28     220715.77      1185.01 o                         
   4   0   2     114738.82     114207.00       774.81 o                         
   6   0   2      26456.86      25802.37       261.96 o                         
   8   0   2      47965.09      49026.71       569.55 o                         
  10   0   2      26501.50      27245.49       470.91 o                         
  12   0   2      11956.16      11812.70       396.05 o                         
 -15   1   2      10413.35      10518.53       429.28 o                         
 -13   1   2      14913.67      14946.77       241.79 o                         
 -11   1   2       8162.81       8215.93       128.12 o                         
  -9   1   2      35445.79      35099.54       274.66 o                         
  -7   1   2      48167.18      47320.85       346.33 o                         
  -5   1   2      37346.32      37562.80       185.38 o                         
  -3   1   2     132699.41     134368.03       537.46 o                         
  -1   1   2      57999.89      57990.18       302.77 o                         
   1   1   2      18438.48      18024.88        89.08 o                         
   3   1   2      78176.02      76816.67       350.07 o                         
   5   1   2      31864.17      31185.71       196.73 o                         
   7   1   2      26782.48      26804.06       219.42 o                         
   9   1   2      37580.34      38340.06       403.49 o                         
  11   1   2       9118.84       9548.73       236.50 o                         
  13   1   2       7757.64       7702.21       526.89 o                         
 -14   2   2       6558.07       6426.87       160.70 o                         
 -12   2   2       3576.79       3682.25        93.88 o                         
 -10   2   2       5320.40       5376.38        95.83 o                         
  -8   2   2      19783.26      19494.37       153.91 o                         
  -6   2   2       6639.16       6344.00        67.79 o                         
  -4   2   2       9594.92       9252.03        70.26 o                         
  -2   2   2      50657.45      51433.94       297.81 o                         
   0   2   2       9444.93       9511.92        62.18 o                         
   2   2   2      19462.96      19444.05       129.27 o                         
   4   2   2      25354.38      25513.37       171.66 o                         
   6   2   2       4696.72       4893.66        76.91 o                         
   8   2   2       8822.75       8763.64       145.05 o                         
  10   2   2       7110.32       7126.75       170.38 o                         
  12   2   2       2212.51       2283.68       119.57 o                         
 -15   3   2         11.28        -95.87        96.08 o                         
 -13   3   2         30.45         42.33        33.52 o                         
 -11   3   2         15.92         51.13        15.99 o                         
  -9   3   2         21.30         64.93        14.27 o                         
  -7   3   2         73.39         96.55        13.58 o                         
  -5   3   2        483.65        593.38        19.71 o                         
  -3   3   2         31.60        130.11         8.39 o                         
  -1   3   2        210.48        305.39         9.49 o                         
   1   3   2        148.30        213.92         8.21 o                         
   3   3   2         14.63         83.03        13.75 o                         
   5   3   2        118.16        157.09        13.30 o                         
   7   3   2         51.44         83.65        15.16 o                         
   9   3   2         10.88         50.40        19.76 o                         
  11   3   2         11.05        -11.40        26.87 o                         
  13   3   2         19.23         98.36       131.77 o                         
 -14   4   2       3550.00       3589.67       199.60 o                         
 -12   4   2       1913.03       2037.28        79.65 o                         
 -10   4   2       2844.05       2902.22        72.93 o                         
  -8   4   2      11964.26      11660.57       112.82 o                         
  -6   4   2       4241.46       4158.18        61.74 o                         
  -4   4   2       7202.30       6895.61        63.24 o                         
  -2   4   2      27940.05      28241.25       170.86 o                         
   0   4   2       4616.97       4667.85        40.48 o                         
   2   4   2       8378.24       8267.16        82.54 o                         
   4   4   2      14279.18      14329.73       125.00 o                         
   6   4   2       3435.11       3472.31        59.02 o                         
   8   4   2       5198.61       5257.26       114.59 o                         
  10   4   2       4170.16       4367.36       136.92 o                         
  12   4   2       1275.61       1397.15        87.00 o                         
 -13   5   2      12875.90      12468.08       259.33 o                         
 -11   5   2       8912.01       9042.34       159.90 o                         
  -9   5   2      25360.17      25320.69       211.33 o                         
  -7   5   2      26035.78      26221.14       199.12 o                         
  -5   5   2      14854.76      14766.84       123.04 o                         
  -3   5   2      57766.09      57783.44       339.64 o                         
  -1   5   2      41778.66      42391.20       238.37 o                         
   1   5   2      33350.23      34326.97       202.25 o                         
   3   5   2      62152.60      62734.88       329.58 o                         
   5   5   2      18179.67      18229.52       149.15 o                         
   7   5   2      13655.94      13772.54       166.43 o                         
   9   5   2      20785.25      21315.02       357.22 o                         
  11   5   2       6013.92       6107.52       175.53 o                         
 -12   6   2       8761.73       8640.89       207.64 o                         
 -10   6   2      13499.15      13779.76       221.04 o                         
  -8   6   2      35800.80      35859.83       278.60 o                         
  -6   6   2      22186.82      22151.97       202.18 o                         
  -4   6   2      44960.66      44638.46       308.61 o                         
  -2   6   2      60631.72      59645.09       341.89 o                         
   0   6   2      16451.80      16447.77       122.94 o                         
   2   6   2      41721.88      41413.75       261.82 o                         
   4   6   2      37770.56      37573.43       233.55 o                         
   6   6   2      12807.27      13067.23       136.51 o                         
   8   6   2      31784.00      32522.08       361.84 o                         
  10   6   2      15974.82      15916.33       290.55 o                         
  12   6   2       4880.34       4989.19       212.72 o                         
 -13   7   2      11169.24      10998.14       451.09 o                         
 -11   7   2       5645.24       5688.33       164.62 o                         
  -9   7   2      20842.44      20814.41       282.93 o                         
  -7   7   2      20732.12      20832.95       213.84 o                         
  -5   7   2      10177.40      10153.42       118.94 o                         
  -3   7   2      41795.36      41376.14       249.31 o                         
  -1   7   2      25088.17      24953.65       230.43 o                         
   1   7   2      14719.74      14539.50       133.50 o                         
   3   7   2      41603.86      41858.65       277.15 o                         
   5   7   2      14323.27      14611.66       138.07 o                         
   7   7   2      10332.87      10572.17       179.52 o                         
   9   7   2      18794.79      19175.74       301.56 o                         
  11   7   2       5163.98       5191.50       181.92 o                         
 -12   8   2       3801.65       3928.99       223.71 o                         
 -10   8   2       5254.69       5011.36       161.60 o                         
  -8   8   2      14470.86      14309.01       233.92 o                         
  -6   8   2       3565.35       3578.76        67.13 o                         
  -4   8   2       6836.76       6783.60        92.24 o                         
  -2   8   2      20464.89      20402.31       166.99 o                         
   0   8   2       6356.56       6461.23        84.18 o                         
   2   8   2      13346.50      13768.00       149.02 o                         
   4   8   2      15817.54      15952.22       157.27 o                         
   6   8   2       2919.83       3147.02        92.96 o                         
   8   8   2       5942.19       5996.77       138.00 o                         
  10   8   2       5615.04       5748.48       184.51 o                         
 -11   9   2        649.44        573.14        80.60 o                         
  -9   9   2       1916.88       2005.63        90.59 o                         
  -7   9   2       3531.99       3567.21        91.93 o                         
  -5   9   2       4677.18       4747.06        92.19 o                         
  -3   9   2       6226.18       6175.06       100.57 o                         
  -1   9   2       2669.48       2785.64        62.78 o                         
   1   9   2       1481.57       1657.83        48.74 o                         
   3   9   2       3126.20       3261.31        70.41 o                         
   5   9   2       2349.81       2471.53        80.06 o                         
   7   9   2       3171.30       3272.50       105.02 o                         
   9   9   2       3488.14       3450.31       127.22 o                         
 -10  10   2         97.41         41.88        33.44 o                         
  -8  10   2        449.52        412.52        41.66 o                         
  -6  10   2         20.03         54.26        18.04 o                         
  -4  10   2         59.86         64.32        17.12 o                         
  -2  10   2        514.67        571.12        30.79 o                         
   0  10   2        355.72        382.44        28.51 o                         
   2  10   2        117.00        160.04        28.64 o                         
   4  10   2        166.16        232.44        25.48 o                         
   6  10   2         11.27        142.04        31.91 o                         
   8  10   2        189.57        254.52        37.72 o                         
  -9  11   2       4486.09       4699.75       152.70 o                         
  -7  11   2       4266.78       4322.00       112.16 o                         
  -5  11   2       1919.06       1979.73        69.64 o                         
  -3  11   2       8020.20       7991.98       140.20 o                         
  -1  11   2       4235.86       4107.17        98.47 o                         
   1  11   2       2838.45       2782.02        77.34 o                         
   3  11   2       8926.42       8710.36       166.87 o                         
   5  11   2       2305.88       2294.89       108.60 o                         
   7  11   2       2286.70       2288.22       132.28 o                         
   9  11   2       4718.17       4636.07       582.52 o                         
  -8  12   2      11878.94      11950.10       318.63 o                         
  -6  12   2       5946.38       5743.09       130.15 o                         
  -4  12   2      11150.55      10784.64       185.84 o                         
  -2  12   2      16475.07      15950.40       222.04 o                         
   0  12   2       5725.85       5541.42       116.98 o                         
   2  12   2      14055.09      13534.88       222.70 o                         
   4  12   2      12304.76      12260.36       263.99 o                         
   6  12   2       4005.68       4013.82       156.60 o                         
  -7  13   2      12564.39      12791.35       392.29 o                         
  -5  13   2       6989.17       6593.86       144.43 o                         
  -3  13   2      21256.90      20564.97       274.59 o                         
  -1  13   2      15523.87      15437.26       231.17 o                         
   1  13   2      10789.42      10705.64       211.58 o                         
   3  13   2      22312.41      22334.47       379.36 o                         
   5  13   2       9759.87       9568.30       712.10 o                         
  -6  14   2       9177.64       9211.99       422.12 o                         
  -4  14   2      13113.02      12961.41       287.42 o                         
  -2  14   2      18403.69      17902.98       279.30 o                         
   0  14   2       7133.69       6718.93       171.91 o                         
   2  14   2      10316.65       9686.23       336.48 o                         
   1  15   2       7486.26       6741.36       350.95 o                         
 -15   1   3       2725.01       2571.97       172.73 o                         
 -13   1   3       1498.25       1487.25        72.11 o                         
 -11   1   3       5742.77       5786.40       102.68 o                         
  -9   1   3      10871.36      10711.91       123.10 o                         
  -7   1   3       1355.73       1391.64        26.51 o                         
  -5   1   3       8420.93       8441.17        60.90 o                         
  -3   1   3      15597.62      16051.15       101.30 o                         
  -1   1   3        453.29        510.36        13.03 o                         
   1   1   3      25027.54      26011.08       137.54 o                         
   3   1   3      18232.94      18805.00       119.79 o                         
   5   1   3       1823.86       1862.83        37.07 o                         
   7   1   3       6540.97       6693.87       132.28 o                         
   9   1   3       2680.87       2790.50        90.56 o                         
  11   1   3        774.94        756.65        69.87 o                         
 -14   2   3       7986.70       7614.40       190.61 o                         
 -12   2   3       3619.98       3539.38        94.90 o                         
 -10   2   3      16823.92      16564.42       182.91 o                         
  -8   2   3      15194.72      14823.81       120.48 o                         
  -6   2   3      14555.85      14742.76        95.92 o                         
  -4   2   3      70759.14      71745.34       510.57 o                         
  -2   2   3      23466.71      23769.99       148.04 o                         
   0   2   3      13663.75      13369.58        94.17 o                         
   2   2   3      36732.47      36070.79       215.01 o                         
   4   2   3       8129.90       7897.81        91.68 o                         
   6   2   3      15135.79      15345.92       177.77 o                         
   8   2   3      23772.37      24284.18       306.00 o                         
  10   2   3       5019.76       5153.16       150.35 o                         
  12   2   3       6775.51       6980.12       349.84 o                         
 -15   3   3      12511.87      11899.61       377.38 o                         
 -13   3   3       8771.68       8447.76       192.86 o                         
 -11   3   3      14704.72      14677.04       182.16 o                         
  -9   3   3      36180.05      36180.38       273.45 o                         
  -7   3   3      16535.55      15708.05       124.37 o                         
  -5   3   3      32857.57      31461.26       216.24 o                         
  -3   3   3      50383.00      49690.09       368.30 o                         
  -1   3   3      20102.43      19959.46       121.93 o                         
   1   3   3      59775.66      58371.52       333.08 o                         
   3   3   3      41764.54      41617.45       379.73 o                         
   5   3   3      13952.18      14003.10       186.72 o                         
   7   3   3      30838.58      31289.50       332.22 o                         
   9   3   3      11966.76      12271.01       216.22 o                         
  11   3   3       6267.53       6270.60       178.65 o                         
 -14   4   3      12783.43      12823.88       340.46 o                         
 -12   4   3      10564.83      10376.68       187.51 o                         
 -10   4   3      35220.91      34588.74       289.92 o                         
  -8   4   3      30819.87      30732.69       234.17 o                         
  -6   4   3      26746.91      26433.98       235.43 o                         
  -4   4   3      84316.83      82982.65       554.14 o                         
  -2   4   3      47598.72      47686.15       276.04 o                         
   0   4   3      41838.63      41620.15       210.46 o                         
   2   4   3      89013.44      88594.00       785.82 o                         
   4   4   3      25555.49      25763.88       265.90 o                         
   6   4   3      26557.45      27085.49       261.19 o                         
   8   4   3      33487.85      33931.45       399.31 o                         
  10   4   3       8706.43       8966.44       209.19 o                         
 -13   5   3       4811.95       4609.45       148.63 o                         
 -11   5   3      12152.02      12016.37       188.47 o                         
  -9   5   3      23229.79      23216.81       210.86 o                         
  -7   5   3      11178.16      11053.59       120.71 o                         
  -5   5   3      33604.78      33024.64       252.00 o                         
  -3   5   3      45154.39      44899.83       282.85 o                         
  -1   5   3      15360.75      15416.04       114.55 o                         
   1   5   3      44112.15      44125.94       257.11 o                         
   3   5   3      33580.32      33593.68       231.00 o                         
   5   5   3      10322.88      10363.05       150.72 o                         
   7   5   3      21035.81      21151.95       255.65 o                         
   9   5   3      11611.47      12037.48       227.47 o                         
  11   5   3       4448.49       4504.15       156.49 o                         
 -14   6   3       1222.40       1175.98       289.44 o                         
 -12   6   3        952.34        920.34        67.87 o                         
 -10   6   3       1886.88       2037.96        74.86 o                         
  -8   6   3       2979.17       3128.34        61.74 o                         
  -6   6   3       4882.62       4761.83        64.20 o                         
  -4   6   3       9768.50       9653.82       114.09 o                         
  -2   6   3       6641.97       6686.45        67.48 o                         
   0   6   3       4661.49       4689.45        54.45 o                         
   2   6   3       3697.11       3617.57        51.87 o                         
   4   6   3       2775.41       2750.21        51.39 o                         
   6   6   3       3690.47       3881.05        89.13 o                         
   8   6   3       3813.14       3792.35       116.69 o                         
  10   6   3       1708.16       1726.86        93.59 o                         
 -13   7   3        147.59         91.61        83.73 o                         
 -11   7   3        456.99        486.68        57.56 o                         
  -9   7   3       1648.67       1584.09        66.92 o                         
  -7   7   3        525.71        555.47        31.38 o                         
  -5   7   3       6347.72       6124.80        84.48 o                         
  -3   7   3       7946.41       7814.31        85.31 o                         
  -1   7   3        376.99        403.13        18.23 o                         
   1   7   3       2041.59       1972.57        38.72 o                         
   3   7   3       1309.64       1295.46        36.34 o                         
   5   7   3        188.63        233.70        23.87 o                         
   7   7   3       3760.35       3789.37       106.70 o                         
   9   7   3       2442.77       2331.60       100.46 o                         
  11   7   3        463.82        475.86       135.31 o                         
 -12   8   3       4254.76       4176.97       315.09 o                         
 -10   8   3      13884.20      13817.35       257.88 o                         
  -8   8   3      10813.77      10690.17       183.77 o                         
  -6   8   3       5391.61       5379.99       107.48 o                         
  -4   8   3      17871.24      18021.40       174.64 o                         
  -2   8   3       9898.01      10016.91       123.86 o                         
   0   8   3      13472.18      13694.55       148.02 o                         
   2   8   3      29261.47      29412.14       234.65 o                         
   4   8   3       9196.30       9298.81       122.20 o                         
   6   8   3       8350.42       8462.34       174.77 o                         
   8   8   3       8845.13       9037.05       191.54 o                         
  10   8   3       1818.85       1835.94       138.83 o                         
 -11   9   3      12062.24      11727.59       297.87 o                         
  -9   9   3      26705.59      25731.18       360.85 o                         
  -7   9   3      18025.11      17776.44       219.88 o                         
  -5   9   3      33789.53      33593.68       356.98 o                         
  -3   9   3      45560.10      45461.14       392.55 o                         
  -1   9   3      22101.62      22655.26       211.84 o                         
   1   9   3      39272.16      40128.51       342.94 o                         
   3   9   3      30201.73      30634.79       272.69 o                         
   5   9   3      14996.94      15381.32       236.62 o                         
   7   9   3      27472.47      27917.40       365.45 o                         
   9   9   3      13775.03      13643.78       275.46 o                         
 -10  10   3      21632.72      21010.67       426.98 o                         
  -8  10   3      18567.40      18148.93       478.67 o                         
  -6  10   3      17352.84      17204.96       213.46 o                         
  -4  10   3      45419.41      44862.67       436.42 o                         
  -2  10   3      25138.16      25112.91       242.30 o                         
   0  10   3      22486.19      23084.01       230.94 o                         
   2  10   3      42031.02      42534.99       409.17 o                         
   4  10   3      16229.93      16547.40       250.98 o                         
   6  10   3      17874.78      18073.00       300.49 o                         
   8  10   3      23108.83      23220.06       456.28 o                         
  -9  11   3      14279.24      14297.49       270.02 o                         
  -7  11   3       6917.18       6652.36       164.97 o                         
  -5  11   3      15988.84      15574.16       284.11 o                         
  -3  11   3      19940.31      20025.50       223.91 o                         
  -1  11   3       8416.88       8441.83       132.75 o                         
   1  11   3      20879.66      20438.24       262.76 o                         
   3  11   3      17593.00      17578.88       279.95 o                         
   5  11   3       6405.01       6563.85       192.09 o                         
   7  11   3      12511.05      12233.05       354.89 o                         
 -10  12   3       1322.84       1656.93       314.86 o                         
  -8  12   3       1114.64       1121.93        94.05 o                         
  -6  12   3        748.17        688.88        49.93 o                         
  -4  12   3       1551.18       1492.31        70.59 o                         
  -2  12   3       1080.94       1049.32        55.72 o                         
   0  12   3       1221.31       1318.23        61.63 o                         
   2  12   3       2024.07       2161.78        85.98 o                         
   4  12   3        880.65        992.87        75.79 o                         
   6  12   3        974.17        788.05       156.40 o                         
  -7  13   3          8.25         -0.75        31.71 o                         
  -5  13   3        195.05        230.50        38.36 o                         
  -3  13   3        400.13        380.09        42.13 o                         
  -1  13   3         45.71         76.94        22.89 o                         
   1  13   3        830.56        950.95        63.07 o                         
   3  13   3        721.87        749.41        66.98 o                         
   5  13   3         50.63        182.41       129.90 o                         
  -6  14   3       2424.06       1947.19       180.66 o                         
  -4  14   3       5976.17       5737.09       190.29 o                         
  -2  14   3       3408.39       3137.59       117.75 o                         
   0  14   3       3051.53       3160.70       144.05 o                         
   2  14   3       5456.93       5470.85       452.79 o                         
 -14   0   4      10388.17      10014.74       288.75 o                         
 -12   0   4      29245.79      28686.77       510.67 o                         
 -10   0   4      64328.63      62554.80       926.44 o                         
  -8   0   4      36550.00      36046.99       301.56 o                         
  -6   0   4      75363.71      73800.89       557.34 o                         
  -4   0   4     100298.79      98163.28       805.79 o                         
  -2   0   4      43513.01      42403.21       347.85 o                         
   0   0   4     132467.05     131675.52       937.81 o                         
   2   0   4     110397.84     111575.28       724.56 o                         
   4   0   4      51246.25      51524.54       420.24 o                         
   6   0   4      63188.19      64029.49       818.15 o                         
   8   0   4      22271.47      22644.00       421.66 o                         
  10   0   4      12471.99      12512.18       400.07 o                         
 -15   1   4      10415.63      10086.74       304.33 o                         
 -13   1   4       8814.56       8769.27       172.18 o                         
 -11   1   4      25761.61      25404.63       314.03 o                         
  -9   1   4      18357.82      18123.57       150.24 o                         
  -7   1   4      25198.54      24842.68       150.96 o                         
  -5   1   4      87759.16      87610.56       442.84 o                         
  -3   1   4      46616.90      46721.25       542.00 o                         
  -1   1   4      54265.90      53318.95       309.19 o                         
   1   1   4      71506.59      70836.39       358.01 o                         
   3   1   4      13466.31      12869.76       100.88 o                         
   5   1   4      28527.04      28699.20       229.74 o                         
   7   1   4      33879.79      34467.14       381.76 o                         
   9   1   4      10071.54      10064.05       211.55 o                         
  11   1   4      15353.57      15336.06       334.08 o                         
 -14   2   4       2443.45       2293.34       103.71 o                         
 -12   2   4       6998.93       6972.71       130.98 o                         
 -10   2   4       8842.39       8647.04       120.85 o                         
  -8   2   4       5120.54       5009.70        59.68 o                         
  -6   2   4      21645.26      21363.36       158.22 o                         
  -4   2   4      13587.66      13179.78       147.41 o                         
  -2   2   4       4854.87       4881.75        59.25 o                         
   0   2   4      31709.27      31604.78       217.12 o                         
   2   2   4      13502.60      13290.63       112.54 o                         
   4   2   4       5812.13       5946.71        87.71 o                         
   6   2   4      16030.10      16466.73       194.70 o                         
   8   2   4       4164.25       4292.28       131.91 o                         
  10   2   4       2423.78       2373.70       106.74 o                         
 -15   3   4          6.62        -31.74        43.24 o                         
 -13   3   4          8.21         12.96        31.00 o                         
 -11   3   4         62.44        128.60        22.52 o                         
  -9   3   4         16.34         43.97        12.29 o                         
  -7   3   4         14.90         54.34        10.20 o                         
  -5   3   4         67.56        146.63        18.84 o                         
  -3   3   4        413.84        543.08        28.16 o                         
  -1   3   4         99.70        144.97        10.48 o                         
   1   3   4         17.45         81.14        10.22 o                         
   3   3   4         11.99         48.19         8.43 o                         
   5   3   4         17.74         60.89        17.06 o                         
   7   3   4         11.37         50.12        18.53 o                         
   9   3   4         48.69         35.96        24.42 o                         
  11   3   4          7.41         82.87        40.58 o                         
 -14   4   4       1326.70       1338.63        91.08 o                         
 -12   4   4       3827.76       3635.09       115.96 o                         
 -10   4   4       4641.89       4697.72        93.48 o                         
  -8   4   4       3156.81       3231.74        63.67 o                         
  -6   4   4      12521.43      12219.46       133.43 o                         
  -4   4   4       7993.28       7685.56        93.67 o                         
  -2   4   4       4663.35       4557.64        60.14 o                         
   0   4   4      18549.41      18403.53       139.15 o                         
   2   4   4       6250.49       6125.62        65.39 o                         
   4   4   4       2924.54       2963.62        83.94 o                         
   6   4   4       9440.29       9602.75       162.88 o                         
   8   4   4       2499.58       2598.36        93.16 o                         
  10   4   4       1441.17       1691.42        93.09 o                         
 -13   5   4       6188.49       5859.47       165.39 o                         
 -11   5   4      22348.78      21505.00       328.15 o                         
  -9   5   4      17145.32      17089.01       209.27 o                         
  -7   5   4      17475.66      16827.30       169.44 o                         
  -5   5   4      43639.67      43893.25       308.67 o                         
  -3   5   4      18642.07      18986.94       276.13 o                         
  -1   5   4      27574.27      27276.47       180.77 o                         
   1   5   4      51740.29      51621.62       320.81 o                         
   3   5   4      19307.52      19722.19       177.30 o                         
   5   5   4      23191.24      23897.97       279.23 o                         
   7   5   4      20335.78      20549.11       258.32 o                         
   9   5   4       4822.67       4874.51       145.70 o                         
  11   5   4       8919.33       9508.50       556.33 o                         
 -14   6   4       6114.26       5745.33       301.32 o                         
 -12   6   4      11775.71      11343.18       255.22 o                         
 -10   6   4      24149.51      24052.42       342.53 o                         
  -8   6   4      10931.12      11066.40       145.95 o                         
  -6   6   4      35233.43      34827.92       261.48 o                         
  -4   6   4      51582.32      51780.33       396.89 o                         
  -2   6   4      20399.19      20296.92       166.28 o                         
   0   6   4      46397.42      46490.39       303.79 o                         
   2   6   4      28371.37      28339.21       230.36 o                         
   4   6   4      11519.28      11945.07       156.03 o                         
   6   6   4      29163.20      29534.93       304.02 o                         
   8   6   4      13787.26      13976.61       272.79 o                         
  10   6   4       9101.93       9018.59       258.46 o                         
 -13   7   4       5995.96       5459.78       406.22 o                         
 -11   7   4      18331.21      18033.58       366.37 o                         
  -9   7   4      11402.72      11382.30       193.71 o                         
  -7   7   4      12402.04      12369.08       180.31 o                         
  -5   7   4      35144.18      34487.68       311.95 o                         
  -3   7   4      12943.89      12919.41       148.79 o                         
  -1   7   4      19478.98      19693.79       168.14 o                         
   1   7   4      37732.85      38246.53       274.17 o                         
   3   7   4       9065.58       9222.42       130.97 o                         
   5   7   4      17239.25      17788.59       232.68 o                         
   7   7   4      18576.08      18826.17       276.54 o                         
   9   7   4       4064.95       4070.65       134.60 o                         
 -12   8   4       6286.97       5894.76       196.96 o                         
 -10   8   4       8521.44       8417.37       202.86 o                         
  -8   8   4       4635.63       4590.59       121.53 o                         
  -6   8   4      12811.11      12836.13       189.74 o                         
  -4   8   4       7949.30       8169.51       111.24 o                         
  -2   8   4       3490.92       3662.62        76.07 o                         
   0   8   4      18099.42      18409.34       198.16 o                         
   2   8   4       9633.96       9856.58       145.95 o                         
   4   8   4       4722.73       4956.03       110.44 o                         
   6   8   4      11770.06      12117.62       219.33 o                         
   8   8   4       3029.46       3060.04       112.45 o                         
 -11   9   4       1455.87       1470.52       100.14 o                         
  -9   9   4       1031.41        898.39        64.33 o                         
  -7   9   4       1735.70       1756.59        72.32 o                         
  -5   9   4       5669.48       5605.78       115.08 o                         
  -3   9   4       4890.90       4926.22        91.86 o                         
  -1   9   4       3574.28       3649.26        83.10 o                         
   1   9   4       2844.24       2999.88        84.31 o                         
   3   9   4       1031.59       1117.66        53.79 o                         
   5   9   4       1596.00       1620.16        81.30 o                         
   7   9   4       2619.52       2651.97       112.55 o                         
   9   9   4       1811.12       1812.06       153.21 o                         
 -10  10   4         16.88         32.34        33.15 o                         
  -8  10   4        114.57         73.55        23.95 o                         
  -6  10   4        337.02        331.28        30.53 o                         
  -4  10   4        176.92        186.55        24.84 o                         
  -2  10   4         12.25         39.71        20.50 o                         
   0  10   4        352.09        368.18        30.41 o                         
   2  10   4        124.71        142.44        27.60 o                         
   4  10   4        245.59        243.47        37.58 o                         
   6  10   4        289.40        367.48        48.77 o                         
   8  10   4         25.28        102.98        60.47 o                         
  -9  11   4       2833.53       2735.36       112.85 o                         
  -7  11   4       2174.70       2179.57        90.17 o                         
  -5  11   4       7411.65       7290.50       136.95 o                         
  -3  11   4       2549.80       2523.16        82.94 o                         
  -1  11   4       3352.01       3393.24        95.67 o                         
   1  11   4       7584.66       7559.79       174.49 o                         
   3  11   4       1942.20       1860.69        87.32 o                         
   5  11   4       3712.28       3615.74       136.72 o                         
   7  11   4       4006.39       3885.65       278.71 o                         
  -8  12   4       4210.63       4039.20       211.69 o                         
  -6  12   4      10708.36      10285.89       220.23 o                         
  -4  12   4      13377.63      12670.44       240.12 o                         
  -2  12   4       5277.21       5071.86       133.66 o                         
   0  12   4      14085.68      13895.48       265.48 o                         
   2  12   4      10254.78      10154.24       217.79 o                         
   4  12   4       4809.51       4879.49       170.59 o                         
  -7  13   4       9308.88       9142.82       271.00 o                         
  -5  13   4      18321.23      17739.91       327.10 o                         
  -3  13   4       8276.04       7859.36       192.11 o                         
  -1  13   4      12319.20      11867.29       253.29 o                         
   1  13   4      20788.66      20840.85       352.53 o                         
   3  13   4       7721.85       7330.12       428.24 o                         
  -4  14   4      13988.21      13164.13       520.93 o                         
  -2  14   4       9050.32       9077.88       540.35 o                         
   0  14   4      15394.15      15175.41       524.65 o                         
 -15   1   5       1092.37       1043.83       101.85 o                         
 -13   1   5       2720.78       2746.56        98.05 o                         
 -11   1   5       4886.20       4773.38       106.73 o                         
  -9   1   5       5294.81       5266.79        78.27 o                         
  -7   1   5      10274.32      10036.08       103.59 o                         
  -5   1   5       4202.12       4128.37        63.17 o                         
  -3   1   5       3040.10       3068.67        64.04 o                         
  -1   1   5      11769.58      11522.93       117.28 o                         
   1   1   5       4659.00       4671.13        56.36 o                         
   3   1   5       6681.20       6829.46        74.82 o                         
   5   1   5      10964.17      11301.05       151.41 o                         
   7   1   5       1460.18       1554.29        71.93 o                         
   9   1   5       1660.47       1661.28        98.91 o                         
 -14   2   5       5603.41       5365.14       154.75 o                         
 -12   2   5      14933.83      14673.55       218.84 o                         
 -10   2   5       5969.96       5988.09       114.24 o                         
  -8   2   5      10200.67      10077.77       106.99 o                         
  -6   2   5      33572.33      33217.45       263.74 o                         
  -4   2   5      14603.68      14907.74       156.30 o                         
  -2   2   5      31876.59      31924.66       249.69 o                         
   0   2   5      39499.44      39289.61       278.65 o                         
   2   2   5       5171.80       5168.47        70.96 o                         
   4   2   5      15109.87      15147.66       176.28 o                         
   6   2   5      14453.25      14382.01       209.68 o                         
   8   2   5       4244.67       4227.01       138.25 o                         
  10   2   5      11868.78      11552.31       254.51 o                         
 -15   3   5       3833.84       3566.30       354.45 o                         
 -13   3   5      15222.53      14511.83       276.77 o                         
 -11   3   5      22263.70      21815.55       284.46 o                         
  -9   3   5       9114.46       9186.87       133.12 o                         
  -7   3   5      42807.68      42040.54       495.23 o                         
  -5   3   5      35526.66      35185.81       369.20 o                         
  -3   3   5       9345.40       8935.78        91.62 o                         
  -1   3   5      55581.30      54466.27       315.68 o                         
   1   3   5      28244.14      28024.62       224.38 o                         
   3   3   5      14487.00      14442.55       133.71 o                         
   5   3   5      37761.29      37417.41       357.60 o                         
   7   3   5      10744.86      10988.89       206.08 o                         
   9   3   5       7432.78       7937.99       200.26 o                         
 -14   4   5       8683.48       8893.77       262.82 o                         
 -12   4   5      24229.82      24217.21       299.26 o                         
 -10   4   5      17079.42      16803.35       318.37 o                         
  -8   4   5      25736.10      25280.79       300.89 o                         
  -6   4   5      56928.32      58098.70       556.12 o                         
  -4   4   5      24828.36      25209.92       266.35 o                         
  -2   4   5      47642.44      46875.35       365.96 o                         
   0   4   5      60526.71      59925.39       356.79 o                         
   2   4   5      19193.68      19413.41       173.33 o                         
   4   4   5      37603.36      38083.87       400.44 o                         
   6   4   5      28106.51      28058.00       312.51 o                         
   8   4   5       8241.87       8327.19       179.14 o                         
  10   4   5      16003.07      16370.62       444.47 o                         
 -13   5   5       8600.54       7982.45       236.98 o                         
 -11   5   5      11436.86      11468.17       195.08 o                         
  -9   5   5      11652.43      11730.19       180.97 o                         
  -7   5   5      24811.66      24429.16       248.81 o                         
  -5   5   5      20997.82      21137.61       228.59 o                         
  -3   5   5      20320.02      20265.57       191.33 o                         
  -1   5   5      35978.37      35524.87       247.74 o                         
   1   5   5      17737.65      17877.19       160.84 o                         
   3   5   5      16024.71      16096.65       169.53 o                         
   5   5   5      22815.37      23105.49       268.92 o                         
   7   5   5       7227.24       7230.58       174.15 o                         
   9   5   5       7200.52       7181.10       197.58 o                         
 -14   6   5       1225.91       1153.76       237.86 o                         
 -12   6   5       1991.13       1943.31        98.30 o                         
 -10   6   5       1183.83       1324.41        62.61 o                         
  -8   6   5       1989.35       2113.93        63.26 o                         
  -6   6   5       4533.51       4681.22        93.17 o                         
  -4   6   5       5118.25       5318.07        97.14 o                         
  -2   6   5       6494.55       6471.05        85.02 o                         
   0   6   5       6279.25       6474.68       118.54 o                         
   2   6   5       2254.33       2272.73        62.08 o                         
   4   6   5       2005.40       1980.39        72.61 o                         
   6   6   5       2374.79       2494.39        85.33 o                         
   8   6   5       1703.27       1620.84        88.38 o                         
 -13   7   5        965.62        829.68        85.27 o                         
 -11   7   5        566.41        536.13        55.70 o                         
  -9   7   5        267.07        271.60        34.41 o                         
  -7   7   5       1491.79       1467.10        60.38 o                         
  -5   7   5       2303.54       2269.18        59.08 o                         
  -3   7   5       4120.00       3965.40        84.43 o                         
  -1   7   5       5579.06       5850.43       114.41 o                         
   1   7   5        661.02        699.28        36.24 o                         
   3   7   5        371.89        419.08        33.79 o                         
   5   7   5       1364.43       1388.72        61.34 o                         
   7   7   5        388.59        363.72        41.33 o                         
   9   7   5       1499.50       1606.17       145.07 o                         
 -12   8   5       9684.18       9294.39       254.68 o                         
 -10   8   5       6847.67       6790.78       181.52 o                         
  -8   8   5       9757.37       9633.56       174.84 o                         
  -6   8   5      18276.17      18235.19       241.24 o                         
  -4   8   5       4619.22       4567.99        95.22 o                         
  -2   8   5       9061.70       9343.83       152.60 o                         
   0   8   5      18149.83      18438.69       221.35 o                         
   2   8   5       6961.15       6961.16       133.99 o                         
   4   8   5      14713.61      14950.88       210.83 o                         
   6   8   5      10920.29      11278.00       204.15 o                         
   8   8   5       2220.43       2291.71       125.65 o                         
 -13   9   5      12547.14      13421.83       935.07 o                         
 -11   9   5      16996.31      17194.47       342.85 o                         
  -9   9   5       9062.99       8955.23       188.54 o                         
  -7   9   5      31065.90      30845.41       391.46 o                         
  -5   9   5      30661.21      30308.70       309.99 o                         
  -3   9   5      17170.18      17732.05       229.49 o                         
  -1   9   5      44951.38      45121.14       471.78 o                         
   1   9   5      24694.80      24835.11       279.72 o                         
   3   9   5      13566.24      13903.36       208.70 o                         
   5   9   5      27504.95      27951.11       381.30 o                         
   7   9   5      11047.78      10962.00       252.00 o                         
 -10  10   5      11479.51      10808.95       253.47 o                         
  -8  10   5      16395.33      16193.66       244.81 o                         
  -6  10   5      31040.89      31220.41       334.89 o                         
  -4  10   5      16862.23      16845.21       220.20 o                         
  -2  10   5      28498.76      29335.94       345.05 o                         
   0  10   5      33714.62      33550.46       399.02 o                         
   2  10   5      12414.46      12534.76       209.57 o                         
   4  10   5      22426.98      22783.52       340.45 o                         
   6  10   5      18381.63      18754.26       387.03 o                         
 -11  11   5       7955.76       8065.70       399.64 o                         
  -9  11   5       7505.52       7347.87       209.61 o                         
  -7  11   5      14698.69      14554.47       220.57 o                         
  -5  11   5      11729.92      11105.21       217.66 o                         
  -3  11   5       9682.28      10004.84       188.81 o                         
  -1  11   5      18364.22      18306.12       311.14 o                         
   1  11   5      10254.19      10348.03       204.20 o                         
   3  11   5       9641.41       9771.48       237.50 o                         
   5  11   5      14161.33      13890.94       335.12 o                         
  -8  12   5        991.74        971.21        86.98 o                         
  -6  12   5       1797.14       1795.93        92.01 o                         
  -4  12   5        601.50        665.65        61.23 o                         
  -2  12   5        966.61       1007.74        61.04 o                         
   0  12   5       1755.01       1884.32        91.76 o                         
   2  12   5        731.97        940.45        66.82 o                         
   4  12   5       1163.17       1119.13       259.23 o                         
  -5  13   5         81.71         72.40        36.20 o                         
  -3  13   5         90.88        104.57        40.32 o                         
  -1  13   5        306.47        328.07        44.58 o                         
   1  13   5        136.63        191.08        83.94 o                         
  -2  14   5       3547.11       4470.78       476.52 o                         
   0  14   5       5148.59       5250.68       300.03 o                         
 -14   0   6      20445.09      20152.72       492.73 o                         
 -12   0   6      23120.81      22444.49       464.90 o                         
 -10   0   6      25229.47      24516.72       363.78 o                         
  -8   0   6      84745.76      82085.97       762.00 o                         
  -6   0   6      51805.47      50881.08       512.44 o                         
  -4   0   6      35807.25      34786.27       392.23 o                         
  -2   0   6      94033.34      92656.97       837.97 o                         
   0   0   6      38022.00      37080.02       339.05 o                         
   2   0   6      42736.59      42687.39       412.80 o                         
   4   0   6      79858.77      78207.19       827.77 o                         
   6   0   6      22568.27      21688.96       428.58 o                         
   8   0   6      19092.39      19149.12       423.26 o                         
 -15   1   6       9199.16       8763.31       374.35 o                         
 -13   1   6      20512.85      20043.79       320.86 o                         
 -11   1   6      10724.67      10609.44       174.81 o                         
  -9   1   6      19578.74      19228.09       229.51 o                         
  -7   1   6      38755.38      38924.40       408.08 o                         
  -5   1   6      19549.99      19731.00       202.41 o                         
  -3   1   6      55358.86      54767.32       394.21 o                         
  -1   1   6      58955.86      58478.87       386.01 o                         
   1   1   6      17694.93      17677.49       138.72 o                         
   3   1   6      33016.04      32782.65       239.83 o                         
   5   1   6      18533.75      18684.30       264.16 o                         
   7   1   6       7470.48       7498.32       171.11 o                         
   9   1   6      18959.04      18878.49       371.88 o                         
 -14   2   6       3882.12       3768.98       135.89 o                         
 -12   2   6       6269.13       6157.25       172.97 o                         
 -10   2   6       4627.63       4591.15        94.81 o                         
  -8   2   6      10715.73      10814.70       159.88 o                         
  -6   2   6      10842.10      10594.16       154.77 o                         
  -4   2   6       8564.00       8347.97       117.85 o                         
  -2   2   6      15888.99      15486.31       156.46 o                         
   0   2   6       7363.53       7519.11        98.65 o                         
   2   2   6       8787.67       8757.78       101.67 o                         
   4   2   6      11846.60      11782.58       168.55 o                         
   6   2   6       3710.56       3736.78       113.56 o                         
   8   2   6       4777.92       4707.69       154.13 o                         
  10   2   6       4149.78       3677.99       320.20 o                         
 -15   3   6          6.87         85.29       102.30 o                         
 -13   3   6         10.98         39.19        24.41 o                         
 -11   3   6          9.04         19.16        22.05 o                         
  -9   3   6         38.63         68.87        17.93 o                         
  -7   3   6         34.51         87.25        25.74 o                         
  -5   3   6         52.99         77.03        14.49 o                         
  -3   3   6         84.14        152.42        20.58 o                         
  -1   3   6         21.26         73.93        11.19 o                         
   1   3   6        103.79        149.92        13.15 o                         
   3   3   6         13.85         45.10        17.17 o                         
   5   3   6         17.64         37.14        17.12 o                         
   7   3   6         18.55         28.95        28.39 o                         
   9   3   6          7.29         24.12        32.58 o                         
 -14   4   6       1907.41       1777.45       182.14 o                         
 -12   4   6       3614.62       3531.86       107.14 o                         
 -10   4   6       2546.09       2588.73        80.57 o                         
  -8   4   6       5565.04       6001.05       112.01 o                         
  -6   4   6       6726.05       6954.24       108.08 o                         
  -4   4   6       5331.01       5252.39        86.11 o                         
  -2   4   6       8926.59       8831.27       111.33 o                         
   0   4   6       5463.07       5339.05        74.27 o                         
   2   4   6       5386.80       5411.13        95.68 o                         
   4   4   6       5886.05       5922.72       126.81 o                         
   6   4   6       1964.73       2040.69        85.03 o                         
   8   4   6       2804.33       2859.11       123.45 o                         
 -13   5   6      12227.86      11942.48       326.63 o                         
 -11   5   6       8444.93       8284.91       191.53 o                         
  -9   5   6      18440.97      18268.96       237.80 o                         
  -7   5   6      30704.87      30341.90       316.29 o                         
  -5   5   6      12631.32      13091.55       205.72 o                         
  -3   5   6      27022.60      26669.83       216.93 o                         
  -1   5   6      29635.25      29190.69       282.44 o                         
   1   5   6      10433.08      10472.64       128.97 o                         
   3   5   6      28269.90      29164.88       324.43 o                         
   5   5   6      18688.10      18894.54       247.63 o                         
   7   5   6       6309.71       6027.18       165.69 o                         
   9   5   6      11329.73      11462.90       448.33 o                         
 -14   6   6      14964.96      14839.14       837.10 o                         
 -12   6   6      12327.79      12022.11       280.88 o                         
 -10   6   6       7626.28       7738.33       177.73 o                         
  -8   6   6      31176.52      31541.84       293.74 o                         
  -6   6   6      18775.07      19270.20       214.43 o                         
  -4   6   6      17311.18      17666.35       250.30 o                         
  -2   6   6      56030.40      55454.00       441.53 o                         
   0   6   6      18286.25      18623.80       186.37 o                         
   2   6   6      14508.22      14775.75       201.54 o                         
   4   6   6      29067.28      29887.57       347.61 o                         
   6   6   6       6567.18       6865.24       164.33 o                         
   8   6   6       9915.76       9887.87       275.69 o                         
 -13   7   6      12275.97      12356.20       341.43 o                         
 -11   7   6       7195.39       7051.58       163.73 o                         
  -9   7   6      13413.41      13273.10       215.55 o                         
  -7   7   6      23268.91      23570.47       267.15 o                         
  -5   7   6       8641.48       8760.12       176.95 o                         
  -3   7   6      21912.57      21826.01       289.85 o                         
  -1   7   6      22972.01      23081.05       256.29 o                         
   1   7   6       7627.59       7740.33       117.41 o                         
   3   7   6      21191.05      21695.77       271.03 o                         
   5   7   6      13095.86      13279.51       212.00 o                         
   7   7   6       4770.76       4864.66       156.65 o                         
 -12   8   6       4905.04       4979.00       171.81 o                         
 -10   8   6       4219.22       4255.96       122.35 o                         
  -8   8   6      10522.19      10640.03       183.95 o                         
  -6   8   6       8244.37       8222.05       158.33 o                         
  -4   8   6       5041.04       5198.13       127.08 o                         
  -2   8   6       9487.67       9713.74       176.82 o                         
   0   8   6       5033.28       5102.76       108.96 o                         
   2   8   6       6564.26       6880.98       147.73 o                         
   4   8   6      10510.69      10956.71       197.65 o                         
   6   8   6       3362.81       3517.47       123.62 o                         
   8   8   6       3726.45       3603.52       599.04 o                         
 -11   9   6        899.32       1029.71        83.53 o                         
  -9   9   6       1230.37       1239.93        70.41 o                         
  -7   9   6       1801.76       1800.01        71.83 o                         
  -5   9   6       1653.47       1682.80        62.19 o                         
  -3   9   6       4800.08       4820.81       115.63 o                         
  -1   9   6       5038.97       5008.96       119.26 o                         
   1   9   6       1583.26       1645.90        65.36 o                         
   3   9   6       1612.72       1708.39        76.87 o                         
   5   9   6       1103.50       1166.14        73.80 o                         
   7   9   6        724.49        725.55       185.33 o                         
 -10  10   6         29.20         82.60        35.21 o                         
  -8  10   6         22.30         41.44        24.71 o                         
  -6  10   6         20.84         44.28        22.46 o                         
  -4  10   6         43.64         66.62        19.69 o                         
  -2  10   6        273.70        310.37        35.14 o                         
   0  10   6         56.28         59.45        26.82 o                         
   2  10   6         11.30         63.35        28.73 o                         
   4  10   6         12.54         44.50        30.86 o                         
   6  10   6         67.47         34.65        60.49 o                         
  -9  11   6       3126.52       2939.48       169.16 o                         
  -7  11   6       5693.87       5560.98       141.75 o                         
  -5  11   6       1422.47       1501.19        71.91 o                         
  -3  11   6       4611.33       4648.26       131.30 o                         
  -1  11   6       5252.96       5421.76       142.98 o                         
   1  11   6       1175.69       1168.18        74.17 o                         
   3  11   6       4857.58       4903.14       171.47 o                         
   5  11   6       3240.35       3534.79       460.30 o                         
  -8  12   6      12014.47      11095.45       498.36 o                         
  -6  12   6       6686.13       6495.17       194.40 o                         
  -4  12   6       5103.12       4856.90       151.58 o                         
  -2  12   6      15822.21      15727.85       262.66 o                         
   0  12   6       5537.23       5302.14       169.59 o                         
   2  12   6       5495.33       5495.06       286.74 o                         
  -5  13   6       7124.87       6419.96       526.25 o                         
  -3  13   6      12384.49      12988.02       666.05 o                         
  -1  13   6      12947.50      13360.69       835.84 o                         
   1  13   6       6329.45       6496.72       457.83 o                         
 -15   1   7       2213.72       2175.78       170.77 o                         
 -13   1   7       2310.27       2248.79        94.71 o                         
 -11   1   7       1336.09       1357.01        60.89 o                         
  -9   1   7       8507.38       8528.36       129.08 o                         
  -7   1   7       7147.90       7168.75       128.65 o                         
  -5   1   7       3341.02       3254.32        63.76 o                         
  -3   1   7       7827.77       7732.13       110.77 o                         
  -1   1   7       2314.06       2286.35        50.06 o                         
   1   1   7       3144.88       3118.19        57.93 o                         
   3   1   7       7127.43       7129.41       108.32 o                         
   5   1   7       2962.82       2923.32       111.77 o                         
   7   1   7       3301.97       3292.00       118.80 o                         
 -14   2   7      10668.13      10399.00       286.79 o                         
 -12   2   7       5320.06       5285.02       148.20 o                         
 -10   2   7      11447.58      11477.78       183.41 o                         
  -8   2   7      14628.05      15267.78       240.74 o                         
  -6   2   7       5177.93       5134.14        95.31 o                         
  -4   2   7      25676.36      25482.03       246.62 o                         
  -2   2   7      24371.91      24245.85       229.82 o                         
   0   2   7       8648.17       8743.41       105.91 o                         
   2   2   7      22538.39      22710.69       208.80 o                         
   4   2   7       7567.76       7696.43       156.76 o                         
   6   2   7       2947.84       2844.81       106.03 o                         
   8   2   7      10896.54      11006.16       276.79 o                         
 -15   3   7      10675.35      11073.65       741.71 o                         
 -13   3   7       8289.04       7931.06       202.66 o                         
 -11   3   7      10623.44      10548.41       189.61 o                         
  -9   3   7      30588.79      31534.86       396.97 o                         
  -7   3   7      14094.54      14826.86       220.15 o                         
  -5   3   7      20574.38      20749.87       221.50 o                         
  -3   3   7      42237.96      41298.46       296.03 o                         
  -1   3   7       9147.31       8969.48       111.00 o                         
   1   3   7      19847.08      19977.61       205.40 o                         
   3   3   7      31569.71      31288.02       307.02 o                         
   5   3   7       5988.85       5991.82       146.62 o                         
   7   3   7      13783.58      12969.63       299.36 o                         
   9   3   7      11661.71      11756.61       628.51 o                         
 -14   4   7      14071.90      14194.27       712.72 o                         
 -12   4   7       9017.16       8999.32       183.21 o                         
 -10   4   7      22217.55      22863.66       305.63 o                         
  -8   4   7      31906.28      32565.98       619.71 o                         
  -6   4   7      16167.45      16062.96       230.00 o                         
  -4   4   7      40914.54      41249.58       409.93 o                         
  -2   4   7      35492.07      35505.78       278.52 o                         
   0   4   7      16372.41      16089.07       184.43 o                         
   2   4   7      36960.29      37194.23       346.72 o                         
   4   4   7      19050.69      18953.07       301.69 o                         
   6   4   7       9951.85       9964.34       231.00 o                         
   8   4   7      18098.39      17314.67       810.41 o                         
 -13   5   7       7715.16       7031.84       214.13 o                         
 -11   5   7       6021.34       6163.76       158.84 o                         
  -9   5   7      17250.61      17235.62       247.60 o                         
  -7   5   7      14754.73      15152.20       338.94 o                         
  -5   5   7      12728.28      13158.88       216.16 o                         
  -3   5   7      25965.11      26086.75       227.66 o                         
  -1   5   7      14307.66      14273.78       160.47 o                         
   1   5   7      13584.83      13751.90       164.01 o                         
   3   5   7      17651.52      17929.67       249.69 o                         
   5   5   7       7215.22       7214.83       158.21 o                         
   7   5   7       8110.69       8292.43       245.01 o                         
 -14   6   7       1318.87       1411.19       248.86 o                         
 -12   6   7       1395.80       1480.51        86.34 o                         
 -10   6   7       1877.68       1913.08        81.07 o                         
  -8   6   7       1701.58       1855.43        69.71 o                         
  -6   6   7       1623.61       1772.64        62.63 o                         
  -4   6   7       4302.81       4372.95        99.32 o                         
  -2   6   7       4695.26       4816.56       100.18 o                         
   0   6   7       3287.03       3380.83        74.56 o                         
   2   6   7       3455.30       3522.39        90.37 o                         
   4   6   7       1460.80       1521.11        69.85 o                         
   6   6   7        757.07        795.37        70.75 o                         
   8   6   7       1389.25       1488.19       182.18 o                         
 -13   7   7       1619.52       1647.52       141.52 o                         
 -11   7   7        300.37        337.52        38.17 o                         
  -9   7   7        992.32        991.60        57.42 o                         
  -7   7   7        556.05        677.76        42.34 o                         
  -5   7   7        418.99        468.48        40.34 o                         
  -3   7   7       4179.32       4252.51       116.65 o                         
  -1   7   7       3101.25       3130.35        89.12 o                         
   1   7   7       1518.34       1568.79        60.93 o                         
   3   7   7       1212.22       1216.60        78.70 o                         
   5   7   7        109.55         96.27        34.01 o                         
   7   7   7        420.05        425.65        94.20 o                         
 -12   8   7       2683.82       2708.20       139.92 o                         
 -10   8   7       8639.16       8603.51       189.93 o                         
  -8   8   7      13001.36      12830.78       211.33 o                         
  -6   8   7       5880.73       5911.93       139.05 o                         
  -4   8   7      12973.93      12996.74       219.59 o                         
  -2   8   7       8036.96       7710.06       164.46 o                         
   0   8   7       2917.08       3014.91        88.34 o                         
   2   8   7      13145.59      13103.89       230.21 o                         
   4   8   7       7837.71       7925.74       172.53 o                         
   6   8   7       4168.33       4298.04       202.13 o                         
 -11   9   7       9772.07       9933.02       309.25 o                         
  -9   9   7      21862.86      21735.43       357.38 o                         
  -7   9   7      12550.27      12445.23       214.96 o                         
  -5   9   7      18322.18      18498.21       244.63 o                         
  -3   9   7      35120.56      35137.95       429.36 o                         
  -1   9   7      13659.98      13769.83       233.71 o                         
   1   9   7      20292.14      20478.31       288.64 o                         
   3   9   7      24364.46      25115.04       333.61 o                         
   5   9   7       6443.13       6616.78       205.03 o                         
 -10  10   7      14505.41      14150.14       343.17 o                         
  -8  10   7      19727.71      19465.58       304.33 o                         
  -6  10   7      11025.34      11103.38       204.71 o                         
  -4  10   7      24665.12      25157.89       302.93 o                         
  -2  10   7      23381.69      22995.96       321.91 o                         
   0  10   7      12330.34      12404.69       227.84 o                         
   2  10   7      23093.81      23424.04       373.40 o                         
   4  10   7      12638.42      12628.05       546.13 o                         
  -9  11   7      11329.50      11439.29       306.52 o                         
  -7  11   7       9090.83       8841.88       187.56 o                         
  -5  11   7       8110.78       8112.63       176.65 o                         
  -3  11   7      14591.66      14138.78       260.13 o                         
  -1  11   7       7834.33       7943.77       183.19 o                         
   1  11   7       8297.65       8617.47       209.83 o                         
   3  11   7      11506.59      10735.30       614.47 o                         
  -8  12   7       1151.29       1133.03       184.10 o                         
  -6  12   7        652.03        717.00       115.98 o                         
  -4  12   7       1439.80       1454.91        86.93 o                         
  -2  12   7        885.29        951.02        72.83 o                         
   0  12   7        463.44        479.94        77.55 o                         
  -1  13   7         77.12         27.36        73.25 o                         
 -14   0   8      10849.68      10420.47       356.48 o                         
 -12   0   8      15313.27      14553.77       692.32 o                         
 -10   0   8      35989.37      36131.38       822.39 o                         
  -8   0   8      31179.77      30716.51       478.02 o                         
  -6   0   8      48696.93      47761.42       706.50 o                         
  -4   0   8      60193.08      59086.81       692.89 o                         
  -2   0   8      20816.12      20331.96       323.52 o                         
   0   0   8      37237.51      36702.70       375.55 o                         
   2   0   8      38890.76      38780.09       531.70 o                         
   4   0   8      16425.03      16034.75       442.33 o                         
   6   0   8      32872.50      31877.69       599.02 o                         
 -15   1   8      11237.94      10844.40       323.12 o                         
 -13   1   8       8467.75       8280.33       238.22 o                         
 -11   1   8      20030.98      20119.03       327.11 o                         
  -9   1   8      19526.10      20180.36       383.20 o                         
  -7   1   8      10020.78       9870.06       182.48 o                         
  -5   1   8      33921.50      32923.68       280.80 o                         
  -3   1   8      27281.71      26521.72       249.90 o                         
  -1   1   8      18826.93      18680.48       181.88 o                         
   1   1   8      39372.96      38838.04       302.41 o                         
   3   1   8      13617.59      13323.02       211.51 o                         
   5   1   8       7782.60       7638.43       216.73 o                         
   7   1   8      14623.79      14894.30       280.01 o                         
 -14   2   8       2262.28       2123.20        97.85 o                         
 -12   2   8       2704.33       2518.29        94.19 o                         
 -10   2   8      10450.45      10798.89       179.71 o                         
  -8   2   8       4260.12       4477.21       110.75 o                         
  -6   2   8       5980.49       6142.47       132.85 o                         
  -4   2   8      14918.27      14782.70       190.75 o                         
  -2   2   8       4118.59       3913.93        77.60 o                         
   0   2   8       6469.43       6364.64        98.40 o                         
   2   2   8       9880.18       9813.47       140.72 o                         
   4   2   8       2647.85       2721.44       106.33 o                         
   6   2   8       4911.39       4940.34       162.54 o                         
 -13   3   8          8.86         71.17        27.89 o                         
 -11   3   8         10.14         56.60        24.14 o                         
  -9   3   8         19.54        113.97        23.50 o                         
  -7   3   8         14.91         28.02        22.49 o                         
  -5   3   8         31.58         44.49        14.77 o                         
  -3   3   8         36.36         73.29        14.29 o                         
  -1   3   8         74.14         94.47        17.54 o                         
   1   3   8          9.22         47.32        14.69 o                         
   3   3   8         12.84         29.32        18.11 o                         
   5   3   8          7.52         41.16        28.50 o                         
   7   3   8         35.97        135.86        58.04 o                         
 -14   4   8       1190.67       1168.26       169.61 o                         
 -12   4   8       1390.43       1368.22        69.07 o                         
 -10   4   8       5902.94       6214.49       139.24 o                         
  -8   4   8       2323.02       2521.19        80.12 o                         
  -6   4   8       3139.17       3384.28        97.25 o                         
  -4   4   8       9022.50       8984.79       158.73 o                         
  -2   4   8       2605.09       2562.25        61.69 o                         
   0   4   8       3899.76       3909.46        87.97 o                         
   2   4   8       6171.56       6252.82       129.67 o                         
   4   4   8       1504.99       1529.78        81.92 o                         
   6   4   8       2454.23       2509.50       132.87 o                         
 -13   5   8       4309.65       4415.71       146.92 o                         
 -11   5   8      12182.99      12466.97       231.69 o                         
  -9   5   8      15996.28      16208.14       269.12 o                         
  -7   5   8      10879.85      10911.51       205.41 o                         
  -5   5   8      25917.08      27082.65       431.76 o                         
  -3   5   8      15828.37      16228.00       225.71 o                         
  -1   5   8       8966.19       9004.24       145.45 o                         
   1   5   8      22044.03      22167.82       242.38 o                         
   3   5   8       9731.82       9622.92       173.51 o                         
   5   5   8       8236.82       8229.52       191.77 o                         
   7   5   8      13472.27      13845.82       562.61 o                         
 -14   6   8       8524.40       8560.75       360.65 o                         
 -12   6   8      10419.94      10370.27       212.34 o                         
 -10   6   8      18131.76      18690.60       382.90 o                         
  -8   6   8       9421.47      10010.74       173.83 o                         
  -6   6   8      16513.44      17318.13       257.07 o                         
  -4   6   8      27181.79      27640.27       342.69 o                         
  -2   6   8      11945.61      12390.72       193.53 o                         
   0   6   8      24668.33      24891.15       341.13 o                         
   2   6   8      21328.78      21713.67       389.13 o                         
   4   6   8       5090.29       5264.79       149.91 o                         
   6   6   8      12333.18      12782.83       475.93 o                         
 -13   7   8       4034.87       3894.04       372.11 o                         
 -11   7   8      12114.60      12214.52       254.89 o                         
  -9   7   8      13465.80      13770.63       243.04 o                         
  -7   7   8       6788.04       6862.17       149.47 o                         
  -5   7   8      20572.08      20496.57       309.45 o                         
  -3   7   8      13443.04      13696.18       219.48 o                         
  -1   7   8       6818.32       6915.01       174.35 o                         
   1   7   8      19393.25      19660.42       267.49 o                         
   3   7   8       7868.32       8202.77       183.59 o                         
   5   7   8       5810.01       5701.79       196.11 o                         
 -12   8   8       2306.97       2170.95       168.71 o                         
 -10   8   8       8196.56       8286.79       235.03 o                         
  -8   8   8       4186.86       4178.10       119.62 o                         
  -6   8   8       5985.71       6163.40       148.19 o                         
  -4   8   8      11739.61      11785.46       228.19 o                         
  -2   8   8       2541.61       2664.50        94.39 o                         
   0   8   8       4357.45       4407.53       124.17 o                         
   2   8   8       7617.99       7784.92       195.47 o                         
   4   8   8       2539.14       2649.33       120.09 o                         
 -11   9   8       1841.84       1828.33       158.26 o                         
  -9   9   8       1177.00       1134.45        76.55 o                         
  -7   9   8        743.26        681.54        50.63 o                         
  -5   9   8       1783.61       1798.44        85.14 o                         
  -3   9   8       2111.09       2135.19        92.12 o                         
  -1   9   8       2773.52       2691.17       104.04 o                         
   1   9   8       3405.53       3474.48       131.72 o                         
   3   9   8       1101.96       1065.17        71.51 o                         
 -10  10   8        264.89        398.22        75.92 o                         
  -8  10   8         59.38         54.00        31.29 o                         
  -6  10   8        106.50        156.84        29.39 o                         
  -4  10   8        263.81        325.20        38.25 o                         
  -2  10   8         12.91         51.09        23.77 o                         
   0  10   8         85.51        125.42        30.51 o                         
   2  10   8        251.01        354.65        52.11 o                         
  -9  11   8       2899.78       2965.31       371.83 o                         
  -7  11   8       1604.91       1625.74       113.97 o                         
  -5  11   8       4907.65       4952.29       142.13 o                         
  -3  11   8       2707.08       2858.78       104.47 o                         
  -1  11   8       1504.62       1530.37        83.78 o                         
   1  11   8       4708.40       4570.31       395.41 o                         
  -6  12   8       6679.68       6684.00       371.00 o                         
  -4  12   8       9576.06       9193.28       586.32 o                         
  -2  12   8       3758.42       3582.55       363.27 o                         
 -13   1   9       1758.82       1822.30        90.63 o                         
 -11   1   9       3786.88       3870.48       122.34 o                         
  -9   1   9       1224.10       1182.88        55.42 o                         
  -7   1   9       6217.65       6281.86       135.00 o                         
  -5   1   9       8358.62       8247.64       140.30 o                         
  -3   1   9       1170.43       1152.78        47.29 o                         
  -1   1   9       3926.68       3886.72        79.03 o                         
   1   1   9       3549.01       3416.42        88.90 o                         
   3   1   9        673.97        627.50        59.53 o                         
   5   1   9       4294.40       4069.71       165.96 o                         
   7   1   9       2763.47       3393.33       385.11 o                         
 -14   2   9       3995.02       3847.49       188.02 o                         
 -12   2   9      11648.80      12159.04       256.62 o                         
 -10   2   9       9300.09       9791.54       172.64 o                         
  -8   2   9       4642.25       4767.58       125.34 o                         
  -6   2   9      15033.49      15204.70       214.63 o                         
  -4   2   9       7997.04       7758.65       125.34 o                         
  -2   2   9       8318.88       8267.57       127.87 o                         
   0   2   9      22002.24      21626.64       226.36 o                         
   2   2   9       6180.91       5953.10       143.33 o                         
   4   2   9       5424.78       5225.76       167.54 o                         
   6   2   9       8026.73       8248.77       284.84 o                         
 -13   3   9       6894.41       6811.25       172.71 o                         
 -11   3   9      15806.56      15732.18       301.81 o                         
  -9   3   9       9795.47      10273.97       179.04 o                         
  -7   3   9      16902.99      17644.74       253.58 o                         
  -5   3   9      24861.48      24943.79       324.99 o                         
  -3   3   9       9450.38       9289.02       138.29 o                         
  -1   3   9      19270.42      18980.82       226.52 o                         
   1   3   9      15362.91      15149.28       207.45 o                         
   3   3   9       5714.45       5516.69       144.75 o                         
   5   3   9      15256.55      14780.54       301.60 o                         
 -14   4   9       5777.98       5506.69       629.05 o                         
 -12   4   9      15662.60      16047.39       319.80 o                         
 -10   4   9      14925.31      16100.63       438.24 o                         
  -8   4   9      12309.03      12866.89       284.80 o                         
  -6   4   9      31695.41      32270.36       577.05 o                         
  -4   4   9      17817.60      17862.88       275.03 o                         
  -2   4   9      14553.09      14302.73       189.28 o                         
   0   4   9      29965.71      29796.86       370.77 o                         
   2   4   9      11031.28      10946.17       228.46 o                         
   4   4   9      11261.71      11151.90       240.84 o                         
   6   4   9      16196.36      16014.51       700.36 o                         
 -13   5   9       6430.53       6634.36       313.73 o                         
 -11   5   9      10857.82      11001.91       236.43 o                         
  -9   5   9       5231.64       5419.18       132.20 o                         
  -7   5   9      12730.88      13546.03       312.89 o                         
  -5   5   9      17171.66      17380.61       232.59 o                         
  -3   5   9       6448.89       6477.92       129.86 o                         
  -1   5   9      14741.26      14675.70       208.55 o                         
   1   5   9      13092.48      13041.64       219.05 o                         
   3   5   9       4364.81       4363.39       135.33 o                         
   5   5   9       9183.43       9131.00       262.29 o                         
 -12   6   9       1591.22       1984.02       105.59 o                         
 -10   6   9       1633.27       1830.66        89.02 o                         
  -8   6   9       1205.43       1237.87        63.77 o                         
  -6   6   9       1546.24       1693.45        83.43 o                         
  -4   6   9       1646.12       1560.61        73.82 o                         
  -2   6   9       2436.75       2411.01        85.88 o                         
   0   6   9       3345.99       3312.23       103.49 o                         
   2   6   9       1862.60       1980.04        87.18 o                         
   4   6   9       1185.69       1238.68        83.55 o                         
 -11   7   9       2021.28       2154.93       101.71 o                         
  -9   7   9        158.09        239.46        35.14 o                         
  -7   7   9        538.42        572.48        49.62 o                         
  -5   7   9       1088.97       1110.66        63.56 o                         
  -3   7   9        207.76        196.79        33.32 o                         
  -1   7   9       2854.22       2717.06        98.57 o                         
   1   7   9       2873.65       2840.78       106.13 o                         
   3   7   9        283.83        234.96        57.93 o                         
   5   7   9        647.02        487.08       155.44 o                         
 -12   8   9       4348.82       3865.80       250.63 o                         
 -10   8   9       5174.21       5099.08       189.42 o                         
  -8   8   9       4906.72       4940.94       155.61 o                         
  -6   8   9      12792.29      13054.06       230.74 o                         
  -4   8   9       6797.18       6873.32       161.96 o                         
  -2   8   9       4087.38       4174.23       124.58 o                         
   0   8   9       7851.51       7946.17       185.51 o                         
   2   8   9       2586.95       2632.96       116.38 o                         
   4   8   9       4232.47       4343.14       515.40 o                         
  -9   9   9       9032.55       8871.98       253.22 o                         
  -7   9   9      13318.59      13563.79       255.43 o                         
  -5   9   9      18626.33      18365.85       297.16 o                         
  -3   9   9      10529.36      10876.19       220.58 o                         
  -1   9   9      18758.01      18953.15       306.16 o                         
   1   9   9      16100.06      16323.31       444.30 o                         
  -8  10   9       8583.51       8193.65       295.45 o                         
  -6  10   9      19615.31      19500.20       301.12 o                         
  -4  10   9      12129.34      12426.52       232.70 o                         
  -2  10   9      10850.44      10817.72       240.42 o                         
   0  10   9      20963.52      20532.75       425.86 o                         
   2  10   9       8754.75       8778.07       415.88 o                         
  -7  11   9       8560.94       9005.58       670.79 o                         
  -5  11   9      10970.34      11157.46       410.16 o                         
  -3  11   9       4518.33       4229.30       268.12 o                         
  -1  11   9       9007.41       8721.56       702.43 o                         
 -14   0  10       9841.75       9219.03       674.68 o                         
 -12   0  10      18944.51      20032.64       499.87 o                         
 -10   0  10      11226.17      11919.80       314.50 o                         
  -8   0  10      27503.28      28303.02       628.96 o                         
  -6   0  10      41554.64      40923.93       602.34 o                         
  -4   0  10      20780.00      19905.33       434.98 o                         
  -2   0  10      33225.31      32367.66       485.78 o                         
   0   0  10      21966.07      21547.73       355.17 o                         
   2   0  10       9839.84       9532.86       347.23 o                         
   4   0  10      22727.11      22628.23       598.72 o                         
 -13   1  10      14033.68      14482.20       300.32 o                         
 -11   1  10      11859.50      12443.16       262.55 o                         
  -9   1  10      10574.80      11018.81       187.29 o                         
  -7   1  10      21453.84      21939.32       279.74 o                         
  -5   1  10       9667.66       9206.76       198.45 o                         
  -3   1  10      13198.04      12799.24       185.86 o                         
  -1   1  10      26850.45      26054.48       274.93 o                         
   1   1  10      10193.57       9720.04       201.80 o                         
   3   1  10      12769.85      12444.15       293.87 o                         
   5   1  10      12232.37      11818.20       415.71 o                         
 -14   2  10       3306.03       3135.78       369.37 o                         
 -12   2  10       3528.65       3775.92       135.50 o                         
 -10   2  10       2321.62       2416.63        84.35 o                         
  -8   2  10       7336.90       7429.83       178.25 o                         
  -6   2  10       5895.35       5963.07       150.24 o                         
  -4   2  10       2792.54       2794.57        82.09 o                         
  -2   2  10       8898.71       8888.03       140.90 o                         
   0   2  10       4370.56       4115.61       109.95 o                         
   2   2  10       1783.52       1593.14        82.84 o                         
   4   2  10       5886.70       5596.17       168.70 o                         
 -13   3  10         10.88         -4.93        44.08 o                         
 -11   3  10          7.10          6.14        24.71 o                         
  -9   3  10          7.67         58.70        22.27 o                         
  -7   3  10         46.03        124.64        29.72 o                         
  -5   3  10         22.68         59.91        27.16 o                         
  -3   3  10          7.85         31.95        18.42 o                         
  -1   3  10          8.51         12.19        16.49 o                         
   1   3  10         37.37         42.82        27.09 o                         
   3   3  10          7.42         54.59        30.17 o                         
   5   3  10         17.23         36.94        59.97 o                         
 -12   4  10       1827.51       1947.90        92.96 o                         
 -10   4  10       1305.06       1215.24        66.88 o                         
  -8   4  10       4110.87       4284.46       123.74 o                         
  -6   4  10       3070.81       3193.37       103.65 o                         
  -4   4  10       1545.15       1612.05        74.94 o                         
  -2   4  10       5271.02       5112.19       122.50 o                         
   0   4  10       2536.27       2518.50        85.47 o                         
   2   4  10       1113.37       1167.38        72.60 o                         
   4   4  10       3401.44       3328.18       151.94 o                         
 -13   5  10       7740.88       8517.88       429.38 o                         
 -11   5  10       6394.92       6600.28       168.99 o                         
  -9   5  10       6807.47       7330.90       184.43 o                         
  -7   5  10      17964.51      18744.22       402.64 o                         
  -5   5  10      10223.43      10492.28       272.66 o                         
  -3   5  10      10083.31      10135.40       205.19 o                         
  -1   5  10      15632.80      15186.52       278.51 o                         
   1   5  10       4835.17       4917.72       141.30 o                         
   3   5  10       7541.84       7452.56       220.68 o                         
 -12   6  10      14473.00      14746.19       398.81 o                         
 -10   6  10       7064.55       7230.76       190.13 o                         
  -8   6  10      12241.98      13312.28       259.07 o                         
  -6   6  10      15691.09      16489.54       298.45 o                         
  -4   6  10       6606.96       6682.36       161.34 o                         
  -2   6  10      17444.01      17846.62       312.33 o                         
   0   6  10      15186.10      15077.86       365.88 o                         
   2   6  10       6971.41       6826.39       328.89 o                         
   4   6  10      12794.84      14048.31       901.86 o                         
 -11   7  10       6032.03       5342.00       331.58 o                         
  -9   7  10       6508.06       6693.96       182.72 o                         
  -7   7  10      15516.59      15895.10       357.97 o                         
  -5   7  10       6739.56       6845.34       166.18 o                         
  -3   7  10       8112.18       8289.82       183.46 o                         
  -1   7  10      14776.93      14741.24       263.31 o                         
   1   7  10       4137.15       4081.82       145.01 o                         
   3   7  10       6763.18       7175.23       414.75 o                         
 -10   8  10       1910.29       2209.47       298.50 o                         
  -8   8  10       6276.93       6666.18       182.52 o                         
  -6   8  10       5932.01       6118.19       159.95 o                         
  -4   8  10       2953.21       3082.58       112.61 o                         
  -2   8  10       7238.52       7279.66       185.14 o                         
   0   8  10       3201.26       3127.10       126.42 o                         
   2   8  10       1380.48       1391.31       138.38 o                         
  -9   9  10       1129.44       1369.01       246.99 o                         
  -7   9  10       1183.46       1096.64       102.46 o                         
  -5   9  10        664.08        702.33        56.27 o                         
  -3   9  10        975.97        973.08        69.51 o                         
  -1   9  10       2196.88       2118.91       148.61 o                         
   1   9  10       1743.52       1211.23       167.40 o                         
  -6  10  10         15.30         19.52        55.38 o                         
 -13   1  11       1400.24       1358.70       247.41 o                         
 -11   1  11       1201.80       1332.95        76.87 o                         
  -9   1  11       2657.11       2824.95        99.92 o                         
  -7   1  11       2684.29       2570.86        97.95 o                         
  -5   1  11       2876.48       2724.38       121.48 o                         
  -3   1  11       5147.21       5028.03       146.25 o                         
  -1   1  11       1482.37       1361.29        63.51 o                         
   1   1  11        961.19        929.89        73.62 o                         
   3   1  11       2543.12       2492.22       145.88 o                         
 -12   2  11       5089.11       5457.00       159.14 o                         
 -10   2  11       6293.60       6622.00       150.40 o                         
  -8   2  11      11760.33      12016.70       233.90 o                         
  -6   2  11       3419.78       3507.49       120.55 o                         
  -4   2  11       5810.46       5724.81       175.81 o                         
  -2   2  11      11095.58      10643.32       180.37 o                         
   0   2  11       3818.71       3607.84       119.06 o                         
   2   2  11       8573.40       7715.58       222.54 o                         
 -13   3  11       9380.02       9186.02       454.48 o                         
 -11   3  11       3837.60       3851.54       124.30 o                         
  -9   3  11      13711.12      13695.01       290.70 o                         
  -7   3  11      13890.35      14137.09       290.40 o                         
  -5   3  11       5935.63       5877.88       169.16 o                         
  -3   3  11      18923.18      18594.94       338.95 o                         
  -1   3  11      10139.55       9552.81       212.37 o                         
   1   3  11       4361.93       4327.95       143.72 o                         
   3   3  11      12258.87      12044.80       355.73 o                         
 -12   4  11       6985.35       7117.68       250.48 o                         
 -10   4  11       9315.33       9722.32       235.96 o                         
  -8   4  11      18217.20      19416.30       372.31 o                         
  -6   4  11       9567.51       9749.11       212.28 o                         
  -4   4  11      14430.03      14509.76       258.90 o                         
  -2   4  11      19009.30      18591.88       287.27 o                         
   0   4  11       6498.26       6093.62       188.53 o                         
   2   4  11      11811.72      11027.79       368.73 o                         
 -11   5  11       4967.30       4663.33       200.45 o                         
  -9   5  11       8222.69       8616.28       224.37 o                         
  -7   5  11       6977.16       7355.48       188.30 o                         
  -5   5  11       6327.72       6270.69       161.07 o                         
  -3   5  11      11194.66      11379.33       229.28 o                         
  -1   5  11       6086.44       5924.10       160.50 o                         
   1   5  11       5122.28       5191.96       255.02 o                         
 -10   6  11       1203.19       1183.97       104.02 o                         
  -8   6  11       1573.29       1649.92        90.77 o                         
  -6   6  11        758.63        835.85        60.64 o                         
  -4   6  11        836.02        805.49        57.51 o                         
  -2   6  11       1471.31       1433.69        86.15 o                         
   0   6  11       1291.00       1267.92        80.08 o                         
   2   6  11       1504.33       1073.94       236.62 o                         
  -9   7  11       1183.99       1120.42       165.41 o                         
  -7   7  11        354.52        337.00        42.91 o                         
  -5   7  11        157.54        100.88        30.57 o                         
  -3   7  11        740.73        815.72        66.80 o                         
  -1   7  11        577.73        622.60        74.63 o                         
   1   7  11       1121.74        863.33       154.10 o                         
  -6   8  11       4039.16       4229.67       217.91 o                         
  -4   8  11       5873.68       5764.22       255.06 o                         
  -2   8  11       7382.24       7131.20       347.20 o                         
   0   8  11       1619.20       1065.24       207.98 o                         
  -7   9  11      11158.75      10991.20       693.32 o                         
  -5   9  11       5621.18       6640.33       545.64 o                         
 -10   0  12      17329.64      18907.93       433.04 o                         
  -8   0  12      13210.92      12938.25       380.81 o                         
  -6   0  12      13080.51      12357.07       370.85 o                         
  -4   0  12      32712.71      31252.16       624.68 o                         
  -2   0  12      14603.57      14033.20       374.69 o                         
   0   0  12       9741.29       9205.84       356.61 o                         
   2   0  12      16418.73      14308.89       829.36 o                         
 -11   1  12       9254.21      10176.80       262.08 o                         
  -9   1  12      14725.26      15447.26       265.78 o                         
  -7   1  12       6368.36       6697.40       177.48 o                         
  -5   1  12      10356.65      10129.36       274.43 o                         
  -3   1  12      11831.93      11371.84       228.00 o                         
  -1   1  12       5058.25       4733.43       152.08 o                         
   1   1  12      12624.49      11359.13       342.27 o                         
 -12   2  12       1848.42       1796.28       143.75 o                         
 -10   2  12       3175.23       3099.32       112.28 o                         
  -8   2  12       3414.77       3350.94       133.09 o                         
  -6   2  12       2786.72       2611.41       127.02 o                         
  -4   2  12       4809.96       4596.75       136.26 o                         
  -2   2  12       2780.64       2681.56       123.43 o                         
   0   2  12       2556.45       2157.76       151.55 o                         
   2   2  12       3519.25       3292.83       352.77 o                         
 -11   3  12          6.32        -10.94        43.82 o                         
  -9   3  12         10.48         54.45        30.45 o                         
  -7   3  12          6.35         58.70        36.01 o                         
  -5   3  12         37.93         81.30        32.24 o                         
  -3   3  12         40.71         50.05        34.35 o                         
  -1   3  12          7.14         30.02        32.40 o                         
   1   3  12          6.17        -17.43        63.29 o                         
 -12   4  12        963.07        656.26       173.30 o                         
 -10   4  12       1571.47       1472.03       129.73 o                         
  -8   4  12       1955.28       2161.78       111.03 o                         
  -6   4  12       1539.90       1719.59       121.91 o                         
  -4   4  12       2414.26       2482.59       114.31 o                         
  -2   4  12       1535.01       1337.30       101.08 o                         
   0   4  12       1455.73       1275.83       150.95 o                         
  -9   5  12       8517.54       8511.03       686.12 o                         
  -7   5  12       4568.86       4913.82       158.86 o                         
  -5   5  12       9637.56       9838.52       239.51 o                         
  -3   5  12      10929.27      10891.63       286.44 o                         
  -1   5  12       3768.35       3331.33       242.08 o                         
  -8   6  12       7967.88       8125.60       308.15 o                         
  -6   6  12       4881.92       5137.94       235.10 o                         
  -4   6  12      13555.69      13698.54       370.17 o                         
  -2   6  12       5848.21       5314.32       321.43 o                         
  -7   7  12       4308.89       4698.75       272.68 o                         
  -5   7  12       8013.38       8872.82      1492.96 o                         
  -3   7  12       8755.53       8518.20       440.71 o                         
  -6   8  12       2786.70       3239.50       393.00 o                         
 -11   1  13       1676.92       2002.96       214.98 o                         
  -9   1  13       1338.61       1483.20        99.92 o                         
  -7   1  13        939.64        945.78        76.09 o                         
  -5   1  13       3256.74       3064.29       141.80 o                         
  -3   1  13       2096.05       2054.89       147.28 o                         
  -1   1  13       1464.03       1500.89       248.45 o                         
 -10   2  13       7111.71       7680.90       299.23 o                         
  -8   2  13       3315.54       3434.27       164.02 o                         
  -6   2  13       6473.29       6669.81       213.44 o                         
  -4   2  13       4835.73       4449.28       241.40 o                         
  -2   2  13       1731.40       1651.68       253.24 o                         
  -9   3  13       4585.77       4481.11       447.95 o                         
  -7   3  13       6069.09       6522.74       884.28 o                         
  -5   3  13      12842.61      12513.07       382.20 o                         
  -3   3  13       4447.85       4083.56       392.70 o                         
  -1   3  13       6452.38       5529.37       443.09 o                         
  -8   4  13       5280.70       6196.97       505.94 o                         
  -6   4  13      11009.74      11255.68       465.95 o                         
  -4   4  13      10577.03      10473.34       489.92 o                         
  -5   5  13       6647.76       6587.98       554.46 o                         
  -3   5  13       4154.42       4298.84       436.07 o                         
  -5   1  14       6373.27       6631.08       568.34 o                         
                                                                                
