# Supplementary material for: Crystal structures of seven gold(III) complexes of the form LAuX3 (L = substituted pyridine, X = Cl or Br)
Source: Acta Crystallogr E Crystallogr Commun. 2024 Jul 31;80(Pt 8):894–909. doi: 10.1107/S2056989024007266 (PMC11299753; doi:10.1107/S2056989024007266)
Supplement: Supplementary file 10 [file e-80-00894-8sup10.hkl]

data_8                                                                          
_shelx_title ' calais_pgj_5 in P-1'                                             
_shelx_refln_list_code          4                                               
_shelx_F_calc_maximum      570.22                                               
_exptl_crystal_F_000       952.00                                               
_reflns_d_resolution_high  0.7501                                               
                                                                                
loop_                                                                           
 _space_group_symop_operation_xyz                                               
 'x, y, z'                                                                      
 '-x, -y, -z'                                                                   
                                                                                
_cell_length_a     9.1741                                                       
_cell_length_b    11.1922                                                       
_cell_length_c    11.4596                                                       
_cell_angle_alpha  83.990                                                       
_cell_angle_beta   80.777                                                       
_cell_angle_gamma  69.147                                                       
                                                                                
_shelx_F_squared_multiplier     1.000                                           
                                                                                
loop_                                                                           
 _refln_index_h                                                                 
 _refln_index_k                                                                 
 _refln_index_l                                                                 
 _refln_F_squared_calc                                                          
 _refln_F_squared_meas                                                          
 _refln_F_squared_sigma                                                         
 _refln_observed_status                                                         
   0   0  -2      99076.38     105626.61       260.78 o                         
   0   0   4       8053.46       8320.71       199.23 o                         
   0   0  -5      27246.09      27822.93       240.09 o                         
   0   0   6        757.75        981.88       204.80 o                         
   0   0  -7      34861.50      35023.11       286.37 o                         
   0   0   8       3960.32       4064.99       321.41 o                         
   0   0   9       4248.83       4373.50       353.62 o                         
   0   0  10       1172.36       1424.01       636.31 o                         
   0   0 -11        846.89       1055.35       344.64 o                         
   0   0 -12        750.82        745.85       303.60 o                         
   0   0  13       4050.30       4254.27       601.78 o                         
   0   0 -14        640.59        738.43       407.65 o                         
   0   0  15        604.50        515.53      1277.44 o                         
   0  -1  14       3957.92       3293.18      1421.53 o                         
   0  -1  13        666.13        608.58       373.30 o                         
   0   1 -12       7848.64       7350.73       758.54 o                         
   0   1 -11        770.66        667.33       262.99 o                         
   0  -1  10       6011.60       5891.08       330.45 o                         
   0  -1   9       5684.04       5706.85       207.83 o                         
   0  -1   8      30860.89      28840.72       427.48 o                         
   0  -1   7      11644.09      11654.19      1249.86 o                         
   0  -1   6       6856.89       6787.69       168.35 o                         
   0  -1   5       5031.79       4314.26       573.02 o                         
   0  -1   4       3011.01       2868.34        87.19 o                         
   0   1  -3       6163.82       6414.41       173.20 o                         
   0   1  -2      16634.80      17103.21        96.05 o                         
   0  -1   1       3968.45       4263.65       150.24 o                         
   0  -1  -1      38550.47      41040.36       179.97 o                         
   0   1   2        849.88        838.84        50.60 o                         
   0  -1  -3      59941.31      62459.14       209.76 o                         
   0  -1  -4       4124.22       4222.05        84.69 o                         
   0  -1  -5     148924.14     150669.52       485.95 o                         
   0   1   6      10175.40      10145.67       176.43 o                         
   0   1   7      30198.39      29677.92       343.72 o                         
   0   1   8      25309.86      22584.52      1619.43 o                         
   0  -1  -9        751.26       1020.76       313.04 o                         
   0  -1 -10      27108.74      26524.00       476.67 o                         
   0  -1 -11       3851.61       3667.05       513.06 o                         
   0   1  12      21531.14      20787.88       473.57 o                         
   0   1  13       2159.91       2135.19       373.76 o                         
   0  -1 -14       3142.59       3083.68       787.42 o                         
   0   1  15        863.53        833.92       448.56 o                         
   0  -2  14       5047.81       4773.37       482.82 o                         
   0   2 -13        781.23       1285.71      1114.38 o                         
   0  -2  12       3182.20       3167.52       354.47 o                         
   0  -2  11       1785.45       1838.22       584.90 o                         
   0  -2  10       3306.45       3284.09       231.48 o                         
   0   2  -9      10229.86       9987.45       361.11 o                         
   0  -2   8        309.45        289.39       189.81 o                         
   0   2  -7      38308.41      35767.55       502.54 o                         
   0  -2   6        573.51        210.07       905.33 o                         
   0   2  -5        351.28        324.66       102.68 o                         
   0  -2   4       6913.20       7131.36       365.63 o                         
   0   2  -3       3328.85       3330.72        87.30 o                         
   0   2  -2     131805.16     134316.77       495.88 o                         
   0   2  -1       2836.21       3121.13        63.59 o                         
   0   2   0      36576.01      37229.70       136.59 o                         
   0  -2  -1        791.05        841.92        53.76 o                         
   0   2   2       5028.38       5360.54       101.28 o                         
   0  -2  -3        351.02        410.11        65.88 o                         
   0   2   4       6737.01       6930.87       127.04 o                         
   0  -2  -5      13571.19      13830.95       149.88 o                         
   0   2   6      21508.84      21983.25       266.12 o                         
   0   2   7        103.37        116.31       136.36 o                         
   0  -2  -8       4970.94       4963.02       253.47 o                         
   0   2   9       8812.60       8357.37       376.93 o                         
   0   2  10       7774.01       7273.44       446.62 o                         
   0  -2 -11      28188.69      27610.06       497.36 o                         
   0  -2 -12       5460.04       5293.78       326.01 o                         
   0   2  13      13052.58      12779.99       503.59 o                         
   0   2  14         37.00         74.74       393.85 o                         
   0   2  15       6204.22       5732.67      1026.33 o                         
   0   3 -14        700.19        916.19      2166.75 o                         
   0  -3  13       2315.62       2107.34       405.51 o                         
   0  -3  12       1337.01       1176.84       954.02 o                         
   0   3 -11         14.19         72.05       301.74 o                         
   0  -3  10       5542.40       5875.35       657.87 o                         
   0  -3   9       1270.24       1281.41       217.22 o                         
   0  -3   8       2876.25       2749.66       294.58 o                         
   0   3  -7        372.03        403.87       133.00 o                         
   0  -3   6       1246.56       1137.79       223.83 o                         
   0  -3   5      10330.06      10580.24       993.31 o                         
   0   3  -4      10469.26      10475.65       146.67 o                         
   0  -3   3       1549.01       1489.46       334.32 o                         
   0   3  -2      35999.22      36889.66       161.88 o                         
   0  -3   1       8071.67       8269.95       130.42 o                         
   0  -3   0       3020.61       3218.50        78.00 o                         
   0  -3  -1        274.21        371.94        89.80 o                         
   0   3   2         71.01        113.67        70.27 o                         
   0  -3  -3     162207.12     167632.44       462.19 o                         
   0   3   4         55.58        126.64        78.22 o                         
   0   3   5      72798.77      76480.88       373.71 o                         
   0   3   6        914.27        957.42       110.68 o                         
   0  -3  -7       1622.88       1551.19       176.19 o                         
   0  -3  -8       5347.86       4945.54       195.46 o                         
   0   3   9       8149.04       7968.49       318.93 o                         
   0   3  10      21132.72      20196.39       453.03 o                         
   0   3  11       2181.19       2169.87       421.85 o                         
   0  -3 -12       2513.91       2393.65       384.95 o                         
   0  -3 -13        574.53        672.80       341.84 o                         
   0   3  14        996.94       1154.87       517.34 o                         
   0  -4  14       5864.65       5862.69       581.89 o                         
   0  -4  13       1735.65       1218.39      1676.57 o                         
   0  -4  12       2559.35       2623.70       387.18 o                         
   0   4 -11       2577.79       2422.27      1004.84 o                         
   0   4 -10       1261.73       1519.14       289.00 o                         
   0   4  -9      13547.34      13085.14       670.37 o                         
   0   4  -8       8165.07       8071.24       232.86 o                         
   0  -4   7       4390.29       4181.70       284.34 o                         
   0  -4   6         24.92         47.46       128.48 o                         
   0  -4   5      24567.34      24157.62       429.12 o                         
   0   4  -4       2971.17       3029.62       135.98 o                         
   0   4  -3         43.85         86.87        90.05 o                         
   0   4  -2      12069.27      12078.37       370.10 o                         
   0  -4   1       1851.45       1906.21        90.42 o                         
   0   4   0       2989.61       3006.21       124.29 o                         
   0  -4  -1       1114.93       1163.45        84.62 o                         
   0   4   2       3953.97       4145.86       118.30 o                         
   0  -4  -3        773.39        908.29        98.18 o                         
   0  -4  -4      27360.74      27767.18       242.91 o                         
   0   4   5        210.25        224.73       104.16 o                         
   0  -4  -6       2377.19       2525.85       163.53 o                         
   0  -4  -7       1637.47       1452.77       155.58 o                         
   0  -4  -8      28217.04      28397.19       363.48 o                         
   0   4   9      15337.66      15229.34       965.88 o                         
   0  -4 -10      12119.49      12060.79       378.06 o                         
   0   4  11      15732.04      14700.92       458.31 o                         
   0   4  12        393.14        834.41       433.23 o                         
   0  -4 -13       4621.26       4224.11       480.74 o                         
   0   4  14       2982.67       2851.68       430.51 o                         
   0   5 -13        446.63        614.81       480.84 o                         
   0  -5  12       1825.90        822.47      1540.60 o                         
   0   5 -11       3205.89       3077.94       407.08 o                         
   0  -5  10       6279.36       5959.68      1118.50 o                         
   0   5  -9       4178.34       4114.25       256.88 o                         
   0  -5   8         51.21         79.92       563.14 o                         
   0  -5   7        337.74        413.05       147.83 o                         
   0  -5   6       3885.65       4050.06       251.70 o                         
   0  -5   5        548.59        435.92       155.56 o                         
   0   5  -4      45324.89      45908.98       850.64 o                         
   0  -5   3       1663.40       1692.69       137.02 o                         
   0  -5   2       2244.65       2328.50       113.85 o                         
   0   5  -1       1780.26       1984.32       177.23 o                         
   0   5   0       2339.93       2216.60       107.27 o                         
   0   5   1      31914.20      31676.22       208.27 o                         
   0   5   2        469.80        449.80        98.72 o                         
   0  -5  -3      35120.76      35662.69       277.53 o                         
   0   5   4         81.41        111.10       111.35 o                         
   0  -5  -5        871.78        684.41       116.95 o                         
   0   5   6        432.61        444.22       125.47 o                         
   0  -5  -7        801.28        722.24       180.98 o                         
   0   5   8       7873.49       7741.94       237.51 o                         
   0  -5  -9      11907.58      12291.72       326.05 o                         
   0  -5 -10       4945.58       4629.94       374.38 o                         
   0   5  11        542.10        913.40       365.34 o                         
   0   5  12       1950.82       1784.30       451.77 o                         
   0  -5 -13        176.23        497.75       504.53 o                         
   0   5  14       7066.21       6249.87       565.43 o                         
   0  -6  13       2184.12        381.99      2131.57 o                         
   0   6 -12       3048.28       2974.00       499.64 o                         
   0  -6  11       4389.83       3498.13      1242.83 o                         
   0   6 -10       2829.75       2791.07       378.36 o                         
   0  -6   9      10071.85       9243.42      1165.03 o                         
   0  -6   8       1271.51       1166.69       245.11 o                         
   0  -6   7      12778.83      12610.48       457.85 o                         
   0   6  -6        117.73        231.70       197.01 o                         
   0  -6   5      19649.44      19451.88       481.30 o                         
   0  -6   4        844.45        958.63       180.00 o                         
   0  -6   3       4345.77       4096.90       411.25 o                         
   0   6  -2        336.47        323.33       109.94 o                         
   0  -6   1         81.67         88.28       107.62 o                         
   0  -6   0        793.31        910.96       151.75 o                         
   0   6   1      25599.08      25271.24       178.68 o                         
   0   6   2       2265.49       2351.95       126.48 o                         
   0   6   3        780.58        818.15       113.83 o                         
   0   6   4       1600.93       1692.42       163.03 o                         
   0  -6  -5          0.33         66.50       147.54 o                         
   0   6   6      14275.26      13920.77       279.48 o                         
   0   6   7        246.68        230.62       165.57 o                         
   0  -6  -8      35617.20      35938.22       513.04 o                         
   0  -6  -9       4249.99       3669.50       529.47 o                         
   0  -6 -10       1082.47       1068.73       348.23 o                         
   0   6  11       1012.05        937.71       424.76 o                         
   0  -6 -12       2407.63       2363.08       430.02 o                         
   0  -6 -13       9121.77       8679.97       555.46 o                         
   0  -7  12        459.15        772.29      1597.50 o                         
   0  -7  11       7734.01       7601.16       515.66 o                         
   0  -7  10       2277.86       1529.77      1227.84 o                         
   0  -7   9       1722.95       1830.04       369.08 o                         
   0  -7   8       7774.96       6507.09      1142.39 o                         
   0  -7   7       2675.14       2955.08       295.79 o                         
   0  -7   6      37696.27      38379.98       828.64 o                         
   0   7  -5       4463.29       4469.67       251.83 o                         
   0   7  -4      29841.37      29694.82       669.17 o                         
   0   7  -3       1405.68       1386.26       181.86 o                         
   0   7  -2      29133.30      28523.39       710.75 o                         
   0   7  -1       3340.45       3426.02       138.27 o                         
   0  -7   0      22899.86      23219.25       802.71 o                         
   0   7   1      39077.61      37721.80       257.80 o                         
   0   7   2       1657.97       1567.00       120.58 o                         
   0   7   3       4943.29       5029.92       179.34 o                         
   0  -7  -4          9.71         35.50       137.49 o                         
   0   7   5       1297.49       1344.98       207.65 o                         
   0   7   6        145.28         98.20       171.33 o                         
   0  -7  -7       9030.56       9349.85       327.56 o                         
   0  -7  -8          6.17         -0.31       220.75 o                         
   0  -7  -9        751.42        904.14       300.80 o                         
   0  -7 -10         73.94        176.64       469.74 o                         
   0   7  11       1561.46       1377.69       394.75 o                         
   0   7  12       1921.41       1563.16       490.25 o                         
   0  -7 -13       4747.87       4133.60       522.06 o                         
   0   8 -11       7372.66       2795.83      1625.72 o                         
   0   8 -10       2633.33       2546.00       408.05 o                         
   0  -8   9       1341.85       1385.41      1216.11 o                         
   0   8  -8       2046.17       1991.14       317.14 o                         
   0   8  -7       1928.28       2004.43      1111.50 o                         
   0   8  -6       5431.63       5491.37       290.98 o                         
   0  -8   5       2188.86       2596.59       611.05 o                         
   0  -8   4        100.89        210.77       214.39 o                         
   0  -8   3      10902.87      11216.81       622.43 o                         
   0  -8   2        467.83        399.58       185.42 o                         
   0  -8   1      61909.66      61520.64       875.98 o                         
   0  -8   0         13.29         44.52       113.64 o                         
   0  -8  -1      21153.65      21169.31       795.17 o                         
   0   8   2       2391.38       2312.05       189.90 o                         
   0  -8  -3       4731.76       5010.42      1253.64 o                         
   0  -8  -4      18381.47      19164.44       320.45 o                         
   0  -8  -5        456.98        398.78       179.52 o                         
   0   8   6      56229.42      58783.09       564.45 o                         
   0   8   7         19.67         48.38       208.09 o                         
   0  -8  -8       3046.08       3000.41       317.36 o                         
   0  -8  -9        268.91        372.61       252.76 o                         
   0   8  10        216.32        480.77       370.62 o                         
   0  -8 -11       3265.96       3418.22       967.84 o                         
   0   8  12       3210.75       2895.34       815.30 o                         
   0  -9  11       2548.59       2709.93       511.56 o                         
   0   9 -10       1668.61       1446.47      2184.23 o                         
   0  -9   9       1900.06       1822.75       436.14 o                         
   0  -9   8       5356.82       4969.62      1293.47 o                         
   0   9  -7        933.73        976.01       328.51 o                         
   0   9  -6       9882.23       9456.43      1271.82 o                         
   0  -9   5       4813.13       4713.50       299.84 o                         
   0  -9   4       2978.46       3101.73       625.99 o                         
   0   9  -3        126.55        169.21       251.80 o                         
   0  -9   2       6923.97       7065.69       554.95 o                         
   0   9  -1        365.14        443.16       226.46 o                         
   0   9   0      11426.27      11245.82       518.34 o                         
   0  -9  -1       2216.18       3049.84      1606.24 o                         
   0  -9  -2       4474.61       4337.60       561.67 o                         
   0   9   3       5474.57       5521.96       377.56 o                         
   0  -9  -4      20133.80      19062.59      1751.07 o                         
   0  -9  -5      11595.93      11909.27       483.64 o                         
   0  -9  -6      10223.22       9666.50      1647.85 o                         
   0   9   7       5630.12       5983.78       499.01 o                         
   0  -9  -8        479.37        463.14       367.24 o                         
   0  -9  -9       4223.29       4190.17       525.37 o                         
   0   9  11      23022.39      24461.61      1097.91 o                         
   0   9  12       2700.45       6294.49      1036.66 o                         
   0  10  -9       1133.26        556.06      2291.68 o                         
   0  10  -8       6722.07       6484.19       503.39 o                         
   0  10  -7        351.50       1422.54      1333.58 o                         
   0 -10   6        861.30        776.81       344.26 o                         
   0 -10   5       7289.85       6704.20      1324.75 o                         
   0  10  -4       1398.78       1444.94       450.57 o                         
   0 -10   3      23562.09      23351.27       864.19 o                         
   0 -10   2        141.08        279.04       377.21 o                         
   0  10  -1      27728.95      28679.35       789.84 o                         
   0 -10   0       1049.72       1273.30       382.42 o                         
   0 -10  -1       9763.01      10371.95       577.52 o                         
   0 -10  -2       1703.67       3614.19      1822.57 o                         
   0 -10  -3      14649.78      15888.35       626.71 o                         
   0 -10  -4      16498.35      17370.26       608.47 o                         
   0 -10  -5       8024.02       8280.83       643.45 o                         
   0  10   6       4118.24       4207.48       594.93 o                         
   0 -10  -7       1356.48        473.39      1628.90 o                         
   0 -10  -8        109.94        500.23       529.56 o                         
   0 -10  -9       1209.36        736.57      1733.96 o                         
   0 -10 -10       7109.81       7662.79       986.97 o                         
   0  10  11        156.27       1223.50      1097.90 o                         
   0  11  -8       1107.43         21.79      2543.13 o                         
   0 -11   7       2869.62       2792.45       662.53 o                         
   0 -11   6       1476.07       1485.33      1665.42 o                         
   0  11  -5        686.28        859.38       581.34 o                         
   0 -11   4        777.67        977.77      1350.09 o                         
   0 -11   3       3302.73       3390.92       527.39 o                         
   0 -11   2       3311.87       4001.34       746.23 o                         
   0  11  -1         82.11        159.72       487.60 o                         
   0 -11   0       9613.60      10149.70       713.44 o                         
   0  11   1        249.20        219.54       527.06 o                         
   0  11   2      26368.51      28079.31       813.00 o                         
   0 -11  -3       1048.38       2168.45      1016.10 o                         
   0 -11  -4      23046.57      24486.92       841.33 o                         
   0  11   5       2904.16       2966.56       675.97 o                         
   0 -11  -6       1069.74       1174.93       757.12 o                         
   0 -11  -7       3405.53       3492.94       668.55 o                         
   0  11   8       1938.42       1746.19      1432.14 o                         
   0  11   9      23182.81      24880.38      1043.28 o                         
   0  12  -7        126.38         -6.83      2742.12 o                         
   0 -12   6       1048.16       1076.11       670.48 o                         
   0 -12   5       2205.30       3799.69      1336.58 o                         
   0 -12   4         37.83        189.40       712.27 o                         
   0 -12   3       4147.54       4340.91      1279.60 o                         
   0  12  -2       3258.33       3027.17       659.70 o                         
   0 -12   1        225.19        651.66       886.15 o                         
   0 -12   0         13.87        136.75       542.36 o                         
   0  12   1        729.34       2053.14       766.32 o                         
   0 -12  -2        247.90        412.09       604.15 o                         
   0  12   3       6651.07       7376.11       819.50 o                         
   0 -12  -4       1911.47       2530.50       987.41 o                         
   0 -12  -5       3854.73       4889.71       766.76 o                         
   0 -12  -6       3218.61       3299.68       794.45 o                         
   0 -12  -7       3491.55       3558.03       862.33 o                         
   0  12   8       7766.47       8192.59       991.32 o                         
   0  13  -4        772.10       1886.70      2237.79 o                         
   0 -13   3        959.05        715.48       777.94 o                         
   0 -13   2        844.89       1455.77      1582.94 o                         
   0  13  -1        124.65        287.46       693.68 o                         
   0 -13   0       3516.08       4292.09      1056.59 o                         
   0  13   1        379.82        458.12       672.77 o                         
   0 -13  -2      11009.44      11274.75      1005.16 o                         
   0  13   3        163.55        222.37       686.09 o                         
   0 -13  -4       1742.15       1859.14       878.42 o                         
   0 -13  -5       1154.02       1458.77      1089.62 o                         
   0 -13  -6       4561.58       5484.11       886.53 o                         
  -1  13   4         12.39        407.73       730.07 o                         
  -1  13   3       4919.75       5076.51       991.34 o                         
  -1  13   2         28.16        313.35       712.55 o                         
  -1  13   1       1297.23       2534.02      1251.48 o                         
  -1  13   0       2390.61       2833.50       795.16 o                         
  -1  13  -1         80.12        327.72      1670.07 o                         
   1 -13   2       1060.44       1148.72       688.64 o                         
  -1  13  -3        577.35       1806.94      2423.72 o                         
  -1  12   7       2943.31       5610.03      1026.56 o                         
   1 -12  -6       6153.66       7315.98       857.56 o                         
   1 -12  -5        143.13        884.52       866.33 o                         
   1 -12  -4       4452.45       5992.55       948.57 o                         
   1 -12  -3       1469.91       1844.58       669.33 o                         
   1 -12  -2      23111.08      24020.67      1068.33 o                         
   1 -12  -1         16.41         41.59       618.06 o                         
   1 -12   0      12651.39      13474.22      1009.36 o                         
   1 -12   1        281.98        279.29       698.83 o                         
  -1  12  -2       5406.74       5449.67      1271.17 o                         
   1 -12   3       1578.24       1631.43       645.99 o                         
  -1  12  -4          5.93        360.32      2882.05 o                         
   1 -12   5       5528.60       5597.37       837.07 o                         
  -1  12  -6        492.74        480.75      2952.24 o                         
  -1  11   8       7301.95       6020.48       702.59 o                         
  -1  11   7       5078.89       5272.73       753.91 o                         
  -1  11   6        834.79       1172.46       761.97 o                         
   1 -11  -5       2280.93       2622.84       708.53 o                         
   1 -11  -4       1823.03       1877.44       724.85 o                         
   1 -11  -3       5239.35       5572.74       722.82 o                         
   1 -11  -2         89.65        114.07       580.73 o                         
  -1  11   1       6633.52       7427.48       789.41 o                         
   1 -11   0        446.13        579.31       545.97 o                         
  -1  11  -1       4254.51       5153.72       752.12 o                         
   1 -11   2       7820.75       7685.64       641.85 o                         
   1 -11   3      10399.68      10114.48      1231.15 o                         
   1 -11   4          2.20        161.31       503.89 o                         
  -1  11  -5       3571.03       4278.80      1240.53 o                         
   1 -11   6       1143.99        982.12       637.85 o                         
  -1  11  -7        104.90       -899.77      2610.22 o                         
   1 -11   8       6180.72       5045.32      3328.84 o                         
  -1  10  10         38.19        592.97      1528.34 o                         
  -1  10   9      22845.76      24572.77       891.17 o                         
   1 -10  -8       2738.76       2885.43      1417.14 o                         
   1 -10  -7       3719.04       3907.72       575.72 o                         
   1 -10  -6       1134.46       1158.42       618.12 o                         
  -1  10   5       1513.12       2071.89       571.89 o                         
   1 -10  -4      22738.51      23532.74       851.14 o                         
   1 -10  -3        278.47        416.71       714.43 o                         
   1 -10  -2      23113.69      23744.46       800.21 o                         
   1 -10  -1        556.18        489.01       434.94 o                         
   1 -10   0       3848.91       4594.97       664.19 o                         
   1 -10   1          4.00        106.04       458.22 o                         
   1 -10   2        850.98       1073.09       646.36 o                         
   1 -10   3       6951.74       7075.06       522.38 o                         
  -1  10  -4       1537.74       1184.99      1047.23 o                         
  -1  10  -5       2231.03       2211.89       558.91 o                         
   1 -10   6       2791.05       3663.67      1560.82 o                         
  -1  10  -7       4091.98       3637.42       625.45 o                         
  -1  10  -8       1542.22       2991.21      2334.22 o                         
   1 -10   9       5939.51       5727.20      3142.51 o                         
  -1   9  11         31.28       -349.61      1286.55 o                         
  -1   9  10       4530.47       4596.48       714.29 o                         
   1  -9  -9        105.98        682.78      1733.87 o                         
   1  -9  -8        237.77        751.56       476.65 o                         
  -1   9   7         81.38        774.54      1222.71 o                         
   1  -9  -6       4673.72       4592.79       482.11 o                         
  -1   9   5       2134.20       2673.02       881.57 o                         
   1  -9  -4      19813.35      20674.13       533.11 o                         
  -1   9   3      17932.53      17401.46       712.29 o                         
   1  -9  -2        981.41       1585.70       595.34 o                         
  -1   9   1      12585.87      12482.98       585.36 o                         
   1  -9   0       2356.49       2252.81       279.37 o                         
   1  -9   1      28910.42      29521.48       748.58 o                         
   1  -9   2        528.82        417.62       358.49 o                         
   1  -9   3      20276.89      20521.52       883.73 o                         
   1  -9   4       2842.69       2511.30       283.67 o                         
  -1   9  -5       6179.45       5153.46      1010.47 o                         
  -1   9  -6       2608.93       2596.55       301.94 o                         
  -1   9  -7       2329.22       3020.18      1449.32 o                         
   1  -9   8      10885.21      10708.36       412.13 o                         
  -1   9  -9        250.90        947.78      2014.45 o                         
   1  -9  10       3848.04       3272.24      2842.04 o                         
  -1   8  12       2753.03       1929.71       987.85 o                         
   1  -8 -11      21445.84      21843.36       910.19 o                         
   1  -8  -9       1259.74       1561.37       480.07 o                         
   1  -8  -8          8.22         51.01       358.83 o                         
  -1   8   7        914.73       1121.91       436.68 o                         
   1  -8  -5       3629.53       3556.32       383.37 o                         
  -1   8   4      12334.42      11820.34      1127.99 o                         
   1  -8  -3        699.04        962.16       327.98 o                         
   1  -8  -2       1449.51       1853.03       441.12 o                         
   1  -8   0       3073.49       2778.77       430.35 o                         
  -1   8  -1          9.20         58.61       165.16 o                         
   1  -8   2      19709.60      19942.40       659.02 o                         
  -1   8  -3         13.75         62.94       208.27 o                         
  -1   8  -4      11223.12      11598.85       724.27 o                         
  -1   8  -5       4071.69       3934.56       252.17 o                         
   1  -8   6      12151.83      12091.29      1200.92 o                         
   1  -8   7        237.75        287.47       283.06 o                         
   1  -8   8       3640.12       4392.48      1176.23 o                         
   1  -8   9       4333.34       4273.15       409.12 o                         
  -1   8 -10        353.67       1199.89      1884.34 o                         
   1  -8  11       6098.17       6405.54      3009.85 o                         
  -1   7  12       9778.91       7829.09       971.77 o                         
   1  -7 -11       1887.02       2267.55       849.25 o                         
   1  -7 -10         67.92        170.40       338.32 o                         
   1  -7  -9          3.88          7.36       231.48 o                         
   1  -7  -8        402.15        366.18       252.86 o                         
   1  -7  -7        121.45         93.34       207.66 o                         
  -1   7   6      37761.00      38664.68       463.93 o                         
  -1   7   5          8.38         23.01       167.97 o                         
   1  -7  -4       8208.98       8538.71       192.49 o                         
   1  -7  -3       2810.00       2170.34       818.80 o                         
   1  -7  -2        329.63        544.89       327.78 o                         
   1  -7  -1       8617.76       8823.21       587.39 o                         
   1  -7   0       1810.00       1697.34      1095.82 o                         
   1  -7   1      30906.18      29812.88       849.99 o                         
  -1   7  -2       3637.29       3543.64       124.43 o                         
  -1   7  -3       1056.78        904.15       530.16 o                         
   1  -7   4         65.83        109.44       185.62 o                         
   1  -7   5       1099.34       1402.10       557.46 o                         
  -1   7  -6       7411.31       7326.72       283.69 o                         
  -1   7  -7       9268.37      10289.04      1097.25 o                         
  -1   7  -8       2279.86       2462.20       302.24 o                         
  -1   7  -9       1218.28        699.24      1228.73 o                         
  -1   7 -10       1409.58       1611.22       381.11 o                         
   1  -7  11       1789.67       2379.90      1377.89 o                         
   1  -7  12         57.88        434.71       480.93 o                         
  -1   6  13       6279.97       5452.00       553.70 o                         
   1  -6 -12       4708.12       4254.18       499.42 o                         
   1  -6 -11       5857.01       5944.87       415.87 o                         
   1  -6 -10       1179.26       1092.29       409.95 o                         
   1  -6  -9       4111.74       4205.44       313.76 o                         
  -1   6   8         82.63         33.97       218.14 o                         
   1  -6  -7      19404.77      19864.77       415.90 o                         
   1  -6  -6       2168.78       2037.41       192.04 o                         
   1  -6  -5        713.89        708.09       200.70 o                         
   1  -6  -4         17.91         96.72       105.44 o                         
   1  -6  -3        229.77        399.57       124.69 o                         
  -1   6   2       8355.12       7976.70        95.11 o                         
   1  -6  -1      15042.83      15087.54       296.84 o                         
  -1   6   0        294.93        333.43        67.86 o                         
   1  -6   2      14511.49      14931.03       565.40 o                         
   1  -6   3        545.59        524.45       126.11 o                         
   1  -6   4       7301.14       7393.08       463.56 o                         
   1  -6   5       2822.69       2701.32       179.19 o                         
   1  -6   6      12234.68      12072.55       608.64 o                         
   1  -6   7       5451.09       5444.62       265.75 o                         
   1  -6   8       1273.91       1026.89       936.04 o                         
   1  -6   9       2200.22       2367.89       288.83 o                         
   1  -6  10       3644.73       3331.60      1090.05 o                         
   1  -6  11       8930.05       8555.81       455.06 o                         
  -1   6 -12        813.72       1665.61      1777.31 o                         
   1  -6  13       2557.18       2568.52       527.45 o                         
  -1   5  13      10120.29       9183.01       556.79 o                         
   1  -5 -12       1516.05       1641.56       420.20 o                         
  -1   5  11        332.86        479.18       407.88 o                         
   1  -5 -10       2174.24       2069.66       339.11 o                         
   1  -5  -9        428.71        347.94       221.18 o                         
   1  -5  -8      65348.46      66306.95       604.99 o                         
   1  -5  -7       1165.96        924.97       180.80 o                         
   1  -5  -6      55611.09      55839.93       464.98 o                         
  -1   5   5        147.17        132.51       133.51 o                         
   1  -5  -4       2515.50       2566.24       151.65 o                         
   1  -5  -3         22.54         69.64        88.67 o                         
   1  -5  -2       7782.01       7683.59       245.29 o                         
  -1   5   1      25328.17      25727.91       245.37 o                         
  -1   5   0       4560.95       4473.93       146.15 o                         
  -1   5  -1       3029.07       3062.97        96.38 o                         
  -1   5  -2        364.33        345.40        89.16 o                         
   1  -5   3       5874.70       5707.44       405.12 o                         
   1  -5   4        328.85        385.46       130.81 o                         
   1  -5   5       3979.22       4077.24       346.75 o                         
  -1   5  -6         98.77        189.23       179.17 o                         
  -1   5  -7       3270.30       3407.06       587.75 o                         
  -1   5  -8        417.80        414.31       217.80 o                         
   1  -5   9       1581.06       1747.62       661.76 o                         
  -1   5 -10       1242.36       1200.88       295.32 o                         
   1  -5  11        610.28       1103.81      1312.23 o                         
   1  -5  12       3557.97       3319.27       444.55 o                         
  -1   5 -13        779.83        569.60      1856.77 o                         
   1  -4 -14       6716.58       6446.16       588.91 o                         
  -1   4  13       3701.04       3897.15       510.99 o                         
  -1   4  12       2914.41       2996.58       441.66 o                         
   1  -4 -11       1723.78       2108.63       351.04 o                         
  -1   4  10       7299.88       6969.93       403.81 o                         
   1  -4  -9      11803.39      11752.01       352.03 o                         
  -1   4   8       4885.10       4730.76       252.75 o                         
   1  -4  -7       1256.87       1242.72       208.19 o                         
  -1   4   6        733.24        679.77       132.29 o                         
   1  -4  -5       1284.28       1411.59       156.81 o                         
  -1   4   4       5810.33       5955.17       113.20 o                         
   1  -4  -3      77589.22      81672.09       354.67 o                         
   1  -4  -2       1626.87       1659.26        76.17 o                         
   1  -4  -1      87258.61      87723.82       437.93 o                         
   1  -4   0        938.69        965.04       130.94 o                         
  -1   4  -1       3189.21       3306.58       329.78 o                         
   1  -4   2       1846.30       1910.02        95.23 o                         
   1  -4   3       1600.14       1708.53       100.20 o                         
  -1   4  -4      67687.87      68107.23       559.99 o                         
  -1   4  -5       4492.42       4562.48       163.33 o                         
   1  -4   6      12050.24      11878.90       355.84 o                         
   1  -4   7       1416.11       1362.15       180.85 o                         
   1  -4   8        995.41       1502.70       490.50 o                         
   1  -4   9       4497.88       4561.79       264.82 o                         
  -1   4 -10       2929.94       2687.59       804.11 o                         
  -1   4 -11       2989.55       2689.80       326.93 o                         
   1  -4  12        470.43       1206.21      1349.19 o                         
   1  -4  13        335.81        559.59       442.42 o                         
   1  -4  14        592.55       1256.88      2013.74 o                         
   1  -3 -14        470.28        379.24       434.87 o                         
  -1   3  13       6603.37       6048.70       499.54 o                         
  -1   3  12       1731.44       1846.58       421.74 o                         
   1  -3 -11      21963.94      20992.34       501.33 o                         
  -1   3  10      26085.01      25914.04       439.08 o                         
   1  -3  -9      30642.05      29689.07      1059.85 o                         
   1  -3  -8      51034.57      51633.47       435.72 o                         
   1  -3  -7        733.51        817.80       169.14 o                         
   1  -3  -6       9680.69       9889.08       235.08 o                         
  -1   3   5        218.86        182.59       110.43 o                         
   1  -3  -4      44490.64      45981.35       270.95 o                         
  -1   3   3      10995.43      11760.35       121.87 o                         
   1  -3  -2       5759.86       6141.16       106.11 o                         
  -1   3   1       5240.16       5223.73       106.59 o                         
   1  -3   0       4540.58       4756.80       184.76 o                         
  -1   3  -1      11511.51      12047.10        92.01 o                         
   1  -3   2      20610.34      20955.75       441.53 o                         
   1  -3   3       3908.96       4082.22        92.20 o                         
   1  -3   4      13358.28      14038.77       161.07 o                         
   1  -3   5      42244.52      42462.15       747.43 o                         
  -1   3  -6       1820.86       1876.32       143.94 o                         
  -1   3  -7       8484.08       8374.06       274.45 o                         
  -1   3  -8       2296.40       2261.33       193.91 o                         
   1  -3   9      16760.46      16071.95       622.19 o                         
   1  -3  10       4673.45       4505.24       286.85 o                         
  -1   3 -11       6030.66       6388.81       917.80 o                         
   1  -3  12       3991.16       3584.56       376.26 o                         
   1  -3  13       1192.37        484.68      1468.66 o                         
   1  -3  14       5682.22       5163.09       481.47 o                         
  -1   2  14        370.20        725.64       519.00 o                         
  -1   2  13        144.10        192.84       337.59 o                         
  -1   2  12       1422.94       1437.83       380.62 o                         
   1  -2 -11         59.60        244.52       369.59 o                         
  -1   2  10      28562.15      27773.34       491.51 o                         
   1  -2  -9        352.33        609.95       271.50 o                         
  -1   2   8       4625.00       4381.57       211.23 o                         
  -1   2   7       6113.75       6182.55       224.12 o                         
   1  -2  -6       1051.21       1084.41       136.98 o                         
   1  -2  -5     101010.27     103214.67       438.21 o                         
  -1   2   4          3.16         72.83        80.64 o                         
  -1   2   3     325150.94     356804.03       776.57 o                         
  -1   2   2        828.94        913.75        62.78 o                         
  -1   2   1      59394.12      62030.93       249.71 o                         
  -1   2   0       9611.67      10169.95       120.07 o                         
  -1   2  -1      17748.10      18428.69       267.70 o                         
   1  -2   2      76286.74      81971.70       234.03 o                         
  -1   2  -3       7314.12       7849.88       326.93 o                         
  -1   2  -4      34241.60      35481.48       231.94 o                         
   1  -2   5         13.10         42.44       109.98 o                         
  -1   2  -6      10453.37      10115.02       404.68 o                         
   1  -2   7        149.72        120.63       146.26 o                         
  -1   2  -8       2421.77       2240.43       334.52 o                         
   1  -2   9        237.33        326.68       201.48 o                         
   1  -2  10       6011.92       5487.86       594.44 o                         
   1  -2  11        684.73        644.52       263.09 o                         
  -1   2 -12       1188.85        950.51      1046.67 o                         
  -1   2 -13        922.83        697.40       383.49 o                         
   1  -2  14        480.93        912.36      1978.23 o                         
   1  -1 -14        598.25        211.36       407.28 o                         
   1  -1 -13       5344.96       4675.64       486.98 o                         
   1  -1 -12       2702.85       2530.93       315.32 o                         
  -1   1  11      13655.43      12851.68       431.74 o                         
  -1   1  10       7579.93       7375.91       404.68 o                         
  -1   1   9       1650.01       1663.37       317.22 o                         
   1  -1  -8        527.94        846.43       249.49 o                         
  -1   1   7        667.50        578.82       147.61 o                         
  -1   1   6       2518.42       2472.46       204.50 o                         
   1  -1  -5       7895.94       8031.29       136.01 o                         
   1  -1  -4       6971.61       7103.04       127.17 o                         
   1  -1  -3       2049.30       2123.09        79.12 o                         
   1  -1  -2      15491.92      15528.07       124.59 o                         
  -1   1   1        835.40        889.70        47.15 o                         
  -1   1   0     102970.94     109190.48       343.94 o                         
   1  -1   1       2123.10       2306.65        52.42 o                         
  -1   1  -2     239908.47     250004.98       701.36 o                         
   1  -1   3      24741.61      25619.83       137.13 o                         
  -1   1  -4      30775.27      30461.49       392.23 o                         
   1  -1   5       5653.77       5737.92       124.66 o                         
   1  -1   6       1260.59       1235.27       141.38 o                         
   1  -1   7      71993.87      69026.85       587.24 o                         
  -1   1  -8        170.26        206.77       186.58 o                         
   1  -1   9      37138.49      35453.16       427.76 o                         
  -1   1 -10       3939.91       3891.70       272.44 o                         
   1  -1  11       5435.59       5567.49       523.38 o                         
  -1   1 -12       2669.16       2776.47       341.14 o                         
   1  -1  13        357.83        655.84      1191.39 o                         
   1  -1  14       3900.04       3814.15       463.30 o                         
   1  -1  15        331.21       -413.98      3162.92 o                         
  -1   0  14       1402.81       1636.74       791.93 o                         
   1   0 -13       2543.83       2737.08       382.89 o                         
   1   0 -12      11529.85      11254.84       476.06 o                         
   1   0 -11       2256.23       2673.77       592.86 o                         
   1   0 -10      11323.04      11265.45       403.18 o                         
  -1   0   9        142.91        198.43       357.66 o                         
  -1   0   8       7436.32       7080.95       821.83 o                         
  -1   0   7      13489.44      13374.29       276.42 o                         
   1   0  -6       4215.80       4138.59       151.05 o                         
  -1   0   5      81147.49      80730.84       422.68 o                         
  -1   0   4       2317.43       2245.15        95.59 o                         
  -1   0   3       1693.24       1776.39       102.78 o                         
   1   0  -2         50.90         72.71        68.38 o                         
   1   0  -1       6159.40       6261.06        96.05 o                         
  -1   0   0       5534.52       5598.35        90.44 o                         
  -1   0  -1       4932.36       5326.59        92.08 o                         
   1   0   2      15876.42      16342.49       104.63 o                         
   1   0   3      19740.33      20357.28       243.02 o                         
  -1   0  -4        567.40        546.48        73.74 o                         
   1   0   5      17202.60      17353.44       377.46 o                         
   1   0   6        171.91        214.20       123.34 o                         
   1   0   7      17651.66      18587.66       941.39 o                         
   1   0   8      66658.48      63704.58       595.63 o                         
   1   0   9       4693.27       4435.67       225.64 o                         
   1   0  10      24620.20      23422.00       476.08 o                         
   1   0  11       1288.57       1190.98       274.12 o                         
  -1   0 -12      16641.34      16197.95       647.18 o                         
   1   0  13        380.22        549.90       353.53 o                         
  -1   0 -14       6823.01       7384.73      1226.82 o                         
  -1   0 -15       3536.53       3267.36       505.47 o                         
   1   1 -14        110.62         97.02       396.91 o                         
  -1  -1  13       5958.89       6057.58       840.12 o                         
  -1  -1  12       1452.44       1644.50       353.64 o                         
  -1  -1  11       1665.97       1998.17       396.60 o                         
  -1  -1  10       1978.31       2610.50       820.05 o                         
   1   1  -9        271.52        295.85       339.08 o                         
  -1  -1   8       4862.29       4672.31       578.82 o                         
   1   1  -7      14467.48      14470.67       226.86 o                         
   1   1  -6        645.88        684.43       215.28 o                         
   1   1  -5      18146.44      18020.04       210.09 o                         
   1   1  -4       4336.02       4392.35       159.16 o                         
   1   1  -3          9.40         33.20        74.74 o                         
   1   1  -2      14605.95      14559.53       149.20 o                         
   1   1  -1         65.40         58.67        71.60 o                         
  -1  -1   0     166810.20     166690.52       929.46 o                         
  -1  -1  -1       1116.37       1182.96        66.25 o                         
   1   1   2      32092.26      33680.40       157.54 o                         
  -1  -1  -3       1736.27       1753.41        79.14 o                         
  -1  -1  -4       5220.66       5467.76       135.07 o                         
   1   1   5      27288.84      27713.01       253.05 o                         
   1   1   6      13702.33      13338.30       271.87 o                         
  -1  -1  -7      28795.38      29091.08       277.96 o                         
   1   1   8       2579.64       2626.50       331.16 o                         
   1   1   9       5969.23       5657.96       345.40 o                         
   1   1  10        472.18        457.19       237.96 o                         
   1   1  11       3552.34       3698.85       367.27 o                         
   1   1  12       1284.96       1171.06       307.44 o                         
   1   1  13      13488.71      12682.58       724.33 o                         
  -1  -1 -14        803.83        659.26       401.71 o                         
   1   1  15       4140.27       4476.61      1561.08 o                         
  -1  -2  14       4037.88       4532.49      2514.89 o                         
  -1  -2  13          8.64         55.91       379.53 o                         
   1   2 -12      10860.25      10206.89      1013.99 o                         
  -1  -2  11       5250.56       5024.21       354.72 o                         
  -1  -2  10       5644.58       5756.10       384.72 o                         
  -1  -2   9       2827.37       2865.77       880.05 o                         
  -1  -2   8      22973.95      22042.01       458.92 o                         
  -1  -2   7       6165.81       6242.47      1242.53 o                         
  -1  -2   6        445.06        417.35       117.54 o                         
  -1  -2   5       3792.98       3730.04       278.41 o                         
  -1  -2   4        272.20        282.79       102.98 o                         
   1   2  -3       1358.52       1505.45       130.57 o                         
  -1  -2   2       2678.87       2701.73        98.07 o                         
  -1  -2   1       8431.55       8518.74       146.41 o                         
   1   2   0       1198.00       1273.20        99.56 o                         
   1   2   1      19217.19      19638.83       150.63 o                         
   1   2   2        967.76        980.07        66.26 o                         
   1   2   3        280.84        417.61        85.69 o                         
   1   2   4        797.82        788.54        82.24 o                         
  -1  -2  -5      86371.03      88699.27       362.40 o                         
  -1  -2  -6      18797.46      18898.35       188.39 o                         
   1   2   7      24879.97      24654.51       346.09 o                         
  -1  -2  -8      11758.29      10736.13       446.04 o                         
   1   2   9       3587.65       3348.78       430.07 o                         
  -1  -2 -10      13492.78      13486.54       344.94 o                         
  -1  -2 -11       8417.91       7557.66       603.90 o                         
   1   2  12      12793.47      12443.10       489.29 o                         
  -1  -2 -13        822.06        963.42       341.06 o                         
  -1  -2 -14        883.37       1411.78       759.45 o                         
   1   2  15        987.88        880.08       441.29 o                         
  -1  -3  14       3166.13       3338.20       498.60 o                         
  -1  -3  13       2209.48       3732.07      1722.15 o                         
  -1  -3  12        872.05        863.45       346.56 o                         
  -1  -3  11       1304.68       1542.38       807.20 o                         
  -1  -3  10        212.03        258.27       274.96 o                         
   1   3  -9      10132.31       9922.26       473.07 o                         
  -1  -3   8        416.27        423.19       138.81 o                         
  -1  -3   7      32449.95      31079.12       418.75 o                         
  -1  -3   6       4445.85       4931.96       820.83 o                         
   1   3  -5        410.88        385.74       128.46 o                         
  -1  -3   4       1896.89       2097.12       322.92 o                         
  -1  -3   3       8300.64       8242.73       154.39 o                         
  -1  -3   2      79316.20      79457.84       286.50 o                         
  -1  -3   1       2018.58       2070.14        95.27 o                         
   1   3   0      14713.86      14773.43       176.63 o                         
   1   3   1         30.37         97.46        78.15 o                         
   1   3   2       5922.18       6625.09       118.46 o                         
   1   3   3       1281.51       1322.39        77.45 o                         
  -1  -3  -4       4380.68       4419.18       139.24 o                         
   1   3   5      14500.43      14521.22       180.01 o                         
  -1  -3  -6       8159.55       8415.65       179.06 o                         
   1   3   7         21.78         65.74       119.73 o                         
  -1  -3  -8        323.85        246.32       249.99 o                         
   1   3   9        988.93        986.47       401.91 o                         
   1   3  10       2784.53       2819.92       437.08 o                         
   1   3  11      24490.88      23256.19       503.86 o                         
   1   3  12       2106.20       1995.51       584.83 o                         
   1   3  13      16859.79      16080.09       560.50 o                         
   1   3  14        355.75        422.40       378.78 o                         
   1   3  15       6271.51       6549.40       792.57 o                         
   1   4 -14       3716.37       3023.20      2387.14 o                         
  -1  -4  13       2319.90       2358.17       479.62 o                         
  -1  -4  12       5396.56       6189.92      1441.72 o                         
  -1  -4  11         87.37        131.02       356.94 o                         
   1   4 -10      11080.39      10467.85       737.89 o                         
  -1  -4   9         48.63        159.64       238.65 o                         
  -1  -4   8      11363.07      10877.94       357.88 o                         
   1   4  -7       1644.96       1693.92       150.14 o                         
  -1  -4   6       3952.57       3931.15       337.74 o                         
   1   4  -5        603.46        586.40       128.56 o                         
  -1  -4   4       2712.82       2420.25       124.90 o                         
  -1  -4   3       3610.60       3824.80       198.73 o                         
  -1  -4   2      26212.17      26506.56       182.89 o                         
   1   4  -1        266.51        575.26       138.41 o                         
  -1  -4   0        459.55        478.98        90.89 o                         
   1   4   1       1790.16       2111.36       125.06 o                         
  -1  -4  -2          1.58         77.98        85.65 o                         
   1   4   3      69191.81      70299.17       317.29 o                         
   1   4   4       1592.29       1595.23        97.18 o                         
   1   4   5      32866.40      33600.36       286.97 o                         
   1   4   6       3699.20       3800.32       137.55 o                         
   1   4   7        276.65        560.72       168.18 o                         
   1   4   9       5689.06       5393.65       263.61 o                         
   1   4  10      17981.01      17399.68       416.40 o                         
   1   4  11        180.09        326.31       458.96 o                         
   1   4  12       1973.64       2601.87       434.56 o                         
   1   4  13        171.50        135.50       368.48 o                         
   1   4  14        788.30       1704.78       542.48 o                         
  -1  -5  13       1027.04        395.95      1864.66 o                         
   1   5 -12        963.29       1263.59       460.58 o                         
   1   5 -11       8173.06       7732.50      1378.52 o                         
  -1  -5  10        861.77       1103.04       345.09 o                         
  -1  -5   9      36128.60      35849.57       919.12 o                         
  -1  -5   8       6037.10       6021.73       245.13 o                         
  -1  -5   7      21857.35      21112.94       483.81 o                         
  -1  -5   6         14.38        127.44       137.57 o                         
  -1  -5   5      46865.34      44735.50       576.41 o                         
   1   5  -4      13147.68      13250.27       185.20 o                         
  -1  -5   3          0.03         49.02       128.89 o                         
  -1  -5   2      45245.70      44832.16       439.59 o                         
   1   5  -1       1883.57       1831.24       123.11 o                         
  -1  -5   0       4021.38       4178.18       145.75 o                         
  -1  -5  -1        408.71        406.33       125.76 o                         
   1   5   2       4289.62       4487.01       155.32 o                         
  -1  -5  -3        694.67        646.16        90.22 o                         
   1   5   4      10971.63      11274.27       215.14 o                         
  -1  -5  -5         16.64         64.64       112.42 o                         
   1   5   6       1895.55       1915.34       174.74 o                         
  -1  -5  -7       1294.73       1203.48       151.76 o                         
  -1  -5  -8       8597.02       8887.92       252.23 o                         
  -1  -5  -9      10890.29      10673.00       804.27 o                         
  -1  -5 -10      10541.54      10207.71       353.35 o                         
   1   5  11      13474.24      12292.61       454.83 o                         
   1   5  12       1680.30       1626.00       482.84 o                         
   1   5  13       2264.72       2405.06       523.65 o                         
   1   5  14       1931.33       1751.95       424.85 o                         
   1   6 -13        702.31        870.53       528.36 o                         
  -1  -6  12        211.16         56.28      1747.75 o                         
   1   6 -11       2049.69       2254.23       449.43 o                         
  -1  -6  10       1323.01       1777.82      1195.74 o                         
  -1  -6   9       2066.53       2114.28       340.34 o                         
  -1  -6   8       6577.35       6385.31       554.99 o                         
  -1  -6   7         18.29         -6.91       200.75 o                         
  -1  -6   6      21008.12      21163.29       449.02 o                         
   1   6  -5        172.81        231.82       150.25 o                         
  -1  -6   4      83749.55      81997.01       794.49 o                         
  -1  -6   3        545.33        546.39       139.09 o                         
   1   6  -1       3613.42       3558.35       241.46 o                         
   1   6   0       3513.90       3522.26       130.35 o                         
   1   6   1      68712.28      69160.24       335.85 o                         
   1   6   2          3.42        105.94       114.49 o                         
   1   6   3      91635.77      91747.37       497.61 o                         
  -1  -6  -4        105.47        206.13       135.10 o                         
  -1  -6  -5       4547.01       4653.34       221.04 o                         
  -1  -6  -6         87.11        122.79       167.65 o                         
  -1  -6  -7       1054.41       1096.06       197.59 o                         
   1   6   8       9152.95       8830.80       229.68 o                         
   1   6   9       4034.24       4016.84       274.61 o                         
   1   6  10       1806.36       1574.14       414.60 o                         
   1   6  11         52.03        170.18       409.08 o                         
   1   6  12        578.83        369.25       452.54 o                         
   1   6  13        279.03        696.24       573.24 o                         
   1   6  14       4404.71       3857.75       607.32 o                         
  -1  -7  12       1681.82       1460.70       507.53 o                         
  -1  -7  11       5358.02       4093.67      1407.53 o                         
   1   7 -10       1752.38       1830.63       439.97 o                         
   1   7  -9       4853.08       4074.47      1250.34 o                         
   1   7  -8        920.21        972.24       304.33 o                         
   1   7  -7       2058.81       1922.50       755.01 o                         
  -1  -7   6         86.51        -22.85       252.78 o                         
  -1  -7   5       5644.89       6043.92       488.53 o                         
  -1  -7   4       2505.92       2293.48       172.54 o                         
  -1  -7   3      16402.93      15097.19       533.91 o                         
   1   7  -2       1006.60       1038.95       162.65 o                         
  -1  -7   1       8345.38       7978.34       685.73 o                         
   1   7   0      10453.37      10162.22       246.06 o                         
  -1  -7  -1      38304.38      36920.37       268.77 o                         
  -1  -7  -2      17826.87      18177.30       265.77 o                         
   1   7   3       4595.57       4301.69       170.03 o                         
   1   7   4       6419.22       6554.52       258.49 o                         
   1   7   5        489.30        528.85       168.25 o                         
  -1  -7  -6      34077.19      34593.05       476.57 o                         
   1   7   7        132.65        139.08       191.19 o                         
  -1  -7  -8      56058.31      58052.88       575.32 o                         
  -1  -7  -9       9969.46       9131.78       897.94 o                         
   1   7  10       4893.17       4597.09       369.57 o                         
   1   7  11       1162.63       1317.58       435.92 o                         
   1   7  12        156.67        248.81       461.72 o                         
  -1  -7 -13      10409.33       9831.76       620.73 o                         
   1   8 -11       6360.44       6413.04       526.23 o                         
   1   8 -10        759.01       1355.13      1338.09 o                         
  -1  -8   9        636.27        580.07       405.93 o                         
  -1  -8   8       6785.21       4856.78      1233.12 o                         
  -1  -8   7       3708.67       3715.24       340.20 o                         
   1   8  -6      28890.29      28269.61       836.82 o                         
  -1  -8   5       1059.53        885.27       259.62 o                         
  -1  -8   4      20237.37      19724.40       690.21 o                         
  -1  -8   3         15.59        104.50       204.51 o                         
   1   8  -2      20588.59      20981.54       614.51 o                         
  -1  -8   1       7434.50       7598.63       253.42 o                         
  -1  -8   0      20050.72      20755.66       765.98 o                         
  -1  -8  -1      36371.25      35552.35       340.24 o                         
  -1  -8  -2      13773.55      13934.65      1035.50 o                         
  -1  -8  -3       1994.92       1885.00       191.56 o                         
   1   8   4       1991.60       1862.18       187.47 o                         
   1   8   5       1487.69       1536.76       265.45 o                         
  -1  -8  -6       1551.66       1609.99       213.05 o                         
  -1  -8  -7      25869.68      26320.29       432.78 o                         
   1   8   8        325.52        251.26       226.60 o                         
   1   8   9       5801.54       6129.89       353.88 o                         
   1   8  10       1094.20       1070.23       440.96 o                         
   1   8  11       4583.32       4663.39       475.06 o                         
   1   8  12       4246.95       4386.21       519.94 o                         
  -1  -8 -13       7157.14       6225.97       589.64 o                         
  -1  -9  11       1305.53       2101.60      1799.45 o                         
   1   9 -10       1795.91       1954.09       484.73 o                         
  -1  -9   9        643.86        192.66      1338.89 o                         
   1   9  -8        833.42       1007.35       357.69 o                         
   1   9  -7       2008.55       2426.15      1206.07 o                         
  -1  -9   6       3162.74       3088.13       335.46 o                         
   1   9  -5       5925.60       6261.30       700.23 o                         
   1   9  -4          3.24          5.53       256.71 o                         
  -1  -9   3      14267.86      14231.53       613.97 o                         
   1   9  -2       1715.97       1545.81       259.76 o                         
  -1  -9   1      52495.87      52134.73       747.22 o                         
  -1  -9   0       1574.32       1570.01       228.00 o                         
  -1  -9  -1      23670.79      23071.15       612.67 o                         
   1   9   2       4693.27       4902.44       253.40 o                         
  -1  -9  -3       5342.57       5062.92       833.02 o                         
   1   9   4      15798.10      15948.27       318.27 o                         
  -1  -9  -5        968.56        814.76       218.56 o                         
   1   9   6      55030.92      56634.64       646.72 o                         
  -1  -9  -7        215.12        218.73       233.35 o                         
  -1  -9  -8       3205.37       3408.08       328.03 o                         
   1   9   9         53.71        140.04       258.87 o                         
   1   9  10         96.76        180.90       415.60 o                         
   1   9  11       2408.46       2810.55       900.64 o                         
   1   9  12       6089.95       5862.77       872.50 o                         
   1  10 -10        345.67       1270.08      1828.47 o                         
   1  10  -9       1985.01       2098.98       486.63 o                         
  -1 -10   8       2432.01       3171.40      1358.36 o                         
   1  10  -7        166.89        191.36       362.20 o                         
   1  10  -6       3488.12       3384.79      1252.77 o                         
  -1 -10   5       2127.04       2059.80       333.21 o                         
  -1 -10   4        101.14        433.37       634.86 o                         
   1  10  -3         14.46         -2.49       273.07 o                         
  -1 -10   2       1075.38       1690.09       553.51 o                         
   1  10  -1        941.24       1060.41       251.04 o                         
  -1 -10   0      14998.76      15320.94       536.43 o                         
  -1 -10  -1        941.93       2369.85      1743.35 o                         
   1  10   2       2838.82       3212.92       499.01 o                         
   1  10   3       7045.16       6960.01       296.44 o                         
  -1 -10  -4      15109.83      14502.96       714.65 o                         
   1  10   5      18231.50      18675.35       611.38 o                         
  -1 -10  -6       5879.35       6200.75      1652.08 o                         
  -1 -10  -7      14686.39      14965.78       745.01 o                         
  -1 -10  -8         37.86        136.58       469.98 o                         
  -1 -10  -9       7101.21       7994.69       717.38 o                         
  -1 -10 -10        285.61       1873.09      1342.42 o                         
  -1 -10 -11      22952.32      23779.68      1229.14 o                         
   1  11  -8       5202.73       4723.88       708.90 o                         
  -1 -11   7        304.59        736.10      1730.17 o                         
  -1 -11   6        426.39        563.15       584.46 o                         
   1  11  -5        766.23        645.05      1333.35 o                         
  -1 -11   4       1649.90       1735.90       505.15 o                         
  -1 -11   3       6271.48       6533.74       763.91 o                         
   1  11  -2          4.92        175.68       415.08 o                         
  -1 -11   1       9314.88      10049.22       703.23 o                         
   1  11   0        129.99        188.04       445.76 o                         
  -1 -11  -1       3014.78       3366.38       545.54 o                         
  -1 -11  -2        842.91        728.47       424.65 o                         
   1  11   3       7579.56       8094.49       666.18 o                         
  -1 -11  -4      11173.93      11328.17       726.24 o                         
  -1 -11  -5       6673.21       6879.43       677.10 o                         
   1  11   6       1007.08       1425.08       563.15 o                         
   1  11   7        911.05       1316.85       988.56 o                         
  -1 -11  -8       1228.20       1324.72       634.41 o                         
  -1 -11  -9        238.01       1541.65      1851.74 o                         
   1  11  10      14026.28      15117.64      1144.21 o                         
  -1 -12   7       2153.86       2309.63       715.90 o                         
  -1 -12   6       1050.22        951.25      1543.18 o                         
   1  12  -5        578.98        727.36       625.75 o                         
   1  12  -4       1915.31       2508.65       952.32 o                         
  -1 -12   3       2531.09       2696.57       633.01 o                         
  -1 -12   2       3178.35       3309.32       797.29 o                         
  -1 -12   1          0.62        167.84       519.46 o                         
  -1 -12   0       1654.42       2084.45       684.61 o                         
   1  12   1        190.03        158.56       512.13 o                         
  -1 -12  -2       9471.09       9945.52       847.35 o                         
  -1 -12  -3        971.86       3459.20      2360.19 o                         
   1  12   4      11600.16      12406.36       806.93 o                         
  -1 -12  -5       2386.52       2629.96       731.63 o                         
   1  12   6       1072.03       1229.98       733.97 o                         
  -1 -12  -7        520.18        933.49       768.23 o                         
  -1 -12  -8       3384.26       4917.51      1470.35 o                         
   1  12   9      12613.31      12510.20       920.57 o                         
   1  13  -5       1153.57       1095.22      1994.49 o                         
  -1 -13   4        125.79        248.86       772.36 o                         
   1  13  -3       6874.16       7791.81      1329.77 o                         
  -1 -13   2       2141.06       2292.26       709.52 o                         
  -1 -13   1       1387.00       2019.06       906.54 o                         
   1  13   0         24.89        195.75       676.35 o                         
   1  13   1       1965.91       2439.21       864.00 o                         
  -1 -13  -2         81.36        141.21       615.25 o                         
   1  13   3       3558.45       3938.04       857.56 o                         
  -1 -13  -4       3438.76       4807.62      2765.83 o                         
   1  13   5        982.03       1306.02       792.06 o                         
   1  13   6        307.95       1264.36       834.61 o                         
  -1 -13  -7       1104.44       1463.42       844.09 o                         
  -1 -14   2        378.03       2639.88      1785.82 o                         
   1  14  -1        301.00        628.19       776.90 o                         
  -1 -14   0       3958.75       4386.51      1114.57 o                         
   1  14   1        299.79        517.50       809.34 o                         
   1  14   2      11715.51      12623.41      1086.08 o                         
  -1 -14  -3         90.28        484.58       705.34 o                         
  -1 -14  -4        301.19       2975.65       957.93 o                         
   2 -12  -5       5583.35       6159.01      1032.30 o                         
  -2  12   4         54.45        416.48       739.30 o                         
  -2  12   3       1395.44       1904.43       909.40 o                         
   2 -12  -2        352.01        536.06       676.10 o                         
  -2  12   1        959.22       1362.33      1005.56 o                         
   2 -12   0       4403.55       4694.01       750.40 o                         
  -2  12  -1        826.21        917.72      1499.10 o                         
  -2  12  -2       2398.26       1921.09       718.60 o                         
  -2  12  -3       1974.88        537.48      3035.87 o                         
   2 -12   4       2846.12       3184.36       814.84 o                         
   2 -11  -7       6389.55       6696.21       838.12 o                         
   2 -11  -6       8799.73       9289.66       817.51 o                         
   2 -11  -5        373.71        965.76       837.80 o                         
  -2  11   4       4253.82       4163.27       771.23 o                         
   2 -11  -2      19029.72      19567.89       986.22 o                         
   2 -11  -1        498.43        580.87       601.45 o                         
   2 -11   0       9451.73       8989.36       924.66 o                         
   2 -11   1       1179.42       1202.31       622.32 o                         
  -2  11  -2       3354.52       4970.99      1411.42 o                         
  -2  11  -3       3461.98       3527.59       629.96 o                         
  -2  11  -4        991.83       1323.58      1311.72 o                         
   2 -11   5       8273.45       8617.99       818.79 o                         
  -2  11  -6        395.53       -181.63      2816.32 o                         
   2 -11   7       2822.19       2666.95       727.89 o                         
  -2  10   9       2923.23       2967.26      1314.65 o                         
   2 -10  -8       2793.96       2974.37       657.14 o                         
  -2  10   7       2245.34       1407.41       700.06 o                         
   2 -10  -6        127.30        159.91       566.00 o                         
   2 -10  -5        551.32        601.92       646.97 o                         
   2 -10  -4       3277.74       4816.19       678.24 o                         
   2 -10  -3       1725.15       1838.81       660.97 o                         
  -2  10   2        296.27        388.00       474.38 o                         
   2 -10  -1       9975.56       9985.74       786.61 o                         
   2 -10   0         37.26       -110.74       523.84 o                         
  -2  10  -1       6970.97       7033.47       727.14 o                         
   2 -10   2       3304.29       3530.51       560.06 o                         
  -2  10  -3       9403.90       9747.01      1136.52 o                         
  -2  10  -4        400.74        470.21       454.17 o                         
   2 -10   5       2081.16       1823.23      1561.43 o                         
  -2  10  -6       4317.86       4191.22       590.40 o                         
  -2  10  -7        152.68       1644.78      2381.69 o                         
   2 -10   8       5956.14       5196.40       671.65 o                         
  -2   9  10        808.51       -919.87      2260.28 o                         
   2  -9  -9      21470.54      21430.41       929.87 o                         
  -2   9   8       1530.00       1708.11      1121.95 o                         
   2  -9  -7       1612.02       1861.06       510.55 o                         
   2  -9  -6        816.28        853.62       614.31 o                         
   2  -9  -5         43.82        138.11       463.70 o                         
   2  -9  -4      14023.65      14768.91       702.02 o                         
  -2   9   3        206.55        707.35       641.70 o                         
   2  -9  -2      14383.07      14806.19       619.15 o                         
   2  -9  -1       1766.95       1981.33       375.50 o                         
  -2   9   0        286.13        318.36       498.70 o                         
   2  -9   1         80.86        112.83       376.57 o                         
  -2   9  -2       2441.95       2981.58       575.51 o                         
   2  -9   3       6133.67       6257.04       461.66 o                         
  -2   9  -4       6357.70       6838.25      1025.68 o                         
   2  -9   5        749.75        794.17       421.87 o                         
  -2   9  -6        918.66       2079.66      1409.12 o                         
  -2   9  -7       2007.03       1926.84       520.24 o                         
  -2   9  -8        110.88       3371.60      2068.55 o                         
  -2   9  -9        420.68        319.33       710.96 o                         
  -2   9 -10         12.90       -125.74       756.97 o                         
   2  -8 -10       6433.32       6654.25       753.97 o                         
   2  -8  -9       2148.16       1986.39      1713.00 o                         
   2  -8  -8         54.37        120.27       466.54 o                         
  -2   8   7       1030.73        649.90      1223.05 o                         
   2  -8  -6       1334.67       1386.65       458.42 o                         
   2  -8  -5       6069.15       6068.10       599.09 o                         
  -2   8   4      11290.03      11352.80       456.05 o                         
  -2   8   3      14418.80      15461.71       627.63 o                         
   2  -8  -2        433.23       1115.53       736.52 o                         
  -2   8   1       5234.35       5171.49       436.99 o                         
  -2   8   0       1903.43       1940.21       279.57 o                         
   2  -8   1      10046.62      10058.18       621.90 o                         
  -2   8  -2          9.76         65.51       269.01 o                         
  -2   8  -3       8929.03       8562.11       659.34 o                         
   2  -8   4       6056.16       5744.34       246.49 o                         
   2  -8   5        944.68       1485.29       893.05 o                         
   2  -8   6       2612.05       2573.14       274.76 o                         
  -2   8  -7       2962.12       3279.02      1322.09 o                         
   2  -8   8       7625.81       7688.17       376.19 o                         
  -2   8  -9       1598.54       3452.36      1773.43 o                         
   2  -8  10       3343.22       5454.00      2741.67 o                         
   2  -8  11         35.32        271.56       438.00 o                         
  -2   7  12       3252.54       4599.25      1183.38 o                         
  -2   7  11      31087.33      32380.58      1107.43 o                         
  -2   7   9      11441.94      11765.55       725.69 o                         
  -2   7   7       4133.96       4161.65       476.00 o                         
   2  -7  -6       2328.73       2342.15       354.09 o                         
  -2   7   5      10344.12      10498.09       453.03 o                         
  -2   7   4      18024.98      18184.62      1688.26 o                         
  -2   7   3       4607.94       4989.84       376.03 o                         
  -2   7   2       1161.64       2142.75       773.21 o                         
   2  -7  -1       1923.60       1908.08       680.71 o                         
  -2   7   0       5514.14       5492.45       500.27 o                         
   2  -7   1         82.27         71.18       214.42 o                         
  -2   7  -2       4826.88       5140.57       433.58 o                         
  -2   7  -3         42.03        120.55       167.17 o                         
  -2   7  -4       1617.46       1612.10       779.45 o                         
   2  -7   5       1854.12       1975.63       229.79 o                         
   2  -7   6       2256.68       2077.15       809.46 o                         
   2  -7   7        134.35        220.42       265.35 o                         
  -2   7  -8        378.79       1638.46      1013.21 o                         
   2  -7   9       4410.79       4414.47       378.12 o                         
  -2   7 -10        439.24       1294.20      1569.99 o                         
   2  -7  11       4808.62       5531.69      2822.99 o                         
   2  -7  12       1679.21       1783.87       496.70 o                         
  -2   6  12       6335.11       4850.51       786.37 o                         
  -2   6  11       1361.31       1994.12       762.24 o                         
  -2   6  10         70.33        762.47       359.87 o                         
  -2   6   9        484.89        863.45       423.23 o                         
   2  -6  -8       2732.65       2586.35       312.77 o                         
  -2   6   7       5114.87       4852.24       228.67 o                         
  -2   6   6      65888.09      67794.34       530.37 o                         
   2  -6  -5        400.32        443.13       152.92 o                         
  -2   6   4      26834.27      26836.40       221.70 o                         
  -2   6   3         46.73         81.25       213.33 o                         
   2  -6  -2        368.76        578.52       305.83 o                         
   2  -6   0       1095.95        918.02       752.54 o                         
   2  -6   1      58496.00      58020.39       862.75 o                         
   2  -6   2       4475.85       4286.29       114.24 o                         
   2  -6   3       9132.21       8515.93       411.41 o                         
   2  -6   4        241.21        301.41       159.83 o                         
  -2   6  -5        692.65        974.71       846.75 o                         
  -2   6  -6       6836.45       6969.04       254.48 o                         
  -2   6  -7       3577.95       3889.70       560.86 o                         
   2  -6   8        533.48        520.69       253.86 o                         
   2  -6   9         18.64        164.84       941.27 o                         
   2  -6  10        565.49        586.82       327.45 o                         
   2  -6  11         67.07        -43.51       366.01 o                         
   2  -6  12         48.28         47.46       418.27 o                         
   2  -5 -13      12995.75      11688.94       613.83 o                         
   2  -5 -12       7982.44       7977.73       535.00 o                         
  -2   5  11      11161.97      10924.38       485.99 o                         
  -2   5  10       1462.84       1460.45      1002.47 o                         
  -2   5   9       3047.65       2912.05       351.47 o                         
  -2   5   8         81.97        185.40       228.84 o                         
   2  -5  -7      18764.60      18674.87       351.53 o                         
  -2   5   6       8527.36       8319.13       201.06 o                         
  -2   5   5       1121.99       1175.79       173.22 o                         
   2  -5  -4       4415.90       4383.50       127.64 o                         
   2  -5  -3       1932.27       1835.03       175.66 o                         
   2  -5  -2      11323.19      10667.32       245.86 o                         
   2  -5  -1      29191.41      29968.78       519.10 o                         
   2  -5   0          4.46         22.22       186.05 o                         
   2  -5   1       7406.82       6954.33       107.65 o                         
   2  -5   2      29705.61      29614.85       490.08 o                         
   2  -5   3         63.77        111.15       107.72 o                         
   2  -5   4      12037.91      12108.26       459.59 o                         
  -2   5  -5       3390.24       3682.65       187.21 o                         
   2  -5   6      19996.13      19330.80       970.60 o                         
  -2   5  -7       7677.82       7714.44       263.27 o                         
  -2   5  -8       7578.13       7368.93       672.28 o                         
   2  -5   9       3501.95       3450.08       292.44 o                         
  -2   5 -10       1736.17       2325.54       924.70 o                         
  -2   5 -11       7496.75       7240.26       414.86 o                         
  -2   5 -12        357.14       -117.26      1572.41 o                         
   2  -5  13       1740.57       1584.78       451.80 o                         
   2  -4 -13      11593.43      11590.37       577.60 o                         
  -2   4  12        311.07        946.01       426.59 o                         
  -2   4  11       2375.83       2373.88       428.37 o                         
   2  -4 -10       5889.69       5851.88       384.35 o                         
  -2   4   9       8163.43       6866.70       447.45 o                         
   2  -4  -8      66544.66      67813.02       668.01 o                         
   2  -4  -7        120.53        104.07       186.12 o                         
  -2   4   6      72505.86      74166.07       509.23 o                         
   2  -4  -5        953.62        967.79       130.49 o                         
   2  -4  -4       8787.92       8924.72       167.59 o                         
   2  -4  -3       6611.58       6769.56       104.00 o                         
  -2   4   2      17928.71      18299.88       275.20 o                         
   2  -4  -1      87562.67      89212.30       524.64 o                         
   2  -4   0      11090.02      11527.37       353.03 o                         
   2  -4   1      17096.36      17018.39       117.39 o                         
  -2   4  -2        384.73        421.51        86.54 o                         
   2  -4   3      13445.70      13723.29       247.52 o                         
   2  -4   4          1.12         48.93       134.44 o                         
  -2   4  -5       6427.33       6627.46       299.06 o                         
  -2   4  -6         65.00        150.44       163.12 o                         
  -2   4  -7       7267.07       7198.94       534.35 o                         
  -2   4  -8         16.45         96.32       235.01 o                         
  -2   4  -9       4029.20       4019.13       655.70 o                         
   2  -4  10       1275.59       1183.89       286.83 o                         
  -2   4 -11       1235.90       1095.80      1160.97 o                         
   2  -4  12       3072.74       3047.78       387.39 o                         
   2  -4  13       2796.83       1791.67      2173.44 o                         
   2  -4  14       3125.52       2613.81       517.69 o                         
  -2   3  14       4421.69       4116.01       586.49 o                         
   2  -3 -13       1494.43       1796.94       500.40 o                         
  -2   3  12        533.29        553.59       460.79 o                         
   2  -3 -11        229.51        630.44       349.91 o                         
  -2   3  10       1025.87       1332.09       418.66 o                         
   2  -3  -9       2243.51       2414.08       316.27 o                         
  -2   3   8       2566.00       2663.73       244.13 o                         
  -2   3   7       5134.95       5179.09       256.30 o                         
   2  -3  -6        122.84        157.30       141.88 o                         
  -2   3   5       5028.65       5021.86       190.41 o                         
  -2   3   4        171.69        186.80        92.57 o                         
  -2   3   3     102374.03     103777.64       439.39 o                         
   2  -3  -2        141.69        194.54        72.55 o                         
   2  -3  -1     138522.55     141679.81       584.28 o                         
   2  -3   0      21783.25      22190.86       260.29 o                         
   2  -3   1      14687.25      15323.67       230.76 o                         
  -2   3  -2      14816.40      15484.49       143.78 o                         
  -2   3  -3       4971.68       5217.35       116.20 o                         
   2  -3   4     105979.80     107077.47       673.92 o                         
   2  -3   5       1628.77       1652.69       154.42 o                         
   2  -3   6      30426.18      29527.36       443.47 o                         
   2  -3   7       2610.24       2747.67       209.02 o                         
   2  -3   8       4966.95       5361.73       509.69 o                         
   2  -3   9       9274.15       9297.32       301.00 o                         
   2  -3  10       1243.78       1284.03       665.47 o                         
   2  -3  11       3805.46       3916.53       331.71 o                         
   2  -3  12         98.16       -284.02       869.87 o                         
  -2   3 -13        313.08        448.88       382.31 o                         
  -2   3 -14       1172.39       1586.52      2767.30 o                         
  -2   2  14        359.80        493.68       445.45 o                         
   2  -2 -13       3212.23       3605.09       467.08 o                         
   2  -2 -12        455.89        893.66       438.41 o                         
  -2   2  11       9777.20       9053.32       446.60 o                         
   2  -2 -10      10298.84       9903.72       376.67 o                         
  -2   2   9      18564.08      17941.37       843.45 o                         
   2  -2  -8      30119.75      29760.28       402.91 o                         
   2  -2  -7        105.06         57.23       141.22 o                         
   2  -2  -6        972.55       1087.87       155.90 o                         
  -2   2   5         87.34        151.63       110.78 o                         
   2  -2  -4        754.80        975.93       121.81 o                         
   2  -2  -3       8557.52       8987.45       115.58 o                         
   2  -2  -2       7655.65       7621.48       123.92 o                         
   2  -2  -1       8404.20       8721.08        93.69 o                         
  -2   2   0       6927.75       7217.28       200.28 o                         
   2  -2   1       3237.52       3470.39        76.04 o                         
   2  -2   2      32253.21      33368.61       405.51 o                         
  -2   2  -3       1806.93       1845.04        85.60 o                         
  -2   2  -4      10617.49      11180.76       152.55 o                         
   2  -2   5      94055.67      92243.98       729.05 o                         
   2  -2   6       2419.11       2546.14       159.75 o                         
   2  -2   7      34803.50      33418.54       448.50 o                         
  -2   2  -8       7370.54       7395.95       213.35 o                         
   2  -2   9      29003.73      28295.47       765.95 o                         
   2  -2  10       3671.78       3483.64       297.76 o                         
   2  -2  11      11335.67      11060.58       783.01 o                         
   2  -2  12       4631.63       4174.65       350.66 o                         
  -2   2 -13       2071.86       1642.32      1327.61 o                         
   2  -2  14       6289.63       6397.63       490.71 o                         
  -2   1  14        738.89       1274.49       565.21 o                         
   2  -1 -13        370.68        480.88       367.52 o                         
  -2   1  12        358.64        520.58       413.25 o                         
  -2   1  11        319.57        361.68       376.00 o                         
  -2   1  10      15556.40      14873.23       557.61 o                         
  -2   1   9       1220.55       1213.59       303.72 o                         
  -2   1   8       3598.04       3224.23       164.27 o                         
   2  -1  -7        518.91        622.86       184.48 o                         
   2  -1  -6       1299.88       1152.79       120.41 o                         
   2  -1  -5      35685.87      36144.66       288.51 o                         
   2  -1  -4        844.84        901.20       108.01 o                         
  -2   1   3     121525.36     126632.23       488.11 o                         
   2  -1  -2       8873.37       9115.77       105.99 o                         
  -2   1   1       1901.56       2121.16       107.18 o                         
  -2   1   0        190.40        226.70        82.04 o                         
  -2   1  -1       7615.30       7843.52       126.96 o                         
   2  -1   2      73801.21      76428.20       217.50 o                         
   2  -1   3       9111.77       9080.20       303.68 o                         
   2  -1   4      13632.51      13808.72       140.56 o                         
   2  -1   5        357.00        372.08       104.40 o                         
   2  -1   6      10960.21      10695.64       374.79 o                         
  -2   1  -7          2.08         43.75       140.80 o                         
   2  -1   8      13355.64      12903.80       392.97 o                         
   2  -1   9       2495.83       2494.57       254.56 o                         
  -2   1 -10      22769.97      21621.53       567.83 o                         
   2  -1  11        173.24        232.64       298.08 o                         
  -2   1 -12       8603.96       8290.88       782.56 o                         
   2  -1  13        601.19        718.58       387.16 o                         
   2  -1  14       1790.63        910.07      2859.90 o                         
  -2   1 -15       2016.97       2043.60       499.95 o                         
  -2   0  14       1050.96       1020.93       439.11 o                         
  -2   0  13       5149.84       5492.69       509.61 o                         
  -2   0  12        388.20        305.54       335.41 o                         
  -2   0  11      12301.05      11787.92       464.37 o                         
  -2   0  10       3856.34       3914.37       444.29 o                         
  -2   0   9       2906.33       3246.50       594.63 o                         
  -2   0   8        237.51        360.75       281.36 o                         
  -2   0   7        140.71        162.56       141.80 o                         
   2   0  -6       1151.38       1186.50       217.62 o                         
  -2   0   5       6762.26       6574.17       142.95 o                         
  -2   0   4       3239.01       3036.38       171.22 o                         
  -2   0   3        293.64        263.40       102.92 o                         
  -2   0   2        747.63        758.73       114.22 o                         
  -2   0   1       1056.82       1107.36       101.92 o                         
  -2   0   0      14343.10      14238.85       152.53 o                         
   2   0   1        131.84        157.99        75.80 o                         
  -2   0  -2     119265.83     124794.88       309.48 o                         
   2   0   3      34035.83      34692.44       153.04 o                         
  -2   0  -4      17156.94      17188.24       329.38 o                         
   2   0   5       8121.04       8150.24       146.70 o                         
   2   0   6       9709.33       9638.24       160.00 o                         
   2   0   7      36692.68      35352.95       506.21 o                         
  -2   0  -8       1393.28       1319.11       143.84 o                         
   2   0   9      11261.35      10898.73       369.14 o                         
   2   0  10       1435.01       1435.55       267.84 o                         
  -2   0 -11        632.13        780.94       410.70 o                         
  -2   0 -12       4260.78       4074.53       353.09 o                         
   2   0  13       5332.88       5221.94      1106.72 o                         
   2   0  14       4907.93       4319.50       462.03 o                         
   2   0  15       1733.05        847.68      2810.92 o                         
   2   1 -14       1663.98       1887.15       766.55 o                         
  -2  -1  13         36.25        175.79       401.54 o                         
   2   1 -12      12062.38      11382.56       571.80 o                         
  -2  -1  11       2873.96       2312.35       311.65 o                         
  -2  -1  10      12899.47      12542.15       490.94 o                         
  -2  -1   9       1572.68       1843.37       406.95 o                         
  -2  -1   8       2605.03       2887.46       706.97 o                         
   2   1  -7       2972.15       3026.34       282.97 o                         
   2   1  -6       2598.04       2336.43       163.15 o                         
   2   1  -5      70450.08      68768.28       426.67 o                         
  -2  -1   4        169.93        223.00       131.38 o                         
  -2  -1   3       2661.57       2600.35       151.84 o                         
   2   1  -2        519.64        448.73       121.39 o                         
   2   1  -1        242.70        491.54       169.38 o                         
   2   1   0       3384.37       3327.18       172.16 o                         
   2   1   1       9914.13       9903.52       143.19 o                         
  -2  -1  -2       7536.86       7736.06       120.42 o                         
   2   1   3       6679.16       7003.24       156.20 o                         
  -2  -1  -4          5.27         47.64       115.95 o                         
   2   1   5       2682.46       2782.13       243.88 o                         
   2   1   6         17.43         44.38       140.81 o                         
   2   1   7         62.03         66.65       153.86 o                         
   2   1   8      54980.82      52277.50       582.09 o                         
   2   1   9       1620.17       1664.98       219.49 o                         
   2   1  10      17237.80      16436.89       423.58 o                         
   2   1  11       4869.33       4828.87       307.09 o                         
  -2  -1 -12       8514.33       8151.41       545.02 o                         
   2   1  13         38.48        201.98       382.55 o                         
   2   1  14       2572.19       3619.34      1410.69 o                         
   2   1  15       4295.98       3889.21       465.19 o                         
   2   2 -14        111.05        476.67       474.72 o                         
   2   2 -13       8062.22       6985.73      1212.75 o                         
  -2  -2  12         15.64        163.19       373.30 o                         
  -2  -2  11       3225.95       3217.51       440.84 o                         
  -2  -2  10       1278.83       1299.83       299.82 o                         
  -2  -2   9       1050.92       1243.75       412.05 o                         
  -2  -2   8       5473.71       5469.09       425.27 o                         
   2   2  -7      14412.64      13269.08       241.27 o                         
  -2  -2   6       4631.96       4505.45       276.91 o                         
  -2  -2   5      10576.34      10328.92       238.14 o                         
   2   2  -4        936.01       1102.94       204.88 o                         
   2   2  -3         30.16         57.81       109.65 o                         
  -2  -2   2       2155.08       2184.12       172.11 o                         
   2   2  -1        272.56        330.95       160.64 o                         
   2   2   0     164481.14     171711.39       816.88 o                         
   2   2   1       4904.96       4852.16       157.89 o                         
  -2  -2  -2      13352.16      13616.03       169.91 o                         
  -2  -2  -3         55.00         75.64        88.61 o                         
  -2  -2  -4       2593.26       2918.99       167.77 o                         
   2   2   5      17682.22      17817.08       185.24 o                         
  -2  -2  -6       5552.64       5303.37       264.66 o                         
   2   2   7      16564.54      16250.14       231.41 o                         
   2   2   8       1108.56        947.61       379.42 o                         
  -2  -2  -9       4405.79       4387.50       291.66 o                         
   2   2  10        911.91        900.65       199.67 o                         
  -2  -2 -11       4360.39       4401.76       336.81 o                         
   2   2  12       5438.31       5065.85       333.85 o                         
   2   2  13      12217.19      11524.15       675.07 o                         
   2   2  14         36.50        192.08       425.71 o                         
   2   2  15       3855.49       3545.54      1561.28 o                         
  -2  -3  14       6355.28       8335.28      2721.08 o                         
  -2  -3  13          7.47         93.27       450.62 o                         
   2   3 -12      19107.89      19637.73      1170.14 o                         
  -2  -3  11       2298.97       2084.70       348.97 o                         
   2   3 -10      11799.06      11835.80       535.61 o                         
  -2  -3   9       1685.88       1790.14       300.67 o                         
   2   3  -8      35143.99      32895.05       635.29 o                         
  -2  -3   7      23013.38      23314.81       959.04 o                         
   2   3  -6       1881.16       1826.64       186.26 o                         
  -2  -3   5      22216.12      21126.21       343.40 o                         
  -2  -3   4        865.92        733.63       165.00 o                         
  -2  -3   3       7641.65       7660.33       231.36 o                         
   2   3  -2       3498.64       3322.74       154.18 o                         
  -2  -3   1       3830.61       3975.45       219.28 o                         
  -2  -3   0          7.93         73.73       176.80 o                         
   2   3   1        682.76        758.21       156.84 o                         
   2   3   2         43.21         66.63       102.95 o                         
   2   3   3       1491.52       1831.10       119.01 o                         
   2   3   4       5986.85       5967.08       130.44 o                         
   2   3   5      31764.95      31759.26       287.05 o                         
   2   3   6       6412.28       6091.05       158.75 o                         
   2   3   7      14522.68      14249.04       272.68 o                         
  -2  -3  -8       7796.70       7642.20       524.89 o                         
  -2  -3  -9       1761.47       1430.89       433.50 o                         
   2   3  10       6545.34       6388.87       334.55 o                         
  -2  -3 -11       2127.58       2212.14       786.55 o                         
  -2  -3 -12       6288.46       6503.12       463.91 o                         
   2   3  13       2532.98       2344.66       392.27 o                         
   2   3  14        437.58        804.20       661.80 o                         
  -2  -3 -15       2251.49       1801.85       456.96 o                         
  -2  -4  13        129.56       2257.71      1906.83 o                         
  -2  -4  12        438.45        510.15       409.02 o                         
  -2  -4  11       6738.71       7003.51       821.91 o                         
  -2  -4  10        160.47        261.65       327.52 o                         
  -2  -4   9      22811.08      22381.77       694.78 o                         
   2   4  -8         59.75        180.19       225.40 o                         
   2   4  -7      57154.95      55387.22       784.93 o                         
  -2  -4   6        225.84        498.98       726.27 o                         
  -2  -4   5       2153.06       1919.93       182.74 o                         
  -2  -4   4       5509.04       5346.66       327.71 o                         
  -2  -4   3       1603.98       1547.79       172.28 o                         
   2   4  -2     140612.94     136357.95       533.87 o                         
   2   4  -1        299.13        324.37       145.16 o                         
  -2  -4   0      77120.14      78764.21       463.28 o                         
  -2  -4  -1          0.52          8.92       112.51 o                         
   2   4   2       8802.71       8829.43       162.77 o                         
   2   4   3       1602.80       1641.62       126.27 o                         
  -2  -4  -4       3427.35       3654.84       149.99 o                         
  -2  -4  -5      15425.43      15736.90       163.15 o                         
   2   4   6       2202.07       2213.15       170.48 o                         
   2   4   7        162.47        112.28       153.61 o                         
   2   4   8        295.05        596.18       222.65 o                         
   2   4   9       1797.61       1842.94       315.81 o                         
   2   4  10        375.78        280.93       475.81 o                         
  -2  -4 -11      13998.26      13212.58       436.08 o                         
   2   4  12       1194.99        676.58       889.18 o                         
   2   4  13       8333.41       8480.84       523.96 o                         
   2   4  14          3.55        -50.69       444.82 o                         
  -2  -4 -15       2009.28       1799.50       804.63 o                         
  -2  -5  13       1433.20       1522.99       521.62 o                         
  -2  -5  12       1375.77       1049.97      1748.40 o                         
   2   5 -11         89.11        266.77       387.17 o                         
   2   5 -10       2360.66       2152.04       672.84 o                         
  -2  -5   9        325.87        281.47       317.03 o                         
   2   5  -8       4253.23       3963.16       364.11 o                         
  -2  -5   7       3305.75       3206.43       260.16 o                         
  -2  -5   6       8568.06       8502.46       489.39 o                         
  -2  -5   5       7580.84       8148.33       468.88 o                         
  -2  -5   4      16614.75      15794.91       257.31 o                         
  -2  -5   3       4705.04       4637.71       215.96 o                         
  -2  -5   2      36462.02      35390.78       298.46 o                         
   2   5  -1      20100.11      19692.11       277.18 o                         
  -2  -5   0       1721.79       1789.75       177.06 o                         
  -2  -5  -1      14279.14      14591.34       240.74 o                         
   2   5   2          5.10         67.65       113.73 o                         
  -2  -5  -3     143095.06     142968.56       658.40 o                         
  -2  -5  -4       1739.77       1882.84       136.63 o                         
   2   5   5      89413.58      91837.66       454.08 o                         
   2   5   6       3786.22       3704.64       152.10 o                         
   2   5   7       5553.49       5459.42       243.32 o                         
  -2  -5  -9        775.94        767.52       225.63 o                         
   2   5  10      20838.52      19847.53       453.53 o                         
  -2  -5 -11        215.43        -26.07       511.98 o                         
   2   5  12       1781.81       1858.39       407.25 o                         
   2   5  13        594.00        608.77       401.16 o                         
  -2  -5 -14        511.30        818.18       579.36 o                         
  -2  -6  13        954.09       3211.37      2024.95 o                         
  -2  -6  12       1405.34       1480.48       489.15 o                         
   2   6 -11       5919.93       7852.14      1211.13 o                         
  -2  -6  10       2462.34       2565.79       428.19 o                         
  -2  -6   9      23816.39      23669.49       864.17 o                         
   2   6  -8        496.99        593.63       251.21 o                         
   2   6  -7      10381.96       9708.77       419.86 o                         
  -2  -6   6       1376.58       1385.57       223.14 o                         
  -2  -6   5      19834.92      18963.13       547.00 o                         
   2   6  -4      21915.72      21679.12       270.54 o                         
  -2  -6   2      37133.74      36784.93       442.46 o                         
   2   6  -1       9262.18       9206.20       231.47 o                         
   2   6   0       2235.97       2390.34       222.42 o                         
  -2  -6  -1       4399.92       4407.63       171.56 o                         
   2   6   2      10556.29      10734.63       239.95 o                         
  -2  -6  -3        109.41         84.07       139.43 o                         
  -2  -6  -4      50933.95      50315.72       449.89 o                         
  -2  -6  -5        367.13        346.71       144.49 o                         
  -2  -6  -6       7087.13       6942.36       227.06 o                         
   2   6   7        498.04        384.77       170.50 o                         
   2   6   8      20628.80      20666.40       334.02 o                         
   2   6   9      17528.65      17145.69       611.50 o                         
  -2  -6 -10      21494.94      21295.31       459.64 o                         
  -2  -6 -11      21159.06      20371.98       529.08 o                         
   2   6  12       3886.03       4025.36       506.63 o                         
   2   6  13       4735.43       4215.43       581.14 o                         
   2   6  14        253.53        185.03       478.01 o                         
   2   7 -12         52.44        536.92      1841.19 o                         
  -2  -7  11       1666.33       1656.93       450.20 o                         
   2   7 -10       1573.08       1471.95      1334.56 o                         
  -2  -7   9       2186.08       2158.40       405.45 o                         
  -2  -7   8       5058.91       4544.94       595.94 o                         
   2   7  -7        701.33        646.48       262.71 o                         
  -2  -7   6      15364.25      15562.47       517.31 o                         
  -2  -7   5       2401.68       2589.50       240.34 o                         
  -2  -7   4      63534.48      61948.37       710.23 o                         
   2   7  -3       3946.57       3809.59       233.55 o                         
  -2  -7   2      14780.56      14891.29       679.25 o                         
  -2  -7   1       5124.09       5071.47       355.54 o                         
   2   7   0          7.25         44.57       157.97 o                         
  -2  -7  -1      53596.23      54569.73       405.81 o                         
   2   7   2       1162.99       1011.47       163.80 o                         
   2   7   3      74684.51      75731.85       539.72 o                         
  -2  -7  -4         59.38        113.08       148.41 o                         
  -2  -7  -5       1135.44       1109.14       187.70 o                         
  -2  -7  -6        163.19        208.78       176.76 o                         
   2   7   7       1819.49       2075.59       274.00 o                         
   2   7   8       9064.59       9125.69       265.35 o                         
   2   7   9      13221.47      13655.36       367.43 o                         
  -2  -7 -10       6442.42       6362.03       432.70 o                         
  -2  -7 -11       1817.18       1793.58       415.00 o                         
  -2  -7 -12       1837.62       2041.12       461.21 o                         
   2   7  13        467.07        457.59       627.85 o                         
   2   7  14       5548.52       5770.50       666.52 o                         
  -2  -8  11       2110.44       2754.64      1562.36 o                         
  -2  -8  10       1492.92       1406.45       471.30 o                         
  -2  -8   9       1492.48       1167.53      1301.85 o                         
  -2  -8   8        486.28        372.96       342.04 o                         
  -2  -8   7         74.29         59.38       676.59 o                         
   2   8  -6          8.10         58.90       285.09 o                         
  -2  -8   5       2683.19       2501.10       489.19 o                         
  -2  -8   4        977.99        905.03       276.59 o                         
   2   8  -3      13457.10      12729.85       551.76 o                         
   2   8  -2          8.20          8.68       222.42 o                         
  -2  -8   1       7738.78       8116.86       692.97 o                         
   2   8   0       7600.02       7214.81       289.48 o                         
  -2  -8  -1      14428.77      13794.77       273.81 o                         
  -2  -8  -2      30257.94      29940.87       384.38 o                         
   2   8   3        724.86        651.90       182.26 o                         
  -2  -8  -4      14555.60      13641.34       294.51 o                         
   2   8   5        548.94        440.84       183.07 o                         
   2   8   6      34202.88      34443.65       547.40 o                         
   2   8   7         73.63        117.74       240.39 o                         
  -2  -8  -8      52224.42      53580.80       637.81 o                         
  -2  -8  -9       6685.16       6736.89       730.83 o                         
   2   8  10       3852.23       3953.51       423.36 o                         
  -2  -8 -11       1337.87       1674.70       449.58 o                         
  -2  -8 -12       1037.08       1182.31       469.54 o                         
  -2  -8 -13       7643.14       8143.27       619.95 o                         
  -2  -9  11       5206.71       5364.07       580.33 o                         
  -2  -9  10        327.79        699.98      1489.70 o                         
  -2  -9   9        640.26        626.82       449.64 o                         
   2   9  -8        631.76        619.56      1287.10 o                         
  -2  -9   7       1811.52       1829.82       365.11 o                         
  -2  -9   6      10629.55      11120.16       696.70 o                         
   2   9  -5        217.12        256.98       300.51 o                         
   2   9  -4       5068.72       5114.20       530.96 o                         
  -2  -9   3        357.67        322.34       271.64 o                         
  -2  -9   2       3733.54       3752.92       522.10 o                         
  -2  -9   1       2184.11       2305.38       256.18 o                         
   2   9   0       8295.52       7966.37       447.54 o                         
  -2  -9  -1      18354.02      18263.76       365.33 o                         
  -2  -9  -2       6669.67       5856.26       761.03 o                         
   2   9   3         55.36        221.54       244.28 o                         
  -2  -9  -4        290.42        351.88       189.84 o                         
   2   9   5       7095.69       7196.21       344.47 o                         
   2   9   6         19.02         72.26       248.64 o                         
  -2  -9  -7      43416.18      44262.21       684.38 o                         
  -2  -9  -8        122.17         71.46       262.74 o                         
  -2  -9  -9      14550.50      15052.45       483.32 o                         
   2   9  10        744.46        885.91       463.28 o                         
   2   9  11       3549.91       3591.63       469.89 o                         
   2   9  12       2938.53       2983.76       528.67 o                         
  -2 -10  10       4292.53       1919.39       535.08 o                         
   2  10  -9        880.06        638.97      1440.21 o                         
  -2 -10   8       1041.52       1273.34       405.58 o                         
   2  10  -7       3457.99       3751.33      1314.65 o                         
   2  10  -6       2365.97       2268.06       387.10 o                         
   2  10  -5       1546.83       1311.18       657.42 o                         
  -2 -10   4          1.74         15.35       313.97 o                         
  -2 -10   3       1958.99       1961.21       555.30 o                         
  -2 -10   2       1133.64       1074.63       275.35 o                         
   2  10  -1      20514.55      20461.39       592.72 o                         
   2  10   0        749.81        589.00       248.84 o                         
  -2 -10  -1       8184.61       8080.81       600.07 o                         
   2  10   2       1036.14        921.86       291.43 o                         
  -2 -10  -3       3314.99       3254.77       665.19 o                         
   2  10   4       1765.12       1559.11       296.51 o                         
  -2 -10  -5       8486.30       8657.05      1611.57 o                         
  -2 -10  -6      23243.59      23555.32       525.17 o                         
  -2 -10  -7         38.54        109.11       285.33 o                         
  -2 -10  -8        118.12        194.83       352.00 o                         
  -2 -10  -9         55.85        198.34       305.81 o                         
  -2 -10 -10       1468.86       1957.00       809.18 o                         
   2  10  11       4034.08       2852.98      1194.78 o                         
   2  10  12       9070.59       8824.03      1021.00 o                         
   2  11  -9       1291.30       1459.65       577.90 o                         
  -2 -11   8       2579.58       3252.35      1495.89 o                         
  -2 -11   7        387.07        401.36       436.53 o                         
  -2 -11   6       7059.09       8180.89      1421.13 o                         
   2  11  -5       2856.79       2613.85       383.13 o                         
   2  11  -4       1427.51       1708.33       720.80 o                         
   2  11  -3          7.80        124.53       316.55 o                         
  -2 -11   2       4035.76       3931.71       613.60 o                         
  -2 -11   1        464.99        467.03       290.11 o                         
  -2 -11   0       4381.07       4465.34       524.83 o                         
   2  11   1        598.07        584.17       256.52 o                         
   2  11   2        263.28        531.08       515.27 o                         
   2  11   3       1392.42       1538.98       586.68 o                         
  -2 -11  -4       5420.08       5922.04       861.93 o                         
  -2 -11  -5       6664.44       7055.77       550.77 o                         
  -2 -11  -6       5392.23       5110.07      1169.74 o                         
  -2 -11  -7       6292.56       6856.10       660.94 o                         
  -2 -11  -8          5.02        164.87       506.72 o                         
  -2 -11  -9       1358.58       1516.22       647.39 o                         
  -2 -11 -10        560.77       -175.42      1927.81 o                         
  -2 -11 -11      11747.35      13286.93      1130.46 o                         
   2  12  -7         29.40       1402.31      1833.07 o                         
   2  12  -6        680.60       1045.42       677.26 o                         
   2  12  -5       1979.11        885.59      1411.37 o                         
   2  12  -4        527.39        745.48       562.06 o                         
  -2 -12   3       9847.34      10648.58       895.95 o                         
   2  12  -2         21.80        138.97       604.31 o                         
  -2 -12   1      18556.01      19206.17       800.32 o                         
   2  12   0        172.56        314.53       481.19 o                         
   2  12   1       4494.79       4557.88       666.36 o                         
  -2 -12  -2         20.89        303.87       447.49 o                         
   2  12   3       7036.19       7733.52       669.64 o                         
  -2 -12  -4       9178.62       9516.96       728.09 o                         
  -2 -12  -5       1945.05       2069.00       798.90 o                         
  -2 -12  -6       2864.76       2919.83       690.41 o                         
   2  12   7        103.13       -411.89      1410.42 o                         
  -2 -12  -8         24.77       -152.06       655.11 o                         
  -2 -12  -9        535.74       1274.48      2047.78 o                         
   2  13  -5       1075.03       1034.67       829.21 o                         
   2  13  -4        614.45       2304.50      1872.73 o                         
   2  13  -3       1714.02       2133.18       736.61 o                         
  -2 -13   2       1766.07       1537.23       933.37 o                         
   2  13  -1        387.84        431.72       695.60 o                         
   2  13   0       2466.86       2728.60       809.75 o                         
  -2 -13  -1         27.26        235.00       540.07 o                         
   2  13   2       9685.08      10076.85       904.67 o                         
   2  13   3        334.52        637.56       589.74 o                         
  -2 -13  -4      15444.69      15896.97       920.50 o                         
   2  13   5       2569.35       3188.00       747.39 o                         
  -2 -13  -6       1383.12        950.70       808.03 o                         
   2  13   7        642.80        779.98       835.56 o                         
  -2 -13  -8       2679.96       3643.18      1020.00 o                         
  -2 -14   3       7023.46       9871.98      2454.39 o                         
   2  14  -2       2965.66       2796.18       828.58 o                         
   2  14  -1       2221.41       2255.74      1021.58 o                         
   2  14   0        128.58        295.01       771.38 o                         
   2  14   1       1683.99       1777.04       889.69 o                         
   2  14   2        296.49        351.69       697.40 o                         
   2  14   3       4119.73       4873.60       946.91 o                         
   2  14   4        746.34        906.25       722.85 o                         
  -2 -14  -5       1501.52       1829.08       987.75 o                         
   3 -12  -2       1464.59       4335.04      1110.42 o                         
  -3  12   1       1921.68       1698.43       843.54 o                         
  -3  12   0       1858.26       4178.46      2350.81 o                         
  -3  12  -1       1601.75       1985.22       742.34 o                         
  -3  12  -2        837.78        157.61      3052.36 o                         
   3 -11  -6        408.28       1151.54      1046.54 o                         
   3 -11  -5       4287.99       4279.34       810.20 o                         
  -3  11   4        101.12        123.48       718.38 o                         
  -3  11   3        637.99       1244.78       870.45 o                         
   3 -11  -2        316.13        361.75       588.38 o                         
  -3  11   1       2084.64       2286.35      1099.75 o                         
   3 -11   0       2914.33       3148.98       605.31 o                         
  -3  11  -1       2549.88       3113.65      2055.20 o                         
  -3  11  -2        476.59        827.98       664.33 o                         
  -3  11  -3        873.62        593.42      2841.63 o                         
   3 -11   4        754.78       1027.19       736.27 o                         
  -3  11  -5        276.17       4547.39      4116.24 o                         
  -3  10   8       2646.20       3940.58      1161.83 o                         
  -3  10   7       4767.44       4865.26       725.33 o                         
   3 -10  -6       7343.28       8346.77       802.05 o                         
  -3  10   5        308.17        379.17       746.73 o                         
   3 -10  -4       1830.78       2475.92       689.09 o                         
  -3  10   3       2388.27       2575.04       479.77 o                         
   3 -10  -2       9045.85       8972.60       775.85 o                         
  -3  10   1        486.06        728.95       520.43 o                         
   3 -10   0       4860.77       5342.27       962.50 o                         
   3 -10   1       2059.59       2102.54       534.51 o                         
  -3  10  -2        487.30       -101.42      1248.52 o                         
   3 -10   3       3208.50       3265.58       670.56 o                         
  -3  10  -4       1641.70       4265.11      2611.82 o                         
   3 -10   5       4418.71       4703.44       601.75 o                         
  -3  10  -6       2044.02       5372.50      3637.70 o                         
   3 -10   7        981.17       1048.21       608.50 o                         
  -3   9   9       4025.36       3740.17      1688.19 o                         
   3  -9  -8       6342.26       7300.25       939.31 o                         
  -3   9   7       5893.72       5785.44      1050.18 o                         
  -3   9   6       1936.32       1662.52       600.76 o                         
   3  -9  -5       2311.13       2768.89       652.60 o                         
  -3   9   4       2069.38       2075.77       653.88 o                         
   3  -9  -3       2440.33       3170.41       500.47 o                         
   3  -9  -1       5039.19       5214.66       512.39 o                         
  -3   9   0        121.45        -18.52       468.29 o                         
  -3   9  -1       1845.29       2419.91       732.45 o                         
  -3   9  -2       3731.39       3807.63       438.84 o                         
  -3   9  -3       2111.57       1767.97      1196.26 o                         
  -3   9  -4        491.60        561.37       481.34 o                         
  -3   9  -5       1081.37       1888.99      1422.78 o                         
   3  -9   6       2708.51       2919.30       538.55 o                         
  -3   9  -7         69.77       -736.61      3188.70 o                         
   3  -9   8       3306.99       3874.79       742.94 o                         
   3  -9   9        988.41        943.10       751.45 o                         
  -3   8  10       2230.27       1551.96      2370.23 o                         
   3  -8  -9      30466.00      30810.77      1192.26 o                         
  -3   8   8       1089.52       1736.17      1384.83 o                         
   3  -8  -7       5181.97       5387.37       691.97 o                         
  -3   8   6        268.94       1048.19       767.26 o                         
  -3   8   5        437.92       1113.93       496.93 o                         
   3  -8  -4      17546.18      18100.75       663.43 o                         
  -3   8   3        148.65         79.42       553.33 o                         
   3  -8  -2      25219.80      25227.74       540.33 o                         
   3  -8  -1       2105.56       1783.75      1466.74 o                         
  -3   8   0       4584.46       5259.23       455.73 o                         
   3  -8   1         29.34        163.09       272.42 o                         
  -3   8  -2        335.42        475.40       626.27 o                         
  -3   8  -3       5825.15       5987.54       401.25 o                         
  -3   8  -4       3226.22       3294.09       917.69 o                         
   3  -8   5        594.32        577.61       450.06 o                         
  -3   8  -6        386.80        642.46      1287.90 o                         
   3  -8   7        616.55        706.98       466.83 o                         
  -3   8  -8        282.57       -651.87      2692.66 o                         
   3  -8   9        435.89        803.65       666.12 o                         
   3  -8  10         76.85        237.26       702.25 o                         
  -3   7  11       1922.41       1346.02      1665.53 o                         
   3  -7 -10       4201.62       4701.82       812.40 o                         
  -3   7   9       4296.83       4772.39      2173.86 o                         
  -3   7   8         81.38        498.83       620.33 o                         
  -3   7   7       1831.52       3130.55      1263.70 o                         
  -3   7   6       2690.82       2982.60       494.76 o                         
   3  -7  -5       8853.32       9618.48       778.61 o                         
   3  -7  -4      12521.63      12765.15       520.75 o                         
   3  -7  -3      17244.37      17465.28       718.99 o                         
  -3   7   2       3343.69       3608.17       507.20 o                         
   3  -7  -1      11374.77      11274.07       489.19 o                         
  -3   7   0       2498.12       2314.58       305.58 o                         
   3  -7   1      18564.53      18772.55       683.54 o                         
   3  -7   2        532.87        622.64       258.99 o                         
   3  -7   3      17978.60      18903.41       684.39 o                         
  -3   7  -4       4428.42       4154.72       214.34 o                         
  -3   7  -5       5995.43       5779.34      1015.98 o                         
   3  -7   6       2677.07       2658.21       267.66 o                         
  -3   7  -7       1203.80       2118.03       857.52 o                         
   3  -7   8       7088.84       6956.59       370.88 o                         
  -3   7  -9       2000.28       2652.04      2460.29 o                         
   3  -7  10       1404.41       1414.78       391.87 o                         
   3  -7  11        643.28       1006.37       418.98 o                         
  -3   6  12       6748.58       8205.38      1247.77 o                         
   3  -6 -11      32987.37      35778.84      1262.11 o                         
  -3   6  10       3690.39       3619.02      1470.44 o                         
  -3   6   9      10060.04      10078.70       790.89 o                         
  -3   6   8        583.12        727.72       486.75 o                         
   3  -6  -7       2685.70       2955.89       641.01 o                         
   3  -6  -5       9466.46       9787.09       506.34 o                         
   3  -6  -4      37254.57      38726.86      1966.54 o                         
   3  -6  -3       6690.25       6915.54       382.41 o                         
   3  -6  -2       9870.30       9914.39       724.13 o                         
   3  -6  -1       3071.37       3544.96       678.34 o                         
   3  -6   0       7171.51       7285.13       514.69 o                         
   3  -6   1        787.79        765.09       279.05 o                         
   3  -6   2       9383.97       9916.24       596.52 o                         
   3  -6   3         99.79        140.49       133.03 o                         
  -3   6  -4       9363.19       9715.68       807.84 o                         
   3  -6   5       3247.03       3356.88       204.23 o                         
  -3   6  -6       6392.03       5657.41       774.58 o                         
   3  -6   7        256.98        245.46       252.58 o                         
   3  -6   8       3288.52       3386.26       911.55 o                         
  -3   6  -9       4027.53       3673.36       344.22 o                         
   3  -6  11       4254.32       4175.72       410.13 o                         
   3  -6  12        452.40        582.04       428.21 o                         
  -3   5  12       2049.11       2201.55       798.87 o                         
  -3   5  11       2168.19       2955.20       868.98 o                         
  -3   5  10        969.51       1380.30       407.04 o                         
   3  -5  -9         35.80        165.41       297.01 o                         
  -3   5   8       3754.58       3729.90       379.74 o                         
   3  -5  -7        283.22        426.79       237.56 o                         
  -3   5   6      64658.37      66116.86       602.04 o                         
  -3   5   5       2349.81       2355.69       183.88 o                         
  -3   5   4      44334.18      44145.04       301.00 o                         
  -3   5   3       7501.77       6735.70       167.06 o                         
   3  -5  -2       3972.10       3883.30       331.16 o                         
   3  -5   0       2758.14       3444.06      1079.58 o                         
   3  -5   1      75385.06      76636.16      1210.78 o                         
   3  -5   2       4096.13       4135.20       115.56 o                         
  -3   5  -3      14430.42      14881.99       441.92 o                         
   3  -5   4       1071.96       1083.76       155.55 o                         
  -3   5  -5       1137.91       1538.04       754.71 o                         
   3  -5   6      13359.63      13282.08       303.43 o                         
  -3   5  -7       2512.71       3412.83       773.88 o                         
   3  -5   8       4143.40       3938.10       273.70 o                         
  -3   5  -9         67.47        275.27       827.86 o                         
   3  -5  10       1579.06       1525.16       331.18 o                         
   3  -5  12         20.52         99.30       382.88 o                         
  -3   5 -13        245.63        494.15       468.23 o                         
   3  -4 -13       7460.88       7330.01       609.32 o                         
   3  -4 -12       4630.01       4620.52       563.23 o                         
   3  -4 -11       6443.23       6634.63       470.05 o                         
   3  -4 -10         12.14        605.30       468.79 o                         
  -3   4   9         39.75        394.51       353.33 o                         
  -3   4   8        185.82        145.57       235.59 o                         
  -3   4   7       1014.07       1195.02       271.98 o                         
  -3   4   6       6366.83       6275.35       242.20 o                         
   3  -4  -5       4993.78       5250.75       240.06 o                         
  -3   4   4        186.57        202.21       116.55 o                         
   3  -4  -3       5557.55       5475.39       195.42 o                         
   3  -4  -2       3957.87       3620.55       112.77 o                         
   3  -4  -1      26695.57      27329.87       438.98 o                         
   3  -4   0       5679.24       5872.92       250.40 o                         
   3  -4   2      63375.49      64925.87       380.37 o                         
  -3   4  -3        453.17        522.20       122.77 o                         
  -3   4  -4      36731.56      36206.57       435.18 o                         
   3  -4   5       5546.15       5353.23       190.91 o                         
   3  -4   6      34574.56      34205.13       940.11 o                         
   3  -4   7       8702.11       8732.02       303.00 o                         
   3  -4   8      12743.46      11819.32       818.94 o                         
  -3   4  -9       6023.08       5669.50       300.88 o                         
  -3   4 -10       4500.81       4340.84      1045.69 o                         
   3  -4  11      10638.22      10364.56       405.90 o                         
  -3   4 -12         73.85        722.51      1004.69 o                         
   3  -4  13       2786.12       2586.51       470.28 o                         
   3  -3 -13       8327.45       8454.51       632.31 o                         
  -3   3  12        511.88        820.21       467.76 o                         
  -3   3  11        943.77       1458.24       463.14 o                         
  -3   3  10        633.26        733.06       369.83 o                         
  -3   3   9       3861.55       3739.54       907.71 o                         
  -3   3   8      37445.98      37763.93       551.17 o                         
  -3   3   7        733.17        607.45       209.80 o                         
  -3   3   6      34905.29      35804.56       466.22 o                         
  -3   3   5       3452.91       3508.86       170.67 o                         
   3  -3  -4        900.34        997.73       149.32 o                         
  -3   3   3       2842.30       2918.54       119.92 o                         
  -3   3   2       3039.18       2953.02       210.07 o                         
   3  -3  -1      46695.32      47013.78       204.19 o                         
  -3   3   0        851.43        977.08       285.63 o                         
   3  -3   1       3443.66       3592.50       111.09 o                         
   3  -3   2         20.97         20.77        89.09 o                         
  -3   3  -3       8364.27       8445.96       241.50 o                         
   3  -3   4        592.51        599.88       140.86 o                         
  -3   3  -5      28728.93      28529.28       396.43 o                         
  -3   3  -6       1777.14       1757.34       156.73 o                         
   3  -3   7      31792.59      31342.75       680.84 o                         
  -3   3  -8        722.97        780.39       227.88 o                         
   3  -3   9      12208.44      11185.89       794.24 o                         
   3  -3  10       1002.29        825.88       306.26 o                         
  -3   3 -11       2010.08       2243.45       833.53 o                         
   3  -3  12       4273.33       3689.73       360.40 o                         
  -3   3 -13       3212.78       2992.81      2444.14 o                         
   3  -3  14       6589.85       6354.99       553.51 o                         
  -3   2  13       5038.75       2430.33       543.32 o                         
   3  -2 -12       1712.79       2325.33       481.23 o                         
  -3   2  11        908.71       1117.95       400.23 o                         
  -3   2  10       2802.09       3168.73       498.83 o                         
   3  -2  -9       2268.28       2185.29       360.76 o                         
   3  -2  -8       3230.21       3026.39       243.68 o                         
  -3   2   7        295.11        561.69       216.61 o                         
   3  -2  -6        681.86        606.72       158.79 o                         
  -3   2   5        180.65        387.61       176.37 o                         
   3  -2  -4          4.00        108.02       143.75 o                         
   3  -2  -3      35593.73      35422.73       287.34 o                         
   3  -2  -2        485.42        523.64        93.40 o                         
  -3   2   1      72239.30      70823.84       412.07 o                         
   3  -2   0      15087.55      15747.64       153.27 o                         
  -3   2  -1       4056.53       4328.57       268.85 o                         
   3  -2   2       7202.51       7326.11       129.58 o                         
  -3   2  -3      10953.11      11251.01       156.49 o                         
   3  -2   4      51221.84      51352.73       462.09 o                         
  -3   2  -5       2243.49       2254.36       161.24 o                         
  -3   2  -6       7980.72       8054.48       278.97 o                         
   3  -2   7       2303.31       2226.45       179.89 o                         
   3  -2   8       1422.18       1860.11       490.21 o                         
   3  -2   9       9968.00      10089.71       303.60 o                         
   3  -2  10      11223.16      10785.86       674.36 o                         
  -3   2 -11       5241.04       5281.42       363.63 o                         
   3  -2  12       2053.49       2111.39       871.13 o                         
   3  -2  13         74.97        305.18       364.76 o                         
  -3   2 -14        605.72        717.34       420.09 o                         
  -3   1  13       3750.49       3994.23       524.60 o                         
   3  -1 -12        312.56        600.38       503.61 o                         
  -3   1  11       6235.44       6614.87       496.76 o                         
  -3   1  10       6472.54       6558.54       419.77 o                         
  -3   1   8      29477.55      29396.44       456.76 o                         
   3  -1  -7        584.46        649.54       200.82 o                         
  -3   1   6        383.07        588.35       195.27 o                         
  -3   1   5        296.27        325.61       155.96 o                         
   3  -1  -4       4133.83       4354.46       227.99 o                         
  -3   1   3       5610.48       5705.81       136.40 o                         
  -3   1   2       3395.76       3492.45       159.77 o                         
   3  -1  -1        349.79        335.27       107.20 o                         
  -3   1   0       3484.86       3489.66       167.78 o                         
  -3   1  -1        474.88        488.18        97.77 o                         
  -3   1  -2       6533.24       7110.50       200.15 o                         
   3  -1   3       2157.09       2275.18        97.73 o                         
   3  -1   4        598.96        635.91       112.63 o                         
   3  -1   5      60995.73      62054.60       767.58 o                         
   3  -1   6        444.65        461.42       142.26 o                         
   3  -1   7      11884.71      10889.29       342.04 o                         
   3  -1   8       8239.22       8095.04       241.58 o                         
   3  -1   9      11143.25      10559.04       436.26 o                         
   3  -1  10       2283.17       2333.64       288.62 o                         
   3  -1  11       2698.86       2234.59       637.85 o                         
  -3   1 -12       6700.81       6368.98       378.95 o                         
   3  -1  13       2253.85       2966.62      1241.08 o                         
  -3   1 -14       8011.77       7729.21       486.16 o                         
   3   0 -14        499.72       1530.81       674.62 o                         
  -3   0  13        739.69       1027.38       425.61 o                         
  -3   0  12        623.46       1163.87       502.72 o                         
   3   0 -11       2798.58       2847.27       495.24 o                         
  -3   0  10      14546.67      13995.40       665.71 o                         
  -3   0   9       2662.07       2970.86       370.66 o                         
  -3   0   8       2527.03       2296.98       234.74 o                         
   3   0  -7        603.48        582.51       228.49 o                         
   3   0  -6         56.30         65.44       150.66 o                         
  -3   0   5      20413.27      19864.97       357.30 o                         
  -3   0   4        814.59        794.24       166.24 o                         
  -3   0   3     108798.14     109005.10       636.31 o                         
   3   0  -2       1265.04       1277.41       121.62 o                         
   3   0  -1       2737.99       2898.19       164.77 o                         
  -3   0   0        448.09        437.10       107.69 o                         
   3   0   1       1324.25       1451.01       137.09 o                         
   3   0   2      26414.01      27099.83       171.40 o                         
   3   0   3       1615.68       1758.82       185.50 o                         
   3   0   4      11078.16      11224.82       149.94 o                         
  -3   0  -5       3346.56       3378.09       140.39 o                         
   3   0   6       4694.11       4475.59       384.36 o                         
  -3   0  -7       2068.31       2032.85       142.17 o                         
  -3   0  -8       9021.03       8482.07       336.25 o                         
   3   0   9       4642.07       4677.56       234.29 o                         
  -3   0 -10      16707.41      15655.02       490.80 o                         
   3   0  11        101.09         49.45       301.40 o                         
   3   0  12       5698.19       4827.62       834.75 o                         
   3   0  13        678.98        797.23       359.74 o                         
   3   0  14        905.59      -1046.07      2352.99 o                         
   3   0  15       2096.43       2160.53       483.95 o                         
  -3  -1  14        221.80        347.59       468.10 o                         
  -3  -1  13       5374.59       5998.96       650.07 o                         
   3   1 -12       3286.32       3104.99       415.57 o                         
  -3  -1  11      15704.48      16077.76       629.10 o                         
  -3  -1  10      17473.10      17340.85       538.15 o                         
  -3  -1   9       6129.74       6314.22       902.56 o                         
  -3  -1   8       5865.20       5780.71       374.44 o                         
  -3  -1   7        703.59        592.26       206.09 o                         
  -3  -1   6       9746.29       9365.79       280.68 o                         
   3   1  -5       1639.29       1306.24       180.94 o                         
  -3  -1   4       1455.24       1428.97       215.60 o                         
   3   1  -3        457.15        463.20       133.73 o                         
  -3  -1   2         54.19        219.77       169.60 o                         
  -3  -1   1        797.88        845.54       146.84 o                         
  -3  -1   0       2622.73       2641.82       196.95 o                         
   3   1   1       7654.51       7751.79       136.46 o                         
   3   1   2      78351.23      80642.60       282.93 o                         
   3   1   3       8812.77       8762.67       134.87 o                         
   3   1   4      12189.58      12261.07       298.63 o                         
   3   1   5        132.63        176.04       113.24 o                         
   3   1   6       5298.54       5182.18       158.05 o                         
   3   1   7      17460.26      16877.27       391.12 o                         
   3   1   8         27.03         91.34       164.08 o                         
  -3  -1  -9       5997.05       5995.42       331.24 o                         
   3   1  10       5002.64       4852.80       272.25 o                         
   3   1  11        322.71        590.64       387.19 o                         
   3   1  12       4400.30       3779.12       358.82 o                         
   3   1  13       4112.63       3895.71       775.69 o                         
  -3  -1 -14       6196.11       5543.18       488.81 o                         
   3   1  15       1464.91       1588.21      2543.75 o                         
  -3  -2  13       2087.50        275.10       446.21 o                         
  -3  -2  12      16264.72      15939.45       735.22 o                         
  -3  -2  11        131.25        453.41       357.26 o                         
   3   2 -10      20780.16      21217.33       693.20 o                         
  -3  -2   9        770.44       1134.06       403.51 o                         
  -3  -2   8      16206.00      16601.26      1869.05 o                         
  -3  -2   7      11061.97      10733.81       365.61 o                         
   3   2  -6        878.92        672.43       203.64 o                         
  -3  -2   5     116765.23     112376.07       624.11 o                         
   3   2  -4       1495.07       1468.19       177.48 o                         
   3   2  -3      27713.98      27024.38       443.13 o                         
  -3  -2   2        149.38        210.69       201.91 o                         
   3   2  -1       9819.42      10220.98       296.72 o                         
   3   2   0       7290.94       7168.50       224.52 o                         
   3   2   1       3552.07       3795.23       205.53 o                         
  -3  -2  -2      18177.52      18253.78       176.42 o                         
   3   2   3        288.11        340.56       185.31 o                         
   3   2   4       1233.41       1215.66       151.50 o                         
   3   2   5       1583.31       1624.47       228.16 o                         
  -3  -2  -6       2463.71       2469.04       183.48 o                         
   3   2   7       1606.02       1614.17       677.97 o                         
   3   2   8      28121.04      26971.37       407.99 o                         
  -3  -2  -9       3578.07       3299.05       199.03 o                         
  -3  -2 -10       8568.17       7922.53       293.49 o                         
   3   2  11        653.52        612.18       281.98 o                         
  -3  -2 -12       2179.23       2527.44       522.88 o                         
  -3  -2 -13        280.85        379.31       361.19 o                         
   3   2  14       1443.18       1186.21      1023.78 o                         
  -3  -2 -15       3724.93       3163.52       502.70 o                         
   3   3 -13       1968.26       2565.91      1146.11 o                         
  -3  -3  12        324.20        452.93       428.61 o                         
  -3  -3  11       2502.18       2309.04       642.83 o                         
  -3  -3  10       1507.31       1949.48       573.29 o                         
  -3  -3   9       4215.05       4370.96       591.80 o                         
   3   3  -8       3381.46       3715.52       431.83 o                         
  -3  -3   7      15370.79      14704.20       348.44 o                         
   3   3  -6         97.06        236.72       290.41 o                         
  -3  -3   5      14041.92      13059.90       247.80 o                         
   3   3  -4      13618.49      12620.13       270.02 o                         
   3   3  -3        115.17        167.87       227.41 o                         
  -3  -3   2      42189.98      42987.70       601.77 o                         
   3   3  -1       1533.04       1339.51       290.91 o                         
   3   3   0     264353.97     240632.22      2802.44 o                         
   3   3   1       6965.01       6411.10       242.33 o                         
  -3  -3  -2      75138.05      75053.96       478.57 o                         
   3   3   3       2525.74       2608.81       167.30 o                         
   3   3   4       4013.46       4058.58       176.49 o                         
   3   3   5      17249.78      17259.38       229.05 o                         
   3   3   6        967.55       1049.69       267.34 o                         
   3   3   7      27767.63      25709.65       557.38 o                         
   3   3   8       2062.56       1771.39       430.04 o                         
   3   3   9       3251.76       3333.23       300.11 o                         
  -3  -3 -10        584.35        502.04       229.01 o                         
   3   3  11        260.02        613.51       367.23 o                         
  -3  -3 -12       5031.76       5076.93       349.79 o                         
  -3  -3 -13       4534.20       4561.33       600.17 o                         
   3   3  14        686.33        890.82       425.36 o                         
  -3  -3 -15       1872.06       2176.50       998.25 o                         
  -3  -4  13        773.09        905.43       500.70 o                         
  -3  -4  12      12237.85      13309.44      1046.61 o                         
  -3  -4  11        109.69         94.88       387.42 o                         
   3   4 -10       3301.57       3190.83       663.26 o                         
   3   4  -9       6638.72       4476.61      2267.91 o                         
  -3  -4   8      13016.04      12600.50       620.69 o                         
   3   4  -7      26709.97      26995.24       671.09 o                         
  -3  -4   6       5632.72       5369.59       241.93 o                         
  -3  -4   5      13333.78      12625.74       373.63 o                         
  -3  -4   4       2178.52       2056.18       234.01 o                         
  -3  -4   3       4414.68       4324.22       255.57 o                         
  -3  -4   2       2773.91       2550.97       257.29 o                         
  -3  -4   1      18832.30      17295.43       524.57 o                         
  -3  -4   0        584.81        690.06       280.13 o                         
  -3  -4  -1      75111.54      75833.09       902.78 o                         
  -3  -4  -2         22.79        157.12       181.39 o                         
   3   4   3      15502.10      15623.22       248.29 o                         
   3   4   4       3011.23       3030.04       149.63 o                         
   3   4   5      70684.54      71164.48       436.25 o                         
   3   4   6      18693.62      17882.54       304.15 o                         
  -3  -4  -7      39649.49      38355.09       396.84 o                         
   3   4   8      19357.98      19135.78       481.68 o                         
  -3  -4  -9       1609.67       1752.51       615.16 o                         
  -3  -4 -10      14744.57      14316.28       403.00 o                         
  -3  -4 -11        245.98        306.03       275.23 o                         
   3   4  12      11872.81      11517.18       510.12 o                         
   3   4  13       4368.33       4218.70       397.04 o                         
   3   4  14       2605.89       2818.16       677.07 o                         
  -3  -4 -15       2001.58       1648.35       531.12 o                         
   3   5 -13        465.36       -100.24      2193.81 o                         
  -3  -5  12       1068.51       1032.32       492.01 o                         
  -3  -5  11       3532.65       3753.16       898.18 o                         
  -3  -5  10       2094.45       2122.32       376.51 o                         
  -3  -5   9      13049.78      13659.05       711.44 o                         
  -3  -5   8       1422.00       1280.84       271.28 o                         
  -3  -5   7      39159.12      37804.50       811.58 o                         
   3   5  -6       4456.04       3800.81       919.20 o                         
   3   5  -5        125.12        117.35       246.71 o                         
  -3  -5   4       6994.06       6705.41       381.12 o                         
  -3  -5   3        192.55        280.44       178.10 o                         
   3   5  -2      86111.05      86243.55       635.53 o                         
   3   5  -1       1159.20       1043.39       233.64 o                         
   3   5   0      52733.16      53061.68       596.55 o                         
  -3  -5  -1        668.48        701.81       224.75 o                         
   3   5   2        216.46        388.45       216.76 o                         
   3   5   3       3216.36       3260.52       138.73 o                         
  -3  -5  -4      12826.77      12987.46       291.92 o                         
   3   5   5      22986.37      22877.36       253.61 o                         
  -3  -5  -6      18518.41      18560.29       254.23 o                         
   3   5   8       2962.05       2905.96       277.07 o                         
   3   5   9       3628.57       3538.21       386.11 o                         
   3   5  10       1043.87       1193.59       494.15 o                         
  -3  -5 -11      22263.28      22081.75       520.20 o                         
   3   5  12       4208.06       4033.71       393.04 o                         
   3   5  13      17741.73      17556.60       600.43 o                         
  -3  -5 -14        927.69       1079.05       469.75 o                         
  -3  -6  12       1780.33       1708.42      1677.99 o                         
  -3  -6  11        135.72        158.81       467.11 o                         
   3   6 -10        396.56        365.10      1106.27 o                         
  -3  -6   9          1.25         55.12       346.16 o                         
  -3  -6   8       2762.71       3108.16       460.01 o                         
   3   6  -7        345.01        388.10       274.47 o                         
  -3  -6   6       7154.99       7543.70       689.60 o                         
  -3  -6   5       5915.56       5970.90       904.56 o                         
  -3  -6   3       4740.15       4560.34       291.26 o                         
  -3  -6   2      13622.23      13230.29       285.29 o                         
  -3  -6   1      32681.43      32384.34       393.10 o                         
  -3  -6   0        465.90        522.03       195.21 o                         
  -3  -6  -1      11880.36      12263.54       349.75 o                         
  -3  -6  -2       1246.29       1249.76       188.16 o                         
  -3  -6  -3     111564.27     110743.95       665.62 o                         
   3   6   4       1607.55       1522.23       172.03 o                         
  -3  -6  -5      68740.95      69740.99       582.96 o                         
   3   6   6       8225.87       8037.24       240.53 o                         
   3   6   7       1625.88       1763.42       254.68 o                         
  -3  -6  -8       6684.50       6126.87       470.95 o                         
  -3  -6  -9       6853.63       7262.35       363.64 o                         
  -3  -6 -10      18344.64      18016.75       475.43 o                         
  -3  -6 -11        295.42        813.92       546.70 o                         
   3   6  12       4541.43       4347.46       478.91 o                         
   3   6  13       1270.66       1472.71      1715.05 o                         
   3   6  14       1162.10       1369.21       603.45 o                         
   3   7 -12        759.08        957.57       526.17 o                         
   3   7 -11       1486.22        553.50      1266.77 o                         
  -3  -7  10        890.32        771.18       448.13 o                         
  -3  -7   9      12639.80      13187.34      1025.83 o                         
   3   7  -8       1390.90       1327.72       357.74 o                         
  -3  -7   7       1440.13       1767.05       491.25 o                         
   3   7  -6        237.46        308.06       260.82 o                         
  -3  -7   5       4981.92       4505.09       518.17 o                         
  -3  -7   4       5066.60       4734.10       491.37 o                         
  -3  -7   3       6735.31       6277.61       797.23 o                         
   3   7  -2      13264.00      12799.76       314.46 o                         
  -3  -7   1       3292.88       3338.23       215.57 o                         
   3   7   0       4014.06       4159.78       299.93 o                         
  -3  -7  -1        168.93        159.87       225.09 o                         
  -3  -7  -2      15022.04      14082.96       328.76 o                         
  -3  -7  -3        662.13        622.99       152.54 o                         
   3   7   4      69119.42      68640.37       603.21 o                         
   3   7   5         82.81         90.49       167.95 o                         
   3   7   6      13936.80      13862.08       379.42 o                         
   3   7   7        439.52        503.26       231.15 o                         
   3   7   8      15456.78      15391.87       455.55 o                         
   3   7   9      14621.52      13683.06       556.45 o                         
  -3  -7 -10      14547.36      14995.74       437.26 o                         
  -3  -7 -11      22766.28      21895.96       583.51 o                         
   3   7  12       1733.21       1443.10       612.69 o                         
  -3  -7 -13       5241.09       4898.29       576.02 o                         
   3   7  14       1518.50       1439.54       509.84 o                         
  -3  -8  11       1999.91       2386.59       532.95 o                         
   3   8 -10       2639.66       2481.28      1479.85 o                         
   3   8  -9        972.00        976.11       438.49 o                         
  -3  -8   8       1078.56        883.18       641.22 o                         
  -3  -8   7         42.25          8.01       316.42 o                         
  -3  -8   6       2259.85       2294.80       499.66 o                         
   3   8  -5        403.08        480.33       291.67 o                         
  -3  -8   4      26006.02      25773.33       856.00 o                         
  -3  -8   3        428.53        292.51       134.92 o                         
  -3  -8   2       5089.03       4881.11       555.85 o                         
  -3  -8   1        359.92        739.20       322.52 o                         
   3   8   0         45.15        146.12       240.55 o                         
  -3  -8  -1       8850.63       9026.64       337.35 o                         
  -3  -8  -2       1153.74       1127.58       208.58 o                         
  -3  -8  -3      22368.58      22906.23       377.86 o                         
  -3  -8  -4        379.55        400.78       202.00 o                         
  -3  -8  -5        591.06        664.71       225.81 o                         
  -3  -8  -6         40.21        182.92       224.48 o                         
   3   8   7       8253.43       8003.59       365.53 o                         
  -3  -8  -8      10334.10      10643.72      1700.92 o                         
  -3  -8  -9      19168.99      19182.02       498.03 o                         
   3   8  10       5343.81       5065.38       460.86 o                         
   3   8  11       2875.21       2972.70       469.55 o                         
   3   8  12       3106.69       3275.17       513.55 o                         
   3   8  13        172.56        505.97       679.75 o                         
  -3  -9  10       1585.22       1521.22       524.32 o                         
   3   9  -9       4622.65       5046.83      1455.06 o                         
  -3  -9   8       1839.69       2022.98       399.65 o                         
   3   9  -7       1717.44       1820.08       729.91 o                         
   3   9  -6          8.53        126.36       335.93 o                         
  -3  -9   5       4651.75       5090.13       651.47 o                         
  -3  -9   4       1541.11       1597.65       322.60 o                         
  -3  -9   3       3604.25       3269.93       566.80 o                         
  -3  -9   2          7.22        -46.84       281.91 o                         
  -3  -9   1        313.40        252.80       587.04 o                         
   3   9   0       2699.07       2952.05       379.66 o                         
  -3  -9  -2       9442.67       9231.17       378.18 o                         
   3   9   3        193.68        274.61       223.26 o                         
  -3  -9  -4        583.46        765.48       318.01 o                         
  -3  -9  -5         71.28         85.81       220.57 o                         
   3   9   6       6176.53       6211.29       381.71 o                         
  -3  -9  -7         79.58        176.14       277.14 o                         
  -3  -9  -8      21308.62      21985.10       565.59 o                         
   3   9   9       6585.81       6589.27       953.37 o                         
   3   9  10        827.83        911.43       398.48 o                         
  -3  -9 -11       1256.99       1321.70       486.07 o                         
   3   9  12       4029.06       4144.59       545.42 o                         
   3   9  13       5674.50       5709.50       605.61 o                         
   3  10 -10        111.49       -125.26      1606.57 o                         
  -3 -10   9        110.71        361.61       527.33 o                         
  -3 -10   8       2314.82       3361.37      1374.33 o                         
  -3 -10   7        556.07        669.87       422.57 o                         
  -3 -10   6      19478.38      20776.46       888.91 o                         
   3  10  -5        860.64        667.83       356.96 o                         
  -3 -10   4      15864.52      15681.84       728.47 o                         
  -3 -10   3         89.27        129.49       311.44 o                         
  -3 -10   2       7858.78       7364.41       578.79 o                         
  -3 -10   1        812.03        752.56       293.22 o                         
  -3 -10   0       8682.65       8939.97       616.48 o                         
   3  10   1      20001.16      19554.62       503.82 o                         
  -3 -10  -2       1588.44       1887.23       766.53 o                         
   3  10   3       1657.28       1700.19       341.53 o                         
   3  10   4          7.44         42.36       274.18 o                         
  -3 -10  -5         61.32        107.08       331.73 o                         
   3  10   6       1025.61        943.71       273.96 o                         
   3  10   7      13496.48      13755.98       502.67 o                         
   3  10   8         35.31        305.13       315.22 o                         
  -3 -10  -9       5426.21       5794.38       491.41 o                         
   3  10  10         84.58         60.96       499.35 o                         
  -3 -10 -11        436.48        625.75       504.34 o                         
   3  10  12       1111.65        982.28       555.71 o                         
   3  11  -9        666.77       1359.22      1871.93 o                         
  -3 -11   8        814.94       1065.56       559.76 o                         
  -3 -11   7       1062.79       1481.89      1379.87 o                         
   3  11  -6        871.23        823.90       438.54 o                         
  -3 -11   5       3369.98       3540.54       726.43 o                         
  -3 -11   4        589.40        620.71       352.14 o                         
  -3 -11   3       5287.31       5215.97       665.43 o                         
  -3 -11   2         89.02        152.99       306.37 o                         
   3  11  -1      20428.10      20386.69       758.74 o                         
   3  11   0        608.18        484.35       294.91 o                         
   3  11   1      13407.91      14428.53       764.30 o                         
   3  11   2       2272.75       2306.53       421.58 o                         
  -3 -11  -3       3063.35       3813.50       975.19 o                         
  -3 -11  -4       2559.78       2657.22       396.66 o                         
  -3 -11  -5         18.50         27.59       272.78 o                         
  -3 -11  -6      21489.98      21796.57       543.20 o                         
   3  11   7       1142.98       1127.23       315.03 o                         
   3  11   8       2314.92       2405.28       449.72 o                         
   3  11   9        376.38        405.69       362.72 o                         
  -3 -11 -10         25.64        -39.37       831.31 o                         
   3  11  11       3349.52       2388.52      1030.36 o                         
  -3 -12   7        376.06        238.19       507.88 o                         
   3  12  -6       8387.85       9855.36      1888.79 o                         
   3  12  -5       1699.13       1184.83       440.61 o                         
   3  12  -4       1027.04       1296.73       816.56 o                         
  -3 -12   3          3.35         88.88       361.58 o                         
   3  12  -2       2616.76       2627.10       734.59 o                         
   3  12  -1       3028.66       2743.14       356.54 o                         
   3  12   0       7996.87       8184.24       714.39 o                         
   3  12   1       1122.58        915.63       307.47 o                         
  -3 -12  -2       1156.27        998.54       606.69 o                         
   3  12   3       1966.30       2647.40       626.05 o                         
  -3 -12  -4       6005.08       5918.78       747.10 o                         
  -3 -12  -5       7085.47       7212.01       742.87 o                         
  -3 -12  -6       6833.95       6619.03      1938.14 o                         
   3  12   7       5798.91       6679.93       715.89 o                         
   3  12   8        115.49        229.04       540.19 o                         
   3  12   9        700.87        851.53       691.60 o                         
  -3 -12 -10          1.43       -113.76      2179.51 o                         
  -3 -13   6         43.25        247.11       800.54 o                         
   3  13  -5       4685.89       6529.61      1946.88 o                         
  -3 -13   4         72.67         63.06       755.16 o                         
   3  13  -3      12392.39      12914.27      1016.80 o                         
  -3 -13   2         77.95        118.55       666.93 o                         
  -3 -13   1      18569.91      19593.88      1066.02 o                         
   3  13   0          5.03        264.67       548.17 o                         
   3  13   1       5531.92       5966.53       769.83 o                         
   3  13   2        806.50        821.56       574.20 o                         
  -3 -13  -3       6401.62       6787.96       736.13 o                         
   3  13   4      10501.31      11233.09       801.53 o                         
   3  13   5       2350.34       2721.13       805.74 o                         
  -3 -13  -6       3718.78       4205.06       787.51 o                         
   3  13   7        803.61        239.29      1502.97 o                         
  -3 -13  -8         69.02        104.83       848.60 o                         
  -3 -14   3        474.62        397.03       833.30 o                         
   3  14  -2       6919.86       7467.91      1142.58 o                         
  -3 -14   1        100.45        258.46       739.98 o                         
  -3 -14   0      10340.29      12318.19      1061.21 o                         
  -3 -14  -1         19.00        491.69       615.36 o                         
   3  14   2      13867.91      14361.77       935.90 o                         
   3  14   3       1095.56       1198.44       669.43 o                         
   3  14   4      12625.42      13462.05       961.18 o                         
   3  14   5       6388.43       7104.27       854.12 o                         
  -3 -14  -6       1468.40       1871.59       899.50 o                         
  -4  11   3         39.67        256.83       821.52 o                         
  -4  11   2       1933.60       1754.20      1482.59 o                         
   4 -11  -1       2142.09       2008.58       700.81 o                         
  -4  11   0       1947.09       3141.06      2109.30 o                         
  -4  11  -1        763.38       1181.77       924.81 o                         
  -4  11  -2        935.05        311.41      4764.18 o                         
  -4  10   6        160.86       1542.16      1524.41 o                         
  -4  10   5       7621.81       8026.16      1157.11 o                         
  -4  10   4         67.57        375.45       788.91 o                         
  -4  10   3        937.99       1456.62       844.49 o                         
  -4  10   2        115.74        510.93       622.41 o                         
  -4  10   1        350.38       1139.85      1021.63 o                         
   4 -10   0       3063.10       3415.07       591.72 o                         
  -4  10  -1       1243.06        368.63      1806.55 o                         
   4 -10   2        968.42       1087.96       668.17 o                         
  -4  10  -3        463.70        493.04      4108.12 o                         
  -4  10  -5        232.78       1065.84      1804.51 o                         
  -4  10  -6        616.24        918.53       874.09 o                         
  -4   9   8       2298.19       2038.44      1176.28 o                         
  -4   9   7       5522.10       6924.16      1028.25 o                         
  -4   9   6       8106.78       9111.26      1142.15 o                         
  -4   9   5        156.23        145.78      1069.79 o                         
  -4   9   4       4291.00       4469.55       833.04 o                         
   4  -9  -3       2863.06       2865.75       501.29 o                         
  -4   9   2      18668.59      19136.46       682.25 o                         
   4  -9  -1        369.01        275.32       411.64 o                         
  -4   9   0      12117.95      12409.92      1042.10 o                         
   4  -9   1       1710.72       2173.15       483.83 o                         
  -4   9  -2       3510.73       3403.23      1183.55 o                         
  -4   9  -3       2666.24       2691.56       631.61 o                         
  -4   9  -4        566.12       1313.31      3295.83 o                         
   4  -9   5       4872.79       4906.85       706.73 o                         
  -4   9  -6       1854.66       5308.52      3083.15 o                         
   4  -9   7       1268.59       1367.98       712.58 o                         
  -4   9  -8        299.56        727.88       724.42 o                         
  -4   8   9       8120.14       9093.81      1780.14 o                         
   4  -8  -8       3612.47       3863.36       866.36 o                         
  -4   8   7       9832.98      10014.26      1137.89 o                         
  -4   8   6       1240.76       1400.91       780.09 o                         
  -4   8   5       3234.35       2989.64      1114.84 o                         
  -4   8   4        473.51         90.15       797.03 o                         
  -4   8   3       2629.51       2842.34       621.57 o                         
   4  -8  -1      10643.07      10981.50       518.04 o                         
  -4   8   0        490.02        514.25       292.57 o                         
  -4   8  -1       7744.55       8797.08      1053.68 o                         
   4  -8   2       5873.98       5927.15       454.85 o                         
  -4   8  -3       5689.35       5700.57      1119.83 o                         
   4  -8   4         10.71        116.36       459.99 o                         
   4  -8   5       2699.51       5410.96      1890.87 o                         
   4  -8   6       3362.36       4085.79       660.41 o                         
  -4   8  -7        563.60       1114.42      2639.81 o                         
   4  -8   9        396.60        681.04       698.72 o                         
  -4   7   9      30763.25      33484.21      1283.77 o                         
  -4   7   8       2601.88       3769.75      2185.42 o                         
   4  -7  -7       9245.17       9379.27       904.15 o                         
   4  -7  -6       2615.93       2972.26       997.33 o                         
   4  -7  -5       1628.89       1626.23       742.86 o                         
   4  -7  -4      25140.74      25044.48      1266.92 o                         
   4  -7  -3       1748.63       2369.49       725.44 o                         
   4  -7  -2      31856.71      31780.26       713.18 o                         
   4  -7   0       4281.61       5014.92       518.88 o                         
  -4   7  -1       1340.95       1587.48       342.84 o                         
  -4   7  -2        788.67       1519.36      1229.18 o                         
   4  -7   3      12783.46      13530.52       487.58 o                         
  -4   7  -4       2248.86       2030.91      1021.07 o                         
  -4   7  -5       2304.97       2467.50       486.61 o                         
  -4   7  -6        716.89       1474.17      1342.25 o                         
   4  -7   7       3038.56       2836.11       545.51 o                         
  -4   7  -8        665.38         41.08      2358.64 o                         
   4  -7   9        100.17        313.89       629.95 o                         
  -4   7 -10         21.03        417.21       675.43 o                         
  -4   6  11       1839.48        -16.63      1675.51 o                         
  -4   6  10       1317.81       1514.25       845.01 o                         
  -4   6   8        884.00       1190.57       803.59 o                         
   4  -6  -7         13.88        765.33      1366.27 o                         
   4  -6  -6       5569.18       5882.79       731.42 o                         
   4  -6  -5       1268.21       1256.45       894.19 o                         
   4  -6  -4      22076.39      22632.54       778.07 o                         
   4  -6  -3      25058.71      25186.28      1037.46 o                         
  -4   6   2       6285.70       6348.89       651.93 o                         
   4  -6  -1      23366.11      22785.29       864.17 o                         
   4  -6   0       4133.01       4408.26       344.22 o                         
   4  -6   1      27893.35      29320.23       791.60 o                         
   4  -6   2        856.51       1001.34       362.68 o                         
  -4   6  -3      23869.69      25432.40      1104.95 o                         
   4  -6   4       9181.16       9463.40       246.13 o                         
  -4   6  -5      10015.78      10830.53       853.16 o                         
   4  -6   6       8029.83       7904.19       286.98 o                         
  -4   6  -7       5622.29       6508.07      1566.02 o                         
  -4   6  -8      11268.73      11185.28       366.41 o                         
  -4   6  -9        270.91       1323.88      2098.03 o                         
   4  -6  10       3693.15       3307.84       371.30 o                         
   4  -6  11        179.99        436.77       396.27 o                         
   4  -5 -11      23528.12      21514.00      1175.27 o                         
  -4   5  10       2469.72       1568.27      2150.70 o                         
  -4   5   9       5293.75       4958.28       810.69 o                         
   4  -5  -8        775.71        550.93      1279.36 o                         
   4  -5  -7         40.06         -2.60       599.46 o                         
   4  -5  -6       4519.57       4652.91      1368.57 o                         
  -4   5   5       1851.15       1812.56       415.12 o                         
   4  -5  -4      22505.86      22672.29       980.88 o                         
  -4   5   3        423.53        341.78       489.18 o                         
   4  -5  -2       1402.61       1554.85       773.90 o                         
  -4   5   1        650.56       1121.22       620.26 o                         
   4  -5   0       3393.56       3148.61       518.95 o                         
   4  -5   1       2874.34       3137.43       292.36 o                         
  -4   5  -2      32847.26      35075.91       779.90 o                         
  -4   5  -3        273.33        375.34       128.10 o                         
  -4   5  -4      26700.00      27483.03       905.89 o                         
   4  -5   5       3208.65       3317.23       232.03 o                         
   4  -5   6      12094.71      10957.90       746.70 o                         
   4  -5   7         44.31        165.58       233.06 o                         
  -4   5  -8       1863.33       1010.57      1808.73 o                         
   4  -5   9       5843.67       5734.43       331.02 o                         
  -4   5 -10       1170.42        312.62      2058.82 o                         
   4  -5  11       8865.36       8987.86       460.81 o                         
   4  -5  12       1149.59       1322.50       422.04 o                         
   4  -4 -12       2010.26       2181.55       845.52 o                         
   4  -4 -11       1735.69       2367.54      1248.99 o                         
  -4   4  10        232.32        540.81       452.86 o                         
  -4   4   9        760.30       1057.65       753.68 o                         
  -4   4   8        316.23        639.23       331.69 o                         
   4  -4  -7        431.38        505.47       242.20 o                         
   4  -4  -6      37229.05      36112.45       544.40 o                         
   4  -4  -5       1990.39       1829.37       220.22 o                         
  -4   4   4      26678.46      27438.50       337.49 o                         
  -4   4   3       2607.27       2511.37       145.33 o                         
   4  -4  -2        587.53       1000.82       384.68 o                         
   4  -4  -1       8900.54       9826.36       998.71 o                         
  -4   4   0       4836.27       5008.75      1173.26 o                         
  -4   4  -1      34299.63      36011.62       781.58 o                         
  -4   4  -2       7694.01       8107.29       157.03 o                         
  -4   4  -3       2978.21       3316.24       214.76 o                         
   4  -4   4       2372.27       2272.76       196.06 o                         
  -4   4  -5       4838.88       4875.19       776.31 o                         
  -4   4  -6      15879.02      16714.61       335.13 o                         
  -4   4  -7      12350.89      11766.03       743.11 o                         
   4  -4   8       2538.00       2427.26       291.49 o                         
   4  -4   9       1980.57       2140.11       893.07 o                         
   4  -4  10        328.66        419.60       304.56 o                         
  -4   4 -11        241.76       1473.45      2024.15 o                         
   4  -4  12        775.42       1001.77       408.30 o                         
   4  -4  13        405.70        168.81       440.37 o                         
  -4   3  12       4118.19       4201.52       597.95 o                         
  -4   3  11       7933.47       8173.09       563.48 o                         
  -4   3  10        406.91        798.08       550.91 o                         
   4  -3  -9        111.00        384.84       397.23 o                         
  -4   3   8        297.31        284.21       248.20 o                         
   4  -3  -7       3292.33       3293.04       341.01 o                         
  -4   3   6       5110.19       5046.40       264.81 o                         
   4  -3  -5        245.99        401.41       271.09 o                         
  -4   3   4         16.10        145.85       196.58 o                         
   4  -3  -3        438.26        637.41       177.69 o                         
   4  -3  -2       1814.83       1705.74       133.14 o                         
   4  -3  -1      12741.54      12719.59       497.64 o                         
  -4   3   0       4878.05       4829.14       128.69 o                         
   4  -3   2      33035.68      34059.84       350.59 o                         
  -4   3  -3         27.22         87.48       124.70 o                         
   4  -3   4       9413.87       9409.84       270.38 o                         
   4  -3   5       4571.90       4644.13       203.73 o                         
  -4   3  -6       8592.14       8370.58       514.33 o                         
   4  -3   7       7703.10       8030.95       280.76 o                         
   4  -3   8       3086.29       3291.30       781.14 o                         
  -4   3  -9       8406.59       8405.67       352.82 o                         
   4  -3  10       5982.58       6097.32       792.56 o                         
   4  -3  11       9640.30       9558.69       476.43 o                         
   4  -3  12        670.81        648.28      1622.63 o                         
   4  -3  13       2356.79       2167.25       429.11 o                         
   4  -2 -13       6664.92       7730.52       666.68 o                         
  -4   2  12        560.72       1295.99       536.17 o                         
   4  -2 -11        233.39        781.77       550.25 o                         
  -4   2  10       1270.06       1422.96       432.59 o                         
  -4   2   9        144.99        303.79       312.26 o                         
  -4   2   8      31100.50      30940.46       594.15 o                         
  -4   2   7        552.90        525.85       246.91 o                         
   4  -2  -6      38505.29      39280.73       544.73 o                         
  -4   2   5        148.89        209.08       192.04 o                         
   4  -2  -4        451.94        504.01       243.28 o                         
   4  -2  -3        204.36        221.66       166.89 o                         
  -4   2   2       1020.69       1075.59       170.48 o                         
  -4   2   1      27434.31      27210.51       235.46 o                         
   4  -2   0        794.27        856.00       324.56 o                         
  -4   2  -1       1677.46       1708.87       144.30 o                         
   4  -2   3       1063.04       1089.33       248.91 o                         
  -4   2  -4       4723.19       4926.48       190.98 o                         
  -4   2  -5      11346.26      11272.49       276.98 o                         
   4  -2   6        758.13        772.14       174.62 o                         
  -4   2  -7      16887.91      16199.46       605.01 o                         
   4  -2   8          6.14        129.88       236.29 o                         
   4  -2   9       5943.82       5687.31       707.22 o                         
   4  -2  10        194.57         98.89       307.40 o                         
   4  -2  11        638.57        832.98       822.56 o                         
  -4   2 -12       5078.59       4787.19       424.25 o                         
   4  -2  13        571.10       1191.17      1359.37 o                         
  -4   2 -14       6117.23       6006.98       508.93 o                         
  -4   1  13       7225.08       7288.55       680.72 o                         
   4  -1 -12       2400.96       3106.20       545.83 o                         
  -4   1  11       2159.47       2689.15       489.19 o                         
   4  -1 -10       3062.90       3562.12       942.80 o                         
   4  -1  -9       7269.96       7583.10       470.61 o                         
   4  -1  -8        201.46        193.75       265.06 o                         
   4  -1  -7        950.99       1082.01       324.35 o                         
  -4   1   6        897.69        885.79       193.50 o                         
  -4   1   5         82.79        282.85       247.23 o                         
   4  -1  -4       4868.15       4806.97       208.24 o                         
  -4   1   3      22436.70      21405.99       387.76 o                         
  -4   1   2       1248.87       1259.92       151.12 o                         
  -4   1   1      64650.45      62943.17       386.04 o                         
   4  -1   0       2625.39       2651.94       149.38 o                         
   4  -1   1       4504.63       4320.38       239.46 o                         
  -4   1  -2        187.96        207.73       120.36 o                         
   4  -1   4      27399.82      27876.36       467.05 o                         
   4  -1   5       2608.27       2745.92       186.36 o                         
   4  -1   6       4826.40       5082.93       309.27 o                         
  -4   1  -7       3907.59       3971.72       220.13 o                         
  -4   1  -8        564.20        482.88       357.99 o                         
   4  -1   9       7595.80       7866.64       296.40 o                         
   4  -1  10       5802.34       5418.17       644.15 o                         
  -4   1 -11       2885.13       2592.44       320.58 o                         
  -4   1 -12       2168.53       1924.76       899.70 o                         
  -4   1 -13          1.84        126.55       394.23 o                         
  -4   0  13       5189.48       5737.41       596.40 o                         
   4   0 -12       1023.63       1587.49       553.35 o                         
  -4   0  11      11479.18      12082.81       761.22 o                         
  -4   0  10      13726.29      13339.47       537.50 o                         
   4   0  -9         26.85         93.57       322.42 o                         
  -4   0   8      52673.66      52592.63       612.23 o                         
  -4   0   7         92.65        163.82       204.81 o                         
  -4   0   6       5196.19       5212.13       300.55 o                         
  -4   0   5         18.98         59.62       187.10 o                         
   4   0  -4       3470.73       3420.05       275.14 o                         
   4   0  -3      18374.68      18224.91       312.60 o                         
   4   0  -2       1600.46       1823.82       245.35 o                         
   4   0  -1       8536.71       8843.25       173.36 o                         
  -4   0   0        771.47        955.06       180.93 o                         
  -4   0  -1       5237.92       5240.36       149.71 o                         
   4   0   2       2368.99       2582.98       272.97 o                         
  -4   0  -3        508.76        571.87       122.32 o                         
  -4   0  -4       1805.31       1926.38       135.33 o                         
   4   0   5      38311.09      38048.56       551.03 o                         
   4   0   6       3356.67       3420.58       167.32 o                         
  -4   0  -7       6546.68       6252.93       286.49 o                         
  -4   0  -8       3553.72       3593.52       189.95 o                         
   4   0   9       1985.49       1878.11       346.84 o                         
   4   0  10       3263.38       3449.79       266.19 o                         
   4   0  11       3903.46       4014.99       722.67 o                         
   4   0  12       5172.10       4859.76       364.69 o                         
   4   0  13        463.95        671.48      1266.25 o                         
   4   0  14       6382.21       7109.20      2405.77 o                         
  -4  -1  13        123.72        319.69       465.70 o                         
  -4  -1  12       2339.15       2597.94       550.39 o                         
   4   1 -11        233.87        931.74       516.12 o                         
  -4  -1  10      16431.95      15702.02      1486.41 o                         
  -4  -1   9       2114.97       1797.30       398.65 o                         
  -4  -1   8       2052.66       1702.79       245.16 o                         
  -4  -1   7       4981.46       4904.60       307.44 o                         
   4   1  -6         65.12        120.04       204.97 o                         
  -4  -1   5      53217.73      51825.34       585.70 o                         
  -4  -1   4       1220.51       1076.10       166.76 o                         
   4   1  -3     182657.66     171497.28      1126.80 o                         
  -4  -1   2       7858.94       7736.19       249.73 o                         
   4   1  -1      26766.42      26693.51       395.86 o                         
  -4  -1   0       1663.23       1593.46       210.12 o                         
  -4  -1  -1       6142.05       6310.47       231.29 o                         
   4   1   2      52419.99      52092.53       322.14 o                         
   4   1   3       2889.21       3126.11       218.84 o                         
   4   1   4      20235.80      20420.55       212.21 o                         
   4   1   5       1252.95       1382.97       130.15 o                         
   4   1   6       5143.56       4994.05       346.52 o                         
  -4  -1  -7       1466.27       1389.83       153.01 o                         
  -4  -1  -8       1066.09       1277.83       311.90 o                         
  -4  -1  -9       2945.15       2901.75       216.16 o                         
  -4  -1 -10       7566.58       7360.65       413.95 o                         
   4   1  11       1335.05       1245.13       287.30 o                         
  -4  -1 -12       1898.32       1121.39       752.62 o                         
   4   1  13          1.47        140.29       372.66 o                         
   4   1  14        444.23        338.72      2186.42 o                         
   4   2 -13       3073.20       2220.22       653.94 o                         
  -4  -2  12       2776.69       2747.85       429.71 o                         
  -4  -2  11       5650.82       5396.11       668.77 o                         
  -4  -2  10      17278.75      16238.65       592.35 o                         
   4   2  -9       2288.40       2029.17       318.69 o                         
  -4  -2   8       1394.15       1392.20       320.27 o                         
  -4  -2   7        258.89        158.50       234.99 o                         
  -4  -2   6       4768.95       4706.06       302.94 o                         
  -4  -2   5        418.35        374.48       205.57 o                         
   4   2  -4      17895.10      16399.74       316.60 o                         
  -4  -2   3       1591.08       1446.59       237.52 o                         
   4   2  -2      31139.14      30395.62       593.89 o                         
  -4  -2   1       1016.74       1048.56       241.79 o                         
   4   2   0      45268.26      45480.77       592.91 o                         
   4   2   1        635.87        566.77       177.30 o                         
   4   2   2     130567.55     130254.23       549.06 o                         
   4   2   3      29869.76      30440.42       274.67 o                         
   4   2   4      43342.22      43196.54       327.41 o                         
  -4  -2  -5      16521.34      15551.05      1178.88 o                         
   4   2   6        609.35        502.17       155.59 o                         
   4   2   7      33904.88      32337.28       483.03 o                         
   4   2   8         68.49        202.70       191.51 o                         
  -4  -2  -9      22504.31      22191.20       447.72 o                         
  -4  -2 -10       5855.40       5845.06       258.25 o                         
   4   2  11       2991.80       3326.87       445.97 o                         
   4   2  12       4996.84       4888.49       354.35 o                         
   4   2  13        578.30        764.35       806.11 o                         
   4   2  14       3828.26       3600.07       466.22 o                         
   4   2  15        757.81        -46.96      2342.23 o                         
  -4  -3  13       1394.26       1081.71       489.52 o                         
  -4  -3  12      10466.42       9497.54      1005.43 o                         
   4   3 -11        302.07        442.92       395.53 o                         
  -4  -3  10      15658.83      14499.67      1012.27 o                         
   4   3  -9       1900.82       1831.93       446.72 o                         
   4   3  -8        379.57        407.80       266.58 o                         
   4   3  -7       8648.29       8757.54       377.11 o                         
   4   3  -6        209.09        184.43       228.06 o                         
  -4  -3   5      71449.89      67723.75       618.89 o                         
   4   3  -4        140.71        125.79       223.65 o                         
   4   3  -3      11700.27      11223.72       474.41 o                         
  -4  -3   2        159.00        239.27       273.76 o                         
  -4  -3   1        387.59        478.41       334.81 o                         
   4   3   0      18169.27      18579.04       387.71 o                         
  -4  -3  -1      21356.66      21088.52       491.80 o                         
  -4  -3  -2      23577.58      23069.30       305.04 o                         
   4   3   3      19606.38      19816.13       280.13 o                         
   4   3   4        417.07        301.42       179.79 o                         
  -4  -3  -5       4132.62       4075.36       308.35 o                         
   4   3   7        811.48        805.30       215.56 o                         
   4   3   8      57047.33      55957.31       598.01 o                         
   4   3   9       8313.57       7877.24       269.94 o                         
   4   3  10      26934.16      25748.57       448.97 o                         
   4   3  11         15.27        -81.18       288.74 o                         
   4   3  12       7610.51       7184.72       468.93 o                         
   4   3  13       1199.85       1456.05       373.68 o                         
   4   3  14       3191.03       3356.10       956.51 o                         
   4   3  15       5041.82       4537.47       514.88 o                         
   4   4 -13       1374.01       1784.45      1268.12 o                         
  -4  -4  12          9.28        316.60       466.89 o                         
  -4  -4  11       2116.28       2431.68       621.98 o                         
   4   4 -10         72.62        219.43       361.50 o                         
   4   4  -9       2554.61       2313.03       794.61 o                         
   4   4  -8       3415.15       3497.89       459.15 o                         
  -4  -4   7       9775.38       8945.99       352.75 o                         
   4   4  -6       3615.91       3606.27       389.07 o                         
   4   4  -5       7374.98       7021.37       288.66 o                         
   4   4  -4      15160.96      14447.96       367.15 o                         
  -4  -4   3        329.67        398.01       294.77 o                         
  -4  -4   2      13387.71      11935.06       528.44 o                         
  -4  -4   1        289.94        293.06       321.48 o                         
   4   4   0     155032.62     180869.38      2124.56 o                         
   4   4   1      11551.63      10813.64       336.28 o                         
  -4  -4  -2      48249.68      45960.21       701.65 o                         
   4   4   3       9499.74       9429.27       222.53 o                         
   4   4   4       2393.01       2699.73       262.04 o                         
   4   4   5      26491.04      25801.86       334.67 o                         
  -4  -4  -6      13004.73      12229.68       369.42 o                         
  -4  -4  -7      24744.29      23347.23       770.46 o                         
  -4  -4  -8         10.63         92.01       180.05 o                         
   4   4   9       9491.96       9003.18       375.41 o                         
   4   4  10         56.24        233.54       238.32 o                         
   4   4  11       3507.62       3616.76       378.11 o                         
  -4  -4 -12       3489.08       3350.10       354.66 o                         
  -4  -4 -13       9521.67       8918.36       514.44 o                         
   4   4  14        562.78        582.01       417.41 o                         
  -4  -5  12      10051.78       9054.75      1623.33 o                         
  -4  -5  11       1139.78       1111.09       423.87 o                         
  -4  -5  10       1435.26       1833.77       802.69 o                         
   4   5  -9       3304.97       4033.82      1782.23 o                         
  -4  -5   8       4732.77       4587.87       757.54 o                         
  -4  -5   7       6224.86       5690.71       472.71 o                         
  -4  -5   6       2138.73       2050.29       311.23 o                         
  -4  -5   5       4257.07       4570.98       402.60 o                         
  -4  -5   4       1606.71       1233.13       282.63 o                         
  -4  -5   3       8865.77       8644.12       474.16 o                         
  -4  -5   2        773.17        613.16       321.13 o                         
  -4  -5   1      23009.16      21716.47       597.58 o                         
   4   5   0        518.72        557.86       296.11 o                         
   4   5   1      42668.79      43189.77       894.46 o                         
  -4  -5  -2        533.80        344.23       237.09 o                         
  -4  -5  -3      11502.23      11608.77       370.21 o                         
   4   5   4        162.84        229.71       153.30 o                         
   4   5   5      47475.26      47032.86       329.01 o                         
  -4  -5  -6      26059.03      25841.80       330.72 o                         
  -4  -5  -7      31368.30      30066.66       404.64 o                         
  -4  -5  -8      25478.29      24422.96       474.41 o                         
  -4  -5 -10      12053.60      11428.39       475.30 o                         
   4   5  11       2220.79       2360.85       320.86 o                         
   4   5  12       8039.23       7891.81       517.83 o                         
   4   5  13       1882.48       2087.42       386.06 o                         
   4   5  14       1168.98       1719.15       527.40 o                         
   4   6 -12        394.24        489.70       564.36 o                         
   4   6 -11       1648.44       2504.11      1435.09 o                         
   4   6 -10         28.98         31.43       449.76 o                         
  -4  -6   9       4046.68       3975.35       775.82 o                         
   4   6  -8       2485.21       2599.78      2326.93 o                         
  -4  -6   7      19124.64      19557.08       945.17 o                         
   4   6  -6        406.01        704.94       696.82 o                         
   4   6  -5        889.53        689.49       310.60 o                         
  -4  -6   4        338.38        430.57       459.18 o                         
   4   6  -3         82.88        260.47       280.12 o                         
  -4  -6   2      27109.99      26155.37       514.62 o                         
   4   6  -1         60.22        159.75       262.83 o                         
  -4  -6   0       9978.48       9933.75       432.15 o                         
   4   6   1        230.72        293.22       270.48 o                         
   4   6   2       3666.84       2641.45       362.16 o                         
  -4  -6  -3        909.70        808.37       229.43 o                         
   4   6   4      16911.51      16784.65       359.88 o                         
   4   6   5      11418.90      11415.73       239.46 o                         
  -4  -6  -6      28498.52      27714.37       342.25 o                         
   4   6   7       5618.89       4595.29       504.03 o                         
   4   6   8       4095.85       4251.47       301.77 o                         
   4   6   9       2477.36       2462.37       362.69 o                         
   4   6  10       1662.69       1688.91      1020.71 o                         
   4   6  11      26458.37      26594.12       579.67 o                         
   4   6  12        366.57        393.82       378.91 o                         
  -4  -6 -13      21599.39      21170.74       696.31 o                         
   4   6  14        324.10        354.74       465.85 o                         
   4   7 -11        292.93        462.35       503.65 o                         
   4   7 -10       2296.63       2806.17      1256.42 o                         
  -4  -7   9         92.28        205.43       438.28 o                         
   4   7  -8       5021.80       5101.60       724.48 o                         
  -4  -7   7       1545.58       1766.44       328.97 o                         
  -4  -7   6       1691.99       2498.05       818.28 o                         
   4   7  -5       2198.19       1427.14      1535.56 o                         
  -4  -7   4       1904.26       1903.95      1345.60 o                         
  -4  -7   3        462.57        483.40       401.83 o                         
   4   7  -2       8451.95       8274.33       308.84 o                         
  -4  -7   1       6598.16       6702.62       365.97 o                         
   4   7   0        253.23        274.15       256.89 o                         
  -4  -7  -1        417.35        636.12       372.71 o                         
   4   7   2        537.82        493.39       249.28 o                         
   4   7   3      16584.22      15580.94       437.40 o                         
   4   7   4       1734.74       1752.48       248.49 o                         
  -4  -7  -5      20534.13      20138.45       392.17 o                         
   4   7   6       8590.39       8594.46       260.44 o                         
  -4  -7  -7         62.51        163.10       309.58 o                         
   4   7   8       3867.15       3846.52       505.14 o                         
  -4  -7  -9       8740.40       8582.70       440.42 o                         
   4   7  10       9324.42       9353.34       534.17 o                         
  -4  -7 -11        968.85        743.46       708.66 o                         
   4   7  12       5312.32       5576.53       528.59 o                         
   4   7  13         64.38        452.29       453.57 o                         
  -4  -7 -14       4420.33       5098.21       639.51 o                         
   4   8 -11       3008.42       3725.38      1687.02 o                         
  -4  -8  10         55.55        355.60       483.13 o                         
   4   8  -9      20152.46      20665.10      1202.12 o                         
  -4  -8   8       1505.72       1679.35       388.63 o                         
  -4  -8   7      10155.36      10085.61       655.85 o                         
  -4  -8   6         69.08        165.07       351.14 o                         
  -4  -8   5       8226.52       7904.54       657.92 o                         
  -4  -8   4       6325.18       5676.23       346.34 o                         
  -4  -8   3       8798.11       7684.68      1150.08 o                         
  -4  -8   2      27802.12      26440.82       534.10 o                         
  -4  -8   1        450.88        540.18       257.96 o                         
  -4  -8   0        950.65       1506.78       343.65 o                         
  -4  -8  -1         97.89        183.45       211.93 o                         
   4   8   2       1356.71       1520.23       320.83 o                         
   4   8   3       1122.83       1008.42       240.58 o                         
   4   8   4      16660.71      18203.02       506.86 o                         
  -4  -8  -5        330.11        413.79       257.63 o                         
  -4  -8  -6        492.88        684.80       292.68 o                         
  -4  -8  -7        177.50        481.24       256.04 o                         
  -4  -8  -8       1426.61       1576.43       342.11 o                         
   4   8   9       5933.00       5400.03       551.00 o                         
   4   8  10       9048.27       8926.22       505.29 o                         
   4   8  11      12608.86      12018.92       558.77 o                         
  -4  -8 -12       1601.92       1381.91       706.12 o                         
   4   8  13       2179.12       2364.41       603.80 o                         
  -4  -9  10        622.72         83.24      1571.30 o                         
   4   9  -9         49.84        290.52       499.07 o                         
  -4  -9   8       4285.45       4307.64       872.50 o                         
  -4  -9   7        460.40        813.21       420.12 o                         
   4   9  -6       8952.30       8967.61       766.70 o                         
  -4  -9   5        107.88        115.02       386.05 o                         
  -4  -9   4      30557.73      31317.98       888.71 o                         
  -4  -9   3        709.97        514.46       314.88 o                         
  -4  -9   2       6701.67       5973.10       693.84 o                         
  -4  -9   1       1159.81       1286.86       441.57 o                         
  -4  -9   0        525.54        432.97       335.82 o                         
   4   9   1      13758.22      14120.65       522.03 o                         
   4   9   2         94.21        115.75       283.21 o                         
   4   9   3      37100.41      36516.99       639.28 o                         
  -4  -9  -4       1320.30       1219.20       287.58 o                         
  -4  -9  -5       2106.84       2200.93       349.62 o                         
   4   9   6        556.93        604.11       258.91 o                         
   4   9   7         74.45        109.91       323.58 o                         
  -4  -9  -8       9739.96       9490.29       379.09 o                         
  -4  -9  -9       6153.42       6342.65       475.53 o                         
   4   9  10       1565.09       1273.80       527.42 o                         
   4   9  11       1907.99       2127.27       497.07 o                         
  -4  -9 -12        815.68        931.21       549.37 o                         
   4   9  13       1324.45       1674.45       736.04 o                         
  -4 -10   9       4244.07       4268.31      1550.64 o                         
   4  10  -8        221.48        453.61       546.11 o                         
   4  10  -7        461.37        372.09       921.68 o                         
  -4 -10   6        589.36        583.59       417.75 o                         
  -4 -10   5       4024.46       4331.54       737.94 o                         
  -4 -10   4       6820.34       6305.75       429.68 o                         
  -4 -10   3       8712.39       8697.68       685.58 o                         
  -4 -10   2       1698.69       1452.12       333.95 o                         
  -4 -10   1       1498.95       1358.10       591.86 o                         
  -4 -10   0       2238.95       2053.52       502.21 o                         
  -4 -10  -1      11909.24      12288.57      1849.91 o                         
  -4 -10  -2      12612.29      12297.67       457.05 o                         
  -4 -10  -3       1740.89       1678.84       285.18 o                         
  -4 -10  -4       5021.12       4823.84       436.56 o                         
   4  10   5         30.40         39.97       283.16 o                         
  -4 -10  -6       5714.42       5923.08       435.77 o                         
  -4 -10  -7          8.47        -10.74       305.81 o                         
   4  10   8      19800.95      20957.94       592.23 o                         
   4  10  10       3075.16       3189.13       497.93 o                         
   4  10  11       1610.47       1682.08       540.34 o                         
   4  10  12        385.53       1168.91       566.39 o                         
  -4 -11   8       4205.29       3688.34      1502.80 o                         
  -4 -11   7        453.48        667.12       462.04 o                         
  -4 -11   6      17658.96      19521.38      1054.61 o                         
  -4 -11   5          4.11         15.36       416.39 o                         
  -4 -11   4      15690.76      16291.39       884.42 o                         
  -4 -11   3        131.72        204.62       368.72 o                         
  -4 -11   2       7840.50       8096.96       779.75 o                         
  -4 -11   1       3856.10       3673.77       408.98 o                         
  -4 -11   0       8839.82       8740.71       779.47 o                         
   4  11   1      25669.90      25584.81       594.20 o                         
  -4 -11  -2       2939.52       3106.06      1253.23 o                         
  -4 -11  -3       3430.82       2841.12       462.49 o                         
   4  11   4        498.57        569.01       337.92 o                         
  -4 -11  -5       1709.75       2029.80       408.96 o                         
  -4 -11  -6        190.65        408.50       315.36 o                         
  -4 -11  -7      17286.52      17452.69       586.58 o                         
  -4 -11  -8          7.93       -144.09       344.25 o                         
   4  11   9       5615.24       5965.50       530.64 o                         
   4  11  10        698.20        740.67       999.90 o                         
  -4 -11 -11        741.60        900.06       539.10 o                         
   4  12  -7        871.32       1202.72      1773.80 o                         
  -4 -12   6        152.08        343.78       477.19 o                         
  -4 -12   5       8496.58       9195.94      1009.50 o                         
  -4 -12   4        182.83        166.84       410.66 o                         
  -4 -12   3      11225.80      11839.43       964.54 o                         
  -4 -12   2        325.01        334.88       403.05 o                         
   4  12  -1      27845.46      28746.53      1005.37 o                         
  -4 -12   0       3632.02       3528.04       391.47 o                         
  -4 -12  -1      16280.93      16395.98       841.70 o                         
   4  12   2       8176.07       7724.91       539.75 o                         
  -4 -12  -3       3871.19       4855.81       949.74 o                         
  -4 -12  -4       6311.76       6042.78       582.75 o                         
  -4 -12  -5        647.54        468.76       355.75 o                         
   4  12   6      24995.56      25438.35       662.72 o                         
  -4 -12  -7         87.05        210.16       339.80 o                         
   4  12   8       2325.88       2275.51       533.98 o                         
  -4 -12  -9         10.94         97.71       571.43 o                         
  -4 -12 -10         76.26        447.10       874.08 o                         
  -4 -13   5        741.24        626.35       484.98 o                         
   4  13  -4        733.74       1057.87       976.29 o                         
  -4 -13   3         31.27         -6.82       417.19 o                         
  -4 -13   2       1182.06       1032.69       905.61 o                         
   4  13  -1       1730.73       1620.12       421.90 o                         
   4  13   0      12440.22      12675.06       877.27 o                         
   4  13   1        437.08        248.08       371.16 o                         
   4  13   2       5530.15       5120.07       750.85 o                         
  -4 -13  -3       3547.08       3525.41       732.11 o                         
   4  13   4       7433.15       8334.25       967.33 o                         
   4  13   5      13891.32      14620.00       914.94 o                         
  -4 -13  -6       6518.42       6829.21      2187.20 o                         
  -4 -13  -7      18516.80      18336.20      1027.59 o                         
  -4 -13  -8        440.98        300.22       698.47 o                         
   4  14  -3       3922.65       4149.09      1060.97 o                         
   4  14  -2        283.52        -28.00       807.44 o                         
   4  14  -1       6726.46       6243.78      1071.68 o                         
  -4 -14   0        723.62        720.69       688.78 o                         
  -4 -14  -1       2241.32       2490.35       842.00 o                         
   4  14   2        391.11        402.82       654.92 o                         
   4  14   3       2996.83       2984.82       893.17 o                         
   4  14   4       7282.52       7511.00       892.41 o                         
  -4 -14  -5       3994.48       5095.98       939.40 o                         
   4  14   6        473.90       1521.34       857.40 o                         
   5 -10  -3       1217.83       1479.44       887.46 o                         
  -5  10   2       6177.26       7000.91      1164.86 o                         
  -5  10   1       3381.44       3411.25       875.06 o                         
  -5  10   0       3637.14       2485.97      2290.64 o                         
   5 -10   1        553.07        396.97      1019.85 o                         
  -5  10  -2       1672.20        269.19      4185.60 o                         
  -5  10  -3       1974.24       2191.75       775.94 o                         
  -5  10  -4        333.77       1780.70      3599.16 o                         
  -5   9   6        325.12       3282.51      1294.27 o                         
  -5   9   5       7447.68       7709.31      1040.66 o                         
  -5   9   4        860.28        647.27       709.01 o                         
   5  -9  -3       1248.16       1314.11       788.91 o                         
  -5   9   2       2690.63       2471.51       631.89 o                         
  -5   9   1        885.31       1323.03       866.41 o                         
   5  -9   0       7801.25       8187.94       603.76 o                         
   5  -9   1       2099.69       3248.02      1223.99 o                         
  -5   9  -2       2171.94       2150.87       626.28 o                         
  -5   9  -3       1104.96       1068.23      1542.76 o                         
  -5   9  -4       1099.22       1281.09       691.37 o                         
  -5   9  -5        276.34       2772.84      3033.09 o                         
  -5   9  -6        202.97        448.60       730.20 o                         
  -5   8   7      10728.89      11164.14      1033.54 o                         
   5  -8  -6      10331.95      10823.28      1227.80 o                         
  -5   8   5       2975.66       3823.07      1155.81 o                         
   5  -8  -4       6178.18       6531.69       828.93 o                         
  -5   8   3       4287.41       4369.52       621.23 o                         
   5  -8  -2      14160.35      14795.59       832.34 o                         
   5  -8  -1        192.59        866.46       410.38 o                         
  -5   8   0      13371.40      13620.27      1000.37 o                         
   5  -8   1       4911.55       4778.33       522.30 o                         
  -5   8  -2       4278.94       4713.02      1078.88 o                         
  -5   8  -3       7651.37       8676.14       609.44 o                         
  -5   8  -4       2641.21       3707.20      1281.41 o                         
   5  -8   5       7784.16       8777.85       676.62 o                         
  -5   8  -6        568.45       1609.01      1571.44 o                         
  -5   8  -7       3364.78       3123.99       711.47 o                         
   5  -8   8        203.38        326.56       690.23 o                         
   5  -7  -9       4041.07       4040.66      1808.01 o                         
  -5   7   8       1692.87       2144.53      1050.83 o                         
   5  -7  -7       5654.80       6329.08      1229.64 o                         
   5  -7  -6        355.55        558.77       863.02 o                         
   5  -7  -5        516.83        477.68      1082.06 o                         
  -5   7   4       1410.85       1916.65       945.57 o                         
   5  -7  -3       1168.28       1601.00       678.74 o                         
  -5   7   2       2033.01       1975.59       431.97 o                         
  -5   7   1      18076.14      19800.54       930.87 o                         
  -5   7   0        153.30        370.58       387.35 o                         
   5  -7   1      14975.62      16293.24       923.98 o                         
   5  -7   2       3595.07       4117.55       468.39 o                         
  -5   7  -3       8101.88       9118.85      1473.85 o                         
  -5   7  -4       1150.05       1420.44       520.94 o                         
  -5   7  -5       1999.54       2643.75      1173.11 o                         
   5  -7   6       6418.99       6796.15       677.85 o                         
  -5   7  -7        543.76        183.05      2438.64 o                         
  -5   7  -8       7720.58       8668.27       680.92 o                         
  -5   7  -9       1563.65       1722.06       680.39 o                         
   5  -7  10       2938.63       2860.76      2930.74 o                         
  -5   6   9      19533.57      20929.89      1287.99 o                         
   5  -6  -8       1771.74       1939.29      1122.69 o                         
   5  -6  -7       5963.69       7303.67       953.06 o                         
   5  -6  -6        871.77       1729.98      1043.54 o                         
   5  -6  -5        283.67        654.73       693.82 o                         
   5  -6  -4      11146.48      10602.47       915.85 o                         
   5  -6  -3         73.23       -264.91       846.72 o                         
   5  -6  -2      14213.01      15167.17       700.39 o                         
   5  -6   0        835.66       1117.67       544.89 o                         
   5  -6   1       1613.23       1666.78       361.44 o                         
   5  -6   2       5190.31       6875.80       766.80 o                         
   5  -6   3      10616.87      11228.92       517.52 o                         
  -5   6  -4       9326.82      10664.65      1029.61 o                         
  -5   6  -5       1702.18       1707.95       493.49 o                         
  -5   6  -6       1905.61        851.39      1503.49 o                         
   5  -6   7        106.81        144.47       505.30 o                         
  -5   6  -8        294.24        547.82      1995.86 o                         
   5  -6   9       1331.22       1847.77       558.64 o                         
  -5   6 -10        326.42        305.21       694.44 o                         
   5  -6  11       3241.00       3510.18       776.09 o                         
   5  -5 -10        767.74       1181.58       996.43 o                         
   5  -5  -9       2166.21       2004.58      1963.70 o                         
   5  -5  -8        188.99        367.06       700.81 o                         
   5  -5  -7        336.39        579.22      1101.63 o                         
   5  -5  -6        774.54        974.40       636.42 o                         
   5  -5  -5       3016.63       2885.00       831.27 o                         
   5  -5  -4       9166.40       9160.37       654.87 o                         
   5  -5  -3      13385.27      13204.71       886.62 o                         
   5  -5  -2       6786.31       6916.09       658.61 o                         
   5  -5  -1       9768.78      10120.08       643.84 o                         
  -5   5  -1       6824.13       6957.68       630.95 o                         
  -5   5  -2         61.80        110.53       305.60 o                         
  -5   5  -3       6779.06       7729.63       705.30 o                         
  -5   5  -4       9030.07       9279.94       268.29 o                         
   5  -5   5       1418.80       1406.00       906.41 o                         
   5  -5   6       7563.71       7759.72       309.74 o                         
  -5   5  -7       5501.70       5500.77      1412.22 o                         
   5  -5   8       7954.71       8021.58       332.21 o                         
  -5   5  -9        934.71       1197.97      1835.99 o                         
  -5   5 -10       1272.89       1263.47       357.58 o                         
  -5   5 -11        364.61        542.80       384.72 o                         
   5  -4 -11      24409.34      23108.98      1256.80 o                         
   5  -4  -9       8807.41       9094.57      1020.31 o                         
   5  -4  -8         23.05        230.81       560.62 o                         
   5  -4  -7        105.59        293.97       640.38 o                         
  -5   4   6       1147.16       1465.11       341.14 o                         
  -5   4   5       1819.92       2105.88       382.27 o                         
   5  -4  -4      13888.36      12890.39      1186.95 o                         
  -5   4   3       1463.16       1276.25       354.29 o                         
   5  -4  -2       2595.44       2299.24       829.42 o                         
   5  -4  -1        142.79        746.33       640.77 o                         
  -5   4   0        264.67        548.50       547.03 o                         
  -5   4  -1       2169.12       2200.31       122.87 o                         
  -5   4  -2       9022.35       9432.14       230.76 o                         
   5  -4   3         13.31        107.83       162.57 o                         
  -5   4  -4      13520.82      14947.52       576.83 o                         
  -5   4  -5        377.96        421.50       207.00 o                         
   5  -4   6       3465.83       3262.32       822.92 o                         
  -5   4  -7        163.55        231.04       258.59 o                         
  -5   4  -8         61.61        539.70      1597.80 o                         
  -5   4  -9       7085.55       6677.52       361.90 o                         
  -5   4 -10        298.95        892.53      1850.52 o                         
   5  -4  11       7618.29       7352.17       440.08 o                         
  -5   4 -12       1086.97       1104.52       403.19 o                         
  -5   3  11        416.74       2007.04      2470.10 o                         
   5  -3 -10        465.49        732.75       492.63 o                         
   5  -3  -9        689.26        686.43       340.28 o                         
  -5   3   8       1508.30       1477.51       393.33 o                         
  -5   3   7       4812.66       4640.60       310.59 o                         
   5  -3  -6      30488.10      29824.72       609.82 o                         
   5  -3  -5          4.63         50.43       272.91 o                         
   5  -3  -4      26403.37      26202.22       536.83 o                         
  -5   3   3        592.04        594.73       223.19 o                         
   5  -3  -2        200.47        224.38       344.14 o                         
   5  -3  -1       3020.71       3452.11       975.71 o                         
   5  -3   0       5267.92       5515.75       910.07 o                         
  -5   3  -1      25546.80      25359.28       264.79 o                         
   5  -3   2       5410.21       5474.19       175.89 o                         
  -5   3  -3       3565.20       3883.49       277.42 o                         
   5  -3   4       1327.15       1469.56       186.50 o                         
   5  -3   5       1144.54       1339.30       363.84 o                         
   5  -3   6       7362.06       7730.04       275.48 o                         
   5  -3   7       6187.12       6450.04       782.46 o                         
  -5   3  -8        738.68        797.89       264.82 o                         
   5  -3   9       2635.94       3473.27       843.37 o                         
   5  -3  10         14.52        159.97       348.28 o                         
   5  -3  11        782.72       2276.44      1689.88 o                         
  -5   3 -12       5886.86       4736.00      1747.10 o                         
  -5   3 -13       2079.35       2150.63       430.47 o                         
  -5   2  12       7608.81       7860.96       693.18 o                         
   5  -2 -11      13119.12      12643.73       648.35 o                         
  -5   2   9        883.08       1236.95       419.06 o                         
   5  -2  -8        221.39        215.47       287.10 o                         
  -5   2   7        944.79       1445.08       372.24 o                         
   5  -2  -6      14738.70      14073.52       364.93 o                         
  -5   2   5       1071.02       1364.93       372.65 o                         
  -5   2   4       3330.74       3279.63       287.56 o                         
  -5   2   3        600.56        731.09       330.95 o                         
   5  -2  -2       6793.56       6997.63       304.26 o                         
   5  -2  -1       3234.10       3325.44       311.05 o                         
   5  -2   0        520.64        521.91       146.88 o                         
  -5   2  -1       5983.85       7157.70      1248.79 o                         
  -5   2  -2      26780.76      27219.20       372.26 o                         
   5  -2   3         32.70         81.21       161.18 o                         
   5  -2   4       4784.66       5036.83       291.88 o                         
   5  -2   5       3798.90       4009.26       253.41 o                         
  -5   2  -6       3901.44       4205.82       394.46 o                         
  -5   2  -7       7010.83       7573.12       284.11 o                         
   5  -2   8       4407.35       4975.15       730.32 o                         
   5  -2   9       4815.38       5082.25       303.38 o                         
   5  -2  10       1217.56       1560.46      1001.11 o                         
   5  -2  11       6257.96       5835.23       407.60 o                         
  -5   2 -12        465.85        315.51      1351.83 o                         
   5  -2  13        546.70        450.53       414.19 o                         
  -5   1  12       1532.39       2005.50       597.43 o                         
   5  -1 -11       2832.82       3799.77       772.86 o                         
   5  -1 -10       2428.37       2611.91       488.07 o                         
  -5   1   9         61.83         77.35       341.06 o                         
  -5   1   8      40614.15      41210.14       701.64 o                         
   5  -1  -7         49.18        276.10       280.21 o                         
  -5   1   6      64627.25      63195.58       803.43 o                         
  -5   1   5       3909.22       3809.56       274.90 o                         
  -5   1   4       4766.58       4701.10       367.41 o                         
   5  -1  -3       4450.49       4151.29       288.81 o                         
   5  -1  -2       8367.61       8358.81       380.21 o                         
   5  -1  -1      52565.96      50489.75       566.63 o                         
  -5   1   0       3733.29       3922.25       251.61 o                         
   5  -1   1      12228.67      12118.72       213.16 o                         
  -5   1  -2       3739.57       4028.42      1126.39 o                         
  -5   1  -3       4489.76       4525.37       321.40 o                         
   5  -1   4       1814.11       2018.02       179.49 o                         
  -5   1  -5       3702.81       3916.15       317.94 o                         
   5  -1   6        955.96        985.49       236.51 o                         
   5  -1   7       9982.96      10018.09       404.11 o                         
  -5   1  -8        342.71        376.96       237.34 o                         
   5  -1   9       2098.19       2285.35       606.80 o                         
   5  -1  10         14.74         30.62       286.53 o                         
   5  -1  11        411.60        113.24       864.69 o                         
   5  -1  12       2963.80       2910.07       413.88 o                         
   5  -1  13       1882.39       2316.36      1831.23 o                         
  -5   1 -14       4852.75       4356.97       521.77 o                         
  -5   0  12        702.23       1417.32       597.53 o                         
   5   0 -11        531.58        899.86       514.54 o                         
  -5   0  10         70.32        234.91       367.33 o                         
  -5   0   9       1973.98       2037.86       462.97 o                         
  -5   0   8          9.65         30.35       298.99 o                         
  -5   0   7       6583.01       6752.67       428.28 o                         
   5   0  -6        513.79        411.22       269.47 o                         
   5   0  -5       9641.78       9891.13       458.18 o                         
  -5   0   4       1872.16       1749.74       261.19 o                         
  -5   0   3      51990.45      50895.93       725.89 o                         
  -5   0   2        229.72        236.16       231.61 o                         
   5   0  -1     103780.66     104049.20       702.44 o                         
   5   0   0      28633.94      27238.62       339.97 o                         
   5   0   1      19542.12      19521.38       345.02 o                         
   5   0   2      13792.74      13900.93       239.46 o                         
   5   0   3       6933.39       7028.55       194.88 o                         
  -5   0  -4      54268.73      53089.66       631.08 o                         
   5   0   5       3179.36       3473.05       207.71 o                         
   5   0   6      22949.56      22469.74       468.41 o                         
  -5   0  -7       3963.40       3903.52       238.69 o                         
   5   0   8       1264.28       1287.12       353.51 o                         
  -5   0  -9       9866.79      10270.57       330.09 o                         
   5   0  10       1055.84       1203.57       940.31 o                         
  -5   0 -11       3029.36       3236.94       347.43 o                         
   5   0  12        920.88        760.24      1021.97 o                         
   5   0  13         25.52         54.35       428.83 o                         
   5   0  14        200.25        688.39      1907.06 o                         
   5   1 -12       1935.80       1038.38       604.37 o                         
  -5  -1  11       6389.55       7634.41      1382.42 o                         
   5   1 -10       9741.86       9781.00       548.03 o                         
   5   1  -9        498.61        514.91       372.83 o                         
  -5  -1   8      34037.69      33114.97       619.79 o                         
  -5  -1   7        742.56        761.75       269.89 o                         
  -5  -1   6        350.50        546.74       309.19 o                         
   5   1  -5        429.57        499.20       225.91 o                         
   5   1  -4        314.75        241.40       160.31 o                         
   5   1  -3      19567.42      17453.99       279.64 o                         
   5   1  -2      18437.11      17873.79       386.57 o                         
   5   1  -1       8817.25       9244.44       267.41 o                         
  -5  -1   0      11738.96      11411.56       343.06 o                         
   5   1   1       1431.05       1411.71       187.91 o                         
  -5  -1  -2       5758.99       5766.58       286.34 o                         
   5   1   3       4815.12       4908.29       174.25 o                         
   5   1   4        428.48        391.86       146.10 o                         
  -5  -1  -5      75658.70      73594.21       539.63 o                         
   5   1   6       4618.49       4484.69       194.81 o                         
  -5  -1  -7      29039.87      28462.45       399.55 o                         
  -5  -1  -8       2071.97       1840.15       209.34 o                         
   5   1   9      12308.11      12070.64       462.83 o                         
  -5  -1 -10       4565.97       4708.05       314.36 o                         
   5   1  11       7770.27       7945.24       904.83 o                         
  -5  -1 -12       7319.51       7273.50       407.42 o                         
   5   1  13       1602.84       1040.88      1103.73 o                         
  -5  -1 -14       7095.31       6709.54       523.99 o                         
  -5  -2  12       1375.96       1866.26       987.99 o                         
   5   2 -11        565.62       1223.63       551.22 o                         
  -5  -2  10      12961.36      10439.81      2039.52 o                         
   5   2  -9       1992.75       1760.15       490.11 o                         
  -5  -2   8       2483.46       2336.45       329.70 o                         
  -5  -2   7       4569.68       4862.83       364.83 o                         
  -5  -2   6        573.68        689.02       266.14 o                         
  -5  -2   5      18478.62      17653.66       457.72 o                         
  -5  -2   4         16.59        112.43       218.96 o                         
  -5  -2   3      90879.64      86094.43       953.30 o                         
  -5  -2   2      16840.71      15633.54       351.34 o                         
  -5  -2   1      10813.79      11143.07       353.49 o                         
   5   2   0       7674.11       7533.03       310.68 o                         
  -5  -2  -1       5400.98       5099.89       300.88 o                         
   5   2   2      50882.08      49067.75       420.94 o                         
   5   2   3       5890.53       5450.23       313.82 o                         
   5   2   4      21384.62      21198.38       776.01 o                         
   5   2   5        162.76        257.39       171.77 o                         
  -5  -2  -6      13195.70      12697.01       410.58 o                         
   5   2   7       1035.70       1230.80       222.93 o                         
   5   2   8      11083.21      10780.60       399.00 o                         
   5   2   9       4621.64       4628.77       283.48 o                         
   5   2  10      18412.20      18675.21       496.61 o                         
   5   2  11        781.39        914.47       302.31 o                         
   5   2  12       9361.28       9151.00       888.72 o                         
  -5  -2 -13         82.82        156.31       370.42 o                         
  -5  -2 -14        700.78         18.74      1171.87 o                         
  -5  -3  12         93.51         55.55       458.66 o                         
   5   3 -11       3765.44       4121.62       961.98 o                         
  -5  -3  10       5932.27       5921.51       580.89 o                         
   5   3  -9       1055.67        812.15       394.71 o                         
  -5  -3   8        260.67        677.43       395.63 o                         
  -5  -3   7        578.97        600.82       276.87 o                         
   5   3  -6       4694.26       4405.60       405.54 o                         
  -5  -3   5        789.85        834.36       261.78 o                         
   5   3  -4      15574.76      15380.79       474.52 o                         
   5   3  -3        133.50        222.76       295.44 o                         
  -5  -3   2      13497.44      12535.92       495.06 o                         
  -5  -3   1       1191.95       1121.07       287.03 o                         
   5   3   0      12627.05      12849.15       497.67 o                         
  -5  -3  -1        156.04        105.62       234.56 o                         
   5   3   2      73140.66      73109.23       503.38 o                         
   5   3   3      45813.46      44053.23       426.07 o                         
   5   3   4      31714.07      31143.28       384.45 o                         
  -5  -3  -5      17585.44      16276.00       554.07 o                         
  -5  -3  -6       6361.23       6097.37       252.37 o                         
  -5  -3  -7      25624.99      24882.16       454.86 o                         
  -5  -3  -8        104.42        240.07       241.55 o                         
  -5  -3  -9       8603.65       8537.62       389.53 o                         
  -5  -3 -10       4172.39       4026.47       273.72 o                         
  -5  -3 -11        883.90        970.67       428.21 o                         
   5   3  12       5929.29       5929.13       381.44 o                         
   5   3  13       4173.59       3785.98       913.19 o                         
  -5  -3 -14       3986.40       3907.32       454.25 o                         
   5   4 -12       7776.41       7808.50       898.13 o                         
  -5  -4  11        173.98        261.57       451.22 o                         
  -5  -4  10       7942.47       8997.91      1329.17 o                         
  -5  -4   9        278.02        337.70       509.59 o                         
  -5  -4   8        208.62        201.22       319.10 o                         
  -5  -4   7        120.26        209.17       421.60 o                         
   5   4  -6         31.27        114.63       300.69 o                         
   5   4  -5      34010.48      32028.09       517.99 o                         
  -5  -4   4         41.23        175.95       301.53 o                         
  -5  -4   3       2300.64       2443.17       480.86 o                         
   5   4  -2         14.71         51.25       345.35 o                         
  -5  -4   1       2940.43       2894.83       427.47 o                         
  -5  -4   0       3117.28       3293.18       330.60 o                         
   5   4   1      24015.47      22369.94       614.42 o                         
  -5  -4  -2       5934.21       5488.19       277.20 o                         
  -5  -4  -3      26890.18      27091.69       373.79 o                         
   5   4   4       2012.58       1878.73       201.97 o                         
   5   4   5       4392.17       4323.78       374.12 o                         
  -5  -4  -6       8088.05       7572.98       459.50 o                         
  -5  -4  -7       1056.96       1057.58       227.06 o                         
  -5  -4  -8      51732.59      49526.75       554.20 o                         
  -5  -4  -9       2199.78       2234.96       277.49 o                         
  -5  -4 -10      26142.09      25752.88       506.21 o                         
  -5  -4 -11        275.43        356.21       307.74 o                         
  -5  -4 -12       4341.76       4591.74       481.95 o                         
  -5  -4 -13        784.20        747.70       376.15 o                         
  -5  -4 -14        966.04       1697.45       893.26 o                         
   5   5 -12        635.05        675.65       558.40 o                         
  -5  -5  11       3155.35       4017.97      1130.09 o                         
  -5  -5  10       1128.37       1477.72       454.04 o                         
  -5  -5   9        690.73       1789.26      1033.72 o                         
  -5  -5   8       1973.16       2399.66       528.63 o                         
  -5  -5   7       3965.21       3831.39       363.89 o                         
  -5  -5   6        215.59        351.58       440.08 o                         
  -5  -5   5       4453.56       4309.39       406.93 o                         
  -5  -5   4       2538.70       2240.47       498.24 o                         
  -5  -5   3        652.87        386.85       375.34 o                         
   5   5  -2        448.29        577.70       458.80 o                         
   5   5  -1       1394.01       1388.01       362.98 o                         
  -5  -5   0      36136.24      42300.51      1054.43 o                         
  -5  -5  -1       6425.48       6431.80       320.11 o                         
   5   5   2       9332.27       8267.69       459.74 o                         
   5   5   3       2117.93       1956.68       254.32 o                         
  -5  -5  -4       4058.67       3915.58       273.59 o                         
  -5  -5  -5      10329.21      10127.75       307.74 o                         
   5   5   6       8642.23       8549.38       356.54 o                         
   5   5   7       9693.82       9774.57       461.78 o                         
   5   5   8        360.30        408.09       242.35 o                         
   5   5   9      12033.79      11732.38       396.90 o                         
  -5  -5 -10        652.16        773.97       298.68 o                         
  -5  -5 -11       9910.69       9737.09       479.14 o                         
   5   5  12       6729.56       6517.99       413.32 o                         
   5   5  13      12423.24      12438.86       570.44 o                         
  -5  -5 -14        138.13        306.53       443.87 o                         
  -5  -6  11       1705.19        719.78       540.79 o                         
  -5  -6  10       3532.16       5047.39       919.79 o                         
   5   6  -9       5712.03       7592.82      1961.36 o                         
  -5  -6   8       7043.78       6736.95      1010.02 o                         
  -5  -6   7      13474.99      12846.27       609.17 o                         
  -5  -6   6       1033.24        960.24       348.11 o                         
   5   6  -5      14053.95      13098.62       616.85 o                         
  -5  -6   4         60.43        183.09       327.29 o                         
   5   6  -3       2637.60       2157.28       523.25 o                         
  -5  -6   2         80.59         90.08       379.44 o                         
  -5  -6   1       2450.46       2659.65       487.39 o                         
  -5  -6   0       1232.25       1228.65       332.73 o                         
   5   6   1       8296.94       7905.70       628.30 o                         
   5   6   2       1026.67        982.59       271.31 o                         
   5   6   3        390.54        631.01       362.17 o                         
   5   6   4       1136.14       1041.42       253.25 o                         
   5   6   5       7273.56       6514.26       258.25 o                         
   5   6   6      18364.29      16455.70      1611.35 o                         
  -5  -6  -7      15435.54      15071.74       412.99 o                         
   5   6   8       8827.39       8642.62       422.11 o                         
   5   6  10       3626.35       3385.26       481.24 o                         
   5   6  11       1205.50       1070.67       331.98 o                         
  -5  -6 -12        884.09        894.71       480.88 o                         
  -5  -6 -13       2709.65       3159.67       443.87 o                         
  -5  -6 -14       1073.49       1765.28       601.88 o                         
   5   7 -11       3472.25       3689.66      1638.38 o                         
  -5  -7  10        152.60        269.41       506.11 o                         
  -5  -7   9       9789.91      11393.71      1013.47 o                         
   5   7  -8       3704.09       4841.24      2446.12 o                         
  -5  -7   7      22904.49      22565.78      1350.86 o                         
   5   7  -6       2921.35       2503.62      1070.73 o                         
  -5  -7   5        485.38        614.42       416.70 o                         
  -5  -7   4        321.61        220.92       562.33 o                         
  -5  -7   3         16.91        -24.53       361.73 o                         
  -5  -7   2      36246.66      34570.20       761.32 o                         
  -5  -7   1        105.83        183.27       308.87 o                         
  -5  -7   0      37523.51      38266.84       703.14 o                         
   5   7   1        565.98        661.37       333.58 o                         
   5   7   2       2594.68       2317.60       378.81 o                         
   5   7   3       1042.50        997.73       287.21 o                         
   5   7   4       1683.03       1807.35       363.56 o                         
   5   7   5      13904.80      13887.18       350.13 o                         
   5   7   6       7632.82       6948.79       328.52 o                         
  -5  -7  -7       1311.29       1949.13       953.12 o                         
  -5  -7  -8        927.36       1029.18       326.50 o                         
  -5  -7  -9        216.31        453.27       426.22 o                         
   5   7  10       3646.40       3254.09       390.71 o                         
   5   7  11       9993.60      10483.38       605.02 o                         
  -5  -7 -12        141.79        116.63       414.10 o                         
  -5  -7 -13      10253.06      10781.01       668.73 o                         
   5   8 -10        345.06        745.64      1413.62 o                         
   5   8  -9       1881.02       1850.37       488.59 o                         
   5   8  -8       3736.61       3871.15       951.24 o                         
  -5  -8   7       6179.29       5732.88       465.53 o                         
  -5  -8   6       5270.74       5160.82      1024.59 o                         
   5   8  -5       2343.27        136.43      2405.62 o                         
   5   8  -4       2281.45       2028.09       410.88 o                         
  -5  -8   3       1077.27        791.16       443.14 o                         
  -5  -8   2       3269.30       3147.11       342.80 o                         
  -5  -8   1      12179.76      12549.60       453.95 o                         
  -5  -8   0        920.73        934.43       306.08 o                         
  -5  -8  -1       4513.27       4469.31       504.29 o                         
  -5  -8  -2        852.13        840.25       288.02 o                         
   5   8   3      33414.52      31254.85       967.11 o                         
   5   8   4       1793.50       1750.88       295.10 o                         
  -5  -8  -5      34887.45      34377.30       723.79 o                         
  -5  -8  -6       4653.33       4865.83       319.80 o                         
  -5  -8  -7       1953.09       1970.68       340.83 o                         
  -5  -8  -8       3476.64       2746.73       558.54 o                         
   5   8   9       1741.27       1962.59       391.31 o                         
  -5  -8 -10       8642.02       9170.63       574.57 o                         
  -5  -8 -11        980.63       1942.31      1699.51 o                         
   5   8  12       2976.70       3184.74       551.61 o                         
   5   8  13        700.34        767.35       481.55 o                         
  -5  -9  10        404.70        772.03       559.89 o                         
  -5  -9   9      15965.82      19441.48      1280.54 o                         
  -5  -9   8        145.57        525.32       503.64 o                         
  -5  -9   7       6622.22       6450.17       850.25 o                         
  -5  -9   6       1080.79       1023.78       445.43 o                         
  -5  -9   5       5881.58       6077.34       823.19 o                         
   5   9  -4      13150.08      11644.27       539.55 o                         
  -5  -9   3       9825.64       9019.39      1171.77 o                         
   5   9  -2      24660.56      23747.12       620.27 o                         
   5   9  -1       2176.23       2223.28       329.66 o                         
  -5  -9   0       1355.20       1440.86       488.68 o                         
   5   9   1        380.31        298.83       313.51 o                         
  -5  -9  -2       4737.95       3957.81       470.83 o                         
   5   9   3       1754.85       1484.22       312.96 o                         
  -5  -9  -4      26019.92      26657.66       670.13 o                         
  -5  -9  -5        120.68        127.02       326.63 o                         
  -5  -9  -6       4949.34       4893.94       407.99 o                         
  -5  -9  -7        311.98        271.52       293.86 o                         
  -5  -9  -8       2631.81       2453.95       392.16 o                         
  -5  -9  -9       5756.44       5508.12       546.07 o                         
  -5  -9 -10       8329.58       8553.76       550.97 o                         
  -5  -9 -11      15369.49      15486.07       699.61 o                         
   5   9  12       3824.45       4140.84      1097.72 o                         
  -5 -10   9        280.45        501.25       604.32 o                         
   5  10  -8       6643.51       7433.78      1159.80 o                         
  -5 -10   7         18.10         43.75       479.41 o                         
  -5 -10   6       9700.22       9419.49       835.34 o                         
  -5 -10   5        684.44        957.33       436.30 o                         
   5  10  -4      28136.44      28487.89      1027.44 o                         
  -5 -10   3       8414.97       8039.57       459.34 o                         
  -5 -10   2      16125.81      14763.03      1134.19 o                         
  -5 -10   1       6711.03       6829.89       585.64 o                         
   5  10   0        212.97         17.79       375.47 o                         
  -5 -10  -1      19034.98      19845.75       616.32 o                         
  -5 -10  -2        494.49        509.70       324.91 o                         
  -5 -10  -3      36962.66      36192.96       796.75 o                         
  -5 -10  -4       1023.89        918.68       329.79 o                         
  -5 -10  -5       3271.23       2998.09       468.19 o                         
  -5 -10  -6        196.97        174.07       314.45 o                         
  -5 -10  -7       2074.87       1841.12       431.66 o                         
  -5 -10  -8       6580.11       6352.30       399.38 o                         
  -5 -10  -9       7356.39       7333.97       520.52 o                         
   5  10  10       1962.79       2148.86       581.10 o                         
   5  10  11       2535.49       2245.17       578.36 o                         
  -5 -10 -12       1201.54       1501.81       574.84 o                         
  -5 -11   8        334.53        865.51       595.20 o                         
  -5 -11   7        779.52       2137.66      1094.15 o                         
   5  11  -6        282.59        200.62       517.38 o                         
  -5 -11   5       2274.44       2586.33       839.94 o                         
  -5 -11   4       2119.55       2094.41       467.54 o                         
  -5 -11   3      11260.89      12634.97       886.68 o                         
   5  11  -2        148.81        289.67       399.42 o                         
  -5 -11   1       8728.55       7700.55       879.40 o                         
  -5 -11   0       5478.45       5423.15       601.07 o                         
   5  11   1       2297.38       2124.38       374.23 o                         
  -5 -11  -2      25739.55      25443.96       645.64 o                         
   5  11   3        530.59        531.62       317.50 o                         
  -5 -11  -4      16431.59      16158.55       632.48 o                         
  -5 -11  -5          0.09        -31.33       383.86 o                         
  -5 -11  -6      15234.02      15371.90       584.29 o                         
  -5 -11  -7        290.81        389.03       352.07 o                         
  -5 -11  -8      23229.23      23515.99       678.44 o                         
   5  11   9       7928.67       8875.47      1873.66 o                         
   5  11  10       3915.04       4388.67       573.08 o                         
  -5 -11 -11       1802.21       2024.91       630.04 o                         
  -5 -12   7        305.15        376.99       543.14 o                         
  -5 -12   6       5706.00       6790.47      1200.88 o                         
   5  12  -5        100.02        218.57       492.95 o                         
   5  12  -4       3233.56       3816.45       885.58 o                         
  -5 -12   3        599.63        449.81       442.02 o                         
   5  12  -2       1172.88       1686.13       904.99 o                         
   5  12  -1       1765.91       1533.50       448.83 o                         
   5  12   0       3331.40       3011.09       858.54 o                         
   5  12   1       9683.70       9581.95       617.36 o                         
  -5 -12  -2       3563.13       3520.03      2024.46 o                         
  -5 -12  -3         37.94        348.10       531.33 o                         
  -5 -12  -4        354.43        307.52       393.13 o                         
   5  12   5       6559.75       6103.83       651.20 o                         
  -5 -12  -6        620.64        636.72       379.68 o                         
  -5 -12  -7      28573.66      28828.41       839.56 o                         
  -5 -12  -8          2.50        196.55       386.25 o                         
   5  12   9      17809.96      17501.19       736.11 o                         
   5  12  10        488.79       1687.90      1237.31 o                         
   5  13  -5       3456.06       3836.84      1100.20 o                         
  -5 -13   4          8.39        475.04       476.81 o                         
  -5 -13   3       2580.05       3301.67      1108.20 o                         
  -5 -13   2        280.26        267.54       475.94 o                         
  -5 -13   1       6982.39       7031.35      1011.61 o                         
  -5 -13   0       3898.59       3603.43       427.71 o                         
  -5 -13  -1       7533.19       6951.66       944.29 o                         
   5  13   2       4338.66       4434.02       613.07 o                         
  -5 -13  -3       2923.77       1916.63      1537.72 o                         
   5  13   4       1149.28       1305.68       633.61 o                         
   5  13   5        904.33        766.79       401.45 o                         
   5  13   6       6255.92       6808.05       633.96 o                         
   5  13   7        538.11        802.30       618.53 o                         
  -5 -13  -8        118.55        839.06       840.01 o                         
  -5 -14   3         52.24        -53.52       866.33 o                         
   5  14  -2         97.31        659.16      1084.05 o                         
  -5 -14   1        980.57        861.39       884.11 o                         
   5  14   0       4090.76       4610.00      1059.98 o                         
   5  14   1         20.72       -179.26       747.18 o                         
  -5 -14  -2       1614.48       2217.70       983.97 o                         
   5  14   3        921.64       1381.42       902.59 o                         
   5  14   4       3887.54       2531.06      1177.42 o                         
   5  14   5       7322.90       7545.41       929.18 o                         
  -5 -14  -6          0.56          6.07       712.84 o                         
   6  -9  -3       1085.11        738.53       949.49 o                         
  -6   9   2       5601.07       5142.05      1072.35 o                         
   6  -9  -1       1876.18       2309.54       792.23 o                         
  -6   9   0       3550.25       3978.33      1910.77 o                         
   6  -9   1       1975.14       2225.28       832.30 o                         
   6  -9   3       5570.78       6246.35       808.42 o                         
   6  -9   4        543.51        958.04       840.16 o                         
   6  -8  -5       4710.00       3910.13       957.48 o                         
   6  -8  -4       1249.11       1557.48       748.10 o                         
  -6   8   3        309.05        134.02       932.22 o                         
   6  -8  -2       1037.59       1269.54       631.18 o                         
  -6   8   1       2893.55       3294.64       837.96 o                         
   6  -8   0       3860.40       4140.76       574.34 o                         
   6  -8   1       5453.13       7235.27      1437.35 o                         
   6  -8   2        828.43        619.47       654.94 o                         
   6  -8   4         21.93        116.92       657.54 o                         
   6  -8   5       1155.35       1330.44       635.47 o                         
   6  -8   6       1562.36       1441.70       657.38 o                         
   6  -8   7         53.40         -2.01       673.90 o                         
   6  -7  -7       6218.48       5880.47      1093.98 o                         
   6  -7  -6       6922.66       8256.89      1384.11 o                         
   6  -7  -5       1388.52       2105.36      1154.48 o                         
   6  -7  -4       2837.70       3130.04       915.83 o                         
  -6   7   3       1985.34       1987.22       610.11 o                         
  -6   7   2       5957.97       6433.42       838.06 o                         
   6  -7  -1       1050.18       1024.58       499.76 o                         
   6  -7   0       4153.06       4348.99       902.03 o                         
   6  -7   1       4463.09       5126.17       557.39 o                         
   6  -7   2        323.73        -41.49      1600.72 o                         
   6  -7   3       6116.88       6645.46       574.06 o                         
   6  -7   4       2494.82       2838.82      2608.24 o                         
  -6   7  -5       3874.47       4551.13       618.18 o                         
  -6   7  -6       2758.78       3981.00      1901.96 o                         
   6  -7   7        776.68        905.85       635.75 o                         
   6  -7   8        691.61       1100.92       646.63 o                         
  -6   6   8       1605.38       2076.66      1260.22 o                         
   6  -6  -7       5121.86       6405.45      1336.20 o                         
   6  -6  -6        623.91       1127.30       943.00 o                         
   6  -6  -5       1620.94       2299.02      1126.13 o                         
   6  -6  -4        497.84        984.98       895.31 o                         
   6  -6  -3        298.53        523.12       736.76 o                         
   6  -6  -2       1171.33       1121.61       490.51 o                         
  -6   6   1       9370.20      10127.54       900.54 o                         
  -6   6   0        204.97        341.12       410.94 o                         
   6  -6   1       6470.45       7198.94       646.57 o                         
   6  -6   2       1078.91       1108.78       420.69 o                         
  -6   6  -3        956.85        512.65      1519.94 o                         
   6  -6   4        893.15       1196.99       487.46 o                         
  -6   6  -5        116.37       1016.15      1864.58 o                         
   6  -6   6       5876.08       6798.26       639.25 o                         
  -6   6  -7         59.58       1152.73      1836.46 o                         
   6  -6   8       6235.07       6180.74       679.47 o                         
   6  -6   9        649.01        794.18       632.59 o                         
  -6   5   9      20621.72      22901.17      1513.82 o                         
   6  -5  -8        509.90        -21.73      2062.54 o                         
   6  -5  -7       6834.21       7365.58       920.71 o                         
   6  -5  -6        216.46        423.18       950.93 o                         
  -6   5   5       1109.52       1909.24       692.48 o                         
   6  -5  -4       7453.30       8048.18       834.09 o                         
   6  -5  -3        394.51        218.94       818.18 o                         
   6  -5  -2      13587.64      13795.38       650.73 o                         
  -6   5   0       2080.89       2160.85       596.14 o                         
  -6   5  -1        689.57        681.84       333.43 o                         
   6  -5   2       1922.69       2197.05       559.50 o                         
  -6   5  -3       4901.03       5258.49       408.36 o                         
  -6   5  -4       4836.13       6951.32      1344.53 o                         
   6  -5   5        117.45        245.37       458.00 o                         
   6  -5   6        988.09       2182.46      1363.29 o                         
   6  -5   7          2.64        335.24       496.36 o                         
  -6   5  -8       1810.90       2038.59      1774.71 o                         
   6  -5   9       1590.07       1775.66       610.00 o                         
   6  -5  10        540.88        510.88       703.16 o                         
   6  -5  11       1677.68       2531.17      2785.02 o                         
  -6   4  10         70.60         50.93      1050.63 o                         
  -6   4   9       6980.32       7041.00       972.87 o                         
   6  -4  -8        432.10        899.08       819.73 o                         
   6  -4  -7       1418.36       1754.51      1194.53 o                         
   6  -4  -6       1582.23       1222.07       719.74 o                         
   6  -4  -5       3620.16       3677.84      1021.24 o                         
   6  -4  -4       5506.11       5772.03       661.93 o                         
   6  -4  -3      12273.63      11383.58       880.51 o                         
   6  -4  -2       3512.78       4058.01       698.54 o                         
   6  -4  -1      10732.09      11261.96       672.87 o                         
  -6   4  -1       6661.72       6770.23       556.70 o                         
  -6   4  -2        800.25        951.90       313.23 o                         
  -6   4  -3       5871.56       6480.18       637.01 o                         
  -6   4  -4       5546.56       5899.71       243.79 o                         
   6  -4   5       3386.68       3528.01       842.35 o                         
   6  -4   6       5036.14       5380.26       292.24 o                         
  -6   4  -7       2094.85       3111.87      1518.58 o                         
   6  -4   8       3689.06       3843.60       343.28 o                         
  -6   4  -9       1842.06       2343.80      1771.22 o                         
  -6   4 -10        662.18        672.89       398.05 o                         
   6  -4  11       1344.02       1855.30       442.89 o                         
  -6   3  10        293.14        735.03       905.66 o                         
  -6   3   9      12692.43      14233.03      1329.58 o                         
   6  -3  -8       1088.92       1015.39       603.97 o                         
   6  -3  -7        723.10        630.42       712.55 o                         
  -6   3   6       6701.82       6888.46       457.38 o                         
  -6   3   5       6267.70       6515.87       499.86 o                         
  -6   3   4      29445.99      30571.14       550.00 o                         
   6  -3  -3       2376.95       2060.48       435.87 o                         
   6  -3  -2       6738.00       6570.00      1235.72 o                         
   6  -3  -1       1279.79       1408.61       769.22 o                         
  -6   3   0       1073.94       1234.18       301.02 o                         
  -6   3  -2       8532.79       8963.30       290.90 o                         
  -6   3  -3         30.95         52.11       198.50 o                         
   6  -3   4      11315.81      11701.94       374.41 o                         
  -6   3  -5        581.00        819.17       226.29 o                         
   6  -3   6       1461.11       2169.70      1043.38 o                         
  -6   3  -7          8.45        152.11       268.52 o                         
   6  -3   8         21.77       -129.24      1139.24 o                         
   6  -3   9       3372.59       3379.83       337.70 o                         
  -6   3 -10       2129.01       2660.57      1816.96 o                         
  -6   3 -11       5618.05       5431.12       455.87 o                         
   6  -3  12         97.08         85.89       455.43 o                         
   6  -2 -11        142.17        521.03       850.01 o                         
  -6   2  10       1947.94       1887.00       587.91 o                         
  -6   2   9         12.49        278.82       392.25 o                         
  -6   2   8       3470.16       3539.38       500.40 o                         
  -6   2   7       1506.68       1625.33       361.88 o                         
  -6   2   6      38048.79      37172.85       853.43 o                         
   6  -2  -5       3254.77       2986.99       341.49 o                         
   6  -2  -4      44920.47      45579.34       717.28 o                         
   6  -2  -3       9792.82       9810.01       380.25 o                         
  -6   2   2       4686.73       4255.59       408.63 o                         
   6  -2  -1      20082.84      19605.72      1916.04 o                         
  -6   2   0       6142.00       6174.77       863.71 o                         
   6  -2   1      40398.60      41599.57       561.60 o                         
  -6   2  -2       5633.01       5828.57       225.58 o                         
   6  -2   3      13796.57      14431.61       329.18 o                         
   6  -2   4       3447.98       3726.70       241.80 o                         
   6  -2   5         58.26        389.98       331.80 o                         
   6  -2   6      12175.22      13005.66       328.08 o                         
  -6   2  -7       1189.73       1324.99       986.83 o                         
   6  -2   8       1990.51       2204.77       300.69 o                         
   6  -2   9        303.07        110.26      1168.96 o                         
  -6   2 -10        242.75        452.36       329.08 o                         
  -6   2 -11        322.50         30.22      1937.78 o                         
  -6   2 -12        588.70        531.83       413.78 o                         
  -6   2 -13        964.64        930.14       455.10 o                         
  -6   1  11       9817.11       9356.35       696.51 o                         
  -6   1  10        769.09        796.12       415.53 o                         
  -6   1   9         56.50        252.67       511.91 o                         
  -6   1   8        505.11        662.48       342.89 o                         
  -6   1   7        415.37        705.41       426.35 o                         
  -6   1   6      12773.68      12346.24       433.43 o                         
   6  -1  -5       5860.27       5803.98       448.78 o                         
  -6   1   4       1246.54       1046.78       303.87 o                         
   6  -1  -3       4343.41       4180.82       411.08 o                         
  -6   1   2        855.94        888.73       306.79 o                         
  -6   1   1       9223.17       8785.38       422.85 o                         
  -6   1   0       9578.55       9718.00       249.41 o                         
   6  -1   1      18602.30      19872.70       836.08 o                         
   6  -1   2      51959.40      52322.85       599.99 o                         
  -6   1  -3         57.95        123.10       127.08 o                         
   6  -1   4      22978.01      22913.82       377.67 o                         
  -6   1  -5       2743.58       2868.04       232.87 o                         
   6  -1   6      13106.22      13035.27       479.00 o                         
   6  -1   7       7798.45       8350.94       335.30 o                         
   6  -1   8      10879.77      11936.15      1169.37 o                         
  -6   1  -9      10686.54      11247.46       386.19 o                         
   6  -1  10       2377.96       3027.54      1050.60 o                         
   6  -1  11       8222.09       8255.59       449.81 o                         
   6  -1  12         56.68       1187.45      1867.72 o                         
  -6   1 -13       2099.61       2264.44       461.88 o                         
  -6   0  11        974.54        967.01       450.38 o                         
  -6   0  10       1487.06       1621.43       573.84 o                         
  -6   0   9        107.77        181.67       399.37 o                         
  -6   0   8      19877.33      21043.17       640.40 o                         
  -6   0   7       1139.16       1072.72       336.99 o                         
  -6   0   6      30971.17      31830.95       718.27 o                         
   6   0  -5       8081.91       8014.94       368.54 o                         
   6   0  -4        316.11        339.31       378.29 o                         
  -6   0   3       5265.58       4539.63       334.03 o                         
  -6   0   2       5889.46       5925.62       376.57 o                         
  -6   0   1      42091.82      41919.57       441.01 o                         
   6   0   0         89.37        231.53       339.15 o                         
   6   0   1       7643.01       7541.51       254.88 o                         
   6   0   2        280.25        277.58      1062.40 o                         
   6   0   3       6862.74       6957.34       407.18 o                         
  -6   0  -4       5659.06       5529.26       228.37 o                         
  -6   0  -5      20812.62      21240.17       457.93 o                         
   6   0   6       1794.27       1749.79       278.49 o                         
   6   0   7      32792.70      32900.18       655.81 o                         
   6   0   8         49.45        162.23       297.36 o                         
   6   0   9      11261.59       9673.68      1807.42 o                         
  -6   0 -10         25.03         95.41       317.62 o                         
   6   0  11        737.81        181.00      1954.83 o                         
   6   0  12       3266.94       3287.82       408.84 o                         
   6   0  13       2387.32       2106.08      1996.56 o                         
  -6  -1  11        882.44        650.70       616.68 o                         
  -6  -1  10        613.07        455.07       430.19 o                         
  -6  -1   9        880.61       1552.20       535.94 o                         
   6   1  -8        109.24        237.23       354.63 o                         
  -6  -1   7       5263.70       5147.56       493.85 o                         
   6   1  -6        712.47        793.52       344.23 o                         
  -6  -1   5       2491.53       2610.08       376.97 o                         
  -6  -1   4        368.41        383.58       310.73 o                         
   6   1  -3      17800.46      17021.54       531.75 o                         
  -6  -1   2       4460.61       3989.40       253.24 o                         
  -6  -1   1      59618.37      62693.15       713.28 o                         
   6   1   0      27974.02      26598.56       449.99 o                         
   6   1   1      11134.94      11062.22       366.77 o                         
   6   1   2      14240.71      13819.19       311.99 o                         
   6   1   4      24582.99      24964.18       633.96 o                         
   6   1   5       1731.48       1915.70       202.89 o                         
   6   1   6       7051.73       7055.98       399.29 o                         
  -6  -1  -7       7558.50       7567.44       339.16 o                         
   6   1   8       1871.58       1926.43       408.24 o                         
   6   1   9      12563.18      12427.02       368.67 o                         
   6   1  10       6938.74       6659.02       931.01 o                         
   6   1  11       4338.60       3998.56       381.06 o                         
   6   1  12       1809.90       1390.91      1078.52 o                         
   6   1  13          5.41        123.94       423.67 o                         
  -6  -2  11         92.27         71.44       463.61 o                         
  -6  -2  10       1857.81       2121.73       595.85 o                         
  -6  -2   9         53.20        288.10       419.93 o                         
  -6  -2   8      19939.16      19669.20       625.62 o                         
  -6  -2   7         45.67         31.47       329.03 o                         
  -6  -2   6        995.77       1019.33       445.85 o                         
  -6  -2   5        251.19        325.59       241.54 o                         
  -6  -2   4       2093.65       2061.99       331.66 o                         
   6   2  -3       5488.18       4632.43       320.37 o                         
  -6  -2   2      14336.81      14178.72       454.29 o                         
  -6  -2   1        635.14        640.60       256.30 o                         
  -6  -2   0      12209.12      11757.69       497.32 o                         
   6   2   1       1018.30       1003.99       262.94 o                         
  -6  -2  -2       5587.89       5959.52       350.11 o                         
  -6  -2  -3      15300.04      14772.27      1463.16 o                         
  -6  -2  -4         73.32        179.87       183.08 o                         
   6   2   5      61246.89      60371.99       766.37 o                         
  -6  -2  -6       3735.36       3645.14       250.70 o                         
  -6  -2  -7      20498.91      19799.78       472.39 o                         
  -6  -2  -8       1185.48       1195.27       283.33 o                         
  -6  -2  -9       2944.75       2764.55       418.56 o                         
   6   2  10       3997.27       4119.37       320.32 o                         
   6   2  11       1792.34       1885.78       949.40 o                         
   6   2  12       8617.17       8331.31       453.44 o                         
   6   2  13        792.11       1874.17      1152.61 o                         
  -6  -2 -14       6921.41       6298.40       513.75 o                         
  -6  -3  11       1276.96       1746.01       673.45 o                         
  -6  -3  10       3766.35       3562.81       465.72 o                         
  -6  -3   9        835.32       1312.65       578.46 o                         
  -6  -3   8       1327.16       1165.86       380.65 o                         
  -6  -3   7        205.45        478.24       441.37 o                         
  -6  -3   6          7.72        136.58       319.62 o                         
  -6  -3   5       5253.36       5399.38       469.19 o                         
  -6  -3   4        298.90        343.79       327.28 o                         
   6   3  -3      43213.91      40150.97       699.65 o                         
   6   3  -2       6451.08       6036.17       321.00 o                         
  -6  -3   1       2474.05       2346.17       349.01 o                         
  -6  -3   0        117.05        207.60       278.70 o                         
   6   3   1       9460.61       8595.90       466.55 o                         
   6   3   2      14490.96      13543.93       347.48 o                         
   6   3   3       4691.91       4432.08       336.28 o                         
   6   3   4       6649.80       6306.42       675.44 o                         
  -6  -3  -5       2104.20       2009.69       184.45 o                         
  -6  -3  -6      10896.17      10097.24       419.82 o                         
   6   3   7       3738.67       3655.33       233.31 o                         
   6   3   8      15441.34      15275.86       444.46 o                         
   6   3   9       5714.99       5859.34       324.01 o                         
  -6  -3 -10      21427.05      21264.46       567.82 o                         
   6   3  11        659.44        678.39       342.73 o                         
  -6  -3 -12       9437.47       9613.21       870.21 o                         
  -6  -3 -13        662.54        927.54       413.90 o                         
   6   3  14       1654.89       1546.92      1216.35 o                         
  -6  -4  11       3547.50       4653.69      1276.28 o                         
  -6  -4  10      12642.00      12486.53       756.18 o                         
  -6  -4   9       1426.61       1234.36       460.88 o                         
   6   4  -8       2754.29       2948.80       544.83 o                         
  -6  -4   7        481.70        405.97       349.86 o                         
  -6  -4   6       3627.92       3228.20       472.66 o                         
   6   4  -5          1.47         90.23       317.38 o                         
   6   4  -4       1733.96       1732.28       459.34 o                         
  -6  -4   3       1234.93       1105.98       378.07 o                         
  -6  -4   2       1002.66       1409.51       449.94 o                         
  -6  -4   1         11.65        115.45       325.74 o                         
  -6  -4   0        539.68        651.42       472.92 o                         
   6   4   1        943.98        868.97       306.52 o                         
  -6  -4  -2      22800.00      21462.76       462.99 o                         
  -6  -4  -3      15417.87      14435.85       321.47 o                         
   6   4   4      12152.48      11461.97       414.64 o                         
   6   4   5       5469.20       5462.93       620.32 o                         
   6   4   6       1840.73       1984.70       260.31 o                         
  -6  -4  -7       4570.63       4559.70       418.48 o                         
   6   4   8          3.41        100.20       236.16 o                         
   6   4   9       1235.87       1635.19       372.47 o                         
  -6  -4 -10       5359.78       5329.38       337.58 o                         
   6   4  11       2675.83       2821.53       557.36 o                         
  -6  -4 -12       5632.91       5773.88       418.56 o                         
   6   4  13       6083.98       6009.85       880.67 o                         
  -6  -4 -14       4110.43       4060.23       478.56 o                         
  -6  -5  11         53.66        338.83       525.09 o                         
  -6  -5  10      10540.67       9539.13      2022.15 o                         
  -6  -5   9       2422.16       3068.46       658.39 o                         
  -6  -5   8          7.16        133.38       410.82 o                         
   6   5  -7       3455.80       3588.77       535.16 o                         
   6   5  -6        441.12        463.49       395.83 o                         
  -6  -5   5      42891.14      40218.35       858.15 o                         
  -6  -5   4          3.32        145.93       421.88 o                         
  -6  -5   3      19857.87      20096.45       709.28 o                         
  -6  -5   2         10.18        223.11       383.53 o                         
   6   5  -1       1258.14       1397.23       477.13 o                         
   6   5   0       4849.05       5739.25       416.44 o                         
   6   5   1       2913.23       3103.80       477.24 o                         
  -6  -5  -2       9374.45       8635.64       326.69 o                         
  -6  -5  -3       5295.62       5140.60       438.01 o                         
  -6  -5  -4        428.65        441.37       208.78 o                         
   6   5   5        439.99        743.84       297.35 o                         
   6   5   6        289.89        364.66       469.92 o                         
  -6  -5  -7       4636.08       4726.56       293.27 o                         
  -6  -5  -8      19207.08      18180.17       468.07 o                         
   6   5   9       2229.47       2245.65       276.84 o                         
  -6  -5 -10       8502.67       7971.02       457.99 o                         
   6   5  11         18.28         11.83       350.80 o                         
  -6  -5 -12        230.24        488.90       490.60 o                         
   6   5  13        930.27       1295.35       445.73 o                         
  -6  -5 -14         73.99       1513.06       979.56 o                         
  -6  -6  11       2208.93       2708.94       928.09 o                         
   6   6 -10       2503.95       2988.06       528.88 o                         
   6   6  -9       2463.36       4149.77      1816.18 o                         
   6   6  -8       1610.31       1771.11       631.50 o                         
  -6  -6   7       3133.71       3312.32       446.75 o                         
  -6  -6   6        491.41        751.91       559.76 o                         
  -6  -6   5       1077.55       1097.87       449.15 o                         
  -6  -6   4       6783.20       6449.85       611.20 o                         
  -6  -6   3         85.60        266.80       423.14 o                         
  -6  -6   2       6404.30       6657.00       588.10 o                         
  -6  -6   1       3128.38       3224.34       407.66 o                         
   6   6   0      62237.62      47216.60      2203.17 o                         
  -6  -6  -1       5117.63       5263.19       340.80 o                         
  -6  -6  -2      36264.11      31304.17      1023.67 o                         
  -6  -6  -3       3084.34       2737.24       322.39 o                         
   6   6   4       1035.38       1285.00       373.50 o                         
   6   6   5       7722.07       7099.35       295.41 o                         
  -6  -6  -6       3307.40       3132.39       399.07 o                         
   6   6   7      10741.30      10635.92       503.62 o                         
  -6  -6  -8       1779.68       1717.75       278.59 o                         
  -6  -6  -9       3775.06       4078.43       431.30 o                         
  -6  -6 -10       1635.17       1744.39       322.17 o                         
  -6  -6 -11       1702.70       1505.83       521.17 o                         
  -6  -6 -12       6288.87       6298.91       475.25 o                         
  -6  -6 -13       3302.61       3412.71       580.67 o                         
  -6  -7  10       1494.26       1388.38      1200.81 o                         
  -6  -7   9       1910.60       2067.00       572.17 o                         
  -6  -7   8       2562.92       2290.64      1635.39 o                         
  -6  -7   7      19419.24      19076.75       814.94 o                         
  -6  -7   6       2112.12       2300.69       466.15 o                         
  -6  -7   5      13580.59      12426.20       699.03 o                         
  -6  -7   4        837.71        684.55       447.81 o                         
  -6  -7   3       2240.66       1954.94       561.50 o                         
  -6  -7   2         45.46        179.36       426.49 o                         
  -6  -7   1       9683.65      11148.48       586.08 o                         
  -6  -7   0       3899.14       4286.71       391.55 o                         
   6   7   1      25283.78      27780.93       933.73 o                         
  -6  -7  -2         31.62        221.76       326.16 o                         
   6   7   3       4769.41       4730.89       485.24 o                         
   6   7   4       1681.25       1434.16       309.25 o                         
  -6  -7  -5      12528.92      12466.22       559.65 o                         
   6   7   7      18951.86      18569.53       500.49 o                         
   6   7   8      13026.74      12418.47       531.23 o                         
   6   7   9       1244.47        957.22       330.79 o                         
  -6  -7 -10       5382.33       5289.92       504.85 o                         
  -6  -7 -11          4.00        133.63       435.15 o                         
   6   7  12       2328.68       3122.41       668.05 o                         
   6   7  13       4012.13       4126.56       528.02 o                         
  -6  -8  10        310.58        602.75       642.54 o                         
  -6  -8   9       6173.16       5827.99       943.50 o                         
  -6  -8   8       1249.94       1379.42       518.14 o                         
  -6  -8   7      18763.18      15177.29      1518.08 o                         
   6   8  -6       9065.61      10025.82      1798.63 o                         
  -6  -8   5        303.26        124.79       487.15 o                         
  -6  -8   4       5232.81       3996.41       605.32 o                         
  -6  -8   3        251.02        160.65       436.83 o                         
  -6  -8   2      33411.70      33364.03       777.90 o                         
   6   8  -1          4.32        256.28       340.89 o                         
   6   8   0      28154.41      32298.83       842.25 o                         
  -6  -8  -1       2109.27       2618.01       396.08 o                         
   6   8   2       1540.26       1207.45       446.91 o                         
  -6  -8  -3       3701.26       3519.32       343.17 o                         
  -6  -8  -4       5857.16       5957.24       502.35 o                         
   6   8   5      13786.49      12889.03       547.63 o                         
  -6  -8  -6      11905.94      12116.19       546.48 o                         
  -6  -8  -7       2350.66       2217.72       698.67 o                         
  -6  -8  -8       2568.86       2767.31       431.27 o                         
  -6  -8  -9        941.82        909.29       457.95 o                         
   6   8  10        443.02        462.69       365.38 o                         
  -6  -8 -11       9755.76       9514.50       660.97 o                         
  -6  -8 -12        760.04        816.82       493.94 o                         
  -6  -8 -13      10905.15      10966.93       711.89 o                         
  -6  -9   9        291.67        322.16       554.95 o                         
  -6  -9   8       2663.99       3271.56       889.90 o                         
  -6  -9   7       1348.37       1816.91       500.30 o                         
  -6  -9   6       5341.70       4976.85       928.85 o                         
   6   9  -5       1231.53       1432.43      2364.00 o                         
  -6  -9   4      12267.36      14176.46      1754.13 o                         
  -6  -9   3       5360.47       4991.94       596.16 o                         
  -6  -9   2       2512.75       2530.98       392.34 o                         
  -6  -9   1      31864.04      36474.92       800.27 o                         
  -6  -9   0        828.23        662.76       376.35 o                         
  -6  -9  -1      11916.37      11562.73       634.44 o                         
  -6  -9  -2        175.75        131.07       339.64 o                         
   6   9   3      29756.88      30529.83       850.87 o                         
   6   9   4       2905.90       2562.59       339.60 o                         
   6   9   5      33505.59      31144.03       881.61 o                         
  -6  -9  -6      12948.86      12705.56       477.72 o                         
  -6  -9  -7       3570.73       3613.02       448.01 o                         
   6   9   8       4845.65       4856.70       592.49 o                         
  -6  -9  -9       2420.26       2463.90       440.32 o                         
   6   9  10       8010.22       7527.83       596.91 o                         
  -6  -9 -11         16.55        161.57       452.85 o                         
  -6  -9 -12       3669.63       4093.44       684.78 o                         
   6  10  -8         19.61        189.45       585.20 o                         
  -6 -10   7       1092.65       1450.92       891.15 o                         
  -6 -10   6         74.26        -84.59       516.88 o                         
  -6 -10   5        459.63        607.79      1076.31 o                         
  -6 -10   4       3609.83       2735.31       510.53 o                         
  -6 -10   3       2480.78       1786.58      1541.08 o                         
  -6 -10   2       9401.28      10095.32       608.29 o                         
   6  10  -1        883.94        682.24       424.25 o                         
  -6 -10   0       1893.56       2297.66       544.90 o                         
  -6 -10  -1         91.93        168.98       379.69 o                         
  -6 -10  -2      16606.55      15752.02       657.24 o                         
  -6 -10  -3       2355.24       2174.01       352.54 o                         
   6  10   4      46014.89      46885.86       842.55 o                         
  -6 -10  -5        515.12        490.52       400.08 o                         
  -6 -10  -6      15908.40      15786.50       666.40 o                         
  -6 -10  -7        232.60        260.56       353.45 o                         
  -6 -10  -8       5702.48       6100.84       534.84 o                         
  -6 -10  -9       8517.62       8253.67       643.35 o                         
  -6 -10 -10       8937.62       9524.21       597.69 o                         
  -6 -10 -11      13488.38      13277.36       706.19 o                         
  -6 -10 -12       2553.82       2288.88       554.50 o                         
  -6 -11   7        107.51        221.72       572.96 o                         
  -6 -11   6       1819.29       2216.01      1037.99 o                         
  -6 -11   5        361.37        468.66       529.06 o                         
  -6 -11   4       8774.74       9118.92      1101.00 o                         
  -6 -11   3       5059.71       4474.47       519.13 o                         
  -6 -11   2       4849.81       3624.52      1213.56 o                         
  -6 -11   1       1741.16       1648.99       637.50 o                         
  -6 -11   0        135.58        416.21       420.05 o                         
  -6 -11  -1       3748.41       4835.15       580.40 o                         
  -6 -11  -2        517.06        588.63       374.76 o                         
  -6 -11  -3       5100.94       5603.04       574.67 o                         
  -6 -11  -4       1870.74       1902.97       355.32 o                         
  -6 -11  -5        497.10        540.08       470.88 o                         
   6  11   6        456.46        395.10       403.94 o                         
  -6 -11  -7       7316.91       7025.40       596.40 o                         
  -6 -11  -8       6631.72       6600.01       465.68 o                         
  -6 -11  -9      13547.21      13353.29       628.08 o                         
  -6 -11 -10       3224.07       2753.99       688.87 o                         
   6  11  11       5667.93       5685.44       668.91 o                         
  -6 -12   6         88.12        376.70       587.47 o                         
  -6 -12   5        810.92       1226.80       970.13 o                         
  -6 -12   4       1389.41       1198.31       509.56 o                         
  -6 -12   3       3504.13       3145.92       987.83 o                         
  -6 -12   2         85.47        180.40       490.30 o                         
  -6 -12   1       2029.55       1501.50      1082.10 o                         
  -6 -12   0        711.52       1455.77       679.65 o                         
  -6 -12  -1        259.37        291.39       393.72 o                         
  -6 -12  -2      12816.16      13623.69       663.48 o                         
   6  12   3        198.50        218.21       370.12 o                         
  -6 -12  -4       4761.02       4065.86       652.06 o                         
   6  12   5        101.61       -101.02       435.32 o                         
  -6 -12  -6       1212.88       1470.53       529.09 o                         
  -6 -12  -7        207.74        169.85       422.33 o                         
  -6 -12  -8       5190.23       5779.91       604.21 o                         
   6  12   9       7442.50       6896.87       517.49 o                         
   6  12  10        426.80        699.38       637.16 o                         
  -6 -13   5          1.82         28.91       562.87 o                         
  -6 -13   4       5220.30       5315.83      1102.73 o                         
  -6 -13   3          8.74         -4.61       505.65 o                         
  -6 -13   2        653.25       1419.55      1023.91 o                         
  -6 -13   1        173.22        166.58       462.69 o                         
   6  13   0       1352.22       1351.94      1051.77 o                         
  -6 -13  -1       6059.68       6420.91       694.07 o                         
  -6 -13  -2        373.27        467.71       427.21 o                         
   6  13   3       1272.11       1208.80       627.43 o                         
  -6 -13  -4          3.29        -65.02       446.91 o                         
  -6 -13  -5       1891.39       1399.42       671.35 o                         
  -6 -13  -6       1659.00       1652.27       458.94 o                         
   6  13   7      14229.36      14073.52       781.25 o                         
  -6 -13  -8          2.23        193.95       460.60 o                         
  -6 -14   2         42.72         49.82       531.33 o                         
  -6 -14   1       5391.27       5405.39      1263.83 o                         
  -6 -14   0       1001.99        937.66       457.15 o                         
  -6 -14  -1       4752.68       4061.93      1157.85 o                         
   6  14   2       2355.19       3119.24       731.82 o                         
   6  14   3       1499.15       2044.76      1270.91 o                         
   6  14   4        597.78        251.34       787.81 o                         
   6  14   5         97.03         96.01       492.61 o                         
  -6 -14  -6       3485.54       3414.40      1096.13 o                         
   7  -8  -1        658.20        995.59       747.97 o                         
   7  -8   1       1261.83       1676.80       733.08 o                         
   7  -8   3       3210.49       3350.31       777.98 o                         
   7  -8   4        346.10        444.50       763.80 o                         
   7  -7  -5       4021.33       4330.90      1387.42 o                         
   7  -7  -4        597.02        677.56       796.68 o                         
  -7   7   3        775.70       1153.46      1031.31 o                         
   7  -7  -2        740.41        847.21       701.98 o                         
   7  -7  -1       1368.32       1284.00      1194.44 o                         
   7  -7   0       2361.86       2373.44       640.27 o                         
   7  -7   1       3221.62       2693.00      3093.29 o                         
   7  -7   2        300.64        615.84       604.53 o                         
   7  -7   3        391.23        219.56      2985.84 o                         
   7  -7   4          0.81        413.44       707.72 o                         
   7  -7   6        812.55        579.36       671.42 o                         
   7  -6  -6       5850.54       6613.38      1386.56 o                         
   7  -6  -5       1489.31       1803.00      1260.12 o                         
   7  -6  -4       3529.94       3106.36       909.09 o                         
   7  -6  -3       3347.56       3193.68       685.40 o                         
  -7   6   2       5690.74       5265.44      1065.39 o                         
   7  -6  -1         46.07         67.21       547.89 o                         
  -7   6   0       6173.64       6178.07      1064.17 o                         
   7  -6   1       3122.19       3280.48       574.95 o                         
   7  -6   2        746.74        852.95      2564.76 o                         
   7  -6   3       3626.75       4175.13       683.51 o                         
   7  -6   4       1486.66       2836.10      2620.87 o                         
   7  -6   5       2322.47       2402.14       610.86 o                         
   7  -6   7        643.16        589.57       648.02 o                         
  -7   6  -8       1014.41       1534.55       677.74 o                         
   7  -5  -7       9526.73      11588.52      1263.95 o                         
   7  -5  -6        554.05       2006.16       907.88 o                         
   7  -5  -5       2578.59       2915.38      1053.16 o                         
   7  -5  -4        252.01       1142.62       990.11 o                         
   7  -5  -3        501.12        498.94       892.14 o                         
   7  -5  -2       2369.15       2160.51       558.52 o                         
   7  -5  -1       9991.42      10372.77      1097.55 o                         
   7  -5   0         57.73         28.95       454.53 o                         
   7  -5   1       9267.57      10101.48       795.46 o                         
   7  -5   2       1951.61       2300.63       477.77 o                         
   7  -5   3       1257.20       1221.18      1488.56 o                         
   7  -5   4        280.29        406.80       458.54 o                         
   7  -5   5        583.78       2687.65      2217.20 o                         
   7  -5   6       2829.35       2768.26       602.90 o                         
   7  -5   8       4787.43       5036.72       687.53 o                         
   7  -5   9        115.63        156.59       655.05 o                         
   7  -4  -8       3162.24       3277.73       957.00 o                         
   7  -4  -7      10968.98      12463.75      1097.19 o                         
   7  -4  -6       3473.25       3712.04      1366.98 o                         
  -7   4   5       2154.92       2335.00       772.94 o                         
   7  -4  -4      14189.69      14934.59      1398.70 o                         
   7  -4  -3       2524.31       2622.01       812.46 o                         
   7  -4  -2      18412.45      18445.10       843.63 o                         
   7  -4  -1       5162.78       5676.93       494.71 o                         
   7  -4   0       4013.87       4427.36       690.02 o                         
   7  -4   1       3089.84       3443.88       462.52 o                         
   7  -4   2       1587.54       1611.91       683.22 o                         
   7  -4   3       9828.35      10897.50       509.02 o                         
   7  -4   4       2068.19       2560.61      1145.55 o                         
   7  -4   5       1828.58       1968.60       494.70 o                         
   7  -4   7        295.67        336.87       558.10 o                         
   7  -4   8        466.94        724.53       591.08 o                         
   7  -4  10        191.10        157.80       725.33 o                         
  -7   3   9       4988.01       5349.04      1056.64 o                         
  -7   3   8       1592.43       1540.51      1097.50 o                         
   7  -3  -7        120.29        -47.94       674.23 o                         
   7  -3  -6       2107.42       2692.45       786.70 o                         
   7  -3  -5        169.09        365.32       648.42 o                         
   7  -3  -4      10990.09      11677.45       769.58 o                         
   7  -3  -3      15902.24      16452.28      1577.10 o                         
   7  -3  -2      14131.26      14237.82       886.00 o                         
   7  -3  -1      19694.56      20067.38       913.43 o                         
   7  -3   0       1438.92       1602.37       402.29 o                         
   7  -3   1      13265.11      13774.72       648.85 o                         
   7  -3   2        201.12        184.48       226.16 o                         
   7  -3   3      10875.93      11689.96       742.04 o                         
   7  -3   4       8694.40       9244.71       319.17 o                         
   7  -3   5       6407.99       6735.41      2058.57 o                         
  -7   3  -6      10062.17      10797.56       359.66 o                         
   7  -3   7       3383.53       3568.10      2125.43 o                         
   7  -3   8       7514.63       8100.58       395.11 o                         
   7  -3  11        754.29        950.76       451.04 o                         
  -7   2   9       7745.53       7430.56      1365.63 o                         
  -7   2   8       2329.05       3048.57       824.33 o                         
   7  -2  -7         59.06        709.50       797.74 o                         
   7  -2  -6       4739.92       4089.64       619.18 o                         
  -7   2   5       2390.45       2624.79       509.79 o                         
  -7   2   4      17253.31      18362.54       489.07 o                         
   7  -2  -3       2183.98       2480.01       464.34 o                         
   7  -2  -2       1642.45       1195.87       345.88 o                         
   7  -2  -1        827.45       1216.99       890.92 o                         
   7  -2   0       3552.25       3513.15       442.86 o                         
   7  -2   1       7271.31       7719.30       310.56 o                         
  -7   2  -2      21293.65      21967.45       413.86 o                         
  -7   2  -3        603.89        629.37       227.48 o                         
   7  -2   4      30705.59      32027.61       523.91 o                         
   7  -2   5        249.79        243.75       267.20 o                         
   7  -2   6       8924.15       8614.50      2003.74 o                         
  -7   2  -7        443.69        644.58       293.49 o                         
   7  -2   8        978.70        401.08      2051.95 o                         
   7  -2   9       4314.35       4754.15       383.06 o                         
   7  -2  11       8220.31       8768.35       496.62 o                         
  -7   2 -12         15.98        240.91       472.10 o                         
  -7   1  10        994.62        199.80      1187.99 o                         
  -7   1   9        282.53        436.48       495.74 o                         
  -7   1   8        964.17        753.94       565.90 o                         
  -7   1   7         12.07        211.28       398.21 o                         
  -7   1   6      18600.02      17337.02       720.42 o                         
  -7   1   5       5684.41       5085.34       431.81 o                         
  -7   1   4      28687.65      30330.57       695.10 o                         
  -7   1   3      11426.78      12018.78       429.57 o                         
   7  -1  -2       1113.55       1055.61       442.37 o                         
   7  -1  -1       8915.18       8083.14       376.41 o                         
   7  -1   0       4226.60       4767.97       721.15 o                         
   7  -1   1      15652.80      15677.73       535.82 o                         
   7  -1   2       8332.40       8743.72       325.56 o                         
  -7   1  -3       4572.55       4739.06       345.20 o                         
  -7   1  -4       6638.72       6892.90       281.85 o                         
  -7   1  -5       6912.46       7126.50       397.13 o                         
   7  -1   6      15527.51      16274.77       423.32 o                         
   7  -1   7       7425.54       8488.71      1904.99 o                         
  -7   1  -8       2556.19       2855.99       328.63 o                         
   7  -1   9       3000.80       4382.66      1849.98 o                         
   7  -1  10         20.08        231.46       359.38 o                         
   7  -1  12       1517.71       1906.46       447.52 o                         
  -7   0  10         13.18        231.52       513.22 o                         
  -7   0   9         46.83        639.61       624.43 o                         
  -7   0   8        111.62        133.60       438.31 o                         
  -7   0   7        478.17        728.36       503.99 o                         
   7   0  -6       4733.71       4164.20       440.61 o                         
   7   0  -5       4571.31       4086.49       520.85 o                         
   7   0  -4         39.45         20.37       335.57 o                         
  -7   0   3       3737.32       4096.17       446.31 o                         
   7   0  -2         23.19        166.13       366.38 o                         
   7   0  -1       6907.10       6273.19       477.18 o                         
  -7   0   0      10969.36      10022.13       385.84 o                         
  -7   0  -1      21408.48      21048.09       912.25 o                         
   7   0   2      35549.40      35843.48       685.19 o                         
   7   0   3        974.28        981.70       267.96 o                         
  -7   0  -4      11643.23      12178.44       403.00 o                         
  -7   0  -5        200.53        308.26       233.49 o                         
   7   0   6       2108.64       1968.40       403.26 o                         
   7   0   7      10450.11      10955.58       402.42 o                         
   7   0   8       2230.54       2940.18      1223.50 o                         
   7   0   9      11749.25      12073.30       415.87 o                         
   7   0  10       2337.72       1919.17      1341.33 o                         
  -7   0 -11       7544.45       7718.07       472.11 o                         
   7   0  12        168.56        908.09      2146.30 o                         
   7   0  13        806.79        834.69       467.68 o                         
   7   1 -10        183.03       1006.52       661.47 o                         
  -7  -1   9        299.85        442.31       465.45 o                         
  -7  -1   8      10050.07      10888.06       699.35 o                         
  -7  -1   7        109.32        165.89       405.28 o                         
  -7  -1   6      22660.58      23196.81       739.49 o                         
  -7  -1   5       3205.91       2836.29       401.44 o                         
   7   1  -4       1214.78        970.65       409.13 o                         
   7   1  -3        215.91        363.14       342.78 o                         
  -7  -1   2       5644.64       5855.11       474.37 o                         
   7   1  -1      14052.48      13865.16       470.32 o                         
   7   1   0       2889.02       2260.85       448.37 o                         
   7   1   1        759.87        674.25       304.21 o                         
   7   1   2       3944.78       3190.18      1037.70 o                         
   7   1   3       6107.37       6202.42       470.01 o                         
   7   1   4       5711.22       5822.08       294.70 o                         
   7   1   5      16042.79      16330.93       487.35 o                         
  -7  -1  -6       1768.16       1621.93       269.35 o                         
   7   1   7      24496.09      25114.53       582.92 o                         
   7   1   8        642.34        892.51       328.35 o                         
   7   1   9       8582.58       8701.24      1341.72 o                         
   7   1  10       1215.59       1387.99       338.91 o                         
   7   1  11       2743.34       2464.73      1371.56 o                         
   7   1  12       4561.37       5021.41       468.47 o                         
  -7  -2  10        554.07        545.77       513.69 o                         
  -7  -2   9       3169.91       3433.80       674.57 o                         
  -7  -2   8         82.34        132.79       455.14 o                         
  -7  -2   7       1373.28       1418.41       532.65 o                         
  -7  -2   6        362.27        383.77       402.87 o                         
   7   2  -5        100.21        221.87       494.50 o                         
  -7  -2   4       1437.00       1350.79       352.03 o                         
  -7  -2   3       5176.00       5519.26       477.78 o                         
  -7  -2   2         87.15        106.30       356.68 o                         
   7   2  -1      29290.63      31093.28       688.97 o                         
   7   2   0       7630.03       6664.10       406.46 o                         
  -7  -2  -1       4518.50       3403.77       437.10 o                         
  -7  -2  -2       1872.61       1948.90       288.61 o                         
   7   2   4       5963.01       6177.15       502.70 o                         
  -7  -2  -5       3757.53       3989.43       268.97 o                         
   7   2   6       2946.07       2841.73       412.35 o                         
  -7  -2  -7       5638.86       5650.60       303.98 o                         
   7   2   8       5048.42       5295.16       499.55 o                         
   7   2   9       8955.96       8902.55       392.96 o                         
   7   2  10       7603.50       7257.29       880.91 o                         
   7   2  11       1474.29       1326.72       377.39 o                         
   7   2  12       2865.69       4159.39      1949.36 o                         
  -7  -2 -13        173.13        431.34       460.21 o                         
  -7  -3  10       6287.96       7320.23       788.02 o                         
  -7  -3   9        401.77        726.84       510.00 o                         
  -7  -3   8      26076.75      25735.57       864.67 o                         
  -7  -3   7         57.84        341.15       433.74 o                         
   7   3  -6       3809.67       4003.61       554.15 o                         
  -7  -3   5         10.81         54.03       408.88 o                         
  -7  -3   4         83.68        332.17       394.08 o                         
  -7  -3   3      11080.06      10086.43       441.02 o                         
   7   3  -2       1970.43       2014.76       470.24 o                         
  -7  -3   1       4043.97       3890.09       394.93 o                         
  -7  -3   0       2029.97       1847.02       508.46 o                         
  -7  -3  -1       1879.40       1605.31       323.88 o                         
   7   3   2        297.18        602.18       391.55 o                         
   7   3   3       1669.06       1916.84       789.14 o                         
   7   3   5      22055.34      22482.33       682.52 o                         
   7   3   6       2296.29       2260.75       298.92 o                         
  -7  -3  -7       4686.00       4484.34       427.31 o                         
  -7  -3  -8        313.47        484.03       286.72 o                         
   7   3   9         90.24        814.33       422.71 o                         
   7   3  10       2781.80       2843.04       357.94 o                         
   7   3  11        787.24       1421.82       874.71 o                         
   7   3  12       5852.80       5698.92       457.69 o                         
  -7  -3 -13          4.77        842.23      1236.96 o                         
   7   4 -10       1949.73       2297.37       569.53 o                         
  -7  -4   9       2192.11       3204.68       705.86 o                         
  -7  -4   8        152.08        486.08       477.04 o                         
   7   4  -7       3429.09       3142.49       554.07 o                         
  -7  -4   6        285.42        372.01       420.74 o                         
  -7  -4   5       9656.04       9957.49       631.07 o                         
  -7  -4   4       3233.25       3148.04       378.41 o                         
   7   4  -3      44569.20      42577.62       746.01 o                         
  -7  -4   2       6220.06       5991.42       385.00 o                         
  -7  -4   1      19259.59      19496.89       613.12 o                         
  -7  -4   0       1479.61       1360.58       328.36 o                         
   7   4   1       2252.09       1881.00       369.49 o                         
  -7  -4  -2      17065.53      14883.70       458.81 o                         
  -7  -4  -3        536.21        761.47       414.86 o                         
   7   4   4      10983.84      10845.51      1044.64 o                         
   7   4   5       1121.04       1172.23       247.82 o                         
  -7  -4  -6       3286.48       2972.73       432.44 o                         
  -7  -4  -7       3263.44       3053.94       310.49 o                         
  -7  -4  -8       2266.14       2411.17       421.79 o                         
   7   4   9       4446.00       4544.31       326.94 o                         
   7   4  10       5210.45       5128.21       459.67 o                         
   7   4  11        762.47        959.93       371.44 o                         
   7   4  12       3562.71       2933.85       867.22 o                         
  -7  -4 -13        693.18        738.79       461.43 o                         
  -7  -5  10      15764.16      15223.87       919.12 o                         
  -7  -5   9        461.95        780.28       546.17 o                         
  -7  -5   8       3104.49       3864.52       709.78 o                         
  -7  -5   7         12.33        206.40       432.36 o                         
  -7  -5   6       3796.41       3681.13       595.67 o                         
  -7  -5   5        513.88        523.66       464.42 o                         
  -7  -5   4      11610.68      11455.20       581.19 o                         
   7   5  -3       2166.00       1906.81       426.08 o                         
   7   5  -2      12393.95      12956.81       657.70 o                         
  -7  -5   1        463.25        738.88       387.22 o                         
   7   5   0       6787.85       7690.98       639.36 o                         
  -7  -5  -1        497.88        506.56       365.95 o                         
   7   5   2      31090.09      26247.65       757.35 o                         
   7   5   3      12615.12      11190.96       420.87 o                         
   7   5   4      26732.93      25868.62       559.69 o                         
   7   5   5       7033.44       6991.47       784.13 o                         
  -7  -5  -6        472.08        628.06       288.78 o                         
  -7  -5  -7       8793.90       9080.48       469.06 o                         
   7   5   8        122.05        283.91       309.69 o                         
  -7  -5  -9       4757.80       5045.00       455.00 o                         
  -7  -5 -10       4861.70       4645.17       387.12 o                         
   7   5  11       3272.06       3314.22       571.85 o                         
   7   5  12       4963.04       4902.45       523.66 o                         
   7   5  13        853.01       1319.71      1075.44 o                         
  -7  -6  10       7400.32       6223.11      1840.56 o                         
  -7  -6   9       5150.07       5933.48       817.47 o                         
  -7  -6   8        135.62        569.47       543.33 o                         
  -7  -6   7       5398.78       5419.51       682.55 o                         
   7   6  -6        140.45        308.49       464.52 o                         
  -7  -6   5      31248.71      30768.42       854.14 o                         
  -7  -6   4       1199.13       1011.37       460.03 o                         
  -7  -6   3       9918.05      10623.47       637.55 o                         
  -7  -6   2       1610.36       1841.43       422.81 o                         
  -7  -6   1        153.75        543.68       517.52 o                         
   7   6   0      11709.27      13720.62       527.35 o                         
  -7  -6  -1      10971.31      11702.28       749.38 o                         
   7   6   2      14958.33      14836.50       439.94 o                         
  -7  -6  -3      10254.51       8924.65       548.86 o                         
  -7  -6  -4        241.46        198.31       290.61 o                         
   7   6   5       1406.89       1595.82       423.71 o                         
   7   6   6       1377.71       1559.56       600.84 o                         
  -7  -6  -7        334.43        396.78       322.31 o                         
  -7  -6  -8      19408.27      18561.80       600.82 o                         
   7   6   9       3338.06       3421.84       389.35 o                         
  -7  -6 -10      17276.29      17222.17       669.55 o                         
  -7  -6 -11        626.18        418.98       432.36 o                         
   7   6  12       1430.58       1496.12       664.08 o                         
  -7  -6 -13       1323.46       1418.05       497.68 o                         
   7   7  -9       3194.55       3726.19      1994.64 o                         
  -7  -7   8        742.76       1061.72       844.23 o                         
  -7  -7   7       1727.08       2173.69       524.18 o                         
  -7  -7   6       5292.95       4505.80       728.58 o                         
  -7  -7   5       1139.45        888.03       506.46 o                         
  -7  -7   4      20244.65      19404.54       745.99 o                         
  -7  -7   3       1460.49       1441.68       438.71 o                         
  -7  -7   2       9599.70      10756.45       638.98 o                         
   7   7  -1         70.53        275.81       398.42 o                         
  -7  -7   0      35823.77      27284.72      1439.53 o                         
  -7  -7  -1      12413.07      13621.57       500.71 o                         
   7   7   2      25895.41      22938.11      1036.89 o                         
   7   7   3      12144.49      10933.34       516.38 o                         
   7   7   4       1096.43       1029.64       461.48 o                         
  -7  -7  -5      13797.20      13627.38       491.18 o                         
  -7  -7  -6       2714.28       2432.73       511.05 o                         
  -7  -7  -7      10583.42      10256.07       561.75 o                         
  -7  -7  -8        263.06        315.22       342.53 o                         
  -7  -7  -9       6823.03       5917.82       560.15 o                         
  -7  -7 -10        432.27        526.52       414.38 o                         
  -7  -7 -11       2406.37       2843.47       616.33 o                         
  -7  -7 -12       4229.39       3670.74       602.11 o                         
  -7  -7 -13       3756.02       4084.99       686.90 o                         
  -7  -8   9         14.28        195.99       629.52 o                         
  -7  -8   8        251.80       -752.96      1872.88 o                         
  -7  -8   7       5278.88       4340.98       898.81 o                         
  -7  -8   6       1539.76       1475.90       488.21 o                         
  -7  -8   5       4522.11       3713.98       687.61 o                         
  -7  -8   4        143.01       -169.00       494.30 o                         
  -7  -8   3       3605.39       4010.71       624.22 o                         
   7   8  -2         74.20        325.42       419.73 o                         
  -7  -8   1      23367.27      27607.18       789.22 o                         
   7   8   0       1676.31       1695.90       416.78 o                         
   7   8   1      34801.97      39678.43      1581.37 o                         
  -7  -8  -2       1237.77       1199.80       358.87 o                         
  -7  -8  -3      11462.29      11459.10       623.16 o                         
   7   8   4        392.74        271.65       320.73 o                         
   7   8   5      15643.89      14634.23       657.25 o                         
   7   8   6      21127.01      22620.37       584.19 o                         
   7   8   7      22025.04      21210.35       620.15 o                         
  -7  -8  -8      18724.07      18561.53       655.52 o                         
  -7  -8  -9       1193.16       1407.45       396.60 o                         
  -7  -8 -10       6882.01       6703.90       593.64 o                         
  -7  -8 -11        124.86        228.57       467.22 o                         
  -7  -8 -12       2014.41       2803.59       750.25 o                         
  -7  -9   8        809.56        206.83       646.06 o                         
  -7  -9   7       6901.59       6370.21      2031.32 o                         
   7   9  -6       3658.08       3809.84      1797.97 o                         
  -7  -9   5        404.69        582.91       540.08 o                         
  -7  -9   4        685.36        837.32       652.99 o                         
  -7  -9   3        237.95        321.57       472.46 o                         
  -7  -9   2       7580.66       8580.23       610.37 o                         
  -7  -9   1        128.10        207.35       415.07 o                         
   7   9   0       3520.67       4333.27       572.35 o                         
  -7  -9  -1       2199.87       2199.66       406.44 o                         
  -7  -9  -2       3739.94       3714.95       546.18 o                         
   7   9   3       1177.88       1042.61       364.28 o                         
   7   9   4      17985.87      17895.95       730.75 o                         
  -7  -9  -5       6827.08       7116.04       486.56 o                         
   7   9   6      22627.15      21985.30       814.03 o                         
   7   9   7       3062.71       2228.54      1958.93 o                         
  -7  -9  -8       6817.34       6369.69       523.58 o                         
  -7  -9  -9       5639.51       5410.89       561.00 o                         
  -7  -9 -10       1318.01       1325.08       476.76 o                         
  -7  -9 -11      14616.23      13790.12       808.58 o                         
   7   9  12        219.73        431.22       572.45 o                         
  -7 -10   8       2213.73       2973.09      1000.00 o                         
  -7 -10   7        655.30        476.50       577.78 o                         
  -7 -10   6       2370.84       2682.67      1169.42 o                         
   7  10  -5        316.78       1892.33      2391.67 o                         
  -7 -10   4        760.80        818.89       518.90 o                         
  -7 -10   3        643.24       1344.04       627.57 o                         
  -7 -10   2        464.41        951.37       452.36 o                         
  -7 -10   1      11235.15      13557.13       686.49 o                         
  -7 -10   0        724.90        990.84       425.60 o                         
  -7 -10  -1       1545.67       1857.44       555.58 o                         
  -7 -10  -2          3.69        175.17       380.33 o                         
  -7 -10  -3       2330.85       2144.11       454.74 o                         
  -7 -10  -4       3376.16       3327.61       378.05 o                         
  -7 -10  -5       4436.84       4713.90       631.50 o                         
  -7 -10  -6       8300.70       8639.40       500.87 o                         
  -7 -10  -7         37.42        244.40       527.37 o                         
   7  10   8       3496.64       3080.24       726.80 o                         
  -7 -10  -9       4384.88       4698.96       578.44 o                         
  -7 -10 -10       3141.80       3729.82       673.17 o                         
   7  10  11          1.33        -41.52       549.06 o                         
  -7 -11   7       3035.88       2565.25       950.90 o                         
  -7 -11   6         21.59        180.97       599.75 o                         
  -7 -11   5        698.03       1193.80      1109.39 o                         
  -7 -11   4       1556.06       1379.56       547.09 o                         
  -7 -11   3       1662.03       1154.39      2839.97 o                         
  -7 -11   2       7293.03       8770.81       763.24 o                         
  -7 -11   1        246.56        540.04       469.10 o                         
  -7 -11   0        246.93        337.69       601.33 o                         
  -7 -11  -1         20.55        182.00       395.87 o                         
  -7 -11  -2       4324.76       4458.65       610.62 o                         
  -7 -11  -3       1933.42       1912.78       400.18 o                         
  -7 -11  -4      17070.66      16342.76       769.24 o                         
  -7 -11  -5        574.66        579.75       428.73 o                         
  -7 -11  -6       4165.36       3531.53       652.59 o                         
  -7 -11  -7        527.66        488.68       436.66 o                         
  -7 -11  -8        971.81       1015.05       571.94 o                         
  -7 -11  -9       4785.46       5211.06       717.19 o                         
   7  11  10       5880.43       6345.86       646.48 o                         
  -7 -12   5       1534.48        105.83       576.08 o                         
  -7 -12   4       6675.12       7498.69      1079.82 o                         
  -7 -12   3       1609.10       1632.25       520.80 o                         
  -7 -12   2       4715.73       5666.43      1467.78 o                         
  -7 -12   1        640.65       1436.57       696.48 o                         
  -7 -12   0          4.53        -32.53       454.22 o                         
  -7 -12  -1       1839.48       2359.50       610.45 o                         
  -7 -12  -2         47.35        266.85       417.03 o                         
   7  12   3       7373.41       7666.76       691.36 o                         
  -7 -12  -4       2275.21       2279.02       429.26 o                         
   7  12   5        179.36        175.90       561.55 o                         
  -7 -12  -6        452.39        363.88       480.45 o                         
  -7 -12  -7       1953.65       1921.45       611.75 o                         
  -7 -12  -8       3347.90       3474.92       494.16 o                         
  -7 -12  -9       6312.25       6097.16       659.21 o                         
  -7 -13   4       3982.81       4398.36       614.98 o                         
   7  13  -3       3235.22       2745.73      1207.93 o                         
  -7 -13   2        651.62        487.82       546.88 o                         
  -7 -13   1        947.24        888.84      1235.74 o                         
   7  13   0        730.89       1341.31       688.03 o                         
  -7 -13  -1        292.25        263.96       445.76 o                         
  -7 -13  -2       4975.94       5902.10       706.48 o                         
   7  13   3        230.26        305.05       460.80 o                         
  -7 -13  -4       3516.85       3612.21       784.25 o                         
  -7 -13  -5         87.91        119.73       497.53 o                         
  -7 -13  -6       1180.40       1179.22       600.28 o                         
  -7 -13  -7        210.80        431.11       492.76 o                         
  -7 -13  -8       2976.50       3087.30       698.85 o                         
  -7 -14   1       4150.22       1317.73       517.52 o                         
  -7 -14   0       2282.50       2182.51      1229.33 o                         
  -7 -14  -1       9309.64       9634.28       791.35 o                         
  -7 -14  -2        271.98        434.69       488.89 o                         
  -7 -14  -3       2062.49       2094.43       763.99 o                         
   7  14   4         36.86       -219.72       508.26 o                         
   7  14   5        366.09        106.62       824.77 o                         
  -8   7   0        130.65        301.84      3285.36 o                         
   8  -7   1        563.74        323.42       783.06 o                         
   8  -7   2        994.69       1320.30       682.79 o                         
   8  -6  -3        522.14        777.44      1303.06 o                         
   8  -6  -2       3322.91       3288.62       772.12 o                         
   8  -6  -1       1887.55       1789.13      1322.30 o                         
   8  -6   0       4806.88       5434.69       718.15 o                         
   8  -6   2       1501.95       1639.37       643.54 o                         
   8  -6   4        119.46        286.23       739.13 o                         
   8  -6   6        277.10        477.42       704.74 o                         
   8  -5  -5       5796.83       5816.96      1452.92 o                         
   8  -5  -4       5427.03       6631.30      1176.91 o                         
   8  -5  -3       2235.89       2182.76       683.63 o                         
   8  -5  -2       6117.40       5216.84      1176.59 o                         
   8  -5  -1        713.99        880.58       616.53 o                         
  -8   5   0       7575.62       8062.41      1194.21 o                         
   8  -5   1       6571.87       6957.68       592.17 o                         
   8  -5   2       1862.04       3379.55      1668.63 o                         
   8  -5   3       8305.46       9134.86       636.75 o                         
   8  -5   4       1998.95        943.09      2696.12 o                         
   8  -5   5       3506.47       3977.28       673.12 o                         
   8  -5   7       2106.76       2354.57       693.22 o                         
   8  -4  -6       1562.16       1740.30      1003.56 o                         
   8  -4  -5        634.74       1641.78      1177.05 o                         
   8  -4  -4        911.06       1961.85      1124.69 o                         
   8  -4  -3       2287.27       3153.17      1026.06 o                         
   8  -4  -2       4590.86       5152.81       630.55 o                         
   8  -4  -1      13831.40      14535.18      1101.02 o                         
   8  -4   0        279.82        377.03       493.11 o                         
   8  -4   1      16482.91      17409.87       930.44 o                         
   8  -4   2        619.32        819.64       490.64 o                         
   8  -4   3       4368.77       5999.78      1636.26 o                         
   8  -4   4       1260.23       1531.13       478.62 o                         
   8  -4   5       1525.70       3028.90      2485.33 o                         
   8  -4   6       5780.86       6772.27       592.91 o                         
   8  -4   8       7007.83       8363.46       775.31 o                         
   8  -4   9         74.03        238.64       686.91 o                         
   8  -3  -7       8553.41       9772.25      1148.44 o                         
   8  -3  -6       2891.68       2972.34       726.15 o                         
   8  -3  -5        641.54       1032.82       903.77 o                         
   8  -3  -4       7613.05       8621.48      1866.89 o                         
   8  -3  -3        213.52        425.43       872.07 o                         
   8  -3  -2       6576.82       5963.92       846.92 o                         
   8  -3  -1       6560.32       7105.16       575.92 o                         
   8  -3   0       2311.68       2470.86       751.72 o                         
   8  -3   1       6199.05       6426.86       509.53 o                         
   8  -3   2       7289.67       8346.77       818.14 o                         
   8  -3   3       9155.51      10394.73       534.70 o                         
   8  -3   4       6920.18       8529.48      1281.77 o                         
  -8   3  -5        917.64       1026.13       508.77 o                         
   8  -3   7         36.96        147.59       548.26 o                         
   8  -3  10        508.44        591.81       776.57 o                         
  -8   2   8        799.57        701.44      1172.48 o                         
   8  -2  -7          9.17        201.06       757.63 o                         
   8  -2  -6       1519.37       2166.37       860.70 o                         
   8  -2  -5          0.24        890.45       673.05 o                         
   8  -2  -4       7805.62       8305.86       844.39 o                         
   8  -2  -2      14126.18      14291.11       969.05 o                         
   8  -2  -1      13919.55      14918.72      1009.79 o                         
   8  -2   1       3855.72       4493.11       730.30 o                         
  -8   2  -2         97.02        193.64       265.32 o                         
   8  -2   3       2315.68       2491.49       711.71 o                         
   8  -2   4      11850.52      12448.98       365.62 o                         
   8  -2   5       1588.99       2134.58      1386.23 o                         
   8  -2   6      13304.88      14492.56       437.14 o                         
   8  -2   7       2755.78       2676.13      2149.45 o                         
  -8   2  -8       4323.58       4638.63       380.45 o                         
  -8   2 -11       1154.91       1355.82       462.33 o                         
  -8   1   8        323.07        106.46       889.59 o                         
   8  -1  -7         54.34        290.43       870.76 o                         
   8  -1  -6       1228.45       1490.74       700.42 o                         
  -8   1   5       1093.83       1245.68       551.32 o                         
  -8   1   4       9770.63      10527.57       507.37 o                         
   8  -1  -3       1850.75       2453.94       520.71 o                         
   8  -1  -2        574.67        447.95       398.14 o                         
  -8   1   1       1555.74       1488.92       833.21 o                         
  -8   1   0       2631.98       2853.69       484.19 o                         
   8  -1   2      11990.78      11774.72       496.74 o                         
   8  -1   3          4.49        106.54       265.53 o                         
  -8   1  -4      19835.17      20466.38       534.04 o                         
   8  -1   5        159.64        325.59       271.43 o                         
   8  -1   6       3922.73       5747.19      1392.35 o                         
   8  -1   7       1883.14       2243.51       354.13 o                         
   8  -1   8       1363.97       2893.08      2036.71 o                         
  -8   1  -9       5827.16       6215.28       410.37 o                         
   8  -1  10        313.91       2534.96      2273.58 o                         
  -8   0   9         94.47        459.33       566.36 o                         
  -8   0   8        811.95       1013.46       645.02 o                         
  -8   0   7       1834.77       1745.40       459.99 o                         
  -8   0   6       9251.36       9329.12       662.16 o                         
  -8   0   5        275.11        484.21       431.47 o                         
  -8   0   4      17609.19      18300.43       689.84 o                         
   8   0  -3       1571.51       1589.95       427.15 o                         
   8   0  -2        317.91        871.08       503.72 o                         
   8   0  -1       2479.05       1969.56       370.25 o                         
   8   0   0       3994.38       3662.97       836.16 o                         
   8   0   1       5273.80       5084.06       498.42 o                         
   8   0   2       4748.23       4796.23       342.11 o                         
   8   0   3       3085.60       3401.48       446.61 o                         
  -8   0  -4       5331.23       5527.89       310.10 o                         
  -8   0  -5       4482.80       4675.51       454.65 o                         
   8   0   6       7865.07       8179.38       360.74 o                         
   8   0   7       5931.69       6080.18      1363.37 o                         
   8   0   8        310.35        315.72       354.10 o                         
   8   0   9       4283.15       5413.15      1981.80 o                         
  -8   0 -10        744.20        781.96       380.75 o                         
   8   0  11       1634.29       1752.88      2254.94 o                         
  -8  -1   9        501.47       1018.40       726.49 o                         
  -8  -1   8         78.59        175.25       505.52 o                         
  -8  -1   7        547.05        534.88       562.18 o                         
  -8  -1   6       9743.33       8622.92       527.92 o                         
  -8  -1   5       1170.05       1092.80       533.50 o                         
  -8  -1   4       2231.75       2041.81       421.93 o                         
   8   1  -3        179.86        591.57       456.99 o                         
   8   1  -2       1934.65       1697.99       413.13 o                         
   8   1  -1        130.25        216.18       494.60 o                         
   8   1   0       1003.88        685.82       355.61 o                         
   8   1   1       5104.36       4304.41       935.55 o                         
   8   1   2      16356.52      16977.42       659.86 o                         
   8   1   3        766.91        787.00       308.57 o                         
   8   1   4       1523.65       1942.29       435.95 o                         
  -8  -1  -5       1026.70       1170.29       276.47 o                         
   8   1   6         85.87        247.08       431.66 o                         
   8   1   7       3950.00       3957.07       352.90 o                         
   8   1   8       2343.10       2496.18      1058.74 o                         
   8   1   9       6532.59       6714.92       425.64 o                         
   8   1  10        372.66       1144.05      1410.69 o                         
  -8  -1 -11       3257.79       3182.52       451.40 o                         
  -8  -2   9        405.41        623.26       532.11 o                         
  -8  -2   8      10393.29      10406.56       784.71 o                         
   8   2  -7         65.56        111.67       496.12 o                         
  -8  -2   6      21752.71      22743.97       809.16 o                         
  -8  -2   5       3116.28       2875.04       447.49 o                         
  -8  -2   4       3323.79       3405.29       558.22 o                         
  -8  -2   3       1650.94       1679.96       382.04 o                         
   8   2  -2       3818.84       4326.41       508.04 o                         
   8   2  -1      17426.35      17500.51       561.56 o                         
   8   2   0        233.28        421.26       506.89 o                         
   8   2   1       7292.48       5893.77       399.01 o                         
   8   2   2        502.64        874.00       952.76 o                         
   8   2   3       1627.02       1743.98       550.52 o                         
   8   2   4       4594.65       4629.15       354.26 o                         
  -8  -2  -5       2525.38       2345.86       461.23 o                         
  -8  -2  -6       1227.06       1338.47       311.84 o                         
  -8  -2  -7       8561.47       9247.11       540.12 o                         
   8   2   8        621.99        634.95       336.50 o                         
   8   2   9       2860.27       3481.77       978.29 o                         
   8   2  10        861.06        884.10       384.26 o                         
   8   2  11       1790.18       2507.05      1385.98 o                         
  -8  -2 -12       2093.94       2173.99       494.79 o                         
  -8  -3   9       1217.75       1254.60       724.15 o                         
  -8  -3   8       1531.79       1039.98       529.04 o                         
   8   3  -7       5205.69       5132.80       675.61 o                         
  -8  -3   6        913.55        937.81       460.94 o                         
  -8  -3   5       4642.39       4370.08       586.24 o                         
   8   3  -4        921.51        802.32       420.91 o                         
  -8  -3   3       9344.37       9991.55       558.93 o                         
   8   3  -2        214.80        238.85       371.13 o                         
   8   3  -1      35651.99      40244.27      1048.53 o                         
   8   3   0      12381.72      11397.95       497.96 o                         
  -8  -3  -1      13555.84      11532.16       570.94 o                         
   8   3   2       6052.60       4893.72       393.60 o                         
   8   3   3       2749.55       2039.70      1697.17 o                         
   8   3   4       9623.24      10005.03       612.42 o                         
   8   3   5        674.20        836.98       299.82 o                         
   8   3   6       5721.48       6207.16       506.25 o                         
  -8  -3  -7       4054.14       3770.05       370.94 o                         
  -8  -3  -8       1454.73       1358.57       500.02 o                         
   8   3   9       6396.68       6442.74       406.41 o                         
   8   3  10        739.42       1128.16       892.13 o                         
   8   3  11       1387.34       1514.25       397.31 o                         
   8   3  12       1942.63       2464.47      1872.77 o                         
  -8  -4   9          3.49        106.61       582.16 o                         
  -8  -4   8      17855.44      18686.98       837.97 o                         
  -8  -4   7       2683.76       2488.93       523.26 o                         
  -8  -4   6       1999.84       1914.23       573.45 o                         
   8   4  -5       1316.11       1212.28       445.51 o                         
  -8  -4   4       2844.01       2727.68       558.47 o                         
   8   4  -3      13888.80      13770.01       505.73 o                         
  -8  -4   2      11504.31      11875.68       586.33 o                         
  -8  -4   1       7249.62       7350.46       461.10 o                         
  -8  -4   0       5554.54       5710.03       554.12 o                         
  -8  -4  -1        359.36        304.01       352.81 o                         
  -8  -4  -2        264.71        395.98       463.32 o                         
   8   4   3       2149.22       1796.23       338.65 o                         
   8   4   4        233.05        271.48       335.06 o                         
   8   4   5      28489.96      29206.75       769.78 o                         
  -8  -4  -6       4376.58       4084.81       364.63 o                         
  -8  -4  -7      15782.25      16314.99       583.82 o                         
   8   4   8         37.40        144.59       358.56 o                         
   8   4   9       1373.92       1277.74       475.32 o                         
   8   4  10       2715.32       2875.50       400.62 o                         
   8   4  11       2364.61       3714.14      1033.98 o                         
   8   4  12       4487.56       4556.92       501.02 o                         
  -8  -4 -13        965.74         86.45      1916.25 o                         
  -8  -5   9       4423.67       5227.97       836.29 o                         
  -8  -5   8        424.66        524.60       539.15 o                         
  -8  -5   7       6025.42       5459.11       657.24 o                         
  -8  -5   6        345.42        398.01       454.94 o                         
  -8  -5   5       7492.98       7733.66       595.00 o                         
   8   5  -4        450.01        597.78       410.25 o                         
  -8  -5   3      28751.35      28858.57       696.51 o                         
  -8  -5   2      17368.47      17941.58       487.02 o                         
   8   5  -1       9400.68       9621.69       653.16 o                         
  -8  -5   0       9578.35      10198.75       499.78 o                         
   8   5   1       2747.65       2724.66       597.56 o                         
   8   5   2      21883.15      20806.83       581.40 o                         
   8   5   3       1283.16        688.16       510.87 o                         
  -8  -5  -4      10377.74       9242.39       883.63 o                         
   8   5   5       1372.66       1240.34       377.67 o                         
   8   5   6       7162.02       7274.26       671.53 o                         
  -8  -5  -7       2190.09       2151.63       404.24 o                         
  -8  -5  -8       5856.75       6246.16       583.05 o                         
  -8  -5  -9       4398.81       4378.04       412.50 o                         
  -8  -5 -10       8504.35       9027.60       604.08 o                         
   8   5  11        409.11        826.02       481.53 o                         
   8   5  12       6143.22       6010.84      1139.01 o                         
  -8  -6   9        572.40        809.39       597.99 o                         
  -8  -6   8        714.35       1024.98       781.42 o                         
  -8  -6   7        148.27         -1.62       512.59 o                         
  -8  -6   6       3392.79       3027.52       604.44 o                         
  -8  -6   5        203.63        449.96       477.04 o                         
  -8  -6   4      14876.43      15903.88       735.81 o                         
   8   6  -3        497.91        664.40       444.22 o                         
  -8  -6   2      14819.14      15965.65       707.86 o                         
   8   6  -1       1919.38       2353.78       456.32 o                         
  -8  -6   0       8846.73       9814.73       666.75 o                         
  -8  -6  -1       1301.22       1409.92       352.99 o                         
   8   6   2      26886.17      24660.19       796.28 o                         
  -8  -6  -3      30197.92      27305.38       652.32 o                         
  -8  -6  -4      21368.94      18748.96       607.91 o                         
   8   6   5      19341.86      20123.95       966.72 o                         
   8   6   6         25.11        -58.09       460.46 o                         
   8   6   7       9792.11       9156.33       619.28 o                         
  -8  -6  -8        193.42        479.39       394.75 o                         
   8   6   9       3265.79       3164.80       563.59 o                         
  -8  -6 -10       3976.92       4114.43       449.31 o                         
   8   6  11       1706.07       1943.89       710.35 o                         
   8   6  12       4722.75       4293.17       557.58 o                         
   8   7  -8        451.76        166.10       606.06 o                         
  -8  -7   7        546.41        839.42       687.96 o                         
  -8  -7   6        203.17        245.96       547.56 o                         
  -8  -7   5      10196.01      10292.67       708.72 o                         
  -8  -7   4        920.58       1150.86       486.39 o                         
  -8  -7   3       2124.86       2632.12       583.42 o                         
  -8  -7   2       1140.74       1553.02       444.48 o                         
   8   7  -1       4744.99       5250.23       659.98 o                         
  -8  -7   0       3248.87       4003.79       474.87 o                         
  -8  -7  -1      23282.12      27277.47       913.30 o                         
   8   7   2       2353.95       2565.62       356.49 o                         
  -8  -7  -3      26439.09      26910.21       783.29 o                         
   8   7   4       1763.40       1759.11       337.46 o                         
   8   7   5       5391.99       4735.81       680.53 o                         
   8   7   6       9611.79       8058.24       911.30 o                         
  -8  -7  -7       3582.09       3454.91       443.63 o                         
  -8  -7  -8      28435.41      27441.71       769.95 o                         
  -8  -7  -9       1878.74       2150.36       434.11 o                         
   8   7  10      18621.43      18577.05       786.09 o                         
  -8  -7 -11        605.76        524.54       512.94 o                         
  -8  -7 -12       2295.79       2148.27       790.98 o                         
  -8  -8   8        539.41        536.31       889.31 o                         
  -8  -8   7       1869.82       1517.30       610.64 o                         
  -8  -8   6        964.05       1317.48       737.49 o                         
  -8  -8   5        749.58        791.92       553.32 o                         
  -8  -8   4       5304.23       5763.60       662.28 o                         
  -8  -8   3        775.14       1102.02       479.08 o                         
  -8  -8   2        684.06       1358.16       558.82 o                         
  -8  -8   1        169.08        208.04       445.80 o                         
   8   8   0       5196.49       5386.65       676.12 o                         
   8   8   1       8172.43       9514.91       459.72 o                         
  -8  -8  -2       3289.37       3651.36       592.24 o                         
   8   8   3       5267.72       5727.00       402.37 o                         
   8   8   4       1685.40       1860.89       591.15 o                         
   8   8   5       4573.49       5084.82       441.35 o                         
  -8  -8  -6       6265.04       5982.61       680.48 o                         
  -8  -8  -7       3152.64       2601.66       660.61 o                         
  -8  -8  -8        557.26        784.84       435.87 o                         
   8   8   9      10053.36      10079.86       734.35 o                         
  -8  -8 -10        542.77        772.84       475.98 o                         
   8   8  11      10520.97      10830.53       780.17 o                         
  -8  -8 -12       3095.01       3126.65       587.55 o                         
  -8  -9   7       4326.90       4044.69      1290.45 o                         
  -8  -9   6        780.69        815.26       610.43 o                         
  -8  -9   5       4428.61       4342.95       781.63 o                         
  -8  -9   4        248.31        205.88       524.26 o                         
  -8  -9   3        244.82        570.32       624.04 o                         
  -8  -9   2         76.78        347.23       448.37 o                         
  -8  -9   1       4836.71       6434.31       672.89 o                         
  -8  -9   0       1516.10       1958.98       454.13 o                         
  -8  -9  -1      11026.67      10681.00       792.44 o                         
  -8  -9  -2       2092.80       2472.87       407.52 o                         
  -8  -9  -3       1387.95       1709.42       615.05 o                         
  -8  -9  -4        346.47        361.62       392.26 o                         
   8   9   5       3168.02       3345.72       609.50 o                         
   8   9   6      10412.00      11214.14       546.84 o                         
   8   9   7       7867.56       7487.95       630.90 o                         
  -8  -9  -8       8984.73       9141.90       739.90 o                         
  -8  -9  -9        126.16        249.61       457.33 o                         
  -8  -9 -10       2640.68       2921.08       640.22 o                         
  -8  -9 -11          4.18        466.30       557.63 o                         
   8  10  -6       4815.83       4455.66      1951.36 o                         
  -8 -10   5        499.78        894.62       595.03 o                         
  -8 -10   4        240.26        832.30       709.28 o                         
  -8 -10   3        167.97        498.10       495.66 o                         
   8  10  -2       6416.14       8278.23       764.63 o                         
  -8 -10   1          0.95        163.40       516.43 o                         
  -8 -10   0       8510.93       9929.03       680.84 o                         
  -8 -10  -1        956.63       1230.68       403.42 o                         
  -8 -10  -2        588.67        657.29       499.91 o                         
   8  10   3        865.24        835.55       400.81 o                         
  -8 -10  -4       4445.76       5032.97       682.79 o                         
   8  10   5       3354.57       3421.33       442.54 o                         
   8  10   6      10332.22      10094.84       728.97 o                         
  -8 -10  -7        458.88        617.80       426.56 o                         
  -8 -10  -8       3466.17       3651.85       612.84 o                         
  -8 -10  -9       1792.55       2101.68       690.09 o                         
  -8 -10 -10       3559.31       3321.51       555.99 o                         
   8  11  -5        437.44        881.21      2520.13 o                         
  -8 -11   4        566.39        606.44       539.23 o                         
  -8 -11   3         83.49       1255.40       664.30 o                         
  -8 -11   2         27.05        504.44       531.19 o                         
  -8 -11   1       6226.70       7369.41       706.85 o                         
  -8 -11   0        462.85        682.78       460.22 o                         
  -8 -11  -1       1949.02       2393.50       598.24 o                         
  -8 -11  -2        305.04        496.28       407.01 o                         
  -8 -11  -3       3409.39       3258.07       640.02 o                         
  -8 -11  -4        947.33       1102.21       436.74 o                         
  -8 -11  -5       6580.59       6186.90       739.33 o                         
   8  11   6       5158.30       5476.72       514.63 o                         
  -8 -11  -7       1563.75       1419.56       634.11 o                         
   8  11   8       1756.42        935.37      1685.00 o                         
  -8 -11  -9        937.10       1653.22       674.48 o                         
  -8 -11 -10       1136.85       1472.99       788.30 o                         
  -8 -12   4       6003.97       5566.48       608.82 o                         
  -8 -12   3       2872.70       2671.55      2076.15 o                         
  -8 -12   2      10792.67      12946.69       852.82 o                         
  -8 -12   1         44.99        455.58       541.77 o                         
  -8 -12   0       1008.19       1947.92       678.69 o                         
  -8 -12  -1          0.20        219.79       438.40 o                         
  -8 -12  -2       1375.95       1711.50       677.87 o                         
  -8 -12  -3       2786.48       2889.98       472.10 o                         
  -8 -12  -4       7740.42       8490.35       786.01 o                         
   8  12   5         19.57          6.81       476.19 o                         
  -8 -12  -6       3277.17       3132.25       778.85 o                         
  -8 -12  -7         11.03        231.05       493.59 o                         
  -8 -12  -8        507.11        292.28       665.86 o                         
  -8 -13   2       7341.14       8800.70      2147.27 o                         
  -8 -13   1       4432.22       5201.40       811.84 o                         
  -8 -13   0         10.13         -5.87       485.66 o                         
  -8 -13  -1       5595.48       6332.35       722.12 o                         
  -8 -13  -2         79.50         52.50       478.89 o                         
  -8 -13  -3       8348.26       9686.40       874.02 o                         
   8  13   4       1861.60       1918.89       563.80 o                         
   8  13   5       3003.17       2534.37       737.09 o                         
  -8 -13  -6        557.13        411.77       541.70 o                         
  -8 -13  -7        449.39        277.79       699.47 o                         
  -8 -14  -2      10629.75      13800.31      1010.12 o                         
   9  -5  -2       3368.89       3402.19       944.92 o                         
   9  -5  -1       2363.51       3298.83      1266.50 o                         
   9  -5   0       3907.78       4036.90       786.77 o                         
   9  -5   2        436.81        331.08       690.05 o                         
   9  -5   3       2974.38       1248.01      3051.67 o                         
   9  -5   4        548.55        938.06       704.78 o                         
  -9   4   4       1839.77       5889.63      1919.85 o                         
   9  -4  -3        601.75        505.35       809.91 o                         
   9  -4  -2       1781.21       1711.67      1118.30 o                         
   9  -4  -1        812.22        772.13       660.60 o                         
   9  -4   0       1940.80       1978.30      1259.68 o                         
   9  -4   1       6361.91       6758.89       683.01 o                         
   9  -4   2        160.98        -61.28      1852.55 o                         
   9  -4   3       8424.23       8438.09       669.98 o                         
   9  -4   5       2107.83       2366.98       694.84 o                         
   9  -3  -5        823.17       3401.41      1548.59 o                         
   9  -3  -4        386.68       1248.05      1228.54 o                         
   9  -3  -3       1436.84       2599.37      1305.78 o                         
   9  -3  -2       1597.99       1499.46       657.74 o                         
   9  -3  -1       8742.63       7843.11       992.46 o                         
   9  -3   0        173.16        180.08       565.18 o                         
   9  -3   1      10100.98      11341.65      1043.24 o                         
   9  -3   2          1.01        147.04       519.92 o                         
   9  -3   3       1109.37       1157.34      1350.56 o                         
   9  -3   4       2472.56       3291.26       581.10 o                         
   9  -3   5        180.46       1661.38      2581.40 o                         
   9  -3   6       5130.26       5860.47       669.01 o                         
   9  -2  -6        397.21        484.10       778.35 o                         
   9  -2  -5        241.17        744.42      1011.04 o                         
   9  -2  -4       2867.90       2891.12       839.55 o                         
   9  -2  -3        656.45       1128.37      1161.68 o                         
   9  -2  -2       4245.11       4990.06      1087.84 o                         
   9  -2  -1       3375.27       3287.84       617.42 o                         
   9  -2   0       2131.19       2318.27       893.68 o                         
   9  -2   1       2254.84       2156.42       561.95 o                         
   9  -2   2       3538.58       3376.42       839.06 o                         
   9  -2   3       4008.79       3994.47       532.26 o                         
   9  -2   4       4754.80       5094.97      1098.23 o                         
   9  -2   5        169.64        552.80       478.48 o                         
   9  -2   6       4331.42       5381.56      2371.16 o                         
   9  -2   7        887.50       1281.12       596.86 o                         
   9  -2   9       2740.43       3854.70       688.79 o                         
   9  -1  -7        714.84        577.83       872.27 o                         
   9  -1  -6        183.59       -197.58      1023.50 o                         
   9  -1  -5        969.32        903.64       764.26 o                         
   9  -1  -4       1496.74       2236.22       898.19 o                         
   9  -1  -3       1128.16        948.35       693.44 o                         
   9  -1  -2       5111.08       5330.66       954.69 o                         
   9  -1  -1       6978.00       8163.99      1224.11 o                         
   9  -1   0        101.41          7.09       566.64 o                         
   9  -1   1       1691.19       1856.62       854.69 o                         
   9  -1   2         40.92        -30.79       501.45 o                         
   9  -1   3        366.44        670.45       783.65 o                         
  -9   1  -4       3044.69       3136.29       323.84 o                         
   9  -1   5       1861.66       3178.41      1440.36 o                         
   9  -1   6       5339.92       5574.73       414.88 o                         
   9  -1   7        826.16        995.99      2103.52 o                         
  -9   1  -8       1340.26       1350.56       372.10 o                         
   9   0  -7        404.41       1294.90       991.98 o                         
   9   0  -6       2810.61       2997.33       809.74 o                         
   9   0  -5       3642.44       3664.04       942.22 o                         
  -9   0   4       9042.80       9602.13       597.18 o                         
  -9   0   3       1008.30       1907.47       625.15 o                         
   9   0  -2       3283.46       3222.09       461.50 o                         
   9   0  -1        293.69        790.08       939.90 o                         
   9   0   0        552.16        906.40       599.79 o                         
   9   0   2       3677.01       3782.87       569.55 o                         
   9   0   3        108.80         -8.43       334.79 o                         
  -9   0  -4      10183.64      11002.43       555.09 o                         
   9   0   5          8.55        173.80       304.55 o                         
   9   0   6       1194.89       2293.60       890.02 o                         
   9   0   7        711.89        879.17       388.46 o                         
   9   0   8        794.38       1102.60      1510.06 o                         
   9   0   9       1942.83       1802.90       407.15 o                         
   9   0  10       1178.59        806.48      2392.29 o                         
  -9  -1   8       1570.38       1126.19       713.94 o                         
  -9  -1   7        867.67        762.33       509.96 o                         
  -9  -1   6       9250.92       9451.43       714.50 o                         
   9   1  -5       2198.76       2412.43       492.63 o                         
  -9  -1   4      21458.23      24994.07       809.12 o                         
  -9  -1   3       6981.57       7418.04       554.41 o                         
   9   1  -2       2276.90       2376.19       563.74 o                         
  -9  -1   1       6343.99       5622.42       452.68 o                         
   9   1   0       2443.56       2277.10       927.16 o                         
   9   1   1       8505.51       6200.54       728.25 o                         
   9   1   3       6177.23       6404.15       567.58 o                         
   9   1   4       2927.35       3013.36       344.59 o                         
   9   1   5       1036.12       1229.39       503.26 o                         
  -9  -1  -6       5500.19       5757.22       407.14 o                         
   9   1   7        536.69       1784.04      1004.63 o                         
   9   1   8        581.30        760.18       398.93 o                         
   9   1   9       2022.21       3831.43      2032.17 o                         
   9   1  10         53.26        181.10       414.26 o                         
  -9  -2   8       1441.29       1086.35       559.71 o                         
  -9  -2   7       2574.33       2952.41       679.75 o                         
  -9  -2   6       9620.20       8770.67       576.36 o                         
  -9  -2   5       4728.34       4906.54       639.62 o                         
  -9  -2   4       1358.24       1422.39       461.65 o                         
  -9  -2   3       2833.99       3734.69       621.03 o                         
  -9  -2   2         67.38        257.75       438.39 o                         
   9   2  -1       3060.02       3287.97       577.12 o                         
   9   2   0       5724.63       4922.15       439.64 o                         
   9   2   1      10778.07      11392.00      1017.47 o                         
  -9  -2  -2      20939.08      19865.66       782.78 o                         
   9   2   3        479.63        378.89       387.52 o                         
   9   2   4      11000.11      11646.25       570.43 o                         
  -9  -2  -5         74.35        247.68       366.98 o                         
   9   2   6       1595.81       1921.73       532.38 o                         
  -9  -2  -7       3395.70       3840.46       406.29 o                         
   9   2   8       4149.74       4987.18      1068.87 o                         
   9   2   9       7067.14       7175.14       483.89 o                         
   9   2  10        298.34       -188.37      1824.52 o                         
  -9  -2 -11       3954.31       4326.55       466.49 o                         
   9   3  -8       5762.25       5736.91       780.25 o                         
  -9  -3   7        991.16        952.85       545.73 o                         
  -9  -3   6      11824.28      11557.94       752.08 o                         
  -9  -3   5      11452.65      12610.82       579.72 o                         
  -9  -3   4       2105.64       2595.00       574.67 o                         
  -9  -3   3       6817.60       7376.52       500.67 o                         
   9   3  -2       4714.45       5356.28       585.70 o                         
   9   3  -1      17241.26      16150.55       631.53 o                         
  -9  -3   0        428.36        465.43       556.40 o                         
   9   3   1       4233.55       3179.44       420.49 o                         
   9   3   2       3007.25       2808.53      1102.68 o                         
   9   3   3       4248.36       3411.37       742.93 o                         
   9   3   4       6036.64       5860.09       421.28 o                         
   9   3   5       9322.11       9218.31       634.78 o                         
  -9  -3  -6       2091.52       1867.33       383.08 o                         
  -9  -3  -7      16572.35      17724.94       679.91 o                         
  -9  -3  -8        284.31        642.18       388.09 o                         
   9   3   9       6147.63       7318.65      1116.02 o                         
   9   3  10       1014.08        867.74       469.34 o                         
   9   3  11       1069.89       1877.54      2549.53 o                         
  -9  -4   8        338.16        -13.22       558.13 o                         
  -9  -4   7       6160.84       6541.53       725.76 o                         
  -9  -4   6         24.43        254.19       519.44 o                         
  -9  -4   5       4010.95       4215.62       623.43 o                         
  -9  -4   4        488.85        860.60       470.32 o                         
  -9  -4   3       6621.70       7681.47       623.15 o                         
  -9  -4   2       4652.21       4713.95       488.36 o                         
  -9  -4   1      25367.39      27331.86       878.12 o                         
   9   4   0      21695.21      19339.76       657.25 o                         
  -9  -4  -1      11514.22      10299.85       624.34 o                         
   9   4   2      13169.78      11029.32       488.01 o                         
   9   4   4       7347.39       7070.62       841.20 o                         
   9   4   5       2700.35       2650.65       448.08 o                         
   9   4   6       4894.81       5596.39       559.03 o                         
   9   4   7       6535.36       6308.97       501.79 o                         
  -9  -4  -8       2691.68       3644.10       629.02 o                         
   9   4   9       8851.67       9234.18       537.95 o                         
   9   4  10       2196.80       2703.71      1275.69 o                         
   9   4  11       1655.33       1856.19       578.74 o                         
   9   4  12        930.07       3862.16      2940.13 o                         
  -9  -5   8       7110.54       6964.80       784.02 o                         
  -9  -5   7        703.80        657.43       543.72 o                         
  -9  -5   6        808.55       1410.37       629.00 o                         
  -9  -5   5        184.69        651.54       491.30 o                         
  -9  -5   4       4494.58       4831.99       617.13 o                         
  -9  -5   3       4429.34       4894.06       491.64 o                         
   9   5  -2      13507.31      14656.53       708.24 o                         
  -9  -5   1        191.09        379.61       431.99 o                         
   9   5   0      16332.59      16811.95       700.63 o                         
  -9  -5  -1       1768.01       1476.16       394.37 o                         
   9   5   2       4202.92       3223.43       539.21 o                         
   9   5   4       1781.68       1568.83       482.10 o                         
   9   5   5      28098.32      25978.48       982.85 o                         
   9   5   6       2409.01       2347.72       493.54 o                         
  -9  -5  -7      16376.70      17453.99       763.02 o                         
   9   5   8        435.78        503.16       431.44 o                         
  -9  -5  -9        939.26       1394.39       603.56 o                         
   9   5  10       3359.89       3775.56       486.24 o                         
   9   5  11        657.47       3190.69      1047.16 o                         
  -9  -6   8        774.67       1015.74       600.60 o                         
  -9  -6   7       1786.41       1803.13       726.52 o                         
  -9  -6   6        263.73        442.67       526.08 o                         
  -9  -6   5       1622.66       1305.31       595.38 o                         
  -9  -6   4        113.73        438.34       459.62 o                         
  -9  -6   3       6870.89       8012.07       624.05 o                         
  -9  -6   2       7855.80       8298.89       482.75 o                         
  -9  -6   1       2337.31       2958.82       606.70 o                         
   9   6   0       2137.39       2452.62       452.35 o                         
   9   6   1       3722.17       3972.55       646.91 o                         
  -9  -6  -2       4071.12       4086.34       446.95 o                         
  -9  -6  -3       4690.94       3853.40       608.79 o                         
   9   6   4       2210.17       2534.52      1730.96 o                         
   9   6   5       1018.15        936.62       478.57 o                         
   9   6   6       9399.60       9165.91       772.88 o                         
   9   6   7       2803.49       2719.22       466.37 o                         
  -9  -6  -8      12017.33      12990.54       723.68 o                         
  -9  -6  -9       2780.98       2876.38       470.34 o                         
   9   6  10      11345.93      11911.32       708.59 o                         
   9   6  11        954.75        950.22       531.01 o                         
  -9  -7   4       9720.16       5664.21       712.01 o                         
  -9  -7   3        167.68        347.57       515.84 o                         
   9   7  -2       3813.45       4629.26       688.07 o                         
  -9  -7   1        611.94        897.98       507.72 o                         
  -9  -7   0        642.93       1162.87       663.19 o                         
   9   7   1        807.34       1068.63       405.19 o                         
  -9  -7  -2       6062.47       7292.18       675.66 o                         
   9   7   3      11813.34      11906.46       512.96 o                         
  -9  -7  -4       8459.40       6466.37       782.26 o                         
   9   7   5       5902.82       6345.61      1273.20 o                         
   9   7   6         38.44         72.00       515.80 o                         
  -9  -7  -7       1346.09       1651.62       671.55 o                         
  -9  -7  -8        281.06        377.95       471.83 o                         
  -9  -7  -9        944.28       1474.36       630.25 o                         
  -9  -7 -10       3547.23       3629.47       521.41 o                         
   9   7  11       5526.69       6603.24       845.59 o                         
   9   8  -7        687.36       3519.95      2116.39 o                         
  -9  -8   6        668.85        978.96       623.47 o                         
  -9  -8   5       8609.94      10086.98       802.44 o                         
  -9  -8   4        161.58        252.99       561.40 o                         
  -9  -8   3       6928.11       8944.83       744.98 o                         
  -9  -8   2        116.30        399.99       564.81 o                         
   9   8  -1          7.49        252.41       653.83 o                         
  -9  -8   0       1579.84       2132.35       505.47 o                         
  -9  -8  -1       4835.96       6141.30       704.63 o                         
  -9  -8  -2       2367.57       2832.19       478.77 o                         
  -9  -8  -3       8974.22      10137.60       760.07 o                         
  -9  -8  -4        479.49        544.38       432.60 o                         
   9   8   5       1422.75       1866.94       834.99 o                         
  -9  -8  -6       2417.42       2228.16       876.37 o                         
  -9  -8  -7       3652.62       3792.54       521.46 o                         
  -9  -8  -8       7389.22       7233.49       723.66 o                         
  -9  -8  -9        854.83       1015.17       522.34 o                         
  -9  -8 -10       6448.82       6363.47       792.12 o                         
   9   8  11       1615.23       1687.98       582.48 o                         
  -9  -9   6        478.74       1010.65       917.36 o                         
  -9  -9   5          4.40        178.09       644.12 o                         
  -9  -9   4       4729.66       5851.53       810.13 o                         
  -9  -9   3         39.08        418.10       515.25 o                         
  -9  -9   2       1653.21       2960.03       699.82 o                         
  -9  -9   1       1090.40       1431.47       521.99 o                         
  -9  -9   0       6353.76       7079.78       752.91 o                         
   9   9   1       2359.94       2688.43       481.04 o                         
   9   9   2       8286.39       9206.48       831.85 o                         
  -9  -9  -3       2955.49       3061.55       476.30 o                         
  -9  -9  -4        294.74        795.86       667.01 o                         
  -9  -9  -5       2372.70       2460.93       531.22 o                         
  -9  -9  -6        720.72        889.39       759.09 o                         
  -9  -9  -7       1521.23        992.34       844.74 o                         
   9   9   8       1327.12       1494.35       517.45 o                         
  -9  -9  -9       3274.16       3170.92       769.74 o                         
   9   9  10       1207.05       1102.37       536.41 o                         
  -9 -10   5       6928.34       8824.57       867.59 o                         
  -9 -10   4          2.82        172.94       595.72 o                         
  -9 -10   3        478.06       1346.27       741.80 o                         
  -9 -10   2        446.33        746.52       595.05 o                         
  -9 -10   1       3589.54       5146.03       787.26 o                         
  -9 -10   0       3325.27       3750.69       568.30 o                         
  -9 -10  -1       6759.90       7283.42       854.18 o                         
   9  10   2          4.41        211.32       453.99 o                         
  -9 -10  -3       1912.19       2432.35       725.28 o                         
  -9 -10  -4        106.96        195.51       457.89 o                         
  -9 -10  -5       1498.30       1670.49       777.49 o                         
  -9 -10  -6       3741.37       3858.40       620.00 o                         
   9  10   7       5097.17       5403.90       812.30 o                         
  -9 -10  -8       5181.38       5156.99       839.53 o                         
  -9 -10  -9       1539.10       1492.28       527.35 o                         
  -9 -11   4       3424.17       5438.20       790.80 o                         
  -9 -11   3        319.05        323.01       623.22 o                         
  -9 -11   2       8482.08      10246.91       817.16 o                         
   9  11  -1         62.69        155.47       554.09 o                         
  -9 -11   0       9352.22      12073.99       879.82 o                         
  -9 -11  -1       2700.59       3163.28       526.61 o                         
  -9 -11  -2       1172.51       1138.85       660.33 o                         
  -9 -11  -3       1772.96       2329.37       487.07 o                         
  -9 -11  -4       1661.09       2208.97       720.49 o                         
  -9 -11  -5       6117.32       6965.21       605.21 o                         
  -9 -11  -6       4145.65       4639.94       815.95 o                         
   9  11   7         83.88         76.41       525.55 o                         
  -9 -11  -8       1934.70       2337.89       773.36 o                         
  -9 -12   3       2150.02       3839.13      1327.89 o                         
  -9 -12   2          1.72        254.67       619.73 o                         
  -9 -12   1      14083.70      17950.95       888.44 o                         
  -9 -12   0        244.20        424.16       525.33 o                         
  -9 -12  -1       8505.73      10038.48       840.86 o                         
  -9 -12  -2         12.57        113.21       500.31 o                         
  -9 -12  -3       6558.04       5912.37       817.50 o                         
  -9 -12  -4       2386.77       2494.45       545.75 o                         
  -9 -12  -5       7481.28       8253.40       947.97 o                         
  -9 -12  -6       6938.85       8066.38       665.23 o                         
  -9 -12  -7       2209.90       2298.74       815.46 o                         
  -9 -13   0        334.39       1415.89       806.05 o                         
  -9 -13  -1          4.16        143.91       539.81 o                         
  -9 -13  -2       6873.14       7984.09       889.72 o                         
  -9 -13  -3       2319.44       2443.77       572.97 o                         
  -9 -13  -4      16656.65      17107.32      1221.13 o                         
  -9 -13  -5        170.81        674.64       629.77 o
[truncated: 208,252 more chars]
